# Supplementary material for: Characterization of microRNA profiles in the mammary gland tissue of dairy goats at the late lactation, dry period and late gestation stages
Source: PLoS One. 2020 Jun 8;15(6):e0234427. doi: 10.1371/journal.pone.0234427 (PMC7279595; doi:10.1371/journal.pone.0234427)
Supplement: S1 Table — (XLSX) [file pone.0234427.s002.xlsx]

## Sheet: Sheet1
ID	Mammary gland developmental Stage	Age	Parity	Body Length (cm)	Body Height (cm)	Body Weight (kg)
LL1	Late lactation	3y 8m	3	79.13	71.69	51.63
LL2	Late lactation	3y 8m	3	80.26	72.54	50.16
LL3	Late lactation	3y 9m	3	80.54	73.68	50.58
DP1	Dry period	3y 9m	3	78.27	72.05	52.36
DP2	Dry period	3y 9m	3	80.61	72.93	52.61
DP3	Dry period	4y	3	81.13	71.58	51.83
LG1	Late gestation	4y	3	79.69	71.22	55.69
LG2	Late gestation	4y	3	81.28	69.15	56.28
LG3	Late gestation	4y 1m	3	81.41	71.26	56.41
