# Supplementary material for: Characterization of microRNA profiles in the mammary gland tissue of dairy goats at the late lactation, dry period and late gestation stages
Source: PLoS One. 2020 Jun 8;15(6):e0234427. doi: 10.1371/journal.pone.0234427 (PMC7279595; doi:10.1371/journal.pone.0234427)
Supplement: S2 Table — (XLSX) [file pone.0234427.s003.xlsx]

## Sheet: Sheet1
Samples	Raw_reads	Containing'N'reads	Length<18	Length>30	Clean_reads	Q30(%)
LL1	20465279	370	112205	803131	19549573	96.75
LL2	20771198	380	115229	1184368	19471221	96.84
LL3	29147289	503	326720	689238	28130828	96.71
DP1	15364982	124	46078	631158	14687622	91.32
DP2	26185434	470	215790	607278	25361896	96.47
DP3	25089233	473	150295	676453	24262012	96.57
LG1	30845732	511	147868	1196773	29500580	97.03
LG2	26480428	455	189765	1579514	24710694	96.78
LG3	42483727	120	1152145	1322824	40008638	96.77
Total	236833302	3406	2456095	8690737	225683064
