# Supplementary material for: Characterization of microRNA profiles in the mammary gland tissue of dairy goats at the late lactation, dry period and late gestation stages
Source: PLoS One. 2020 Jun 8;15(6):e0234427. doi: 10.1371/journal.pone.0234427 (PMC7279595; doi:10.1371/journal.pone.0234427)
Supplement: S3 Table — (XLSX) [file pone.0234427.s004.xlsx]

## Sheet: Sheet1
Sample-ID	Total_Reads	Mapped_Reads	Mapped_reads(+)	Mapped_reads(-)
LL1	18466045	13107286(70.98%)	2345579(12.7%)	10761707(58.28%)
LL2	18061555	12524249(69.34%)	3034954(16.8%)	9489295(52.54%)
LL3	26408830	18116264(68.6%)	4006080(15.17%)	14110184(53.43%)
DP1	14319681	9796362(68.41%)	4874091(34.04%)	4922271(34.37%)
DP2	24188657	17081033(70.62%)	9084552(37.56%)	7996481(33.06%)
DP3	23330847	15238763(65.32%)	8163399(34.99%)	7075364(30.33%)
LG1	27807261	19881538(71.5%)	5123607(18.43%)	14757931(53.07%)
LG2	23398701	16012256(68.43%)	4285487(18.32%)	11726769(50.12%)
LG3	37127359	26466000(71.28%)	7610108(20.5%)	18855892(50.79%)
