# Supplementary material for: Characterization of microRNA profiles in the mammary gland tissue of dairy goats at the late lactation, dry period and late gestation stages
Source: PLoS One. 2020 Jun 8;15(6):e0234427. doi: 10.1371/journal.pone.0234427 (PMC7279595; doi:10.1371/journal.pone.0234427)
Supplement: S5 Table — (XLSX) [file pone.0234427.s006.xlsx]

## Sheet: LL vs DP
ID	LL1	LL2	LL3	DP1	DP2	DP3	PValue	FDR	log2FC	Regulated	Sequences
hsa-miR-885-5p	40.0456	54.7069	47.3034	3.11173	1.3358	1.86322	7.65e-43	2.62e-39	-5.0008	down	TCCATTACACTACCCTGCCTCT
Novel-miR-238	53.6053	113.753	116.676	6.74208	2.05508	4.86508	2.54e-28	2.9e-25	-4.78917	down	UAAAGUUCAUUUGGGUUCUUCU
Novel-miR-534	53.6053	113.753	116.676	6.74208	2.05508	4.86508	2.54e-28	2.9e-25	-4.78917	down	UAAAGUUCAUUUGGGUUCUUCU
efu-miR-375	683.309	935.014	289.272	25.9311	27.2298	7.97045	1.58e-25	7.91e-23	-5.24049	down	TTTTGTTCGTTCGGCTCGCGTGAG
hsa-miR-375-3p	681.662	933.699	289.008	25.9311	27.2298	7.97045	1.62e-25	7.91e-23	-5.23828	down	TTTGTTCGTTCGGCTCGCGTGA
mdo-miR-375	681.662	933.699	289.008	25.9311	27.2298	7.97045	1.62e-25	7.91e-23	-5.23828	down	TTTTGTTCGTTCGGCTCGCGTGA
sko-miR-375	25.8522	39.7151	12.837	0.86437	0.411016	0.517562	1.02e-25	7.91e-23	-5.64582	down	TTTGTTCGTTCGGCTCGCGCGA
ggo-miR-148a	142693	116055	127234	28287.9	24436.1	22650.3	6.71e-25	2.37e-22	-2.94569	down	TCAGTGCACTACAGAACTTTG
hsa-miR-148a-3p	142688	116050	127230	28287.4	24435.9	22649.9	6.72e-25	2.37e-22	-2.94566	down	TCAGTGCACTACAGAACTTTGT
ppa-miR-148a	142518	115879	127105	28259.9	24412.9	22621.1	6.93e-25	2.37e-22	-2.94543	down	TCAGTGCACTACAGAACTTTGTC
xla-miR-148a-3p	144220	117656	128532	29011.4	24895.7	23105.1	9.26e-25	2.88e-22	-2.93177	down	TCAGTGCACTACAGAACTTTGTT
pma-miR-375b-3p	20.9099	31.2986	10.6389	0.86437	0.308262	0.207025	2.35e-23	6.71e-21	-5.69856	down	TTTGTTCGTTCGGCTCGCGTTG
pmi-miR-375-3p	33.4558	48.6575	13.6283	1.55587	0.924786	0.310537	5.26e-22	1.29e-19	-5.32876	down	TTTGTTCGTTCGGCTCGCGTCA
spu-miR-375	33.4558	48.6575	13.6283	1.55587	0.924786	0.310537	5.26e-22	1.29e-19	-5.32876	down	TTGTTCGTTCGGCTCGCGTCAA
ssa-miR-148b-3p	55.3795	51.1562	45.7208	11.0639	5.24045	6.41777	2.07e-21	4.68e-19	-3.32115	down	TCAGTGCATTACAGAACTTTAT
chi-miR-375-3p	24.078	33.5343	10.463	0.86437	0.822032	0.207025	2.19e-21	4.68e-19	-5.33385	down	TTTGTTCGTTCGGCTCGCGTTAA
dre-miR-375	15.0805	21.3041	7.47359	0.518622	0.411016	0.103512	6.44e-20	1.3e-17	-5.48092	down	TTTGTTCGTTCGGCTCGCGTTA
ggo-miR-885	8.6174	12.7562	9.75963	0.345748	0.719278	0.621074	2.04e-19	3.49e-17	-4.44037	down	AGGCAGCGGGGTGTAGTGGA
hsa-miR-885-3p	8.6174	12.7562	9.75963	0.345748	0.719278	0.621074	2.04e-19	3.49e-17	-4.44037	down	AGGCAGCGGGGTGTAGTGGATA
ssc-miR-885-3p	8.6174	12.7562	9.75963	0.345748	0.719278	0.621074	2.04e-19	3.49e-17	-4.44037	down	AGGCAGCGGGGTGTAGTGGAT
ssa-miR-30d-2-3p	26.2324	36.4274	34.7302	8.47082	6.57625	5.17562	3.25e-19	5.3e-17	-2.83262	down	TTTTCAGTCGGATGTTTGCAGCT
bfl-miR-375	36.2438	52.3397	16.354	2.42023	1.43856	0.310537	9.23e-19	1.44e-16	-4.91707	down	TGTTCGTTCGGCTCGCGTTATCT
ipu-miR-375	11.9123	16.8329	6.15472	0.345748	0.308262	0.103512	1.59e-18	2.36e-16	-5.49159	down	TTTGTTCGTTCGGCTCGCGTT
rno-miR-378b	103.029	120.855	79.5718	16.5959	15.0021	24.5324	1.1e-17	1.56e-15	-2.95421	down	AGTGGACTTGGAGTCAGAAGG
hsa-miR-378i	105.817	124.932	84.2318	16.7688	15.6186	25.7746	1.49e-17	2.04e-15	-2.9539	down	ACTGGACTAGGAGTCAGAAGG
bta-miR-378c	136.104	155.31	111.488	26.2768	23.4279	36.6434	2.56e-17	3.37e-15	-2.76105	down	ACTGGACTTGGAGTCAGAAGT
mmu-miR-378d	110.506	128.614	85.9903	18.6704	18.0847	27.6378	3.01e-17	3.81e-15	-2.86046	down	ACTGGCCTTGGAGTCAGAAGGT
Novel-miR-400	9.75794	8.67945	6.15472	0	0.102754	0.103512	5.54e-17	6.77e-15	-6.01615	down	UGGGCGGAGACUGGGAAUCUGC
oha-miR-148a-3p	508.934	396.756	429.775	117.554	41.5126	50.4105	5.5e-16	6.49e-14	-3.24013	down	TCAGTGCACTACAGAACTTTCT
hsa-miR-146b-5p	4061.71	4602.87	993.636	406.945	229.347	179.698	4.51e-15	4.71e-13	-3.9569	down	TGAGAACTGAATTCCATAGGCTG
mmu-miR-146b-5p	4062.09	4603.27	993.724	407.118	229.347	179.698	4.54e-15	4.71e-13	-3.95672	down	TGAGAACTGAATTCCATAGGCT
chi-miR-146b-5p	4064.37	4605.5	994.339	407.291	229.347	180.215	4.49e-15	4.71e-13	-3.95642	down	TGAGAACTGAATTCCATAGGCTGT
ssc-miR-146b	4062.09	4603.14	993.724	407.118	229.347	179.698	4.54e-15	4.71e-13	-3.9567	down	TGAGAACTGAATTCCATAGGC
hsa-miR-148a-5p	242.174	204.888	219.636	52.5537	71.1058	66.0409	2.45e-13	2.46e-11	-2.37322	down	AAAGTTCTGAGACACTCCGACT
Novel-miR-121	7.73032	9.07397	3.25321	0.172874	0.308262	0.103512	3.08e-13	3.01e-11	-4.91995	down	UAAAGUUCAUUUGGGUUUUUCC
chi-miR-30f-3p	95.932	114.016	103.048	45.6387	25.9968	37.989	4.4e-13	4.18e-11	-2.10813	down	CTGGGAGGAGGCTGTTTACTCT
ipu-miR-214	2.4078	4.73425	5.89095	41.3169	56.3092	53.6194	8.49e-13	7.44e-11	2.83173	up	ACAGCAGGCACAGACAGGCAGA
ola-miR-214	2.4078	4.73425	5.89095	41.3169	56.3092	53.6194	8.49e-13	7.44e-11	2.83173	up	GTACAGCAGGCACAGACAG
ssa-miR-214-3p	2.4078	4.73425	5.89095	41.3169	56.3092	53.6194	8.49e-13	7.44e-11	2.83173	up	TACAGCAGGCACAGACAGGCAGA
dre-miR-148	695.095	609.929	590.326	266.572	215.578	247.291	1.41e-12	1.16e-10	-1.98144	down	TCAGTGCATTACAGAACTTTGT
mmu-miR-378c	90.7362	100.997	76.6703	32.846	28.0518	36.0223	1.4e-12	1.16e-10	-2.04784	down	ACTGGACTTGGAGTCAGAAGC
ola-miR-148	695.095	609.666	590.326	266.572	215.578	247.291	1.43e-12	1.16e-10	-1.98125	down	TCAGTGCATTACAGAACTTT
efu-miR-30a	110.759	164.778	145.867	59.6415	60.1111	47.6157	2.07e-12	1.58e-10	-1.90662	down	GCTTTCAGTCGGATGTTTGCAGCT
hsa-miR-30a-3p	110.759	164.647	145.867	59.6415	60.1111	47.6157	2.07e-12	1.58e-10	-1.90623	down	CTTTCAGTCGGATGTTTGCAGC
mdo-miR-30a-3p	110.759	164.647	145.867	59.6415	60.1111	47.6157	2.07e-12	1.58e-10	-1.90623	down	TTTCAGTCGGATGTTTGCAGC
oha-miR-146b-5p	1176.78	1272.59	322.947	175.813	87.3409	65.6269	2.31e-12	1.72e-10	-3.51379	down	TGAGAACTGAATTCCATAGGCTTT
Novel-miR-882	17.8684	29.1945	15.3868	6.22346	2.26059	3.51942	2.41e-12	1.76e-10	-2.90754	down	UUUUCCAGUGAGUUAGUUCUUU
xla-miR-135-5p	17.2348	18.411	7.29774	2.59311	1.74682	1.75971	2.82e-12	2.01e-10	-3.27471	down	TATGGCTTTTTATTCCTATGTGAT
chi-miR-214-3p	8.87086	15.7808	20.3985	122.568	142.725	137.671	3.61e-12	2.45e-10	2.48639	up	TACAGCAGGCACAGACAGGC
efu-miR-214	8.87086	15.7808	20.3985	122.568	142.725	137.671	3.61e-12	2.45e-10	2.48639	up	TACAGCAGGCACAGACAGGCAGT
hsa-miR-214-3p	8.87086	15.7808	20.3985	122.395	142.725	137.671	3.72e-12	2.45e-10	2.48581	up	ACAGCAGGCACAGACAGGCAGT
rno-miR-214-3p	8.87086	15.7808	20.3985	122.395	142.725	137.671	3.72e-12	2.45e-10	2.48581	up	ACAGCAGGCACAGACAGGCAG
mmu-miR-135a-5p	16.7279	18.1479	7.12189	2.59311	1.74682	1.75971	4.78e-12	3.03e-10	-3.24287	down	TATGGCTTTTTATTCCTATGTGA
sha-miR-135a	16.7279	18.1479	7.12189	2.59311	1.74682	1.75971	4.78e-12	3.03e-10	-3.24287	down	TATGGCTTTTTATTCCTAT
cgr-miR-214-3p	8.74413	15.6493	20.3106	121.357	141.184	135.808	4.91e-12	3.06e-10	2.48045	up	TACAGCAGGCACAGACAGG
bta-miR-30a-5p	3750.47	3702.71	3946.67	1013.56	883.787	1526.08	5.57e-12	3.23e-10	-2.29319	down	TGTAAACATCCTCGACTGGAAGCT
hsa-miR-30a-5p	3750.47	3702.71	3946.5	1013.56	883.787	1526.08	5.57e-12	3.23e-10	-2.29317	down	TGTAAACATCCTCGACTGGAAG
oan-miR-30a-5p	3750.47	3702.71	3946.58	1013.56	883.787	1526.08	5.57e-12	3.23e-10	-2.29318	down	TGTAAACATCCTCGACTGGAAGC
tch-miR-30a-5p	3744.89	3696.13	3941.4	1011.83	882.451	1522.87	5.45e-12	3.23e-10	-2.29367	down	TGTAAACATCCTCGACTGGA
Novel-miR-543	3.67507	5.26028	3.07736	0	0	0	1.09e-11	6.1e-10	-5.88379	down	CAUGUCCGGUCUGCAGAGCUAGA
Novel-miR-806	3.67507	5.26028	3.07736	0	0	0	1.09e-11	6.1e-10	-5.88379	down	CAUGUCCGGUCUGCAGAGCUAGA
hsa-miR-378c	107.591	105.995	90.1227	32.1545	23.4279	40.4733	1.32e-11	7.26e-10	-2.22926	down	ACTGGACTTGGAGTCAGAAGAGTGG
Novel-miR-708	4.3087	6.96986	2.54981	0	0.205508	0	2.39e-11	1.3e-09	-5.14429	down	UUUUCCACCUGAAUUAUCUACU
ssc-miR-1285	244.836	318.904	173.651	62.9261	68.9479	90.5733	4.45e-11	2.38e-09	-2.26047	down	CTGGGCAACATAGCGAGACCCCGT
ola-miR-30e	19.7693	27.748	27.2566	9.50806	9.65887	7.14236	6.8e-11	3.58e-09	-2.07006	down	CTTTCAGTCGGATGTTTGC
ocu-miR-146b-5p	1018.37	1167.12	311.693	207.103	83.2307	77.3238	8.92e-11	4.62e-09	-3.22693	down	TGAGAACTGAATTCCATAGGCCGT
Novel-miR-159	86.0473	112.175	166.881	43.0456	36.7859	42.1295	1.01e-10	5.16e-09	-2.14348	down	UCCCCGGCAUCUCCCCCA
Novel-miR-332	63.7434	46.948	59.8767	20.0534	5.03495	7.76343	1.33e-10	6.72e-09	-2.93759	down	GAAGAAUCUGAAUGAACAUUU
efu-miR-378	1369.53	1584.53	1026.08	424.233	438.965	573.148	1.64e-10	7.77e-09	-2.02902	down	CACTGGACTTGGAGTCAGAAGGCC
ggo-miR-378a	1369.53	1584.39	1026.08	424.233	438.965	573.148	1.64e-10	7.77e-09	-2.02898	down	ACTGGACTTGGAGTCAGAAGGCC
hsa-miR-378a-3p	1369.28	1583.87	1025.55	423.887	438.657	572.734	1.63e-10	7.77e-09	-2.02955	down	ACTGGACTTGGAGTCAGAAGGC
mmu-miR-378a-3p	1369.28	1583.87	1025.55	423.887	438.657	572.734	1.63e-10	7.77e-09	-2.02955	down	ACTGGACTTGGAGTCAGAAGG
hsa-miR-378d	10.8985	13.8082	11.2543	3.45748	1.43856	3.41591	2.07e-10	9.69e-09	-2.63813	down	ACTGGACTTGGAGTCAGAAA
xla-miR-103b-3p	813.964	1135.82	869.311	422.331	460.852	441.48	2.27e-10	1.05e-08	-1.66423	down	AGCAGCATTGTACAGGGCTATGAA
aca-miR-103-3p	817.133	1140.69	872.476	425.27	463.729	444.586	2.49e-10	1.09e-08	-1.66033	down	AGCAGCATTGTACAGGGCTATG
efu-miR-103a	817.133	1140.69	872.476	425.27	463.729	444.586	2.49e-10	1.09e-08	-1.66033	down	AGCAGCATTGTACAGGGCTATGAAG
fru-miR-152	58.4209	49.3151	51.6997	24.2023	10.2754	9.83368	2.48e-10	1.09e-08	-2.4486	down	TCAGTGCATAACAGAACTTTGT
ola-miR-152	58.4209	49.3151	51.6997	24.2023	10.2754	9.83368	2.48e-10	1.09e-08	-2.4486	down	TCAGTGCATAACAGAACTTTGTC
ola-miR-125c	123.178	223.562	199.589	980.541	958.181	1086.36	3.75e-10	1.63e-08	1.83947	up	TCCCTGAGACCCTAACTTGTGAC
chi-miR-125b-5p	124.192	225.797	200.556	986.073	962.394	1104.27	4.04e-10	1.64e-08	1.8416	up	TCCCTGAGACCCTAACTTGT
efu-miR-103b	823.722	1149.37	877.312	431.493	471.949	453.488	3.97e-10	1.64e-08	-1.64542	down	AGCAGCATTGTACAGGGCTATGAAA
efu-miR-125b	124.192	225.797	200.556	986.073	962.394	1104.27	4.04e-10	1.64e-08	1.8416	up	TCCCTGAGACCCTAACTTGTGAGG
hsa-miR-103a-3p	823.722	1149.37	877.312	431.493	471.949	453.488	3.97e-10	1.64e-08	-1.64542	down	AGCAGCATTGTACAGGGCTATGA
mmu-miR-125b-5p	124.192	225.797	200.556	986.073	962.394	1104.27	4.04e-10	1.64e-08	1.8416	up	TCCCTGAGACCCTAACTTGTGA
dvi-miR-125-5p	126.727	228.953	203.721	996.618	967.326	1100.34	4.32e-10	1.74e-08	1.82418	up	TCCCTGAGACCCTAACTTGTG
bta-miR-378b	73.3746	76.537	56.7993	29.7343	24.8665	31.0537	4.92e-10	1.96e-08	-1.85619	down	ACTTGACTTGGAGTCAGAAGGC
bta-miR-423-3p	597.515	981.304	650.466	343.846	234.793	348.63	5.15e-10	2e-08	-1.83298	down	AAGCTCGGTCTGAGGCCCCTCAGT
hsa-miR-423-3p	597.515	981.304	650.466	343.846	234.793	348.63	5.15e-10	2e-08	-1.83298	down	AGCTCGGTCTGAGGCCCCTCAGT
cfa-miR-6516	10.7718	20.5151	11.5181	1.38299	2.97987	3.62293	6.52e-10	2.5e-08	-2.80252	down	TTTGCAGTAACAGGTGTGAACATTC
cfa-miR-107	9.12431	14.5973	13.8921	4.6676	2.4661	3.93347	1.43e-09	5.45e-08	-2.3137	down	AGCAGCATTGTACAGGGCTAT
gga-miR-146b-5p	183.12	215.277	60.1404	37.6865	25.3802	34.9872	1.45e-09	5.46e-08	-2.71316	down	TGAGAACTGAATTCCATAGGCG
ppy-miR-378d	5.70269	6.18082	6.68227	1.03724	0.616524	1.55269	1.8e-09	6.68e-08	-2.95796	down	ACTGGACTTGGAGTCAGA
Novel-miR-808	12.7994	8.67945	7.38567	2.93886	1.13029	0.724587	2.09e-09	7.69e-08	-3.11414	down	GCGACUCCAUGGACUGUCGGCU
bta-miR-221	24.2048	28.274	27.4325	175.467	120.119	109.102	2.7e-09	9.43e-08	1.66869	up	AGCTACATTGTCTGCTGGGTTT
bta-miR-6516	9.37776	18.8055	10.7268	1.21012	2.87711	3.3124	2.68e-09	9.43e-08	-2.76314	down	TTTGCAGTAACAGGTGTGAAC
ccr-miR-221	24.2048	28.274	27.3446	175.467	120.017	109.102	2.62e-09	9.43e-08	1.6699	up	AGCTACATTGTCTGCTGGG
hsa-miR-221-3p	24.2048	28.274	27.4325	175.467	120.119	109.102	2.7e-09	9.43e-08	1.66869	up	AGCTACATTGTCTGCTGGGTTTC
sha-miR-221	24.2048	28.274	27.4325	175.467	120.119	109.102	2.7e-09	9.43e-08	1.66869	up	AGCTACATTGTCTGCTGGGTT
ame-miR-125-5p	13.0528	22.3562	20.7502	100.44	86.0051	99.4754	5.66e-09	1.96e-07	1.70864	up	CCCCTGAGACCCTAACTTGTGA
Novel-miR-391	1.39399	3.55069	3.25321	0	0	0.103512	8.32e-09	2.84e-07	-4.84334	down	AAAAGUUCAUUUGGGUUCUUCC
Novel-miR-181	1.26727	3.55069	3.25321	0	0	0.103512	1.29e-08	4.24e-07	-4.8056	down	AAAAGUUCAUUUGGGUUCUUCC
Novel-miR-775	1.26727	3.55069	3.25321	0	0	0.103512	1.29e-08	4.24e-07	-4.8056	down	AAAAGUUCAUUUGGGUUCUUCC
Novel-miR-776	1.26727	3.55069	3.25321	0	0	0.103512	1.29e-08	4.24e-07	-4.8056	down	AAAAGUUCAUUUGGGUUCUUCC
Novel-miR-792	1.26727	3.55069	3.25321	0	0	0.103512	1.29e-08	4.24e-07	-4.8056	down	AAAAGUUCAUUUGGGUUCUUCC
chi-miR-6715	70.2065	67.3315	44.1382	0.86437	0	0	1.81e-08	5.83e-07	-5.36937	down	ACAGGCACGGCCAGTTTGAGC
Novel-miR-483	5.32251	6.57534	4.48415	1.21012	1.02754	1.34566	1.8e-08	5.83e-07	-2.64393	down	CCAGCCCUGCCGUGCUCUCGUC
bta-miR-363	29.1471	27.6164	30.4219	14.6943	8.9396	13.5601	2.11e-08	6.68e-07	-1.8272	down	ATTGCACGGTATCCATCTGCG
chi-miR-363-3p	29.1471	27.6164	30.4219	14.6943	8.9396	13.5601	2.11e-08	6.68e-07	-1.8272	down	AATTGCACGGTATCCATCTGCG
bta-miR-7862	7.85704	11.3096	9.23208	3.80323	0.719278	1.03512	2.97e-08	9.33e-07	-2.88116	down	TGGTGCTCCCTGGAGCTGAGC
sko-miR-92b	68.6858	116.647	111.488	46.5031	46.8558	49.3754	4.03e-08	1.25e-06	-1.61822	down	TATTGCACTTGTCCCGGCCTGC
dre-miR-30a-5p	136.738	143.606	125.468	51.3436	50.0412	75.9781	4.64e-08	1.43e-06	-1.76214	down	TGTAAACATTCCCGACTGGAAG
ocu-miR-141-5p	60.3218	89.4247	85.9023	22.8194	4.62393	23.3938	5.85e-08	1.79e-06	-2.68005	down	CATCTTCCAGCACAGTGTTGGA
mmu-miR-200a-5p	231.783	305.359	263.774	178.752	163.687	149.472	8.05e-08	2.4e-06	-1.30129	down	CATCTTACCGGACAGTGCTGGA
rno-miR-200a-5p	231.783	305.359	263.774	178.579	163.687	149.472	8e-08	2.4e-06	-1.30173	down	CATCTTACCGGACAGTGCTGG
xtr-miR-146b	8.36395	9.07397	1.93434	1.21012	0.616524	0.310537	8.05e-08	2.4e-06	-3.45568	down	TGAGAACTGAATTCCATGGACT
Novel-miR-935	3.67507	2.89315	0.615472	0	0	0	8.39e-08	2.47e-06	-4.98947	down	UACUGAUUUGACUUAUAUACAUU
hsa-miR-199b-5p	568.622	773.523	818.05	3400.26	2515.62	3451	1.1e-07	3.18e-06	1.47269	up	CCCAGTGTTTAGACTATCTGTTC
ssc-miR-199b-5p	568.622	773.523	818.05	3400.26	2515.62	3451	1.1e-07	3.18e-06	1.47269	up	CCCAGTGTTTAGACTATCTGTT
Novel-miR-623	49.5501	58.6521	39.2144	23.5109	26.4078	20.4955	1.2e-07	3.45e-06	-1.63948	down	UUUCUAAUGAGUCAGCUCUUC
eca-miR-146b-3p	148.777	155.178	44.1382	44.0828	16.8517	11.1793	2.32e-07	6.49e-06	-2.75449	down	TGCCCTAGGGACTCAGTTCTGG
efu-miR-146	148.777	155.178	44.1382	44.0828	16.8517	11.1793	2.32e-07	6.49e-06	-2.75449	down	TGCCCTAGGGACTCAGTTCTGGT
mmu-miR-203-3p	21.0366	47.3425	34.7302	219.723	131.731	255.262	2.29e-07	6.49e-06	1.9032	up	GTGAAATGTTTAGGACCACTAG
oha-miR-122-5p	11.1519	11.9671	5.97887	3.2846	2.4661	0.828099	2.35e-07	6.55e-06	-2.63305	down	TGGAGTGTGACAATGGTGTTTGTAT
Novel-miR-407	1.52072	1.8411	1.58264	0	0	0	3.05e-07	8.41e-06	-4.75504	down	CCAAACCAGUUGUGCCUGUAGAC
efu-let-7c	579.267	963.025	929.979	8008.9	4334.57	2891	3.47e-07	9.35e-06	1.91398	up	GTTGAGGTAGTAGGTTGTATGGTTT
hsa-let-7c-5p	579.267	963.025	929.979	8008.73	4334.47	2891	3.47e-07	9.35e-06	1.91395	up	TGAGGTAGTAGGTTGTATGGTT
ola-let-7c	579.267	963.025	929.979	8008.73	4334.47	2891	3.47e-07	9.35e-06	1.91395	up	TGAGGTAGTAGGTTGTATGGT
mml-miR-378d	112.533	129.271	95.662	40.7982	56.1037	60.0372	3.86e-07	1.03e-05	-1.65953	down	ACTGGACTTGGAGTCAGAAGCA
Novel-miR-763	34.0894	39.4521	30.0702	17.4603	20.1398	13.7671	4.88e-07	1.29e-05	-1.58814	down	UUUCUAAUGAGUCAGCUCUUC
cgr-miR-122	10.3916	11.4411	5.7151	3.2846	2.4661	0.828099	5.25e-07	1.35e-05	-2.55725	down	TGGAGTGTGACAATGGTGTTT
gga-miR-122-5p	10.3916	11.4411	5.7151	3.2846	2.4661	0.828099	5.25e-07	1.35e-05	-2.55725	down	TGGAGTGTGACAATGGTGTTTGT
mdo-miR-122-5p	10.3916	11.4411	5.7151	3.2846	2.4661	0.828099	5.25e-07	1.35e-05	-2.55725	down	TGGAGTGTGACAATGGTGTTTGTGT
mmu-miR-122-5p	10.3916	11.4411	5.7151	3.2846	2.4661	0.828099	5.25e-07	1.35e-05	-2.55725	down	TGGAGTGTGACAATGGTGTTTG
dre-miR-20b-5p	12.5459	12.8877	10.463	6.22346	4.41842	5.38264	6.03e-07	1.52e-05	-1.74679	down	CAAAGTGCTCACAGTGCAGGTAG
dre-miR-218a	15.5874	16.7014	22.5966	85.054	77.3737	104.444	6.03e-07	1.52e-05	1.61946	up	TTGTGCTTGATCTAACCATGTG
efu-miR-218a	15.5874	16.7014	22.5966	85.054	77.3737	104.444	6.03e-07	1.52e-05	1.61946	up	TTGTGCTTGATCTAACCATGTGGTT
cte-miR-375	2.53453	3.15617	0.703397	0	0.102754	0	6.33e-07	1.55e-05	-4.3975	down	TTTGTTCGTCCGGCTCGCGTTA
hsa-miR-100-5p	110.632	160.701	179.014	563.05	895.09	1080.57	6.42e-07	1.55e-05	1.85158	up	AACCCGTAGATCCGAACTTGTG
mdo-miR-100-5p	110.632	160.57	178.927	562.705	894.987	1080.26	6.42e-07	1.55e-05	1.85181	up	AACCCGTAGATCCGAACTTGT
Novel-miR-324	1.52072	1.8411	1.93434	0.172874	0	0	6.39e-07	1.55e-05	-4.28905	down	UAGAAAGUUUCUUUGGGGUUUU
ola-miR-100	110.632	160.57	178.927	562.705	894.987	1080.26	6.42e-07	1.55e-05	1.85181	up	AACCCGTAGATCCGAACTT
tca-miR-100-5p	111.266	161.227	179.542	564.779	897.762	1084.09	6.43e-07	1.55e-05	1.85067	up	AACCCGTAGATCCGAACTTGTGGG
oha-miR-100-5p	117.982	170.564	191.324	599.872	939.274	1106.34	6.67e-07	1.6e-05	1.82108	up	AACCCGTAGATCCGAACTTGTGCT
efu-miR-218b	15.4606	16.7014	22.5087	84.1896	76.5517	103.616	6.86e-07	1.62e-05	1.61203	up	TTGTGCTTGATCTAACCATGTGGTG
hsa-miR-218-5p	15.4606	16.7014	22.5087	84.1896	76.5517	103.616	6.86e-07	1.62e-05	1.61203	up	TTGTGCTTGATCTAACCATGT
Novel-miR-178	1.01381	1.44658	2.28604	0	0	0	7.06e-07	1.65e-05	-4.6536	down	AAAAAAACAAAUGAACUUUUU
bta-miR-20b	12.5459	12.8877	10.463	6.22346	4.41842	5.48616	7.18e-07	1.67e-05	-1.73685	down	CAAAGTGCTCACAGTGCAGGTA
oar-miR-323c	10.645	14.7288	8.96831	6.56921	2.87711	3.3124	7.22e-07	1.67e-05	-2.00781	down	CACAATACACGGTCGGCCTCT
bfl-miR-100-5p	131.162	193.578	211.283	664.7	1037.71	1273.82	7.51e-07	1.72e-05	1.83156	up	AACCCGTAGATCCGAACTTGTGT
Novel-miR-745	1.01381	1.44658	2.19812	0	0	0	8.03e-07	1.83e-05	-4.63418	down	AAAAAAACAAAUGAACUUUUU
asu-miR-100a-5p	133.443	197.26	215.064	673.171	1051.38	1284.8	8.26e-07	1.86e-05	1.82205	up	AACCCGTAGATCCGAACTTGTGTT
gga-miR-146c-5p	5.70269	6.04932	1.40679	0.86437	0.411016	0.41405	8.27e-07	1.86e-05	-3.2268	down	TGAGAACTGAATTCCATGGACTG
ssc-miR-664-3p	26.3591	22.3562	21.6295	12.7927	12.3305	10.0407	1.06e-06	2.36e-05	-1.59766	down	TATTCATTTATCTCCCAGCCTACA
mmu-miR-146b-3p	38.2714	38.663	12.6611	13.1384	5.44596	3.51942	1.33e-06	2.96e-05	-2.52913	down	GCCCTAGGGACTCAGTTCTGGT
rno-miR-146b-3p	36.3705	37.611	12.3974	12.7927	5.44596	3.41591	1.45e-06	3.19e-05	-2.5072	down	CCTAGGGACTCAGTTCTGGTG
sha-miR-200c	21.4168	38.137	21.7174	15.2129	13.6663	10.8688	1.54e-06	3.38e-05	-1.59032	down	TAATACTGCCGGGTAACGA
dre-miR-199-3p	224.94	401.49	492.554	1549.81	2076.76	2216.3	1.66e-06	3.48e-05	1.7457	up	TACAGTAGTCTGCACATTGGTT
efu-miR-199	224.94	401.49	492.554	1549.81	2076.76	2216.3	1.66e-06	3.48e-05	1.7457	up	TACAGTAGTCTGCACATTGGTTA
gga-miR-199-3p	225.573	402.937	493.345	1554.31	2083.13	2223.96	1.62e-06	3.48e-05	1.74666	up	TACAGTAGTCTGCACATTGG
mmu-miR-199a-3p	225.573	402.937	493.345	1554.31	2083.23	2223.86	1.62e-06	3.48e-05	1.74666	up	ACAGTAGTCTGCACATTGGTTA
pma-miR-152b	16.221	11.5726	12.5732	5.70484	0.719278	3.00186	1.66e-06	3.48e-05	-2.61765	down	TCAGTGCAAAACAGAACTTTG
pma-miR-199a-3p	225.573	402.937	493.345	1554.14	2083.13	2223.65	1.62e-06	3.48e-05	1.74654	up	CAGTAGTCTGCACATTGGTTA
xla-miR-199-3p	224.94	401.359	492.378	1549.3	2075.94	2215.48	1.65e-06	3.48e-05	1.74557	up	ACAGTAGTCTGCACATTGGTTAG
ipu-miR-99b	17916.7	26486.1	27085.2	116816	161914	80472	1.78e-06	3.72e-05	1.67858	up	AACCCGTAGATCCGATCTTGTGA
hsa-miR-125b-1-3p	10.3916	16.7014	13.3645	65.0006	47.5751	88.089	2e-06	4.15e-05	1.66229	up	ACGGGTTAGGCTCTTGGGAGCT
pma-miR-30c-5p	60.1951	53.9178	95.2223	15.3858	33.395	25.257	2.26e-06	4.66e-05	-2.00696	down	TGTAAACATCCTCGACTGAAAGCT
hsa-miR-378a-5p	8.74413	11.1781	5.80302	3.11173	2.4661	3.62293	2.33e-06	4.77e-05	-1.99533	down	CTCCTGACTCCAGGTCCTGTGT
hsa-miR-6516-3p	10.7718	22.7507	18.0245	3.11173	4.72668	8.17748	2.6e-06	5.29e-05	-2.12226	down	ATCATGTATGATACTGCAAACA
dre-miR-125c-5p	8.23722	15.5178	16.7936	58.7771	63.6047	80.1186	2.66e-06	5.38e-05	1.67868	up	TCCCTGAGACCCTAACTCGTGA
mdo-miR-199b-3p	151.058	262.356	346.423	1080.81	1337.75	1446.17	2.84e-06	5.72e-05	1.70381	up	ACAGTAGTCTGCACATTGGTT
bta-let-7e	219.49	268.011	292.173	1108.47	810.523	872.816	3.48e-06	6.88e-05	1.1918	up	TGAGGTAGGAGGTTGTATAGT
efu-let-7e	219.49	268.011	292.173	1108.47	810.523	872.816	3.48e-06	6.88e-05	1.1918	up	TGAGGTAGGAGGTTGTATAGTTGA
hsa-let-7e-5p	219.49	268.011	292.173	1108.47	810.523	872.816	3.48e-06	6.88e-05	1.1918	up	TGAGGTAGGAGGTTGTATAGTT
ppy-miR-199b-3p	1.01381	3.94521	3.07736	25.5853	15.7214	14.4917	3.84e-06	7.56e-05	2.07683	up	ACAGTATTCTGCACATTGGTTA
chi-miR-221-5p	12.7994	13.0192	11.3423	70.0139	47.6778	41.612	5.32e-06	0.000103372	1.41998	up	ACCTGGCATACAATGTAGATT
efu-miR-221	12.9261	13.1507	11.4302	70.3597	48.0889	41.9225	5.41e-06	0.000103372	1.41665	up	ACCTGGCATACAATGTAGATTTCTG
gga-miR-221-5p	12.9261	13.1507	11.4302	70.3597	48.0889	41.9225	5.41e-06	0.000103372	1.41665	up	AACCTGGCATACAATGTAGATTTCTGT
mmu-miR-221-5p	12.9261	13.1507	11.4302	70.3597	48.0889	41.9225	5.41e-06	0.000103372	1.41665	up	ACCTGGCATACAATGTAGATTTCTGT
rno-miR-221-5p	12.9261	13.1507	11.4302	70.3597	48.0889	41.9225	5.41e-06	0.000103372	1.41665	up	ACCTGGCATACAATGTAGATTTC
hsa-miR-221-5p	12.9261	13.1507	11.4302	70.3597	47.9861	41.9225	5.51e-06	0.000104734	1.41565	up	ACCTGGCATACAATGTAGATTT
cgr-miR-744-5p	76.923	88.5041	52.8427	46.1573	41.3071	36.9539	5.74e-06	0.000107226	-1.40214	down	TGCGGGGCTAGGGCTAACAGC
eca-miR-744	76.923	88.5041	52.8427	46.1573	41.3071	36.9539	5.74e-06	0.000107226	-1.40214	down	TGCGGGGCTAGGGCTAACAGCAGT
mmu-miR-744-5p	76.923	88.5041	52.8427	46.1573	41.3071	36.9539	5.74e-06	0.000107226	-1.40214	down	TGCGGGGCTAGGGCTAACAGCA
Novel-miR-857	34.7231	67.0685	27.4325	9.68094	0.308262	8.3845	6.42e-06	0.000119338	-3.04081	down	GAGGGUUUGGGUUUGGUCGUGGGA
cgr-miR-505-3p	3.16816	4.60274	3.78076	23.338	21.4756	13.6636	6.92e-06	0.000125837	1.66364	up	GTCAACACTTGCTGGTTTCCTCT
hsa-miR-505-3p	3.16816	4.60274	3.78076	23.338	21.4756	13.6636	6.92e-06	0.000125837	1.66364	up	CGTCAACACTTGCTGGTTTCCT
rno-miR-505-3p	3.16816	4.60274	3.78076	23.338	21.4756	13.6636	6.92e-06	0.000125837	1.66364	up	GTCAACACTTGCTGGTTTCC
ssc-miR-505	3.16816	4.60274	3.78076	23.338	21.4756	13.6636	6.92e-06	0.000125837	1.66364	up	TCAACACTTGCTGGTTTCCTCT
Novel-miR-862	1.77417	0.920548	0.879246	0	0	0	8.76e-06	0.000157883	-4.27628	down	UAGUGGCUGUUGCUCUUGCU
pma-miR-30d	34.7231	34.8493	36.3129	25.2396	8.73409	15.6304	8.77e-06	0.000157883	-1.70502	down	TGTAAACATCCACGACTGGAAGCT
ggo-miR-146a	4.81561	5.52329	1.58264	1.03724	0.719278	0.621074	9.73e-06	0.000174191	-2.6839	down	TGAGAACTGAATTCCATGGGT
hsa-miR-181d-5p	4.68888	3.28767	5.3634	41.4897	15.7214	27.5343	1.04e-05	0.000184231	1.89493	up	AACATTCATTGTTGTCGGTGGGT
ssc-miR-181d-5p	4.68888	3.28767	5.3634	41.4897	15.7214	27.5343	1.04e-05	0.000184231	1.89493	up	AACATTCATTGTTGTCGGTGGGTT
Novel-miR-5	4.05525	4.33973	5.62717	0.86437	1.64406	1.6562	1.07e-05	0.000188092	-2.18135	down	AUACCAGGUACUGUAGGCUU
Novel-miR-675	4.05525	4.33973	5.62717	0.86437	1.64406	1.6562	1.07e-05	0.000188092	-2.18135	down	AUACCAGGUACUGUAGGCUU
Novel-miR-920	0	1.31507	1.23094	10.7182	11.9195	6.62479	1.14e-05	0.000199289	2.65415	up	UUUCUUUGAGCUUCUUUCUUU
dre-miR-141-3p	530.731	708.296	641.498	540.058	412.865	435.27	1.31e-05	0.000227196	-1.04605	down	TAACACTGTCTGGTAACGATGC
ocu-miR-146a-5p	4.68888	5.39178	1.31887	0.86437	0.616524	0.621074	1.33e-05	0.000230292	-2.74869	down	TGAGAACTGAATTCCATGGGTTG
chi-miR-1388-3p	10.8985	27.0904	34.9061	181.863	84.772	191.705	1.35e-05	0.000231986	1.9469	up	ATCTCAGGTTCGTCAGCCCGCA
mml-miR-20b-3p	2.66126	2.10411	1.67057	0.345748	0	0.41405	1.45e-05	0.000248082	-3.18912	down	TACTGTAGTGTGGGCACTTCCAG
dre-miR-199-3-3p	20.403	30.2466	43.2589	117.727	168.106	166.344	1.53e-05	0.00026027	1.61997	up	ACAGTAGTCCGCACATTGGTT
Novel-miR-713	5.57597	7.10137	3.16529	1.90161	1.13029	1.96674	1.69e-05	0.000286225	-2.14003	down	UUAACCACUGGACUACCCUGGA
chi-miR-147-5p	0.253453	1.57808	1.14302	5.87771	10.7892	9.62665	1.79e-05	0.000302237	2.39194	up	TGGAAACACTTCTGCACAAACT
bta-miR-107	38.018	52.4712	46.2483	33.0189	23.7362	32.5029	1.88e-05	0.000306668	-1.20929	down	AGCAGCATTGTACAGGGCTATC
efu-miR-107	38.018	52.4712	46.2483	33.0189	23.7362	32.5029	1.88e-05	0.000306668	-1.20929	down	AGCAGCATTGTACAGGGCTATCAAA
efu-miR-206	0.126727	0.526028	0.615472	3.63035	5.03495	6.52128	1.88e-05	0.000306668	2.6709	up	TGGAATGTAAGGAAGTGTGTGGT
hsa-miR-107	38.018	52.4712	46.2483	33.0189	23.7362	32.5029	1.88e-05	0.000306668	-1.20929	down	AGCAGCATTGTACAGGGCTATCA
mdo-miR-125b-2-3p	0.38018	0.789041	1.31887	6.74208	6.16524	8.28099	1.88e-05	0.000306668	2.27275	up	ACGGGTTAGGCTCTTGGGAGC
mdo-miR-206	0.126727	0.526028	0.615472	3.63035	5.03495	6.52128	1.88e-05	0.000306668	2.6709	up	TGGAATGTAAGGAAGTGTGTG
mmu-miR-206-3p	0.126727	0.526028	0.615472	3.63035	5.03495	6.52128	1.88e-05	0.000306668	2.6709	up	TGGAATGTAAGGAAGTGTGTGG
bta-miR-99a-5p	1754.66	2813.85	3395.03	11230.9	16473.5	9160.02	1.94e-05	0.000309547	1.56604	up	AACCCGTAGATCCGATCTTGT
efu-miR-99a	1754.66	2813.98	3395.12	11230.9	16473.7	9160.23	1.94e-05	0.000309547	1.56602	up	AAACCCGTAGATCCGATCTTGTGGT
hsa-miR-99a-5p	1754.66	2813.85	3395.03	11230.9	16473.5	9160.02	1.94e-05	0.000309547	1.56604	up	AACCCGTAGATCCGATCTTGTG
oar-miR-99a	1754.66	2813.85	3395.03	11230.9	16473.5	9160.02	1.94e-05	0.000309547	1.56604	up	AACCCGTAGATCCGATCTTG
ola-miR-7	60.4485	94.948	40.0936	38.7238	10.6864	25.6711	2.2e-05	0.000349849	-1.92262	down	TGGAAGACTAGTGATTTTGTTGTG
ccr-miR-200a	751.868	1062.58	813.654	794.356	480.58	516.63	2.25e-05	0.00035632	-1.16325	down	TAACACTGTCTGGTAACGATG
sha-miR-200a	751.235	1061.26	813.127	794.01	480.478	516.32	2.27e-05	0.00035746	-1.16255	down	TAACACTGTCTGGTAACGA
ola-miR-200a	751.108	1061	812.863	794.01	480.375	516.32	2.28e-05	0.000358009	-1.16228	down	AACACTGTCTGGTAACGA
hsa-miR-132-5p	2.02762	1.9726	2.63774	9.16232	43.9787	12.318	2.45e-05	0.000380397	2.48594	up	ACCGTGGCTTTCGATTGTTACT
mmu-miR-132-5p	2.02762	1.9726	2.63774	9.16232	43.9787	12.318	2.45e-05	0.000380397	2.48594	up	AACCGTGGCTTTCGATTGTTAC
bta-miR-378d	2.78798	3.02466	3.07736	0.518622	0.822032	0.931612	2.59e-05	0.000401626	-2.33761	down	CTGGACTTGGAGTCAGAAGACC
efu-miR-200b	7639.33	11082.1	7123.04	6994.13	4903.42	3371.81	2.64e-05	0.000403036	-1.35605	down	TAATACTGCCTGGTAATGATGACG
mmu-miR-200b-3p	7639.33	11082.1	7123.04	6994.13	4903.42	3371.81	2.64e-05	0.000403036	-1.35605	down	TAATACTGCCTGGTAATGATGA
rno-miR-200b-3p	7639.33	11082.1	7123.04	6994.13	4903.42	3371.81	2.64e-05	0.000403036	-1.35605	down	TAATACTGCCTGGTAATGATGAC
dre-miR-22a-3p	6.2096	6.18082	7.56152	3.45748	2.26059	3.3124	2.82e-05	0.000427721	-1.71378	down	AAGCTGCCAGCTGAAGAACTGT
pma-miR-30b	45.2414	52.0767	41.3246	17.9789	22.7086	31.9853	2.83e-05	0.000427721	-1.48096	down	TGTAAACATCCCTGACTGGAAGCT
hsa-miR-422a	5.06906	4.99726	3.42906	1.72874	0.924786	1.86322	2.84e-05	0.00042828	-2.07856	down	ACTGGACTTAGGGTCAGAAGGC
bta-miR-200a	711.696	995.77	781.65	766.004	470.408	500.482	3.03e-05	0.000450829	-1.13079	down	TAACACTGTCTGGTAACGATGTT
efu-miR-200a	711.696	995.77	781.65	766.004	470.408	500.482	3.03e-05	0.000450829	-1.13079	down	TAACACTGTCTGGTAACGATGTTC
mmu-miR-200a-3p	711.696	995.77	781.65	766.004	470.408	500.482	3.03e-05	0.000450829	-1.13079	down	TAACACTGTCTGGTAACGATGT
oar-miR-200a	711.443	995.376	781.298	766.004	470.305	500.379	3.06e-05	0.000452979	-1.13039	down	AACACTGTCTGGTAACGAT
chi-miR-16b-5p	355.975	432.789	282.238	2415.05	1904.13	890.931	3.2e-05	0.000471407	1.5844	up	TAGCAGCACGTAAATATTGGGG
Novel-miR-78	5.57597	5.39178	12.2215	1.21012	1.64406	3.51942	3.36e-05	0.00049265	-2.26691	down	CUCCCCUCCCGUCCCCCCCUC
hsa-miR-652-5p	25.472	19.0685	13.8042	9.68094	0.719278	3.93347	3.72e-05	0.000541808	-2.50615	down	CAACCCTAGGAGAGGGTGCCATTCA
ssc-miR-652	25.472	19.0685	13.8042	9.68094	0.719278	3.93347	3.72e-05	0.000541808	-2.50615	down	ACAACCCTAGGAGAGGGTGCCATTCA
hsa-miR-200c-3p	2688.25	3664.04	2279.09	2221.08	1807.55	1139.88	3.92e-05	0.000561335	-1.3333	down	TAATACTGCCGGGTAATGATGGA
mdo-miR-200c-3p	2688.25	3664.04	2279.09	2221.08	1807.55	1139.88	3.92e-05	0.000561335	-1.3333	down	TAATACTGCCGGGTAATGATGG
mml-miR-200c-3p	2688.25	3664.04	2279.09	2221.08	1807.55	1139.88	3.92e-05	0.000561335	-1.3333	down	AATACTGCCGGGTAATGATGGA
rno-miR-200c-3p	2688.25	3664.04	2279.09	2221.08	1807.55	1139.88	3.92e-05	0.000561335	-1.3333	down	TAATACTGCCGGGTAATGATG
cgr-miR-28-5p	28.0066	40.5041	39.8298	151.783	106.042	111.69	3.99e-05	0.000566224	1.12451	up	AAGGAGCTCACAGTCTATTGA
efu-miR-28	28.0066	40.5041	39.8298	151.783	106.042	111.69	3.99e-05	0.000566224	1.12451	up	AAGGAGCTCACAGTCTATTGAGT
pma-miR-30f	343.682	570.477	324.178	274.524	268.599	260.955	4.15e-05	0.000586399	-1.19391	down	TGTAAACACCCTACACTCTCAGC
hsa-miR-28-5p	28.0066	40.7671	39.8298	152.129	106.042	111.69	4.17e-05	0.000587399	1.1226	up	AAGGAGCTCACAGTCTATTGAG
bta-miR-30f	343.936	570.871	324.618	274.697	269.215	261.576	4.23e-05	0.000593304	-1.19259	down	TGTAAACACCCTACACTCTCAGCT
cfa-miR-8903	1.01381	1.57808	0.879246	0	0	0.103512	4.65e-05	0.000649083	-3.70576	down	TCTTGGGCCCCACCCCCGGAGACT
xla-miR-429	36.8774	63.6493	34.9061	33.3647	23.5307	14.3882	5.21e-05	0.000724353	-1.49923	down	TAATACTGTCTGGTAATGCCG
oan-miR-23b-3p	3.04144	3.15617	4.30831	11.0639	39.0465	22.1517	5.31e-05	0.000735354	2.0613	up	ATCACATTGCCAGGGATAACCA
Novel-miR-338	5.32251	4.86575	2.54981	1.55587	1.02754	1.55269	5.84e-05	0.000805786	-2.10115	down	CCUGGACUUGGGGUCAGAAGGCU
hsa-miR-378g	4.3087	5.7863	4.30831	2.59311	1.54131	2.07025	6.17e-05	0.000847884	-1.76264	down	ACTGGGCTTGGAGTCAGAAG
dre-let-7d-5p	4.05525	5.39178	4.66	42.8727	20.2425	14.0777	6.66e-05	0.000911341	1.7083	up	TGAGGTAGTTGGTTGTATGGTT
sme-miR-7d-5p	6.08287	7.89041	2.90151	2.76598	0.411016	1.34566	6.75e-05	0.00092015	-2.36663	down	TGGAAGACTAGTAATTTTGTTGT
bfl-miR-200c	23.4444	31.1671	27.4325	22.6465	18.1875	17.1831	6.99e-05	0.000949152	-1.10338	down	TAACACTGTCTGGTAATGATG
cfa-miR-15b	11.1519	10.389	8.70454	58.0856	61.8579	26.7062	7.53e-05	0.00101397	1.57736	up	TAGCAGCACATCATGGTTTA
mmu-miR-15b-5p	11.1519	10.389	8.70454	58.0856	61.8579	26.7062	7.53e-05	0.00101397	1.57736	up	TAGCAGCACATCATGGTTTACA
cel-let-7-5p	728.804	1228.67	883.378	4146.21	3142.11	2457.18	8.28e-05	0.00108804	1.13987	up	TGAGGTAGTAGGTTGTATAGTT
efu-miR-148	554.935	624.526	461.252	330.881	327.888	429.99	8.44e-05	0.00108804	-1.17796	down	TCAGTGCATCACAGAACTTTGTC
efu-miR-323	6.2096	9.86302	4.92378	4.49472	0.822032	1.55269	8.35e-05	0.00108804	-2.14288	down	GCACATTACACGGTCGACCTCTT
ggo-miR-148b	554.935	624.526	461.252	330.881	327.888	429.99	8.44e-05	0.00108804	-1.17796	down	TCAGTGCATCACAGAACTTTG
ggo-miR-323a	6.2096	9.86302	4.92378	4.49472	0.822032	1.55269	8.35e-05	0.00108804	-2.14288	down	CACATTACACGGTCGACCTC
mmu-miR-452-5p	33.836	42.0822	21.6295	14.6943	13.1525	22.0481	8.34e-05	0.00108804	-1.51138	down	TGTTTGCAGAGGAAACTGAGAC
ppa-miR-148b	554.428	624.395	460.989	330.708	327.888	429.783	8.46e-05	0.00108804	-1.17762	down	TCAGTGCATCACAGAACTTTGTCT
rno-miR-148b-3p	554.935	624.526	461.252	330.881	327.888	429.99	8.44e-05	0.00108804	-1.17796	down	TCAGTGCATCACAGAACTTTGT
rno-miR-323-3p	6.2096	9.86302	4.92378	4.49472	0.822032	1.55269	8.35e-05	0.00108804	-2.14288	down	CACATTACACGGTCGACCTCT
sha-miR-92a	56.3933	101.523	85.6386	53.5909	52.199	56.9318	8.41e-05	0.00108804	-1.15077	down	TATTGCACTTGTCCCGGC
ssc-miR-206	0.506906	0.526028	0.703397	3.80323	4.41842	6.83182	8.45e-05	0.00108804	2.28696	up	TGGAATGTAAGGAAGTGTGTGA
ssc-miR-323	6.2096	9.86302	4.92378	4.49472	0.822032	1.55269	8.35e-05	0.00108804	-2.14288	down	GCACATTACACGGTCGACCTCT
aca-miR-147	0.887086	0.657534	1.23094	8.81657	4.72668	6.31426	8.76e-05	0.0011019	2.01329	up	GTGTGCGGAAATGCTTCTGCTACA
cgr-miR-147	0.887086	0.657534	1.23094	8.81657	4.72668	6.31426	8.76e-05	0.0011019	2.01329	up	GTGTGCGGAAATGCTTCTG
gga-miR-147	0.887086	0.657534	1.23094	8.81657	4.72668	6.31426	8.76e-05	0.0011019	2.01329	up	GTGTGCGGAAATGCTTCTGC
hsa-miR-147b-3p	0.887086	0.657534	1.23094	8.81657	4.72668	6.31426	8.76e-05	0.0011019	2.01329	up	GTGTGCGGAAATGCTTCTGCT
mmu-miR-147-3p	0.887086	0.657534	1.23094	8.81657	4.72668	6.31426	8.76e-05	0.0011019	2.01329	up	GTGTGCGGAAATGCTTCTGCTA
pma-miR-221	28.26	38.0055	42.028	132.249	136.971	104.03	8.67e-05	0.0011019	1.14677	up	AGCTACATTGTCTGCTGGGTTC
prd-let-7-5p	736.661	1241.03	889.269	4173	3161.12	2471.88	8.86e-05	0.00111039	1.13563	up	TGAGGTAGTAGGTTGTATAGTTT
bta-miR-2440	9.75794	28.4055	14.8593	9.50806	7.39829	8.69504	8.89e-05	0.00111043	-1.56341	down	TGCAGTGATGAGACCCTGGA
bta-miR-125a	307.312	627.814	453.163	1663.22	1383.89	1859.08	9.39e-05	0.00115037	1.20633	up	TCCCTGAGACCCTTTAACCTGTG
cfa-miR-125a	307.185	627.551	453.163	1663.05	1383.79	1858.77	9.36e-05	0.00115037	1.20656	up	TCCCTGAGACCCTTTAACCTGT
efu-miR-92a	57.6606	103.496	86.9574	55.4925	53.4321	58.588	9.42e-05	0.00115037	-1.13679	down	TATTGCACTTGTCCCGGCCTGTG
ggo-miR-125a	307.312	627.814	453.163	1663.22	1383.79	1859.08	9.4e-05	0.00115037	1.2063	up	TCCCTGAGACCCTTTAACCTG
hsa-miR-92a-3p	57.6606	103.496	86.9574	55.4925	53.4321	58.588	9.42e-05	0.00115037	-1.13679	down	TATTGCACTTGTCCCGGCCTGT
mmu-miR-125a-5p	307.312	627.814	453.163	1663.22	1383.89	1859.08	9.39e-05	0.00115037	1.20633	up	TCCCTGAGACCCTTTAACCTGTGA
ssa-miR-152-3p	14.5735	14.7288	12.9249	5.18622	1.43856	7.97045	9.51e-05	0.00115783	-2.02234	down	TCAGTGCATAACAGAACTTTG
Novel-miR-283	34.7231	44.8438	38.2472	25.2396	20.6536	31.2607	9.67e-05	0.00117343	-1.1927	down	UCUGGUGCUUAGACUCUGUGCU
tgu-miR-30b-3p	12.6727	17.4904	20.2227	7.9522	11.714	6.10723	0.000104414	0.00126219	-1.51046	down	CTTTCAGTCGGATGTTTGCAG
ggo-miR-423	360.79	466.192	381.505	395.19	258.94	267.062	0.000109138	0.00129689	-1.00853	down	TGAGGGGCAGAGAGCGAGACTT
hsa-miR-412-5p	0.633633	0.526028	0.703397	14.3485	2.97987	3.93347	0.000109179	0.00129689	2.48378	up	TGGTCGACCAGTTGGAAAGTAAT
hsa-miR-423-5p	360.79	466.323	381.505	395.19	258.94	267.062	0.000108962	0.00129689	-1.00867	down	TGAGGGGCAGAGAGCGAGACTTT
mml-miR-412-5p	0.633633	0.526028	0.703397	14.3485	2.97987	3.93347	0.000109179	0.00129689	2.48378	up	TGGTCGACCAGTTGGAAAGT
rno-miR-423-5p	360.79	466.323	381.505	395.19	258.94	267.062	0.000108962	0.00129689	-1.00867	down	TGAGGGGCAGAGAGCGAGACTTTT
cfa-miR-23a	2.78798	4.33973	4.74793	12.4469	42.9512	19.8744	0.000114592	0.00135647	1.96666	up	ATCACATTGCCAGGGATTT
pma-miR-100b	1.01381	2.89315	2.37396	6.22346	6.37075	79.394	0.000124009	0.00146288	2.84749	up	AACCCGTAGATTCGAACTTGGG
hsa-miR-30c-2-3p	7.47686	7.49589	6.77019	3.45748	3.08262	4.55455	0.000134298	0.00157881	-1.52152	down	CTGGGAGAAGGCTGTTTACTCT
chi-miR-497-5p	8.74413	14.2027	18.0245	59.8144	42.0264	62.832	0.000140299	0.00162149	1.34949	up	AGCAGCACACTGTGGTTTGTAC
efu-miR-497	8.74413	14.2027	18.0245	59.8144	42.0264	62.832	0.000140299	0.00162149	1.34949	up	CAGCAGCACACTGTGGTTTGTAC
ggo-miR-497	8.74413	14.2027	18.0245	59.8144	42.0264	62.832	0.000140299	0.00162149	1.34949	up	CAGCAGCACACTGTGGTTTG
hsa-miR-497-5p	8.74413	14.2027	18.0245	59.8144	42.0264	62.832	0.000140299	0.00162149	1.34949	up	CAGCAGCACACTGTGGTTTGT
rno-miR-497-5p	8.74413	14.2027	18.0245	59.8144	42.0264	62.832	0.000140299	0.00162149	1.34949	up	CAGCAGCACACTGTGGTTTGTA
chi-miR-335-3p	68.9392	54.0493	17.1453	26.6226	4.93219	13.3531	0.000158983	0.00182828	-2.15961	down	TTTTTCATTATTGCTCCTGACC
ola-miR-222	5.19579	7.10137	5.89095	49.9606	21.4756	17.9076	0.000159259	0.00182828	1.56514	up	AGCTACATCTGGCTACTGG
Novel-miR-84	1.52072	1.31507	1.23094	7.2607	7.70655	6.72831	0.000169368	0.00193782	1.70964	up	UUCUCUGUUCAUGUGGACGUGU
bta-miR-2285l	4.56215	14.2027	17.9366	57.567	36.1694	219.653	0.000176932	0.00201761	2.29885	up	AAAACCCGCATGAACTTTTTGGC
bta-miR-30d	2237.99	2468.52	1894.25	732.985	1306.62	1530.64	0.000179876	0.00202517	-1.42572	down	TGTAAACATCCCCGACTGGAAGCT
hsa-miR-30d-5p	2237.99	2468.52	1894.25	732.985	1306.62	1530.64	0.000179876	0.00202517	-1.42572	down	TGTAAACATCCCCGACTGGAAG
Novel-miR-489	1.64744	2.76164	2.11019	0.172874	0.616524	0.621074	0.000178608	0.00202517	-2.41208	down	CCUCCCUCCGCCCCUCGCC
Novel-miR-529	1.9009	2.89315	2.46189	0.345748	0.822032	0.724587	0.000180555	0.00202517	-2.2431	down	UGGUGCUCCCUGGAGCUGAGCA
oan-miR-30d-5p	2238.62	2469.44	1895.04	733.158	1307.34	1531.36	0.000180461	0.00202517	-1.42556	down	TGTAAACATCCCCGACTGGAAGC
hsa-miR-1251-5p	0.506906	1.05206	0.791321	0	0	0	0.00018669	0.00208714	-3.71107	down	ACTCTAGCTGCCAAAGGCGCT
oar-miR-30d	2210.74	2437.09	1876.14	725.725	1296.24	1517.91	0.000189776	0.00211473	-1.42125	down	TGTAAACATCCCCGACTGG
Novel-miR-651	5.32251	3.55069	2.63774	1.90161	1.23305	0.41405	0.000192051	0.00213314	-2.19741	down	UGCUUCAGUCAUAUCCAACUCU
efu-miR-500	36.7507	47.211	38.6868	26.9683	27.6408	32.5029	0.000196865	0.00216551	-1.07527	down	AATGCACCTGGGCAAGGATTCTGA
hsa-miR-500a-3p	36.7507	47.211	38.6868	26.9683	27.6408	32.5029	0.000196865	0.00216551	-1.07527	down	ATGCACCTGGGCAAGGATTCTG
mml-miR-500a-3p	36.7507	47.211	38.6868	26.9683	27.6408	32.5029	0.000196865	0.00216551	-1.07527	down	ATGCACCTGGGCAAGGATTCTGA
mmu-miR-199b-5p	10.7718	16.4384	16.2661	60.5059	37.5052	59.8302	0.000205387	0.00225201	1.21002	up	CCCAGTGTTTAGACTACCTGTTC
hsa-miR-378f	4.3087	4.60274	3.25321	2.07449	0.719278	1.86322	0.000218767	0.00239106	-1.90667	down	ACTGGACTTGGAGCCAGAAG
oha-miR-429-3p	56.52	89.2932	47.9189	52.5537	39.663	25.464	0.000223276	0.00243257	-1.30208	down	TAATACTGTCTGGTAATGCCGTC
aca-miR-130a-3p	1.52072	1.70959	1.93434	8.98944	7.19278	8.59153	0.000234566	0.00251073	1.55941	up	CAGTGCAATGTTAAAAGGGCA
bta-miR-345-3p	13.0528	16.7014	9.49586	8.81657	8.01481	6.83182	0.000237055	0.00251073	-1.30372	down	CCTGAACTAGGGGTCTGGAG
chi-miR-345-3p	13.0528	16.7014	9.49586	8.81657	8.01481	6.83182	0.000237055	0.00251073	-1.30372	down	CCCTGAACTAGGGGTCTGGAGG
eca-miR-345-3p	13.0528	16.7014	9.49586	8.81657	8.01481	6.83182	0.000237055	0.00251073	-1.30372	down	CCTGAACTAGGGGTCTGGAGGC
efu-miR-130	1.52072	1.70959	1.93434	8.98944	7.19278	8.59153	0.000234566	0.00251073	1.55941	up	CAGTGCAATGTTAAAAGGGCATTGG
mml-miR-130a-3p	1.52072	1.70959	1.93434	8.98944	7.19278	8.59153	0.000234566	0.00251073	1.55941	up	CAGTGCAATGTTAAAAGGGC
sha-miR-130b	1.52072	1.70959	1.93434	8.98944	7.19278	8.59153	0.000234566	0.00251073	1.55941	up	AGTGCAATGTTAAAAGGGCAT
ssc-miR-345-3p	13.0528	16.7014	9.49586	8.81657	8.01481	6.83182	0.000237055	0.00251073	-1.30372	down	CCCTGAACTAGGGGTCTGGAG
xla-miR-130a-3p	1.52072	1.70959	1.93434	8.98944	7.19278	8.59153	0.000234566	0.00251073	1.55941	up	CAGTGCAATGTTAAAAGGGCATT
Novel-miR-315	8.6174	5.6548	13.8921	2.42023	4.11016	4.76157	0.000239192	0.00252554	-1.81252	down	UUGAGCUCAGGAGUUCUA
bfl-miR-200b	24.4582	32.7452	26.2895	26.104	15.7214	11.8004	0.000241589	0.002543	-1.25176	down	TAATACTGTCTGGTAATGATGTT
ipu-miR-196a	5.57597	9.86302	7.29774	50.6521	25.3802	21.6341	0.000248113	0.00260366	1.41048	up	TAGGTAGTTTCATGTTGTTGGGA
aca-miR-193-5p	16.8546	25.6438	23.2121	63.2718	109.33	76.5992	0.000249769	0.00261303	1.30089	up	TGGGTCTTTGCGGGCGAGATG
gga-miR-200b-3p	2828.41	4041.73	2772.35	3036.7	2093.1	1495.86	0.000250741	0.0026152	-1.14663	down	TAATACTGCCTGGTAATGATGAT
hsa-miR-193a-5p	16.7279	25.2493	23.0362	62.7532	108.714	75.357	0.000254012	0.00264126	1.30175	up	TGGGTCTTTGCGGGCGAGATGA
hsa-miR-196a-5p	5.57597	9.86302	7.29774	50.6521	25.2775	21.6341	0.000254955	0.00264303	1.40879	up	TAGGTAGTTTCATGTTGTTGGG
bta-miR-150	35.1032	60.7562	54.777	440.137	416.051	78.7729	0.000255847	0.00264408	1.87906	up	TCTCCCAACCCTTGTACCAGTGT
pmi-miR-200-3p	24.7117	32.7452	26.2015	26.2768	15.7214	11.8004	0.000256601	0.00264408	-1.25066	down	TAATACTGTCTGGTAATGATGT
cfa-miR-345	12.9261	16.4384	9.40793	8.6437	8.01481	6.83182	0.000259093	0.00265377	-1.29576	down	CCTGAACTAGGGGTCTGGAGG
mmu-miR-150-5p	19.2624	37.2164	33.851	257.409	265.208	48.2368	0.000259056	0.00265377	1.90764	up	TCTCCCAACCCTTGTACCAGTG
hsa-let-7b-5p	1104.8	1538.1	1359.67	6829.38	4441.75	3064.17	0.000268179	0.00273047	1.17193	up	TGAGGTAGTAGGTTGTGTGGTT
oar-let-7b	1104.8	1538.1	1359.67	6829.38	4441.75	3064.17	0.000268179	0.00273047	1.17193	up	TGAGGTAGTAGGTTGTGTGGT
mmu-miR-130b-5p	2.66126	2.36712	3.16529	12.7927	11.5084	10.7653	0.000271198	0.00275302	1.40463	up	ACTCTTTCCCTGTTGCACTACT
chi-miR-130b-5p	2.66126	2.49863	3.25321	13.1384	11.5084	10.8688	0.000277429	0.00280794	1.38705	up	ACTCTTTCCCTGTTGCACTAC
efu-miR-429	53.732	86.663	46.2483	51.3436	38.3272	24.1184	0.000293231	0.00295042	-1.29572	down	CTAATACTGTCTGGTAATGCCGT
mmu-miR-429-3p	53.732	86.663	46.2483	51.3436	38.3272	24.1184	0.000293231	0.00295042	-1.29572	down	TAATACTGTCTGGTAATGCCGT
mmu-miR-378b	2.02762	2.49863	2.37396	0.518622	0.719278	0.828099	0.000309972	0.00310972	-2.10994	down	CTGGACTTGGAGTCAGAAGA
dre-miR-455-3p	8.49068	12.2301	14.1559	42.6999	40.6906	35.7118	0.000322072	0.00322166	1.12759	up	ATGCAGTCCATGGGCATATACAC
Novel-miR-867	1.77417	1.18356	3.86868	0.518622	0.205508	0.724587	0.000350351	0.00349432	-2.51158	down	UGAGAUGAAGCACUGGCUC
efu-miR-455	8.36395	12.0986	13.8921	41.8355	39.5603	34.9872	0.000359878	0.00353776	1.11635	up	ATGCAGTCCATGGGCATATACACTT
gga-miR-455-3p	8.36395	12.0986	13.8921	41.8355	39.5603	34.9872	0.000359878	0.00353776	1.11635	up	TGCAGTCCATGGGCATATACAC
mdo-miR-455-3p	8.36395	12.0986	13.8921	41.8355	39.5603	34.9872	0.000359878	0.00353776	1.11635	up	ATGCAGTCCATGGGCATATACA
ola-miR-455-3p	8.36395	12.0986	13.8921	41.8355	39.5603	34.9872	0.000359878	0.00353776	1.11635	up	TGCAGTCCATGGGCATATAC
tgu-miR-455-3p	8.36395	12.0986	13.8921	41.8355	39.5603	34.9872	0.000359878	0.00353776	1.11635	up	TGCAGTCCATGGGCATATACA
spu-miR-10	35.7369	50.3671	44.5778	123.778	129.47	155.165	0.000364468	0.00357262	1.02455	up	AACCCTGTAGATCCGAATTTGTG
bta-miR-455-3p	8.36395	12.0986	13.8921	41.6626	39.5603	34.8837	0.000378375	0.00368781	1.11314	up	GCAGTCCATGGGCATATACACT
hsa-miR-455-3p	8.36395	12.0986	13.8921	41.6626	39.5603	34.8837	0.000378375	0.00368781	1.11314	up	GCAGTCCATGGGCATATACAC
cfa-miR-142	48.0293	50.6301	54.9529	259.657	248.356	109.206	0.000388379	0.00374675	1.321	up	CCCATAAAGTAGAAAGCACTA
gga-miR-142-5p	48.0293	50.7617	55.0408	259.829	248.562	109.206	0.000393185	0.00374675	1.31998	up	CCCATAAAGTAGAAAGCACTAC
mmu-miR-142a-5p	48.0293	50.6301	54.9529	259.657	248.356	109.206	0.000388379	0.00374675	1.321	up	CATAAAGTAGAAAGCACTACT
pma-miR-16-5p	446.584	633.732	431.71	1632.79	2146.74	1314.92	0.000389979	0.00374675	1.12627	up	TAGCAGCACGTAAATATTGGAGT
tgu-miR-142-5p	48.0293	50.7617	55.0408	259.829	248.562	109.206	0.000393185	0.00374675	1.31998	up	CCCATAAAGTAGAAAGCACT
tni-miR-142b	48.0293	50.6301	54.9529	259.484	248.356	109.102	0.000392811	0.00374675	1.32036	up	CATAAAGTAGAAAGCACTACTA
xtr-miR-142-5p	48.0293	50.6301	54.9529	259.484	248.356	109.102	0.000392811	0.00374675	1.32036	up	CATAAAGTAGAAAGCACTAC
dre-miR-16b	450.259	637.677	436.106	1644.55	2156.6	1319.99	0.000401294	0.00379234	1.12228	up	TAGCAGCACGTAAATATTGGAG
gga-miR-196-5p	3.67507	6.57534	5.0117	36.995	17.2627	14.5952	0.000400372	0.00379234	1.46376	up	TAGGTAGTTTCATGTTGTTGG
tgu-miR-196	3.67507	6.57534	5.0117	36.995	17.2627	14.5952	0.000400372	0.00379234	1.46376	up	TAGGTAGTTTCATGTTGTTG
pmi-miR-10-5p	36.4972	51.0247	45.1932	124.469	131.011	156.511	0.000413461	0.00389656	1.0149	up	AACCCTGTAGATCCGAATTTGT
xtr-miR-16b	48.5363	64.1754	47.831	209.869	232.018	122.869	0.000429167	0.00403346	1.16869	up	TAGCAGCACGTAAATATTGGGT
pma-miR-203a-3p	1.26727	3.02466	2.19812	11.0639	6.67901	15.7339	0.000460286	0.00431408	1.67907	up	GTGAAATGTTTAGGACCACTGG
ocu-miR-1343-3p	9.37776	16.9644	12.2215	6.05059	6.57625	9.52314	0.000477198	0.00446037	-1.32581	down	CTCCTGGGGCCCGCACTCTCGT
Novel-miR-63	0.633633	1.9726	1.31887	0	0.308262	0.103512	0.000516547	0.004815	-2.88478	down	CAACUCAGUCGUGUCCAGCUCU
gga-miR-200b-5p	12.4192	21.6986	14.5955	11.4097	12.0222	7.97045	0.000545236	0.00506862	-1.19646	down	TCTTACTGGGCAGCATTGGA
aca-miR-200b-5p	12.4192	21.6986	14.6834	11.4097	12.125	7.97045	0.000572542	0.00527068	-1.19402	down	CATCTTACTGGGCAGCATTG
mdo-miR-200b-5p	12.4192	21.6986	14.6834	11.4097	12.125	7.86694	0.000573135	0.00527068	-1.19866	down	ATCTTACTGGGCAGCATTGGA
mmu-miR-200b-5p	12.5459	22.0932	14.7713	11.5826	12.2277	7.97045	0.000571505	0.00527068	-1.199	down	CATCTTACTGGGCAGCATTGGA
oan-miR-200b-5p	12.4192	21.6986	14.6834	11.4097	12.125	7.86694	0.000573135	0.00527068	-1.19866	down	CATCTTACTGGGCAGCATTGG
efu-miR-7a	176.91	243.814	101.025	157.834	47.9861	56.0002	0.000596817	0.00543009	-1.57897	down	CTGGAAGACTAGTGATTTTGTTGTT
ggo-miR-7	177.29	243.945	100.937	157.834	47.8834	55.8967	0.000595416	0.00543009	-1.58115	down	TGGAAGACTAGTGATTTTGTT
hsa-miR-7-5p	177.29	243.945	100.937	157.834	47.8834	55.8967	0.000595416	0.00543009	-1.58115	down	TGGAAGACTAGTGATTTTGTTGTT
tca-miR-7-5p	177.29	243.945	100.937	157.834	47.8834	55.8967	0.000595416	0.00543009	-1.58115	down	TGGAAGACTAGTGATTTTGTTGTTC
rno-miR-148a-5p	1.64744	1.44658	1.31887	0	0.308262	0.41405	0.00060282	0.00547015	-2.58568	down	AAAGTTCTGAGACACTCTGACTC
dme-miR-7-5p	178.304	245.523	101.729	159.39	48.4999	56.6213	0.000613704	0.00555418	-1.57497	down	TGGAAGACTAGTGATTTTGTTGT
efu-miR-7b	178.431	245.523	101.729	159.563	48.6026	56.6213	0.000619023	0.00558754	-1.57392	down	TGGAAGACTAGTGATTTTGTTGTTT
ppy-miR-16	44.2276	60.7562	44.6657	189.643	213.009	112	0.000647853	0.005828	1.13938	up	TAGCAGCACGTAAATATTGG
ssa-miR-203b-3p	0.506906	1.44658	1.49472	6.39633	3.90465	13.9742	0.000649069	0.005828	2.02879	up	TGAAATGTTTAGGACCACTCG
gga-miR-7	184.894	256.833	104.191	165.786	51.788	60.7618	0.000657176	0.00588534	-1.5561	down	TGGAAGACTAGTGATTTTGTTG
ggo-miR-340	375.617	333.633	209.7	211.252	125.771	237.457	0.000703406	0.00625027	-1.27609	down	TTATAAAGCAATGAGACTGAT
ola-miR-92b	1.77417	2.10411	2.46189	1.03724	0.616524	0.517562	0.000702667	0.00625027	-2.02372	down	TATTGCACTTGTCCCGGCCTCCC
rno-miR-340-5p	375.617	333.633	209.7	211.252	125.771	237.457	0.000703406	0.00625027	-1.27609	down	TTATAAAGCAATGAGACTGATT
Novel-miR-261	0.760359	1.70959	1.58264	0	0.102754	0.41405	0.000737605	0.00653717	-2.74156	down	UGAGGCUGCCCCUGUCCUGCAGG
Novel-miR-26	1.14054	0.526028	0.703397	0	0.102754	0	0.000794126	0.00701991	-3.19462	down	GGUUCUGGGCUGCAGUGGACU
mdo-miR-23a-3p	146.749	186.608	150.439	339.006	850.186	752.121	0.000849907	0.00749364	1.37351	up	ATCACATTGCCAGGGATTTC
efu-miR-23a	165.758	209.359	164.331	382.051	939.069	824.683	0.000853249	0.00750376	1.36145	up	AATCACATTGCCAGGGATTTCCAAT
dre-miR-23a-3p	145.989	186.214	149.736	337.623	844.432	748.498	0.000857696	0.00750429	1.37136	up	ATCACATTGCCAGGGATTTCCA
hsa-miR-23a-3p	146.116	186.082	149.648	337.623	844.432	748.498	0.000856654	0.00750429	1.37153	up	ATCACATTGCCAGGGATTTCC
pma-let-7d	20.2762	31.5617	36.137	105.626	116.831	74.3219	0.000877699	0.00765971	1.11493	up	TGAGGTAGTAGGTTGTAAAGTT
chi-miR-34b-3p	0.633633	1.70959	2.63774	29.2157	13.5635	2.58781	0.000888184	0.00773149	2.21464	up	AATCACTAGTTCCACTGCCATC
mmu-miR-130a-3p	0.887086	1.31507	2.28604	9.85381	6.4735	6.72831	0.000893803	0.00773573	1.5975	up	CAGTGCAATGTTAAAAGGGCAT
Novel-miR-849	1.77417	2.36712	1.58264	1.03724	0.411016	0.103512	0.000895454	0.00773573	-2.29547	down	UCACUCAGUCGUGCCCGAAUUACU
nve-miR-100-5p	95.1716	216.855	263.246	562.877	919.648	805.119	0.000892631	0.00773573	1.3663	up	GACCCGTAGATCCGAACTTGTG
Novel-miR-584	0.760359	0.263014	0.791321	0	0	0	0.000934053	0.00802863	-3.35826	down	AAAAAAACAAAUGAACUUU
cfa-miR-23b	1.01381	1.44658	2.28604	4.32185	19.215	8.28099	0.000956913	0.008184	1.97611	up	ATCACATTGCCAGGGATTA
xtr-miR-30a-3p	2.15435	1.8411	1.75849	0.345748	0.616524	0.724587	0.000956728	0.008184	-2.09131	down	CTTTCAGTCAGATGTTTGCAGC
hsa-miR-10a-3p	1.52072	2.23562	2.02227	9.85381	6.57625	7.86694	0.000991431	0.00843703	1.38083	up	CAAATTCGTATCTAGGGGAATA
oan-miR-10a-3p	1.52072	2.23562	2.02227	9.85381	6.57625	7.86694	0.000991431	0.00843703	1.38083	up	CAAATTCGTATCTAGGGGAAT
hsa-miR-203b-3p	1.14054	3.8137	1.0551	11.4097	5.85698	18.3217	0.00101053	0.00855699	1.86176	up	TTGAACTGTTAAGAACCACTGGA
rno-miR-203b-3p	1.14054	3.8137	1.0551	11.4097	5.85698	18.3217	0.00101053	0.00855699	1.86176	up	TTGAACTGTTAAGAACCACTGG
cgr-miR-141	75.0221	81.4028	92.5846	84.3625	31.0317	51.5492	0.00103556	0.00870434	-1.20224	down	TAACACTGTCTGGTAAAGATGGC
mml-miR-141-3p	75.0221	81.4028	92.5846	84.3625	31.0317	51.5492	0.00103556	0.00870434	-1.20224	down	AACACTGTCTGGTAAAGATGG
mmu-miR-141-3p	75.0221	81.4028	92.5846	84.3625	31.0317	51.5492	0.00103556	0.00870434	-1.20224	down	TAACACTGTCTGGTAAAGATGG
Novel-miR-151	1.39399	0.657534	0.0879246	0	0	0	0.001074	0.00898325	-3.33814	down	UAAAGUUCAUUUGGGUUUUUU
mdo-miR-10a-3p	1.52072	2.23562	2.02227	9.85381	6.4735	7.86694	0.00108324	0.00903841	1.37412	up	AAATTCGTATCTAGGGGAATA
mmu-miR-204-5p	3.67507	4.60274	4.13246	39.761	13.5635	10.3512	0.00110935	0.00923375	1.5775	up	TTCCCTTTGTCATCCTATGCCT
bta-miR-660	204.283	270.247	195.281	128.964	142.725	204.23	0.00115622	0.0095773	-1.06013	down	TACCCATTGCATATCGGAGCTG
chi-miR-660	204.283	270.247	195.281	128.964	142.725	204.23	0.00115622	0.0095773	-1.06013	down	TACCCATTGCATATCGGAGCTGT
hsa-let-7e-3p	2.28108	3.15617	2.98944	25.5853	8.83684	8.17748	0.00118895	0.00982465	1.56291	up	CTATACGGCCTCCTAGCTTTCC
hsa-miR-147a	0.253453	0.131507	0.263774	2.93886	1.84957	2.27727	0.00119216	0.00982742	2.35711	up	GTGTGTGGAAATGCTTCTGC

## Sheet: DP vs LG
ID	DP1	DP2	DP3	LG1	LG2	LG3	PValue	FDR	log2FC	Regulated	Sequences
ssa-miR-30d-2-3p	8.47082	6.57625	5.17562	117.293	91.2666	112.328	6.15e-41	2.21e-37	4.11864	up	TTTTCAGTCGGATGTTTGCAGCT
chi-miR-30f-3p	45.6387	25.9968	37.989	457.279	403.873	408.436	1.14e-34	2.04e-31	3.67925	up	CTGGGAGGAGGCTGTTTACTCT
ola-miR-30e	9.50806	9.65887	7.14236	94.5305	74.8407	93.0519	1.27e-30	1.52e-27	3.45092	up	CTTTCAGTCGGATGTTTGC
efu-miR-30a	59.6415	60.1111	47.6157	519.875	412.291	448.056	4.75e-30	2.85e-27	3.19964	up	GCTTTCAGTCGGATGTTTGCAGCT
hsa-miR-30a-3p	59.6415	60.1111	47.6157	519.79	412.188	448.056	4.77e-30	2.85e-27	3.19944	up	CTTTCAGTCGGATGTTTGCAGC
mdo-miR-30a-3p	59.6415	60.1111	47.6157	519.79	412.188	448.056	4.77e-30	2.85e-27	3.19944	up	TTTCAGTCGGATGTTTGCAGC
bta-miR-30a-5p	1013.56	883.787	1526.08	14077	12339.7	14236.4	7.27e-28	2.61e-25	3.6525	up	TGTAAACATCCTCGACTGGAAGCT
hsa-miR-30a-5p	1013.56	883.787	1526.08	14077	12339.7	14236.3	7.27e-28	2.61e-25	3.6525	up	TGTAAACATCCTCGACTGGAAG
oan-miR-30a-5p	1013.56	883.787	1526.08	14077	12339.8	14236.4	7.27e-28	2.61e-25	3.6525	up	TGTAAACATCCTCGACTGGAAGC
tch-miR-30a-5p	1011.83	882.451	1522.87	14058	12322.4	14223.1	6.75e-28	2.61e-25	3.65344	up	TGTAAACATCCTCGACTGGA
Novel-miR-332	20.0534	5.03495	7.76343	206.302	205.324	265.719	4.9e-25	1.6e-22	4.4031	up	GAAGAAUCUGAAUGAACAUUU
bta-miR-378c	26.2768	23.4279	36.6434	208.341	201.423	248.515	2.62e-22	7.83e-20	3.04013	up	ACTGGACTTGGAGTCAGAAGT
pma-miR-30f	274.524	268.599	260.955	1590.2	1385.12	1319.62	1.46e-21	4.02e-19	2.58854	up	TGTAAACACCCTACACTCTCAGC
bta-miR-30f	274.697	269.215	261.576	1592.92	1387.27	1321.38	1.58e-21	4.05e-19	2.58808	up	TGTAAACACCCTACACTCTCAGCT
rno-miR-378b	16.5959	15.0021	24.5324	143.877	143.932	150.252	6.12e-21	1.46e-18	3.06752	up	AGTGGACTTGGAGTCAGAAGG
mmu-miR-378d	18.6704	18.0847	27.6378	160.354	153.891	160.235	2.05e-20	4.6e-18	2.99007	up	ACTGGCCTTGGAGTCAGAAGGT
hsa-miR-378i	16.7688	15.6186	25.7746	154.408	147.833	158.226	2.24e-20	4.72e-18	3.08222	up	ACTGGACTAGGAGTCAGAAGG
pma-miR-30c-5p	15.3858	33.395	25.257	225.582	241.256	339.37	1.28e-19	2.56e-17	3.45751	up	TGTAAACATCCTCGACTGAAAGCT
dre-miR-141-3p	540.058	412.865	435.27	1504.42	1624.42	1868.2	3.71e-19	7.01e-17	2.03933	up	TAACACTGTCTGGTAACGATGC
ggo-miR-148a	28287.9	24436.1	22650.3	104007	108009	94167.8	1.83e-18	2.98e-16	2.2142	up	TCAGTGCACTACAGAACTTTG
hsa-miR-148a-3p	28287.4	24435.9	22649.9	104003	108005	94165.7	1.83e-18	2.98e-16	2.21418	up	TCAGTGCACTACAGAACTTTGT
ppa-miR-148a	28259.9	24412.9	22621.1	103902	107904	94097.4	1.79e-18	2.98e-16	2.21443	up	TCAGTGCACTACAGAACTTTGTC
xla-miR-148a-3p	29011.4	24895.7	23105.1	105291	109409	95279.2	2.95e-18	4.6e-16	2.20154	up	TCAGTGCACTACAGAACTTTGTT
mmu-miR-378c	32.846	28.0518	36.0223	167.998	137.567	173.421	3.11e-18	4.64e-16	2.46148	up	ACTGGACTTGGAGTCAGAAGC
sha-miR-92a	53.5909	52.199	56.9318	211.908	215.693	229.365	9.3e-18	1.33e-15	2.1836	up	TATTGCACTTGTCCCGGC
efu-miR-92a	55.4925	53.4321	58.588	215.475	219.081	233.195	1.25e-17	1.67e-15	2.1664	up	TATTGCACTTGTCCCGGCCTGTG
hsa-miR-92a-3p	55.4925	53.4321	58.588	215.39	219.081	233.195	1.25e-17	1.67e-15	2.16622	up	TATTGCACTTGTCCCGGCCTGT
hsa-miR-378c	32.1545	23.4279	40.4733	210.379	163.849	278.465	4.01e-17	5.14e-15	2.86469	up	ACTGGACTTGGAGTCAGAAGAGTGG
tgu-miR-30b-3p	7.9522	11.714	6.10723	60.9819	50.9204	83.3826	1.23e-16	1.52e-14	2.99764	up	CTTTCAGTCGGATGTTTGCAG
sko-miR-92b	46.5031	46.8558	49.3754	228.81	275.545	194.078	5.04e-16	6.02e-14	2.4469	up	TATTGCACTTGTCCCGGCCTGC
ssa-miR-148b-3p	11.0639	5.24045	6.41777	34.9924	51.2284	50.9839	5.63e-16	6.51e-14	2.75138	up	TCAGTGCATTACAGAACTTTAT
chi-miR-214-3p	122.568	142.725	137.671	17.1565	24.4336	25.9943	2.35e-15	2.55e-13	-2.32406	down	TACAGCAGGCACAGACAGGC
efu-miR-214	122.568	142.725	137.671	17.1565	24.4336	25.9943	2.35e-15	2.55e-13	-2.32406	down	TACAGCAGGCACAGACAGGCAGT
hsa-miR-214-3p	122.395	142.725	137.671	17.1565	24.4336	25.9943	2.51e-15	2.57e-13	-2.32344	down	ACAGCAGGCACAGACAGGCAGT
rno-miR-214-3p	122.395	142.725	137.671	17.1565	24.4336	25.9943	2.51e-15	2.57e-13	-2.32344	down	ACAGCAGGCACAGACAGGCAG
cgr-miR-214-3p	121.357	141.184	135.808	17.0715	24.2283	25.9315	2.73e-15	2.72e-13	-2.31536	down	TACAGCAGGCACAGACAGG
ppy-miR-378d	1.03724	0.616524	1.55269	13.929	10.3689	24.1106	5.36e-15	5.19e-13	3.79781	up	ACTGGACTTGGAGTCAGA
ipu-miR-214	41.3169	56.3092	53.6194	5.35078	6.7757	8.4136	6.23e-15	5.58e-13	-2.60913	down	ACAGCAGGCACAGACAGGCAGA
ola-miR-214	41.3169	56.3092	53.6194	5.35078	6.7757	8.4136	6.23e-15	5.58e-13	-2.60913	down	GTACAGCAGGCACAGACAG
ssa-miR-214-3p	41.3169	56.3092	53.6194	5.35078	6.7757	8.4136	6.23e-15	5.58e-13	-2.60913	down	TACAGCAGGCACAGACAGGCAGA
hsa-miR-378d	3.45748	1.43856	3.41591	22.9319	19.3005	39.1798	9.03e-15	7.9e-13	3.31727	up	ACTGGACTTGGAGTCAGAAA
bta-miR-378b	29.7343	24.8665	31.0537	143.622	111.594	116.472	2.62e-14	2.24e-12	2.28398	up	ACTTGACTTGGAGTCAGAAGGC
hsa-miR-30c-2-3p	3.45748	3.08262	4.55455	31.5951	26.1788	21.2852	2.95e-14	2.46e-12	2.91917	up	CTGGGAGAAGGCTGTTTACTCT
dvi-miR-125-5p	996.618	967.326	1100.34	210.549	199.37	266.41	1.28e-13	1.05e-11	-1.93872	down	TCCCTGAGACCCTAACTTGTG
ola-miR-125c	980.541	958.181	1086.36	206.982	195.058	263.961	1.64e-13	1.3e-11	-1.94244	down	TCCCTGAGACCCTAACTTGTGAC
chi-miR-125b-5p	986.073	962.394	1104.27	207.831	195.366	266.535	2.35e-13	1.75e-11	-1.94732	down	TCCCTGAGACCCTAACTTGT
efu-miR-125b	986.073	962.394	1104.27	207.831	195.366	266.535	2.35e-13	1.75e-11	-1.94732	down	TCCCTGAGACCCTAACTTGTGAGG
mmu-miR-125b-5p	986.073	962.394	1104.27	207.831	195.366	266.535	2.35e-13	1.75e-11	-1.94732	down	TCCCTGAGACCCTAACTTGTGA
bta-miR-200a	766.004	470.408	500.482	1801.68	1730.06	2322.66	2.79e-13	1.95e-11	1.94576	up	TAACACTGTCTGGTAACGATGTT
efu-miR-200a	766.004	470.408	500.482	1801.68	1730.06	2322.66	2.79e-13	1.95e-11	1.94576	up	TAACACTGTCTGGTAACGATGTTC
mmu-miR-200a-3p	766.004	470.408	500.482	1801.68	1730.06	2322.66	2.79e-13	1.95e-11	1.94576	up	TAACACTGTCTGGTAACGATGT
oar-miR-200a	766.004	470.305	500.379	1801.26	1729.75	2322.28	2.82e-13	1.95e-11	1.94566	up	AACACTGTCTGGTAACGAT
pma-miR-30d	25.2396	8.73409	15.6304	95.0401	83.1563	116.911	3.27e-13	2.21e-11	2.71384	up	TGTAAACATCCACGACTGGAAGCT
ccr-miR-200a	794.356	480.58	516.63	1859.95	1790.74	2369.06	3.74e-13	2.45e-11	1.94219	up	TAACACTGTCTGGTAACGATG
dre-miR-199-3p	1549.81	2076.76	2216.3	303.89	346.587	402.095	4.22e-13	2.45e-11	-2.22433	down	TACAGTAGTCTGCACATTGGTT
efu-miR-199	1549.81	2076.76	2216.3	303.89	346.587	402.095	4.22e-13	2.45e-11	-2.22433	down	TACAGTAGTCTGCACATTGGTTA
gga-miR-199-3p	1554.31	2083.13	2223.96	304.74	347.306	402.974	4.15e-13	2.45e-11	-2.22549	down	TACAGTAGTCTGCACATTGG
mmu-miR-199a-3p	1554.31	2083.23	2223.86	304.74	347.306	402.974	4.15e-13	2.45e-11	-2.22549	down	ACAGTAGTCTGCACATTGGTTA
ola-miR-200a	794.01	480.375	516.32	1858.67	1788.78	2367.74	3.82e-13	2.45e-11	1.94178	up	AACACTGTCTGGTAACGA
pma-miR-199a-3p	1554.14	2083.13	2223.65	304.74	347.203	402.974	4.15e-13	2.45e-11	-2.22551	down	CAGTAGTCTGCACATTGGTTA
sha-miR-200a	794.01	480.478	516.32	1859.1	1789.09	2368.05	3.78e-13	2.45e-11	1.94195	up	TAACACTGTCTGGTAACGA
xla-miR-199-3p	1549.3	2075.94	2215.48	303.805	346.485	402.032	4.24e-13	2.45e-11	-2.22415	down	ACAGTAGTCTGCACATTGGTTAG
efu-miR-378	424.233	438.965	573.148	2369.12	1585.51	2666.74	1.71e-12	9.02e-11	2.32744	up	CACTGGACTTGGAGTCAGAAGGCC
ggo-miR-378a	424.233	438.965	573.148	2369.04	1585.51	2666.61	1.71e-12	9.02e-11	2.3274	up	ACTGGACTTGGAGTCAGAAGGCC
hsa-miR-378a-3p	423.887	438.657	572.734	2368.1	1585	2665.67	1.69e-12	9.02e-11	2.32793	up	ACTGGACTTGGAGTCAGAAGGC
mdo-miR-199b-3p	1080.81	1337.75	1446.17	213.776	250.701	302.136	1.59e-12	9.02e-11	-2.09236	down	ACAGTAGTCTGCACATTGGTT
mmu-miR-378a-3p	423.887	438.657	572.734	2368.1	1585	2665.67	1.69e-12	9.02e-11	2.32793	up	ACTGGACTTGGAGTCAGAAGG
Novel-miR-808	2.93886	1.13029	0.724587	12.5701	11.9088	21.7247	1.61e-12	9.02e-11	3.33578	up	GCGACUCCAUGGACUGUCGGCU
bta-miR-2440	9.50806	7.39829	8.69504	34.4828	26.8975	38.4263	3.46e-12	1.78e-10	2.12488	up	TGCAGTGATGAGACCCTGGA
ppy-miR-199b-3p	25.5853	15.7214	14.4917	1.44386	2.9772	2.19758	3.48e-12	1.78e-10	-2.71933	down	ACAGTATTCTGCACATTGGTTA
ame-miR-125-5p	100.44	86.0051	99.4754	22.4223	19.4031	24.9269	4.2e-12	2.12e-10	-1.84553	down	CCCCTGAGACCCTAACTTGTGA
Novel-miR-251	64.482	74.7021	56.2072	13.5893	11.1902	10.6112	5.23e-12	2.6e-10	-2.17755	down	UGCGGGAUCUUUAGUUGUGGCA
mmu-miR-200a-5p	178.752	163.687	149.472	459.743	403.77	583.113	5.76e-12	2.79e-10	1.73741	up	CATCTTACCGGACAGTGCTGGA
rno-miR-200a-5p	178.579	163.687	149.472	459.743	403.77	583.113	5.73e-12	2.79e-10	1.73784	up	CATCTTACCGGACAGTGCTGG
bfl-miR-200c	22.6465	18.1875	17.1831	50.5352	53.795	69.5064	1.61e-11	7.71e-10	1.76721	up	TAACACTGTCTGGTAATGATG
dre-miR-199-3-3p	117.727	168.106	166.344	24.036	27.9241	34.9102	3.62e-11	1.71e-09	-2.13244	down	ACAGTAGTCCGCACATTGGTT
hsa-miR-196a-5p	50.6521	25.2775	21.6341	4.84118	4.31181	4.70911	5.55e-11	2.58e-09	-2.44502	down	TAGGTAGTTTCATGTTGTTGGG
ipu-miR-196a	50.6521	25.3802	21.6341	4.92612	4.31181	4.77189	7e-11	3.18e-09	-2.4317	down	TAGGTAGTTTCATGTTGTTGGGA
mml-miR-378d	40.7982	56.1037	60.0372	247.24	167.442	297.804	6.93e-11	3.18e-09	2.28436	up	ACTGGACTTGGAGTCAGAAGCA
Novel-miR-547	2.42023	2.15783	1.75971	12.2304	8.82894	12.9343	8e-11	3.59e-09	2.53388	up	CUGUGUGCCUAGAGCCUGUGCU
hsa-miR-148a-5p	52.5537	71.1058	66.0409	234.84	223.393	216.054	9.4e-11	4.16e-09	1.98031	up	AAAGTTCTGAGACACTCCGACT
pma-miR-30e-5p	0.345748	0.102754	0.103512	4.07679	3.69584	5.83929	1.04e-10	4.54e-09	4.21365	up	TGTAAACATCTCAACTGGAAGCT
Novel-miR-358	8.81657	23.0169	6.00372	0.679464	0.615973	0.753457	2.34e-10	1.01e-08	-3.60528	down	UGCGGGAUCUUUAGUUGCAA
hsa-miR-378a-5p	3.11173	2.4661	3.62293	13.929	12.0115	15.3203	3.09e-10	1.32e-08	2.28161	up	CTCCTGACTCCAGGTCCTGTGT
oha-miR-148a-3p	117.554	41.5126	50.4105	275.693	425.637	313.564	6.15e-10	2.59e-08	2.43647	up	TCAGTGCACTACAGAACTTTCT
pma-miR-29a-3p	7.9522	13.2553	9.00558	1.18906	1.12928	1.19297	6.57e-10	2.74e-08	-2.74401	down	TAGCACCATTTGAAATCAGTTA
bta-miR-29a	931.963	1032.57	1224.76	267.624	202.142	251.78	8.24e-10	3.28e-08	-1.88552	down	CTAGCACCATCTGAAATCGGTTA
bta-miR-3432a	91.6232	100.699	65.1093	18.6003	20.6351	23.3572	8.33e-10	3.28e-08	-1.78132	down	TGCGGGATCTTTAGTTGTGGTG
efu-miR-29a	934.902	1035.14	1227.45	268.728	202.758	252.22	8.41e-10	3.28e-08	-1.88477	down	CTAGCACCATCTGAAATCGGTTAT
ggo-miR-29a	931.963	1032.57	1224.76	267.624	202.142	251.78	8.24e-10	3.28e-08	-1.88552	down	CTAGCACCATCTGAAATCGGTT
hsa-miR-29a-3p	931.963	1032.57	1224.76	267.624	202.142	251.78	8.24e-10	3.28e-08	-1.88552	down	TAGCACCATCTGAAATCGGTTA
oar-miR-29a	931.963	1032.57	1224.76	267.624	202.142	251.78	8.24e-10	3.28e-08	-1.88552	down	TAGCACCATCTGAAATCGGTT
bta-miR-125a	1663.22	1383.89	1859.08	419.824	418.554	364.296	9.2e-10	3.44e-08	-1.76321	down	TCCCTGAGACCCTTTAACCTGTG
cfa-miR-125a	1663.05	1383.79	1858.77	419.739	418.451	364.234	9.15e-10	3.44e-08	-1.76335	down	TCCCTGAGACCCTTTAACCTGT
ggo-miR-125a	1663.22	1383.79	1859.08	419.824	418.554	364.296	9.22e-10	3.44e-08	-1.76318	down	TCCCTGAGACCCTTTAACCTG
mmu-miR-125a-5p	1663.22	1383.89	1859.08	419.824	418.554	364.296	9.2e-10	3.44e-08	-1.76321	down	TCCCTGAGACCCTTTAACCTGTGA
nve-miR-100-5p	562.877	919.648	805.119	139.63	139.313	190.75	1.02e-09	3.77e-08	-2.03643	down	GACCCGTAGATCCGAACTTGTG
bfl-miR-29b-3p	11.5826	14.6938	15.1128	1.95346	2.66922	2.13479	1.58e-09	5.78e-08	-2.32446	down	AGCACCATTTGAAATCAGTGCTT
bta-miR-378d	0.518622	0.822032	0.931612	5.94531	4.92778	8.47639	1.64e-09	5.92e-08	2.99021	up	CTGGACTTGGAGTCAGAAGACC
gga-miR-196-5p	36.995	17.2627	14.5952	3.39732	2.9772	3.57892	1.84e-09	6.53e-08	-2.40115	down	TAGGTAGTTTCATGTTGTTGG
tgu-miR-196	36.995	17.2627	14.5952	3.39732	2.9772	3.57892	1.84e-09	6.53e-08	-2.40115	down	TAGGTAGTTTCATGTTGTTG
chi-miR-3432-5p	851.75	856.454	896.107	259.895	225.857	244.246	1.99e-09	6.99e-08	-1.58617	down	TGCGGGATCTTTAGTTGTGGCG
bta-miR-423-3p	343.846	234.793	348.63	912.69	981.963	807.141	6.21e-09	2.14e-07	1.72839	up	AAGCTCGGTCTGAGGCCCCTCAGT
hsa-miR-423-3p	343.846	234.793	348.63	912.69	981.963	807.141	6.21e-09	2.14e-07	1.72839	up	AGCTCGGTCTGAGGCCCCTCAGT
cte-miR-29a	8.47082	13.358	8.90207	1.61373	1.23195	1.31855	6.65e-09	2.27e-07	-2.53249	down	TAGCACCATTTGAAATCAGTTT
bta-miR-2483-5p	12.1012	8.32307	10.8688	1.61373	1.84792	1.00461	8.01e-09	2.71e-07	-2.45424	down	CGTCAACCATCCAGCTGTTTGA
ocu-miR-141-5p	22.8194	4.62393	23.3938	121.03	98.3503	147.74	8.79e-09	2.94e-07	2.85602	up	CATCTTCCAGCACAGTGTTGGA
Novel-miR-770	19.0161	25.6885	10.5583	2.88772	1.64259	2.76268	1.04e-08	3.46e-07	-2.53788	down	UGAGGGAUCUUUAGUUGUGGAA
bta-miR-221	175.467	120.119	109.102	33.2088	42.1941	36.731	1.16e-08	3.74e-07	-1.57698	down	AGCTACATTGTCTGCTGGGTTT
ccr-miR-221	175.467	120.017	109.102	33.2088	42.1941	36.731	1.18e-08	3.74e-07	-1.57659	down	AGCTACATTGTCTGCTGGG
hsa-miR-221-3p	175.467	120.119	109.102	33.2088	42.1941	36.731	1.16e-08	3.74e-07	-1.57698	down	AGCTACATTGTCTGCTGGGTTTC
sha-miR-221	175.467	120.119	109.102	33.2088	42.1941	36.731	1.16e-08	3.74e-07	-1.57698	down	AGCTACATTGTCTGCTGGGTT
xla-miR-429	33.3647	23.5307	14.3882	75.3356	66.7304	92.9892	1.18e-08	3.74e-07	1.90473	up	TAATACTGTCTGGTAATGCCG
dre-miR-125c-5p	58.7771	63.6047	80.1186	11.381	14.6807	20.4689	1.6e-08	5.03e-07	-1.87885	down	TCCCTGAGACCCTAACTCGTGA
chi-miR-3432-3p	10.1996	7.60379	7.65992	1.44386	1.43727	1.44413	1.68e-08	5.24e-07	-2.224	down	CAGCAACTAAAGATCCCTCAGG
bta-miR-363	14.6943	8.9396	13.5601	40.6829	30.7986	42.4447	3.13e-08	9.58e-07	1.78897	up	ATTGCACGGTATCCATCTGCG
chi-miR-363-3p	14.6943	8.9396	13.5601	40.6829	30.7986	42.4447	3.13e-08	9.58e-07	1.78897	up	AATTGCACGGTATCCATCTGCG
mmu-miR-378b	0.518622	0.719278	0.828099	4.58638	4.10649	6.90669	3.54e-08	1.08e-06	2.82147	up	CTGGACTTGGAGTCAGAAGA
oha-miR-429-3p	52.5537	39.663	25.464	111.177	95.1678	135.811	4.52e-08	1.36e-06	1.72848	up	TAATACTGTCTGGTAATGCCGTC
cgr-miR-708	64.3091	57.234	34.7802	6.20011	12.6274	12.6832	4.65e-08	1.38e-06	-2.01252	down	AAGGAGCTTACAATCTAGCTGG
mmu-miR-708-5p	64.3091	57.234	34.7802	6.20011	12.6274	12.6832	4.65e-08	1.38e-06	-2.01252	down	AAGGAGCTTACAATCTAGCTGGG
dre-miR-29b	34.9205	16.0296	33.538	5.69051	4.82512	4.70911	4.88e-08	1.42e-06	-2.13425	down	TAGCACCATTTGAAATCAGTGT
efu-miR-29b	34.9205	16.0296	33.538	5.69051	4.82512	4.70911	4.88e-08	1.42e-06	-2.13425	down	CTAGCACCATTTGAAATCAGTGTT
Novel-miR-307	3.2846	3.59639	3.00186	14.0989	9.34225	14.1901	4.95e-08	1.43e-06	2.05175	up	CUGUGUGCCUAGAGCCUGUGCU
ppy-miR-29b	34.9205	16.0296	33.6415	5.69051	4.92778	4.70911	5.42e-08	1.56e-06	-2.12698	down	TAGCACCATTTGAAATCAGT
hsa-miR-29b-3p	34.9205	16.0296	33.6415	5.69051	5.03044	4.70911	6.04e-08	1.72e-06	-2.11808	down	TAGCACCATTTGAAATCAGTGTT
chi-miR-34b-3p	29.2157	13.5635	2.58781	0.764397	0.615973	1.0674	6.27e-08	1.77e-06	-3.40808	down	AATCACTAGTTCCACTGCCATC
mdo-miR-141-3p	75.5459	29.3876	44.6138	149.652	139.005	210.717	7.11e-08	1.98e-06	1.91286	up	TAACACTGTCTGGTAAAGATGC
sha-miR-141	75.5459	29.3876	44.6138	149.737	139.005	210.78	7.07e-08	1.98e-06	1.91327	up	TAACACTGTCTGGTAAAGATG
efu-miR-429	51.3436	38.3272	24.1184	106.166	91.7799	131.102	8.31e-08	2.27e-06	1.72016	up	CTAATACTGTCTGGTAATGCCGT
mmu-miR-429-3p	51.3436	38.3272	24.1184	106.166	91.7799	131.102	8.31e-08	2.27e-06	1.72016	up	TAATACTGTCTGGTAATGCCGT
dre-miR-455-3p	42.6999	40.6906	35.7118	12.2304	11.0875	13.0599	8.6e-08	2.34e-06	-1.45976	down	ATGCAGTCCATGGGCATATACAC
cgr-miR-141	84.3625	31.0317	51.5492	171.65	159.024	244.057	9.3e-08	2.45e-06	1.9498	up	TAACACTGTCTGGTAAAGATGGC
mml-miR-141-3p	84.3625	31.0317	51.5492	171.65	159.024	244.057	9.3e-08	2.45e-06	1.9498	up	AACACTGTCTGGTAAAGATGG
mmu-miR-141-3p	84.3625	31.0317	51.5492	171.65	159.024	244.057	9.3e-08	2.45e-06	1.9498	up	TAACACTGTCTGGTAAAGATGG
Novel-miR-809	0.518622	0.102754	0.103512	3.39732	3.07986	3.07662	9.24e-08	2.45e-06	3.51609	up	GAGUUCAUUCAGGUUUUUCUGU
efu-miR-455	41.8355	39.5603	34.9872	11.9756	11.1902	12.9971	1.1e-07	2.76e-06	-1.4364	down	ATGCAGTCCATGGGCATATACACTT
gga-miR-455-3p	41.8355	39.5603	34.9872	11.9756	11.1902	12.9971	1.1e-07	2.76e-06	-1.4364	down	TGCAGTCCATGGGCATATACAC
mdo-miR-455-3p	41.8355	39.5603	34.9872	11.9756	11.1902	12.9971	1.1e-07	2.76e-06	-1.4364	down	ATGCAGTCCATGGGCATATACA
Novel-miR-623	23.5109	26.4078	20.4955	59.7079	50.0991	71.5784	1.1e-07	2.76e-06	1.53536	up	UUUCUAAUGAGUCAGCUCUUC
Novel-miR-84	7.2607	7.70655	6.72831	0.84933	1.23195	1.50691	1.09e-07	2.76e-06	-2.26348	down	UUCUCUGUUCAUGUGGACGUGU
ola-miR-455-3p	41.8355	39.5603	34.9872	11.9756	11.1902	12.9971	1.1e-07	2.76e-06	-1.4364	down	TGCAGTCCATGGGCATATAC
tgu-miR-455-3p	41.8355	39.5603	34.9872	11.9756	11.1902	12.9971	1.1e-07	2.76e-06	-1.4364	down	TGCAGTCCATGGGCATATACA
cte-miR-29b	7.43358	10.3782	9.62665	1.274	1.95058	1.25576	1.14e-07	2.79e-06	-2.30212	down	TAGCACCATTTGAAATCAGTG
dre-miR-148	266.572	215.578	247.291	562.596	578.501	510.153	1.13e-07	2.79e-06	1.38041	up	TCAGTGCATTACAGAACTTTGT
ola-miR-148	266.572	215.578	247.291	562.596	578.398	510.153	1.13e-07	2.79e-06	1.38033	up	TCAGTGCATTACAGAACTTT
pma-miR-221	132.249	136.971	104.03	25.6498	42.1941	28.8825	1.18e-07	2.88e-06	-1.6787	down	AGCTACATTGTCTGCTGGGTTC
mmu-let-7j	2067.05	1327.68	1490.99	472.228	429.846	307.599	1.2e-07	2.9e-06	-1.70512	down	TGAGGTATTAGTTTGTGCTGTTAT
bta-miR-455-3p	41.6626	39.5603	34.8837	11.9756	11.1902	12.9971	1.22e-07	2.91e-06	-1.43313	down	GCAGTCCATGGGCATATACACT
hsa-miR-455-3p	41.6626	39.5603	34.8837	11.9756	11.1902	12.9971	1.22e-07	2.91e-06	-1.43313	down	GCAGTCCATGGGCATATACAC
sha-miR-200c	15.2129	13.6663	10.8688	35.9267	28.1294	39.4937	1.32e-07	3.13e-06	1.56696	up	TAATACTGCCGGGTAACGA
Novel-miR-755	4.49472	5.65147	7.45289	18.7702	18.8898	42.6331	1.58e-07	3.71e-06	2.21812	up	UGGAGCCGGAGCUGGUUAGCG
Novel-miR-843	4.49472	5.65147	7.45289	18.7702	18.8898	42.6331	1.58e-07	3.71e-06	2.21812	up	UGGAGCCGGAGCUGGUUAGCG
mmu-miR-452-5p	14.6943	13.1525	22.0481	47.2228	47.6352	60.4021	1.6e-07	3.72e-06	1.76844	up	TGTTTGCAGAGGAAACTGAGAC
bta-miR-769	69.8411	45.931	46.063	101.75	121.757	153.956	1.74e-07	4.02e-06	1.41779	up	TGAGACCTCCGGGTTCTGAGCT
xtr-miR-30a-3p	0.345748	0.616524	0.724587	4.50145	3.69584	4.52074	2.02e-07	4.64e-06	2.78283	up	CTTTCAGTCAGATGTTTGCAGC
ipu-miR-99b	116816	161914	80472	30225.7	26556	32701.4	2.69e-07	6.15e-06	-1.73305	down	AACCCGTAGATCCGATCTTGTGA
efu-miR-490	9.33519	4.72668	5.69318	0.594531	0.923959	1.25576	3.78e-07	8.53e-06	-2.40847	down	ACCAACCTGGAGGACTCCATGCTGT
hsa-miR-490-3p	9.33519	4.72668	5.69318	0.594531	0.923959	1.25576	3.78e-07	8.53e-06	-2.40847	down	CAACCTGGAGGACTCCATGCTG
fru-miR-152	24.2023	10.2754	9.83368	43.2309	48.9698	46.2748	4.31e-07	9.6e-06	1.84679	up	TCAGTGCATAACAGAACTTTGT
ola-miR-152	24.2023	10.2754	9.83368	43.2309	48.9698	46.2748	4.31e-07	9.6e-06	1.84679	up	TCAGTGCATAACAGAACTTTGTC
Novel-miR-763	17.4603	20.1398	13.7671	44.5898	36.0344	54.9396	5.44e-07	1.2e-05	1.56374	up	UUUCUAAUGAGUCAGCUCUUC
Novel-miR-337	0.172874	0	0	1.274	2.56655	2.6371	6.44e-07	1.42e-05	4.01453	up	UCCCUGGUUAGGAUUCGGUGCU
hsa-miR-378f	2.07449	0.719278	1.86322	8.7481	5.33843	8.85312	7.55e-07	1.65e-05	2.37686	up	ACTGGACTTGGAGCCAGAAG
mmu-miR-92a-3p	21.2635	36.7859	30.4326	76.6096	105.229	88.7824	7.79e-07	1.69e-05	1.73596	up	TATTGCACTTGTCCCGGCCTG
Novel-miR-932	0.172874	0.205508	0.103512	1.61373	2.56655	3.89286	7.91e-07	1.71e-05	3.47556	up	UGUGACCGGCUCUGGGUC
sme-miR-31b-5p	6.74208	6.78176	2.58781	0.084933	0.718635	0.502305	9.33e-07	2e-05	-3.00869	down	AGGCAAGATGCTGGCATAGCTGA
tgu-miR-155-5p	229.231	273.017	161.583	42.9761	71.6582	37.924	1.17e-06	2.5e-05	-1.81646	down	TTAATGCTAATCGTGATAGGG
efu-miR-155	229.577	273.017	161.79	43.061	71.8635	37.9868	1.21e-06	2.53e-05	-1.81434	down	TTAATGCTAATCGTGATAGGGGTTT
gga-miR-155	229.577	273.017	161.686	43.061	71.8635	37.9868	1.22e-06	2.53e-05	-1.81408	down	TTAATGCTAATCGTGATAGGGG
hsa-miR-155-5p	229.577	273.017	161.79	43.061	71.8635	37.9868	1.21e-06	2.53e-05	-1.81434	down	TTAATGCTAATCGTGATAGGGGTT
hsa-miR-199b-5p	3400.26	2515.62	3451	1014.1	1130.21	1069.03	1.22e-06	2.53e-05	-1.29568	down	CCCAGTGTTTAGACTATCTGTTC
ssc-miR-199b-5p	3400.26	2515.62	3451	1014.1	1130.21	1069.03	1.22e-06	2.53e-05	-1.29568	down	CCCAGTGTTTAGACTATCTGTT
oan-miR-155-5p	229.577	273.223	161.686	42.9761	71.9662	38.0496	1.24e-06	2.55e-05	-1.81382	down	TTAATGCTAATCGTGATAGGGGT
eca-miR-3959	12.274	4.93219	4.76157	17.751	23.5096	36.3543	1.77e-06	3.6e-05	1.97485	up	TGTATGTCAACTGATCCACAGTC
oar-miR-3959-3p	12.274	4.93219	4.76157	17.751	23.5096	36.3543	1.77e-06	3.6e-05	1.97485	up	TGTATGTCAACTGATCCACAGT
oan-miR-490-3p	8.29795	4.41842	4.86508	0.594531	0.923959	1.19297	1.8e-06	3.65e-05	-2.28017	down	CAACCTGGAGGACTCCATGCTGT
Novel-miR-322	0.691496	0.102754	0.103512	2.97266	2.77188	2.82546	1.86e-06	3.74e-05	3.14922	up	GAGUUCAUUCAGGUUUUUCUGU
Novel-miR-551	0.691496	0.102754	0.103512	2.97266	2.77188	2.82546	1.86e-06	3.74e-05	3.14922	up	GAGUUCAUUCAGGUUUUUCUGU
spu-miR-10	123.778	129.47	155.165	39.7487	48.8672	45.7097	2.08e-06	4.13e-05	-1.36905	down	AACCCTGTAGATCCGAATTTGTG
chi-miR-1307-3p	17.806	13.1525	16.8725	31.765	32.4412	44.3284	2.24e-06	4.36e-05	1.36086	up	ACTCGGCGTGGCGTCGGTCGTGG
eca-miR-1307	17.806	13.1525	16.8725	31.765	32.4412	44.3284	2.24e-06	4.36e-05	1.36086	up	ACTCGGCGTGGCGTCGGTCGTGGTA
hsa-miR-1307-3p	17.806	13.1525	16.8725	31.765	32.4412	44.3284	2.24e-06	4.36e-05	1.36086	up	ACTCGGCGTGGCGTCGGTCGTG
pmi-miR-10-5p	124.469	131.011	156.511	40.0035	49.4831	45.8981	2.23e-06	4.36e-05	-1.3701	down	AACCCTGTAGATCCGAATTTGT
xla-miR-10a-5p	609.899	673.552	749.637	206.387	252.446	222.458	2.46e-06	4.76e-05	-1.3405	down	TACCCTGTAGATCCGAATTTGTGT
hsa-miR-378g	2.59311	1.54131	2.07025	7.64397	5.33843	10.1089	2.53e-06	4.87e-05	2.0151	up	ACTGGGCTTGGAGTCAGAAG
dre-miR-10a-5p	614.394	677.149	753.777	208.256	255.013	224.53	2.63e-06	4.99e-05	-1.3355	down	TACCCTGTAGATCCGAATTTGT
hsa-miR-10a-5p	616.295	679.307	756.365	209.02	255.731	224.97	2.63e-06	4.99e-05	-1.33606	down	TACCCTGTAGATCCGAATTTGTG
oar-miR-10a	616.295	679.307	756.365	209.02	255.731	224.97	2.63e-06	4.99e-05	-1.33606	down	TACCCTGTAGATCCGAATTTG
pma-miR-200b-3p	631.163	443.075	418.604	872.942	899.012	1304.55	3.09e-06	5.83e-05	1.23979	up	TAATACTGCCTGGTAATGATGGT
Novel-miR-735	0.691496	0.924786	0.828099	3.14252	4.82512	4.70911	3.26e-06	6.11e-05	2.34618	up	AGAGGUGGGCGUGCCGGCUCAGA
efu-miR-218a	85.054	77.3737	104.444	28.7074	26.6922	33.5288	3.79e-06	7.08e-05	-1.3483	down	TTGTGCTTGATCTAACCATGTGGTT
dre-miR-218a	85.054	77.3737	104.444	28.7923	26.6922	33.5288	3.92e-06	7.27e-05	-1.34682	down	TTGTGCTTGATCTAACCATGTG
hsa-miR-132-5p	9.16232	43.9787	12.318	2.37812	2.56655	3.01383	4e-06	7.35e-05	-2.59552	down	ACCGTGGCTTTCGATTGTTACT
mmu-miR-132-5p	9.16232	43.9787	12.318	2.37812	2.56655	3.01383	4e-06	7.35e-05	-2.59552	down	AACCGTGGCTTTCGATTGTTAC
bta-let-7e	1108.47	810.523	872.816	362.749	356.854	389.412	4.12e-06	7.46e-05	-1.08507	down	TGAGGTAGGAGGTTGTATAGT
efu-let-7e	1108.47	810.523	872.816	362.749	356.854	389.412	4.12e-06	7.46e-05	-1.08507	down	TGAGGTAGGAGGTTGTATAGTTGA
hsa-let-7e-5p	1108.47	810.523	872.816	362.749	356.854	389.412	4.12e-06	7.46e-05	-1.08507	down	TGAGGTAGGAGGTTGTATAGTT
Novel-miR-338	1.55587	1.02754	1.55269	7.38917	4.51713	5.58814	4.14e-06	7.46e-05	2.16384	up	CCUGGACUUGGGGUCAGAAGGCU
efu-miR-218b	84.1896	76.5517	103.616	28.4526	26.4868	33.4033	4.24e-06	7.52e-05	-1.34441	down	TTGTGCTTGATCTAACCATGTGGTG
hsa-miR-218-5p	84.1896	76.5517	103.616	28.4526	26.4868	33.4033	4.24e-06	7.52e-05	-1.34441	down	TTGTGCTTGATCTAACCATGT
sha-miR-10a	497.012	577.786	631.736	168.762	213.64	191.127	4.2e-06	7.52e-05	-1.33887	down	TACCCTGTAGATCCGAAT
Novel-miR-779	2.93886	1.3358	1.75971	4.24665	9.34225	15.0691	4.8e-06	8.48e-05	2.28725	up	AGGCGCCGCCGCCCCCUC
dre-miR-19c-3p	1.90161	0.616524	1.44917	8.2385	8.62362	3.89286	5.25e-06	9.21e-05	2.43983	up	TGTGCAAATCCATGCAAAACTCG
Novel-miR-97	0.172874	0	0	1.95346	1.84792	1.31855	5.27e-06	9.21e-05	3.73905	up	GAGUUCAUUCAGGUUUUUCUGG
cgr-miR-28-5p	151.783	106.042	111.69	43.6556	42.7074	54.6256	5.7e-06	9.84e-05	-1.14212	down	AAGGAGCTCACAGTCTATTGA
efu-miR-28	151.783	106.042	111.69	43.6556	42.7074	54.6256	5.7e-06	9.84e-05	-1.14212	down	AAGGAGCTCACAGTCTATTGAGT
hsa-miR-28-5p	152.129	106.042	111.69	43.6556	42.7074	54.6256	5.71e-06	9.84e-05	-1.14326	down	AAGGAGCTCACAGTCTATTGAG
Novel-miR-951	0.172874	0	0.310537	1.44386	1.12928	10.9251	5.96e-06	0.000102306	3.63799	up	AAGUUCAUUCAGGUUUUUCUGA
Novel-miR-227	5.70484	5.65147	2.4843	0.339732	0.718635	0.690669	6.02e-06	0.000102766	-2.50085	down	CACUGGAGUUUUGUUUCAACAUU
cgr-miR-505-3p	23.338	21.4756	13.6636	5.26585	6.05707	4.96026	6.4e-06	0.000107237	-1.55648	down	GTCAACACTTGCTGGTTTCCTCT
hsa-miR-505-3p	23.338	21.4756	13.6636	5.26585	6.05707	4.96026	6.4e-06	0.000107237	-1.55648	down	CGTCAACACTTGCTGGTTTCCT
rno-miR-505-3p	23.338	21.4756	13.6636	5.26585	6.05707	4.96026	6.4e-06	0.000107237	-1.55648	down	GTCAACACTTGCTGGTTTCC
ssc-miR-505	23.338	21.4756	13.6636	5.26585	6.05707	4.96026	6.4e-06	0.000107237	-1.55648	down	TCAACACTTGCTGGTTTCCTCT
cfa-miR-31	5.53196	8.42583	4.34752	0.254799	1.33461	0.753457	6.59e-06	0.000108304	-2.52649	down	AGGCAAGATGCTGGCATAGCTGT
hsa-miR-31-5p	5.53196	8.42583	4.34752	0.254799	1.33461	0.753457	6.59e-06	0.000108304	-2.52649	down	AGGCAAGATGCTGGCATAGCT
mml-miR-31-5p	5.53196	8.42583	4.34752	0.254799	1.33461	0.753457	6.59e-06	0.000108304	-2.52649	down	GGCAAGATGCTGGCATAGCTG
mmu-miR-31-5p	5.53196	8.42583	4.34752	0.254799	1.33461	0.753457	6.59e-06	0.000108304	-2.52649	down	AGGCAAGATGCTGGCATAGCTG
hsa-miR-10a-3p	9.85381	6.57625	7.86694	1.52879	1.95058	2.38595	7.77e-06	0.000126577	-1.74356	down	CAAATTCGTATCTAGGGGAATA
Novel-miR-794	0.172874	0	0.207025	1.52879	1.64259	3.20219	7.8e-06	0.000126577	3.36048	up	UUGCGAUCCCAUGGACUA
oan-miR-10a-3p	9.85381	6.57625	7.86694	1.52879	1.95058	2.38595	7.77e-06	0.000126577	-1.74356	down	CAAATTCGTATCTAGGGGAAT
chi-miR-147-5p	5.87771	10.7892	9.62665	1.0192	2.36123	1.19297	8.67e-06	0.000138895	-2.19048	down	TGGAAACACTTCTGCACAAACT
chi-miR-767	7.43358	11.5084	1.6562	0.679464	0.718635	0.31394	8.68e-06	0.000138895	-2.89506	down	TGCACCATGGTTGTCTGAGCAT
hsa-miR-767-5p	7.43358	11.5084	1.6562	0.679464	0.718635	0.31394	8.68e-06	0.000138895	-2.89506	down	TGCACCATGGTTGTCTGAGCATG
aca-miR-19a-3p	4.32185	1.74682	3.00186	13.6742	13.1408	7.15784	8.93e-06	0.000142234	2.04958	up	TGTGCAAATCTATGCAAAACTG
tur-miR-10-5p	72.7799	76.3462	92.0225	23.7812	30.696	26.0571	8.99e-06	0.000142641	-1.34326	down	CACCCTGTAGATCCGAATTTGT
mdo-miR-10a-3p	9.85381	6.4735	7.86694	1.52879	1.95058	2.38595	9.04e-06	0.000142847	-1.73673	down	AAATTCGTATCTAGGGGAATA
Novel-miR-774	4.32185	5.65147	3.82996	9.59743	14.4754	14.6924	9.7e-06	0.000152519	1.61612	up	AAAAAUCUGCAUGAACUUUGU
dre-miR-30a-5p	51.3436	50.0412	75.9781	133.515	197.83	137.255	9.79e-06	0.000152657	1.54853	up	TGTAAACATTCCCGACTGGAAG
mdo-miR-429	20.3991	9.76163	8.17748	32.6143	29.3614	38.4263	9.76e-06	0.000152657	1.59565	up	TAATACTGTCTGGTAATGCC
bta-miR-345-3p	8.81657	8.01481	6.83182	15.4578	16.118	21.5991	1e-05	0.000153525	1.34573	up	CCTGAACTAGGGGTCTGGAG
chi-miR-345-3p	8.81657	8.01481	6.83182	15.4578	16.118	21.5991	1e-05	0.000153525	1.34573	up	CCCTGAACTAGGGGTCTGGAGG
eca-miR-345-3p	8.81657	8.01481	6.83182	15.4578	16.118	21.5991	1e-05	0.000153525	1.34573	up	CCTGAACTAGGGGTCTGGAGGC
ssc-miR-345-3p	8.81657	8.01481	6.83182	15.4578	16.118	21.5991	1e-05	0.000153525	1.34573	up	CCCTGAACTAGGGGTCTGGAG
Novel-miR-908	0.518622	0.102754	0.310537	1.44386	4.82512	2.82546	1.03e-05	0.000156402	3.00703	up	CUGUGUGCAGUCCUCUGUC
cfa-miR-345	8.6437	8.01481	6.83182	15.3729	15.9126	21.4735	1.11e-05	0.000168747	1.34318	up	CCTGAACTAGGGGTCTGGAGG
dre-miR-429b	2.76598	1.43856	1.86322	5.01105	6.7757	7.66015	1.21e-05	0.000183674	1.82829	up	TAATACTGCCTGGTAATGCCAT
chi-miR-221-5p	70.0139	47.6778	41.612	15.1181	20.0191	13.2483	1.24e-05	0.000187226	-1.42588	down	ACCTGGCATACAATGTAGATT
oha-miR-100-5p	599.872	939.274	1106.34	222.525	258.606	293.158	1.31e-05	0.000196129	-1.53839	down	AACCCGTAGATCCGAACTTGTGCT
ggo-miR-370	16.7688	4.31567	11.4899	27.858	41.2702	40.9378	1.33e-05	0.0001981	1.89667	up	GCCTGCTGGGGTGGAACCTGGTC
oar-miR-370-3p	16.7688	4.31567	11.4899	27.858	41.2702	40.9378	1.33e-05	0.0001981	1.89667	up	GCCTGCTGGGGTGGAACCTGGTCT
hsa-miR-370-3p	16.7688	4.31567	11.4899	27.7731	41.1675	40.9378	1.37e-05	0.000203114	1.89419	up	GCCTGCTGGGGTGGAACCTGGT
Novel-miR-882	6.22346	2.26059	3.51942	12.74	10.2662	12.432	1.38e-05	0.0002032	1.7536	up	UUUUCCAGUGAGUUAGUUCUUU
efu-miR-221	70.3597	48.0889	41.9225	15.3729	20.2244	13.2483	1.42e-05	0.000206565	-1.42129	down	ACCTGGCATACAATGTAGATTTCTG
gga-miR-221-5p	70.3597	48.0889	41.9225	15.3729	20.2244	13.2483	1.42e-05	0.000206565	-1.42129	down	AACCTGGCATACAATGTAGATTTCTGT
mmu-miR-221-5p	70.3597	48.0889	41.9225	15.3729	20.2244	13.2483	1.42e-05	0.000206565	-1.42129	down	ACCTGGCATACAATGTAGATTTCTGT
rno-miR-221-5p	70.3597	48.0889	41.9225	15.3729	20.2244	13.2483	1.42e-05	0.000206565	-1.42129	down	ACCTGGCATACAATGTAGATTTC
bta-miR-21-5p	15046.1	15069.1	25476.2	4205.97	6257.46	5627.57	1.47e-05	0.000209018	-1.54215	down	TAGCTTATCAGACTGATGTTGACT
hsa-miR-21-5p	15046.1	15069	25475.8	4205.97	6257.46	5627.57	1.47e-05	0.000209018	-1.54214	down	TAGCTTATCAGACTGATGTTGA
hsa-miR-221-5p	70.3597	47.9861	41.9225	15.3729	20.2244	13.2483	1.45e-05	0.000209018	-1.42031	down	ACCTGGCATACAATGTAGATTT
Novel-miR-321	5.18622	14.8993	16.976	1.95346	2.46389	1.44413	1.45e-05	0.000209018	-2.28758	down	ACUGCUUUAAAACCUUUGACA
oar-miR-21	15046.1	15069.1	25476.2	4205.97	6257.46	5627.57	1.47e-05	0.000209018	-1.54215	down	TAGCTTATCAGACTGATGTTGAC
sha-miR-21	15029.7	15055.2	25456.3	4203	6252.33	5622.99	1.48e-05	0.000209142	-1.54199	down	TAGCTTATCAGACTGATGTTGACTG
aca-miR-147	8.81657	4.72668	6.31426	1.44386	1.53993	1.0674	1.54e-05	0.000209948	-1.93331	down	GTGTGCGGAAATGCTTCTGCTACA
bfl-miR-200b	26.104	15.7214	11.8004	34.8225	41.0649	47.5934	1.53e-05	0.000209948	1.40899	up	TAATACTGTCTGGTAATGATGTT
cgr-miR-147	8.81657	4.72668	6.31426	1.44386	1.53993	1.0674	1.54e-05	0.000209948	-1.93331	down	GTGTGCGGAAATGCTTCTG
gga-miR-147	8.81657	4.72668	6.31426	1.44386	1.53993	1.0674	1.54e-05	0.000209948	-1.93331	down	GTGTGCGGAAATGCTTCTGC
gga-miR-365-1-5p	2.07449	2.36334	5.58967	0.254799	0.307986	0.376729	1.54e-05	0.000209948	-2.79964	down	GAGGGACTTTTGGGGGCAGATGT
hsa-miR-147b-3p	8.81657	4.72668	6.31426	1.44386	1.53993	1.0674	1.54e-05	0.000209948	-1.93331	down	GTGTGCGGAAATGCTTCTGCT
hsa-miR-365a-5p	2.07449	2.36334	5.58967	0.254799	0.307986	0.376729	1.54e-05	0.000209948	-2.79964	down	AGGGACTTTTGGGGGCAGATGTG
hsa-miR-490-5p	3.80323	3.18537	0.931612	0.169866	0.102662	0.188364	1.54e-05	0.000209948	-3.10928	down	CCATGGATCTCCAGGTGGGT
mmu-miR-147-3p	8.81657	4.72668	6.31426	1.44386	1.53993	1.0674	1.54e-05	0.000209948	-1.93331	down	GTGTGCGGAAATGCTTCTGCTA
tgu-miR-365-1-5p	2.07449	2.36334	5.58967	0.254799	0.307986	0.376729	1.54e-05	0.000209948	-2.79964	down	GGGACTTTTGGGGGCAGATGTGT
asu-miR-100a-5p	673.171	1051.38	1284.8	256.243	293.306	326.624	1.56e-05	0.000212161	-1.5438	down	AACCCGTAGATCCGAACTTGTGTT
bfl-miR-100-5p	664.7	1037.71	1273.82	253.355	289.405	323.61	1.61e-05	0.000216801	-1.54406	down	AACCCGTAGATCCGAACTTGTGT
hsa-miR-100-5p	563.05	895.09	1080.57	210.549	241.359	283.425	1.61e-05	0.000216801	-1.55288	down	AACCCGTAGATCCGAACTTGTG
mdo-miR-100-5p	562.705	894.987	1080.26	210.464	241.359	283.363	1.62e-05	0.000216801	-1.55274	down	AACCCGTAGATCCGAACTTGT
ola-miR-100	562.705	894.987	1080.26	210.464	241.359	283.363	1.62e-05	0.000216801	-1.55274	down	AACCCGTAGATCCGAACTT
tca-miR-100-5p	564.779	897.762	1084.09	211.059	242.077	284.807	1.63e-05	0.000217175	-1.55236	down	AACCCGTAGATCCGAACTTGTGGG
pmi-miR-200-3p	26.2768	15.7214	11.8004	34.8225	41.0649	47.7189	1.73e-05	0.000229717	1.40587	up	TAATACTGTCTGGTAATGATGT
hsa-miR-422a	1.72874	0.924786	1.86322	7.30424	3.7985	7.34621	1.78e-05	0.000235325	2.0967	up	ACTGGACTTAGGGTCAGAAGGC
Novel-miR-496	0.518622	3.59639	0.724587	0	0	0	1.89e-05	0.000248612	-3.87624	down	UCUAGGCUGUGUGCCCCUUGUGA
ipu-miR-429b	2.76598	1.3358	1.86322	4.92612	6.46771	7.47178	1.92e-05	0.00025258	1.8105	up	TAATACTGCCTGGTAATGCCA
hsa-miR-214-5p	13.1384	21.9894	25.464	4.33158	5.13311	6.09044	1.94e-05	0.000252646	-1.7083	down	TGCCTGTCTACACTTGCTGTGC
oan-miR-214-5p	13.1384	21.9894	25.464	4.33158	5.13311	6.09044	1.94e-05	0.000252646	-1.7083	down	TGCCTGTCTACACTTGCTGT
pma-miR-152b	5.70484	0.719278	3.00186	11.0413	14.6807	16.3877	1.99e-05	0.000257938	2.24148	up	TCAGTGCAAAACAGAACTTTG
chi-miR-195-3p	128.791	108.714	105.583	47.3077	43.1181	38.6147	2.69e-05	0.000346265	-1.15087	down	CCAATATTGGCTGTGCTGCTC
mmu-miR-195a-3p	128.791	108.714	105.583	47.3077	43.1181	38.6147	2.69e-05	0.000346265	-1.15087	down	CCAATATTGGCTGTGCTGCTCC
rno-miR-195-3p	128.791	108.714	105.583	47.3077	43.1181	38.6147	2.69e-05	0.000346265	-1.15087	down	CCAATATTGGCTGTGCTGCTCCA
bta-miR-2285l	57.567	36.1694	219.653	11.2112	15.0913	19.2759	3.22e-05	0.000412018	-2.36974	down	AAAACCCGCATGAACTTTTTGGC
ipu-miR-30d	0.172874	0.102754	0	1.69866	1.43727	1.44413	3.55e-05	0.000452512	3.26934	up	CTTTCAGTTGGATGTTTGCTGT
ssa-miR-21a-5p	308.234	311.139	522.634	95.2099	134.898	120.49	3.87e-05	0.000491814	-1.45933	down	TAGCTTATCAGACTGGTGTTGACT
Novel-miR-686	1.03724	0.51377	0.310537	4.84118	1.74526	3.95565	4.85e-05	0.000614544	2.48446	up	AAAAAACCGAGUGAACUUUUUGG
dme-miR-10-5p	317.569	386.047	428.334	117.038	156.457	123.316	4.92e-05	0.000618314	-1.27383	down	ACCCTGTAGATCCGAATTTGTT
dps-miR-10	317.569	386.047	428.334	117.038	156.457	123.316	4.92e-05	0.000618314	-1.27383	down	ACCCTGTAGATCCGAATTTGT
dre-miR-20b-5p	6.22346	4.41842	5.38264	14.4386	10.0609	13.3111	5.4e-05	0.000676671	1.4201	up	CAAAGTGCTCACAGTGCAGGTAG
mmu-miR-345-3p	13.8299	12.125	10.1442	20.6387	21.4564	30.7034	5.46e-05	0.000679514	1.19612	up	CCTGAACTAGGGGTCTGGAGAC
rno-miR-345-3p	13.8299	12.125	10.1442	20.6387	21.4564	30.7034	5.46e-05	0.000679514	1.19612	up	CCCTGAACTAGGGGTCTGGAGA
bta-miR-20b	6.22346	4.41842	5.48616	14.4386	10.1636	13.3111	5.64e-05	0.000700207	1.41412	up	CAAAGTGCTCACAGTGCAGGTA
sha-miR-200b	1376.94	1110.15	790.835	1887.72	1849.36	2303.69	5.73e-05	0.00070806	1.09044	up	TAATACTGCCTGGTAATGA
bta-miR-99a-5p	11230.9	16473.5	9160.02	3809.25	4022.71	4854.96	5.88e-05	0.000716593	-1.29731	down	AACCCGTAGATCCGATCTTGT
efu-miR-99a	11230.9	16473.7	9160.23	3809.42	4022.82	4855.03	5.88e-05	0.000716593	-1.29729	down	AAACCCGTAGATCCGATCTTGTGGT
hsa-miR-99a-5p	11230.9	16473.5	9160.02	3809.25	4022.71	4854.96	5.88e-05	0.000716593	-1.29731	down	AACCCGTAGATCCGATCTTGTG
oar-miR-99a	11230.9	16473.5	9160.02	3809.25	4022.71	4854.96	5.88e-05	0.000716593	-1.29731	down	AACCCGTAGATCCGATCTTG
Novel-miR-159	43.0456	36.7859	42.1295	72.6177	67.2437	139.641	6.38e-05	0.000774819	1.34108	up	UCCCCGGCAUCUCCCCCA
pma-miR-196b	7.2607	2.6716	1.86322	0.594531	0.307986	0.439517	7.04e-05	0.000852244	-2.46902	down	TAGGTAGTATCATGTTGTTGGG
ggo-miR-410	2.24736	0.308262	0.931612	3.73705	4.82512	6.71832	7.44e-05	0.000895276	2.21339	up	AATATAACACAGATGGCCTG
mmu-miR-410-3p	2.24736	0.308262	0.931612	3.73705	4.82512	6.71832	7.44e-05	0.000895276	2.21339	up	AATATAACACAGATGGCCTGT
tch-miR-374b-5p	262.423	313.194	249.568	110.243	108.719	117.602	7.79e-05	0.00093388	-1.06105	down	ATATAATACAACCTGCTAAGTGT
oar-miR-374b	262.423	313.194	249.672	110.328	108.719	117.602	7.83e-05	0.00093562	-1.06085	down	ATATAATACAACCTGCTAAGT
rno-miR-374-5p	263.114	312.68	250.086	111.092	109.848	117.602	8.51e-05	0.00101348	-1.05356	down	ATATAATACAACCTGCTAAGTG
chi-miR-497-5p	59.8144	42.0264	62.832	16.1373	18.6845	25.492	8.73e-05	0.0010161	-1.21086	down	AGCAGCACACTGTGGTTTGTAC
efu-miR-497	59.8144	42.0264	62.832	16.1373	18.6845	25.492	8.73e-05	0.0010161	-1.21086	down	CAGCAGCACACTGTGGTTTGTAC
ggo-miR-497	59.8144	42.0264	62.832	16.1373	18.6845	25.492	8.73e-05	0.0010161	-1.21086	down	CAGCAGCACACTGTGGTTTG
hsa-miR-497-5p	59.8144	42.0264	62.832	16.1373	18.6845	25.492	8.73e-05	0.0010161	-1.21086	down	CAGCAGCACACTGTGGTTTGT
Novel-miR-254	12.1012	9.35061	5.07211	1.44386	2.36123	2.57431	8.6e-05	0.0010161	-1.71625	down	UAACUGAGUCCUUUGGAAAAU
Novel-miR-679	15.9044	6.26799	4.1405	10.7865	49.6885	58.7696	8.59e-05	0.0010161	2.19425	up	GUGGACUUCCCUGGUAGCUCAGC
rno-miR-497-5p	59.8144	42.0264	62.832	16.1373	18.6845	25.492	8.73e-05	0.0010161	-1.21086	down	CAGCAGCACACTGTGGTTTGTA
Novel-miR-283	25.2396	20.6536	31.2607	53.3379	54.2056	51.0467	8.94e-05	0.00103693	1.21815	up	UCUGGUGCUUAGACUCUGUGCU
ola-miR-222	49.9606	21.4756	17.9076	6.20011	9.65024	6.46717	9.15e-05	0.00105777	-1.637	down	AGCTACATCTGGCTACTGG
efu-miR-200b	6994.13	4903.42	3371.81	10193.3	9785.34	9828.97	9.57e-05	0.00108879	1.18539	up	TAATACTGCCTGGTAATGATGACG
hsa-miR-181d-5p	41.4897	15.7214	27.5343	7.89877	5.54376	9.66936	9.5e-05	0.00108879	-1.55046	down	AACATTCATTGTTGTCGGTGGGT
mmu-miR-200b-3p	6994.13	4903.42	3371.81	10193.3	9785.24	9828.97	9.57e-05	0.00108879	1.18538	up	TAATACTGCCTGGTAATGATGA
rno-miR-200b-3p	6994.13	4903.42	3371.81	10193.3	9785.34	9828.97	9.57e-05	0.00108879	1.18539	up	TAATACTGCCTGGTAATGATGAC
ssc-miR-181d-5p	41.4897	15.7214	27.5343	7.89877	5.54376	9.66936	9.5e-05	0.00108879	-1.55046	down	AACATTCATTGTTGTCGGTGGGTT
ggo-miR-378e	0	0	0	0.764397	0.615973	1.75807	9.95e-05	0.00112187	3.52973	up	ACTGGACTTGGAGTCAGGAC
hsa-miR-378e	0	0	0	0.764397	0.615973	1.75807	9.95e-05	0.00112187	3.52973	up	ACTGGACTTGGAGTCAGGA
ptr-miR-378e	0	0	0	0.764397	0.615973	1.75807	9.95e-05	0.00112187	3.52973	up	ACTGGACTTGGAGTCAGG
oan-miR-92b	3.45748	2.36334	3.72645	8.83304	7.49434	8.09966	0.000100172	0.00112576	1.5089	up	TATTGCACTTGTCCCAGCCTGT
Novel-miR-903	7.77933	5.95973	4.55455	10.9564	13.3461	14.4413	0.0001029	0.0011528	1.2778	up	UUUCUAAUGAGUCAGCUCUU
cfa-miR-582	5.01334	1.84957	1.55269	7.47411	9.03427	8.09966	0.000111693	0.00124741	1.74447	up	TACAGTTGTTCAACCAGTTACT
cfa-miR-19b	6.56921	3.08262	5.07211	18.2606	15.502	8.91591	0.000114141	0.00126774	1.70465	up	TGTGCAAATCCATGCAAAACTG
Novel-miR-558	6.39633	6.06248	4.45103	14.6085	8.72628	26.2454	0.00011422	0.00126774	1.65796	up	GAUCGAUGUGGUGUGGUC
dre-miR-200c-3p	544.034	433.416	305.776	718.109	691.737	944.27	0.000121196	0.00134101	1.07976	up	TAATACTGCCTGGTAATGATGC
efu-miR-495	31.6359	19.626	13.4566	40.2583	47.0193	47.7817	0.000123222	0.00135924	1.27549	up	AAACAAACATGGTGCACTTCTTT
ggo-miR-495	32.6732	20.3453	13.9742	41.6172	47.5326	49.5398	0.000128516	0.00139615	1.2642	up	AAACAAACATGGTGCACTTCT
ggo-miR-582	5.01334	1.84957	1.55269	7.38917	8.93161	8.03687	0.000128213	0.00139615	1.73031	up	TTACAGTTGTTCAACCAGTTAC
hsa-miR-495-3p	32.6732	20.3453	13.9742	41.6172	47.5326	49.5398	0.000128516	0.00139615	1.2642	up	AAACAAACATGGTGCACTTCTT
hsa-miR-582-5p	5.01334	1.84957	1.55269	7.38917	8.93161	8.03687	0.000128213	0.00139615	1.73031	up	TTACAGTTGTTCAACCAGTTACT
ptr-miR-582	5.01334	1.84957	1.55269	7.38917	8.93161	8.03687	0.000128213	0.00139615	1.73031	up	TACAGTTGTTCAACCAGTTACTA
cin-miR-155	3.2846	3.69914	1.86322	0.339732	0.615973	0.376729	0.000139393	0.00150974	-2.25477	down	TTAATGCTAATAGTGATAGGG
bta-miR-2483-3p	2.24736	1.64406	2.07025	0.254799	0.102662	0.251152	0.000140738	0.00151971	-2.56782	down	AAACATCTGGTTGGTTGAGAGA
bta-miR-200b	1121.78	985.102	691.877	1552.24	1455.65	1965.89	0.00014327	0.00154241	1.03214	up	TAATACTGCCTGGTAATGATG
gga-let-7i	31094.3	17178.3	18280.9	8346.2	8686.86	6579.69	0.000150832	0.00160932	-1.19821	down	TGAGGTAGTAGTTTGTGCTGT
mmu-let-7i-5p	31094.3	17178.3	18280.9	8346.2	8686.86	6579.69	0.000150832	0.00160932	-1.19821	down	TGAGGTAGTAGTTTGTGCTGTT
ssc-let-7i-5p	31093.4	17177.6	18280.1	8345.86	8686.35	6579.44	0.000150812	0.00160932	-1.19822	down	TGAGGTAGTAGTTTGTGCT
rno-miR-409a-3p	52.7265	18.1875	34.2626	70.4095	102.97	79.6153	0.000159062	0.0016921	1.45773	up	AATGTTGCTCGGTGAACCCC
chi-miR-409-3p	52.8994	18.1875	34.2626	70.4944	103.073	79.6781	0.000163295	0.00171676	1.4569	up	GAATGTTGCTCGGTGAACCCC
efu-miR-409	52.8994	18.1875	34.2626	70.4944	103.073	79.6781	0.000163295	0.00171676	1.4569	up	CGAATGTTGCTCGGTGAACCCCTT
mmu-miR-409-3p	52.8994	18.1875	34.2626	70.4944	103.073	79.6781	0.000163295	0.00171676	1.4569	up	GAATGTTGCTCGGTGAACCCCT
oar-miR-409-3p	52.8994	18.1875	34.2626	70.4944	103.073	79.6781	0.000163295	0.00171676	1.4569	up	CGAATGTTGCTCGGTGAACCCCT
mmu-miR-199b-5p	60.5059	37.5052	59.8302	19.2798	20.2244	19.2759	0.000169894	0.0017809	-1.16571	down	CCCAGTGTTTAGACTACCTGTTC
aga-miR-92b	2.07449	2.56885	2.4843	5.77545	7.49434	5.90208	0.000178814	0.00186894	1.53707	up	AATTGCACTTGTCCCGGCCTGC
hsa-miR-200c-3p	2221.08	1807.55	1139.88	3409.72	2893.22	3453.09	0.000186603	0.00192233	1.1289	up	TAATACTGCCGGGTAATGATGGA
mdo-miR-200c-3p	2221.08	1807.55	1139.88	3409.72	2893.22	3453.09	0.000186603	0.00192233	1.1289	up	TAATACTGCCGGGTAATGATGG
mml-miR-200c-3p	2221.08	1807.55	1139.88	3409.72	2893.22	3453.09	0.000186603	0.00192233	1.1289	up	AATACTGCCGGGTAATGATGGA
Novel-miR-515	0.172874	0	0.103512	1.0192	1.43727	1.38134	0.000184608	0.00192233	3.0162	up	CGGCGGUUGGGCUGAAUACGCU
rno-miR-200c-3p	2221.08	1807.55	1139.88	3409.72	2893.22	3453.09	0.000186603	0.00192233	1.1289	up	TAATACTGCCGGGTAATGATG
bta-miR-296-3p	6.22346	6.16524	10.2477	17.9209	16.9393	18.4597	0.000189242	0.00193286	1.37129	up	GAGGGTTGGGCGGAGGCTTTCC
chi-miR-296-3p	6.22346	6.16524	10.2477	17.9209	16.9393	18.4597	0.000189242	0.00193286	1.37129	up	AGGGTTGGGCGGAGGCTTTCCT
ssc-miR-296-3p	6.22346	6.16524	10.2477	17.9209	16.9393	18.4597	0.000189242	0.00193286	1.37129	up	AGGGTTGGGCGGAGGCTTTCC
chi-miR-147-3p	5.87771	2.97987	4.1405	0.84933	1.12928	0.816245	0.000194142	0.00197727	-1.83806	down	GTGTGCGGAAATGCTTCT
Novel-miR-920	10.7182	11.9195	6.62479	1.0192	3.38785	2.51152	0.000203465	0.00206635	-1.75661	down	UUUCUUUGAGCUUCUUUCUUU
hsa-miR-19a-3p	2.93886	1.23305	2.27727	8.2385	7.90498	4.33238	0.000208936	0.00210996	1.80348	up	TGTGCAAATCTATGCAAAACTGA
xla-miR-19a-3p	2.93886	1.23305	2.27727	8.2385	7.90498	4.33238	0.000208936	0.00210996	1.80348	up	TGTGCAAATCTATGCAAAACTGATG
gga-miR-200b-3p	3036.7	2093.1	1495.86	3981.75	4236.66	3984.47	0.000219423	0.00220964	1.10357	up	TAATACTGCCTGGTAATGATGAT
aca-miR-199a-5p	553.888	526.203	1023.63	213.352	238.792	236.397	0.000221756	0.00221062	-1.36426	down	CCCAGTGTTCAGACTACCTGT
bta-miR-199a-5p	553.715	526.203	1023.74	213.267	238.792	236.397	0.000221987	0.00221062	-1.3644	down	CCCAGTGTTCAGACTACCTGTT
mmu-miR-199a-5p	553.888	526.203	1023.63	213.352	238.792	236.397	0.000221756	0.00221062	-1.36426	down	CCCAGTGTTCAGACTACCTGTTC
xla-miR-199-5p	553.715	526.1	1023.63	213.267	238.689	236.334	0.000221485	0.00221062	-1.36458	down	CCCAGTGTTCAGACTACCTGTTCA
cte-miR-92c	0.518622	0.308262	0.621074	2.12333	2.77188	2.19758	0.000222944	0.002214	2.21455	up	ATTGCACTTGTCCCGGCCTGCT
bfl-miR-92c	1.38299	1.02754	1.44917	2.88772	4.72246	4.77189	0.00023463	0.00232362	1.75496	up	TATTGCACTTGTCCCGGCTTGC
ola-miR-17	31.1173	30.6207	28.0519	56.3106	45.0687	56.5721	0.000235823	0.002329	1.01108	up	CAAAGTGCTTACAGTGCA
rno-miR-196c-5p	4.49472	1.13029	1.55269	0.084933	0.102662	0.376729	0.000242581	0.00238916	-2.69072	down	TAGGTAGTTTCGTGTTGTTGGG
pma-miR-100b	6.22346	6.37075	79.394	1.61373	3.59317	4.01844	0.000250252	0.00245795	-2.64257	down	AACCCGTAGATTCGAACTTGGG
gga-miR-29a-5p	4.84047	4.11016	3.20888	1.0192	0.513311	1.0674	0.00025627	0.00251018	-1.82715	down	CTGATTTCTTTTGGTGTTCAGA
odi-miR-1c	19.189	33.2923	63.039	8.06864	10.4715	10.6112	0.00026114	0.00255092	-1.70952	down	TGGAATGTAAAGAAGTATGTGA
efu-miR-23a	382.051	939.069	824.683	197.894	206.351	242.676	0.000262017	0.00255253	-1.48563	down	AATCACATTGCCAGGGATTTCCAAT
efu-let-7c	8008.9	4334.57	2891	1672.33	1580.69	1728.62	0.000264248	0.00255374	-1.2968	down	GTTGAGGTAGTAGGTTGTATGGTTT
hsa-let-7c-5p	8008.73	4334.47	2891	1672.33	1580.69	1728.62	0.000264278	0.00255374	-1.29678	down	TGAGGTAGTAGGTTGTATGGTT
ola-let-7c	8008.73	4334.47	2891	1672.33	1580.69	1728.62	0.000264278	0.00255374	-1.29678	down	TGAGGTAGTAGGTTGTATGGT
pma-miR-16-5p	1632.79	2146.74	1314.92	687.703	644.513	554.67	0.000280998	0.002708	-1.17212	down	TAGCAGCACGTAAATATTGGAGT
efu-miR-148	330.881	327.888	429.99	652.965	651.391	675.474	0.000284817	0.00271561	1.04364	up	TCAGTGCATCACAGAACTTTGTC
ggo-miR-148b	330.881	327.888	429.99	652.965	651.391	675.474	0.000284817	0.00271561	1.04364	up	TCAGTGCATCACAGAACTTTG
ppa-miR-148b	330.708	327.888	429.783	652.54	651.083	675.411	0.000284555	0.00271561	1.04354	up	TCAGTGCATCACAGAACTTTGTCT
rno-miR-148b-3p	330.881	327.888	429.99	652.965	651.391	675.474	0.000284817	0.00271561	1.04364	up	TCAGTGCATCACAGAACTTTGT
cte-miR-1	26.2768	42.3346	90.9874	10.107	14.27	15.1319	0.000296718	0.00282157	-1.73397	down	TGGAATGTAAAGAAGTATGTAG
pma-let-7d	105.626	116.831	74.3219	29.3868	41.1675	46.526	0.000300913	0.0028539	-1.10453	down	TGAGGTAGTAGGTTGTAAAGTT
dre-miR-16b	1644.55	2156.6	1319.99	693.054	654.984	557.119	0.000309513	0.00292771	-1.16553	down	TAGCAGCACGTAAATATTGGAG
cgr-miR-29a-5p	5.01334	4.21291	3.3124	1.10413	0.513311	1.13019	0.000318117	0.00297019	-1.79402	down	ACTGATTTCTTTTGGTGTTCAGAG
chi-miR-29a-5p	5.01334	4.21291	3.3124	1.10413	0.513311	1.13019	0.000318117	0.00297019	-1.79402	down	ACTGATTTCTTTTGGTGTTCA
hsa-miR-29a-5p	5.01334	4.21291	3.3124	1.10413	0.513311	1.13019	0.000318117	0.00297019	-1.79402	down	ACTGATTTCTTTTGGTGTTCAG
Novel-miR-240	0.172874	0.51377	0.828099	1.86853	2.05324	5.33699	0.000318146	0.00297019	2.32297	up	CUCUCCGCCCCCUCCCCAGCU
tgu-miR-29a-1-5p	5.01334	4.21291	3.3124	1.10413	0.513311	1.13019	0.000318117	0.00297019	-1.79402	down	ACTGATTTCTTTTGGTGTTCAGA
bta-miR-6715	0.86437	0	0	3.90692	2.1559	1.63249	0.000324266	0.00300427	2.83487	up	ACAGGCACGGCCAGTTTGAGC
cfa-miR-503	0.86437	0.102754	0.207025	1.35893	2.1559	3.39056	0.000325148	0.00300427	2.46598	up	TAGCAGCGGGAACAGTACTG
mmu-miR-503-5p	0.86437	0.102754	0.207025	1.35893	2.1559	3.39056	0.000325148	0.00300427	2.46598	up	TAGCAGCGGGAACAGTACTGCAG
ocu-miR-503-5p	0.86437	0.102754	0.207025	1.35893	2.1559	3.39056	0.000325148	0.00300427	2.46598	up	TAGCAGCGGGAACAGTACTGC
tca-miR-92b-3p	2.24736	2.77436	2.69132	6.11518	7.49434	5.90208	0.000326548	0.00300944	1.45705	up	ATTGCACTTGTCCCGGCCTG
lmi-miR-8-3p	1.90161	0.51377	0.517562	2.63292	3.69584	4.39517	0.000345393	0.00317496	1.99297	up	TAATACTGTCAGGTAACGATGTC
mdo-miR-23a-3p	339.006	850.186	752.121	178.954	183.868	228.297	0.000349864	0.00320784	-1.47279	down	ATCACATTGCCAGGGATTTC
Novel-miR-217	0.345748	0	0.103512	1.52879	1.33461	1.25576	0.00035082	0.00320839	2.78638	up	AGAGUUCAUUCAGGUUUUUCUA
dre-miR-23a-3p	337.623	844.432	748.498	178.274	182.944	227.858	0.000355382	0.00323362	-1.47007	down	ATCACATTGCCAGGGATTTCCA
hsa-miR-23a-3p	337.623	844.432	748.498	178.274	182.944	227.795	0.00035487	0.00323362	-1.47021	down	ATCACATTGCCAGGGATTTCC
bta-miR-150	440.137	416.051	78.7729	65.0587	69.1943	72.7714	0.000382401	0.00347065	-1.77713	down	TCTCCCAACCCTTGTACCAGTGT
Novel-miR-292	2.24736	3.39088	1.96674	0.169866	0.410649	0.565093	0.000389636	0.00352738	-2.21724	down	AAAACCUGAGUGAACUUUCUAG
Novel-miR-507	11.7554	19.3177	14.2847	5.18092	5.03044	4.96026	0.00039695	0.00358455	-1.32984	down	AUGCGGAACCUGCGGAUACGGA
mmu-miR-150-5p	257.409	265.208	48.2368	38.5596	41.4755	46.9027	0.000405965	0.00365674	-1.7779	down	TCTCCCAACCCTTGTACCAGTG
Novel-miR-316	0.345748	0.308262	0	2.03839	0.923959	2.32316	0.000408682	0.00366281	2.64144	up	AAACUCUGAAUGAACAUUUUGG
Novel-miR-740	0.345748	0.308262	0	2.03839	0.923959	2.32316	0.000408682	0.00366281	2.64144	up	AAACUCUGAAUGAACAUUUUGG
bta-miR-29d-3p	2.24736	4.41842	4.24401	0.764397	0.513311	0.879033	0.000410863	0.00367317	-1.95582	down	TAGCACCATTTGAAATCGATTA
chi-miR-708-3p	336.585	348.542	177.11	51.979	99.6849	127.648	0.000418926	0.00373595	-1.36305	down	CATCTAGACTGTGAGCTTCTAGA
hsa-miR-147a	2.93886	1.84957	2.27727	0.509598	0.307986	0.251152	0.000420035	0.00373654	-2.18359	down	GTGTGTGGAAATGCTTCTGC
xtr-miR-92b	10.3724	20.8591	17.7006	3.82199	5.44109	5.83929	0.000428344	0.00380102	-1.45298	down	TATTGCACTCGTCCCGGCCTC
dre-miR-92b-3p	7.9522	12.947	11.9039	3.65212	3.28519	3.45334	0.000430672	0.00381225	-1.40352	down	TATTGCACTCGTCCCGGCCTCC
sme-miR-8a-3p	0.518622	0.205508	0.310537	1.78359	1.53993	2.13479	0.000435532	0.00384577	2.30273	up	TAATACTGTCAGGTAACGATGCC
ssa-miR-152-3p	5.18622	1.43856	7.97045	13.2496	14.7833	22.7293	0.00043796	0.0038577	1.82768	up	TCAGTGCATAACAGAACTTTG
mml-miR-29c-5p	17.1145	13.5635	8.48802	4.75625	3.90116	4.08123	0.00044865	0.00394219	-1.31441	down	CCGATTTCTCCTGGTGTTCAG
Novel-miR-218	0	0	0	1.18906	0.410649	0.816245	0.000457768	0.00401247	3.22854	up	AGGGCUGUGGCUUCUGCCUUCC
Novel-miR-146	0.172874	0.102754	0	1.69866	0.410649	1.88364	0.000460267	0.00402453	2.93492	up	UGGCAACCCCAUGGACUG
bta-miR-1434-5p	7.60645	9.24786	6.93533	13.7592	14.3727	18.083	0.000470533	0.00410429	1.12288	up	GTACATGATGACTAAAATTTCT
gga-miR-3535	195.002	76.86	123.697	328.181	298.233	221.893	0.000479077	0.00416867	1.31717	up	GGATATGATGACTGATTATCTGAAA
hsa-miR-452-5p	52.3808	60.0083	92.7471	137.167	146.499	145.606	0.000498142	0.00430323	1.21258	up	AACTGTTTGCAGAGGAAACTGA
ocu-miR-452-5p	52.3808	60.0083	92.7471	137.167	146.499	145.606	0.000498142	0.00430323	1.21258	up	AACTGTTTGCAGAGGAAACTGAGA
rno-miR-452-5p	52.3808	60.0083	92.7471	137.167	146.499	145.606	0.000498142	0.00430323	1.21258	up	AACTGTTTGCAGAGGAAACTGAG
mmu-miR-3535	195.866	78.9151	123.697	329.2	293.819	220.323	0.000523891	0.00451478	1.29972	up	TGGATATGATGACTGATTACCTGAGA
ssa-miR-106a-5p	6.05059	1.74682	3.41591	9.42757	11.1902	8.22524	0.000530913	0.00456432	1.55246	up	TAAAGTGCTTACAGTGCAGGTA
cel-miR-1-3p	36.4764	52.199	114.071	14.6085	20.6351	20.2806	0.000553324	0.00473429	-1.59982	down	TGGAATGTAAAGAAGTATGTA
crm-miR-1-3p	36.4764	52.199	114.071	14.6085	20.6351	20.2806	0.000553324	0.00473429	-1.59982	down	TGGAATGTAAAGAAGTATGT
mmu-miR-582-5p	1.38299	0.51377	0.310537	2.46306	2.9772	2.76268	0.000565629	0.00482805	1.99971	up	ATACAGTTGTTCAACCAGTTAC
pma-miR-218b	35.612	26.6133	45.3384	12.9948	13.2434	15.0691	0.00057108	0.004863	-1.1379	down	TTGTGCTTGATCTAACCATGCG
mmu-miR-543-3p	11.5826	18.2902	10.9723	25.1402	28.1294	29.6988	0.000596445	0.00504305	1.17692	up	AAACATTCGCGGTGCACTTCTT
oar-miR-543-3p	11.5826	18.2902	10.9723	25.1402	28.1294	29.6988	0.000596445	0.00504305	1.17692	up	AAACATTCGCGGTGCACTTCTTT
rno-miR-543-3p	11.5826	18.2902	10.9723	25.1402	28.1294	29.6988	0.000596445	0.00504305	1.17692	up	AAACATTCGCGGTGCACTTCT
aca-miR-19b	13.4842	7.91206	12.0074	34.5677	29.6694	15.697	0.000601899	0.00506528	1.44219	up	TGTGCAAATCCATGCAAAACT
sha-miR-19b	13.4842	7.91206	12.0074	34.5677	29.6694	15.697	0.000601899	0.00506528	1.44219	up	TGTGCAAATCCATGCAAAACTGACTG
gga-miR-148b-3p	230.095	308.878	448.312	87.9057	123.092	139.703	0.000622952	0.00523017	-1.26988	down	TCAGTGCATCACAGAACTTGGT
Novel-miR-74	1.03724	1.95233	3.82996	0.169866	0.307986	0.376729	0.000646343	0.00541388	-2.38186	down	UUGCCUCCCGGAGGGCUGGAGC
efu-miR-19	13.657	7.91206	12.1109	34.8225	29.8747	15.697	0.000653571	0.00544896	1.43878	up	CTGTGCAAATCCATGCAAAACTGAT
hsa-miR-19b-3p	13.657	7.91206	12.1109	34.8225	29.8747	15.697	0.000653571	0.00544896	1.43878	up	TGTGCAAATCCATGCAAAACTGA
xla-miR-19b-3p	13.657	7.91206	12.1109	34.7376	29.6694	15.697	0.000671258	0.00558344	1.43398	up	TGTGCAAATCCATGCAAAACTGAT
mmu-miR-767	1.55587	4.00741	0.931612	0.254799	0.307986	0.0627881	0.000675245	0.0056036	-2.56193	down	TGCACCATGGTTGTCTGAGCA
chi-miR-105a	2.59311	2.97987	0.931612	0.339732	0.307986	0.125576	0.000684253	0.00562626	-2.37874	down	TCAAATGCTCAGACTCCTGTGG
hsa-miR-105-5p	2.59311	2.97987	0.931612	0.339732	0.307986	0.125576	0.000684253	0.00562626	-2.37874	down	TCAAATGCTCAGACTCCTGTGGT
ocu-miR-105a-5p	2.59311	2.97987	0.931612	0.339732	0.307986	0.125576	0.000684253	0.00562626	-2.37874	down	TCAAATGCTCAGACTCCTGTGGTG
ssc-miR-105-1	2.59311	2.97987	0.931612	0.339732	0.307986	0.125576	0.000684253	0.00562626	-2.37874	down	TCAAATGCTCAGACTCCTGT
bta-miR-34c	27.6598	3.28813	2.07025	1.10413	1.12928	1.5697	0.00069841	0.00566108	-2.33393	down	AGGCAGTGTAGTTAGCTGATTG
hsa-miR-145-3p	228.021	228.114	373.783	112.112	98.5556	76.7898	0.000701121	0.00566108	-1.26306	down	GGATTCCTGGAAATACTGTTCT
mdo-miR-145-3p	228.021	228.114	373.783	112.112	98.5556	76.7898	0.000701121	0.00566108	-1.26306	down	ATTCCTGGAAATACTGTTCT
mml-miR-145-3p	228.021	228.114	373.783	112.112	98.5556	76.7898	0.000701121	0.00566108	-1.26306	down	GGATTCCTGGAAATACTGTTCTT
mmu-miR-145a-3p	228.021	228.114	373.783	112.112	98.5556	76.7898	0.000701121	0.00566108	-1.26306	down	ATTCCTGGAAATACTGTTCTTG
mmu-miR-34c-5p	27.6598	3.28813	2.07025	1.10413	1.12928	1.5697	0.00069841	0.00566108	-2.33393	down	AGGCAGTGTAGTTAGCTGATTGC
oan-miR-145-3p	228.021	228.114	373.783	112.112	98.5556	76.7898	0.000701121	0.00566108	-1.26306	down	ATTCCTGGAAATACTGTTCTT
rno-miR-145-3p	228.021	228.114	373.783	112.112	98.5556	76.7898	0.000701121	0.00566108	-1.26306	down	GGATTCCTGGAAATACTGTTC
aca-miR-145-3p	227.848	227.806	373.473	112.027	98.453	76.6642	0.00070327	0.00566567	-1.26317	down	GATTCCTGGAAATACTGTTCT
cin-miR-101	8.98944	10.5837	7.24587	2.80279	1.95058	3.83007	0.000705689	0.00567241	-1.36299	down	TACAGTACTGTGATAAATATTT
hsa-let-7b-5p	6829.38	4441.75	3064.17	1777.48	1914.65	2025.98	0.00073302	0.0058658	-1.04625	down	TGAGGTAGTAGGTTGTGTGGTT
oar-let-7b	6829.38	4441.75	3064.17	1777.48	1914.65	2025.98	0.00073302	0.0058658	-1.04625	down	TGAGGTAGTAGGTTGTGTGGT
cfa-miR-23a	12.4469	42.9512	19.8744	3.82199	7.28901	8.03687	0.000789788	0.00630599	-1.68573	down	ATCACATTGCCAGGGATTT
cin-miR-126-3p	49.9606	34.4226	57.3459	17.9209	18.9925	20.7829	0.000816078	0.00650142	-1.05356	down	TCGTACCGTGAGTAATAAAGC
Novel-miR-756	3.9761	4.21291	2.38079	0.764397	0.513311	1.0674	0.000839915	0.00667649	-1.76853	down	UGAAAGGUUCAUUUGGGUUUUU
efu-miR-185	262.25	285.759	317.058	138.526	83.0537	117.1	0.000845044	0.0066876	-1.1034	down	TGGAGAGAAAGGCAGTTCCTGAT
mmu-miR-185-5p	262.25	285.759	317.058	138.526	83.0537	117.1	0.000845044	0.0066876	-1.1034	down	TGGAGAGAAAGGCAGTTCCTGA
hsa-miR-125b-1-3p	65.0006	47.5751	88.089	24.5456	27.1028	24.8641	0.000847485	0.00669215	-1.14163	down	ACGGGTTAGGCTCTTGGGAGCT
aca-miR-199b-5p	24.721	15.2076	32.9169	7.72891	9.23959	7.84851	0.00086008	0.00676181	-1.28454	down	CCCAGTGTTCGGACTACCTGT
oha-miR-199a-5p	24.721	15.2076	32.9169	7.72891	9.23959	7.84851	0.00086008	0.00676181	-1.28454	down	CCCAGTGTTCGGACTACCTGTTC
oha-miR-223-5p	10.5453	12.536	5.90021	3.65212	2.25857	2.13479	0.000896356	0.00703159	-1.5096	down	GTGTATTTGACAAGCTGAGTT
dre-miR-22a-3p	3.45748	2.26059	3.3124	6.45491	4.51713	16.9528	0.000903467	0.0070719	1.67482	up	AAGCTGCCAGCTGAAGAACTGT
Novel-miR-563	0.86437	0.616524	0.621074	2.29319	2.1559	2.76268	0.000921703	0.00719892	1.82737	up	UCACUUCAGUCGUGUCCGACUCU
oha-miR-338-5p	4.49472	4.82944	13.1461	1.78359	1.74526	1.69528	0.000927783	0.00723066	-1.76748	down	TCAACAATATCCTGGTGCTGA
cin-miR-200-3p	132.249	74.7021	55.7932	147.189	158.921	169.088	0.000968562	0.00753209	1.07866	up	TAATACTGCCTGGTAATGGTGA
Novel-miR-442	0	0	0.103512	0.339732	1.02662	1.63249	0.000980538	0.00760872	2.92247	up	GAGGCGGGGGUCGCUCUGGU
Novel-miR-5	0.86437	1.64406	1.6562	2.71786	3.90116	7.72293	0.00101527	0.00784431	1.74658	up	AUACCAGGUACUGUAGGCUU
Novel-miR-675	0.86437	1.64406	1.6562	2.71786	3.90116	7.72293	0.00101527	0.00784431	1.74658	up	AUACCAGGUACUGUAGGCUU
ola-miR-29a	5.53196	3.49364	6.00372	1.274	1.02662	1.82085	0.00101763	0.00784562	-1.53722	down	AGCACCATTTGAAATCGGTTAC
oha-miR-199b-5p	26.7955	20.1398	42.2331	9.7673	11.4982	9.29264	0.00102105	0.00785505	-1.28226	down	CCCAGCGTTCAGACTACCTGTTC
Novel-miR-773	0.345748	0.719278	0.207025	1.35893	3.49051	1.88364	0.00105037	0.00806331	2.18928	up	CCUCUGUCUAUUGAAUUCUCC
bta-miR-26b	6714.08	8701.31	3181.45	2048.33	2190.3	2193.56	0.00107147	0.0081555	-1.2505	down	TTCAAGTAATTCAGGATAGGTT
efu-miR-26b	6714.08	8701.31	3181.45	2048.33	2190.3	2193.56	0.00107147	0.0081555	-1.2505	down	TTCAAGTAATTCAGGATAGGTTGT
hsa-miR-26b-5p	6714.08	8701.31	3181.45	2048.33	2190.3	2193.56	0.00107147	0.0081555	-1.2505	down	TTCAAGTAATTCAGGATAGGT
Novel-miR-828	0	0	0	0.424665	0.307986	1.63249	0.00109601	0.00830696	3.04208	up	ACCUGAGUGGAGACUGUG
ccr-miR-218b	31.6359	23.0169	38.9207	11.9756	12.1141	13.4366	0.00112331	0.00846024	-1.07447	down	TTGTGCTTGATCTAACCATGC
dre-miR-218b	31.6359	23.0169	38.9207	11.9756	12.1141	13.4366	0.00112331	0.00846024	-1.07447	down	TTGTGCTTGATCTAACCATGCA
ola-miR-218b	31.6359	23.0169	38.9207	11.9756	12.1141	13.4366	0.00112331	0.00846024	-1.07447	down	TTGTGCTTGATCTAACCATG
mmu-miR-1a-3p	273.487	202.014	852.528	103.448	129.662	100.273	0.00113741	0.00854843	-1.67086	down	TGGAATGTAAAGAAGTATGTAT
cin-miR-199-3p	137.435	134.916	202.988	43.9104	72.2741	71.6412	0.00117774	0.00879624	-1.11483	down	ACAGTAGTCTGCACATTGGGTG
gga-miR-338-5p	4.6676	5.34321	13.8707	2.03839	1.95058	1.82085	0.00119193	0.00888373	-1.71084	down	AACAATATCCTGGTGCTGAGT
oha-miR-199b-3p	3.63035	3.08262	3.82996	0.764397	0.923959	1.13019	0.00128672	0.00957034	-1.5739	down	ACAGTAGTTTGCACATTGATTA
efu-miR-206	3.63035	5.03495	6.52128	1.52879	1.12928	0.31394	0.0013107	0.00966841	-1.91249	down	TGGAATGTAAGGAAGTGTGTGGT
mdo-miR-206	3.63035	5.03495	6.52128	1.52879	1.12928	0.31394	0.0013107	0.00966841	-1.91249	down	TGGAATGTAAGGAAGTGTGTG
mmu-miR-206-3p	3.63035	5.03495	6.52128	1.52879	1.12928	0.31394	0.0013107	0.00966841	-1.91249	down	TGGAATGTAAGGAAGTGTGTGG

## Sheet: LL vs LG
ID	LL1	LL2	LL3	LG1	LG2	LG3	PValue	FDR	log2FC	Regulated	Sequences
hsa-miR-885-5p	40.0456	54.7069	47.3034	1.69866	3.18253	1.94643	2.41e-65	8.54e-62	-4.64732	down	TCCATTACACTACCCTGCCTCT
bta-miR-6715	70.2065	67.3315	44.1382	3.90692	2.1559	1.63249	6.52e-45	1.15e-41	-4.71956	down	ACAGGCACGGCCAGTTTGAGC
hsa-miR-375-3p	681.662	933.699	289.008	58.6038	26.8975	37.9868	5.68e-31	5.03e-28	-4.08499	down	TTTGTTCGTTCGGCTCGCGTGA
mdo-miR-375	681.662	933.699	289.008	58.6038	26.8975	37.9868	5.68e-31	5.03e-28	-4.08499	down	TTTTGTTCGTTCGGCTCGCGTGA
efu-miR-375	683.309	935.014	289.272	59.0285	26.8975	37.9868	8.83e-31	6.25e-28	-4.08129	down	TTTTGTTCGTTCGGCTCGCGTGAG
sko-miR-375	25.8522	39.7151	12.837	1.86853	1.12928	1.38134	1.31e-28	7.73e-26	-4.23556	down	TTTGTTCGTTCGGCTCGCGCGA
ggo-miR-885	8.6174	12.7562	9.75963	0.169866	0.718635	0.690669	6.51e-26	2.56e-23	-4.33051	down	AGGCAGCGGGGTGTAGTGGA
hsa-miR-885-3p	8.6174	12.7562	9.75963	0.169866	0.718635	0.690669	6.51e-26	2.56e-23	-4.33051	down	AGGCAGCGGGGTGTAGTGGATA
ssc-miR-885-3p	8.6174	12.7562	9.75963	0.169866	0.718635	0.690669	6.51e-26	2.56e-23	-4.33051	down	AGGCAGCGGGGTGTAGTGGAT
pma-miR-375b-3p	20.9099	31.2986	10.6389	2.03839	1.23195	1.50691	7.67e-24	2.71e-21	-3.82436	down	TTTGTTCGTTCGGCTCGCGTTG
cgr-miR-542-3p	3.8018	5.6548	6.94604	38.3048	44.2474	68.753	5.92e-22	1.4e-19	2.69301	up	TGTGACAGATTGATAACTGAAAG
chi-miR-542-3p	3.8018	5.6548	6.94604	38.3048	44.2474	68.753	5.92e-22	1.4e-19	2.69301	up	TGTGACAGATTGATAACTGA
dre-miR-375	15.0805	21.3041	7.47359	1.274	0.718635	0.941821	4.6e-22	1.4e-19	-3.94911	down	TTTGTTCGTTCGGCTCGCGTTA
mmu-miR-542-3p	3.8018	5.6548	6.94604	38.3048	44.2474	68.753	5.92e-22	1.4e-19	2.69301	up	TGTGACAGATTGATAACTGAAA
Novel-miR-400	9.75794	8.67945	6.15472	0.424665	0.102662	0.31394	5.33e-22	1.4e-19	-4.63832	down	UGGGCGGAGACUGGGAAUCUGC
chi-miR-375-3p	24.078	33.5343	10.463	2.37812	1.02662	1.31855	7.42e-22	1.64e-19	-3.90421	down	TTTGTTCGTTCGGCTCGCGTTAA
bfl-miR-375	36.2438	52.3397	16.354	4.24665	1.43727	2.26037	2.39e-21	4.71e-19	-3.79359	down	TGTTCGTTCGGCTCGCGTTATCT
pmi-miR-375-3p	33.4558	48.6575	13.6283	3.39732	1.23195	1.44413	2.53e-21	4.71e-19	-3.99061	down	TTTGTTCGTTCGGCTCGCGTCA
spu-miR-375	33.4558	48.6575	13.6283	3.39732	1.23195	1.44413	2.53e-21	4.71e-19	-3.99061	down	TTGTTCGTTCGGCTCGCGTCAA
ipu-miR-375	11.9123	16.8329	6.15472	1.0192	0.615973	0.753457	2.81e-20	4.97e-18	-3.89612	down	TTTGTTCGTTCGGCTCGCGTT
chi-miR-30f-3p	95.932	114.016	103.048	457.279	403.873	408.436	1.25e-18	2.1e-16	1.60801	up	CTGGGAGGAGGCTGTTTACTCT
cfa-miR-6516	10.7718	20.5151	11.5181	2.71786	2.77188	2.51152	1.83e-17	2.94e-15	-2.67065	down	TTTGCAGTAACAGGTGTGAACATTC
bta-miR-6516	9.37776	18.8055	10.7268	2.29319	2.66922	2.38595	1.9e-16	2.92e-14	-2.65059	down	TTTGCAGTAACAGGTGTGAAC
hsa-miR-6516-3p	10.7718	22.7507	18.0245	2.97266	4.6198	4.01844	7.41e-16	1.09e-13	-2.43056	down	ATCATGTATGATACTGCAAACA
mmu-miR-135a-5p	16.7279	18.1479	7.12189	2.03839	1.95058	1.19297	1.96e-15	2.48e-13	-3.17527	down	TATGGCTTTTTATTCCTATGTGA
Novel-miR-708	4.3087	6.96986	2.54981	0.084933	0.102662	0	1.84e-15	2.48e-13	-4.96326	down	UUUUCCACCUGAAUUAUCUACU
sha-miR-135a	16.7279	18.1479	7.12189	2.03839	1.95058	1.19297	1.96e-15	2.48e-13	-3.17527	down	TATGGCTTTTTATTCCTAT
xla-miR-135-5p	17.2348	18.411	7.29774	2.12333	1.95058	1.19297	1.76e-15	2.48e-13	-3.18301	down	TATGGCTTTTTATTCCTATGTGAT
Novel-miR-121	7.73032	9.07397	3.25321	0.594531	0.307986	0.251152	6.19e-15	7.55e-13	-3.94956	down	UAAAGUUCAUUUGGGUUUUUCC
ppa-miR-542	1.52072	1.9726	3.78076	18.3455	21.2511	40.8123	1.59e-14	1.87e-12	2.83292	up	TTGTGACAGATTGATAACTGAA
bta-miR-30a-5p	3750.47	3702.71	3946.67	14077	12339.7	14236.4	2.95e-14	3.07e-12	1.40711	up	TGTAAACATCCTCGACTGGAAGCT
hsa-miR-30a-5p	3750.47	3702.71	3946.5	14077	12339.7	14236.3	2.95e-14	3.07e-12	1.40713	up	TGTAAACATCCTCGACTGGAAG
oan-miR-30a-5p	3750.47	3702.71	3946.58	14077	12339.8	14236.4	2.95e-14	3.07e-12	1.40712	up	TGTAAACATCCTCGACTGGAAGC
tch-miR-30a-5p	3744.89	3696.13	3941.4	14058	12322.4	14223.1	2.93e-14	3.07e-12	1.40751	up	TGTAAACATCCTCGACTGGA
cfa-miR-450a	3.16816	4.86575	4.74793	18.6853	22.6883	25.3664	1.39e-12	1.41e-10	1.92238	up	TTTTTGCGATGTGTTCCTAATA
chi-miR-450-5p	3.16816	4.86575	4.83585	18.8551	22.6883	25.3664	1.6e-12	1.53e-10	1.91572	up	TTTTGCGATGTGTTCCTAAT
hsa-miR-450a-5p	3.16816	4.86575	4.83585	18.8551	22.6883	25.3664	1.6e-12	1.53e-10	1.91572	up	TTTTGCGATGTGTTCCTAATAT
Novel-miR-307	1.52072	1.18356	1.49472	14.0989	9.34225	14.1901	3.34e-12	3.11e-10	2.58418	up	CUGUGUGCCUAGAGCCUGUGCU
bta-miR-29a	404.004	498.674	457.735	267.624	202.142	251.78	4.45e-12	3.66e-10	-1.28807	down	CTAGCACCATCTGAAATCGGTTA
ggo-miR-29a	404.004	498.674	457.735	267.624	202.142	251.78	4.45e-12	3.66e-10	-1.28807	down	CTAGCACCATCTGAAATCGGTT
hsa-miR-29a-3p	404.004	498.674	457.735	267.624	202.142	251.78	4.45e-12	3.66e-10	-1.28807	down	TAGCACCATCTGAAATCGGTTA
Novel-miR-391	1.39399	3.55069	3.25321	0	0	0	4.18e-12	3.66e-10	-4.8558	down	AAAAGUUCAUUUGGGUUCUUCC
oar-miR-29a	404.004	498.674	457.735	267.624	202.142	251.78	4.45e-12	3.66e-10	-1.28807	down	TAGCACCATCTGAAATCGGTT
efu-miR-29a	405.271	500.647	458.615	268.728	202.758	252.22	4.69e-12	3.77e-10	-1.28794	down	CTAGCACCATCTGAAATCGGTTAT
Novel-miR-181	1.26727	3.55069	3.25321	0	0	0	7.51e-12	5.53e-10	-4.81485	down	AAAAGUUCAUUUGGGUUCUUCC
Novel-miR-775	1.26727	3.55069	3.25321	0	0	0	7.51e-12	5.53e-10	-4.81485	down	AAAAGUUCAUUUGGGUUCUUCC
Novel-miR-776	1.26727	3.55069	3.25321	0	0	0	7.51e-12	5.53e-10	-4.81485	down	AAAAGUUCAUUUGGGUUCUUCC
Novel-miR-792	1.26727	3.55069	3.25321	0	0	0	7.51e-12	5.53e-10	-4.81485	down	AAAAGUUCAUUUGGGUUCUUCC
hsa-miR-203b-3p	1.14054	3.8137	1.0551	30.3211	10.6769	28.3802	1.15e-11	8.13e-10	2.9405	up	TTGAACTGTTAAGAACCACTGGA
rno-miR-203b-3p	1.14054	3.8137	1.0551	30.3211	10.6769	28.3802	1.15e-11	8.13e-10	2.9405	up	TTGAACTGTTAAGAACCACTGG
efu-miR-30a	110.759	164.778	145.867	519.875	412.291	448.056	1.31e-11	8.58e-10	1.31419	up	GCTTTCAGTCGGATGTTTGCAGCT
hsa-miR-30a-3p	110.759	164.647	145.867	519.79	412.188	448.056	1.29e-11	8.58e-10	1.31439	up	CTTTCAGTCGGATGTTTGCAGC
mdo-miR-30a-3p	110.759	164.647	145.867	519.79	412.188	448.056	1.29e-11	8.58e-10	1.31439	up	TTTCAGTCGGATGTTTGCAGC
ola-miR-30e	19.7693	27.748	27.2566	94.5305	74.8407	93.0519	1.26e-11	8.58e-10	1.39735	up	CTTTCAGTCGGATGTTTGC
hsa-miR-450b-5p	4.56215	8.41644	5.7151	24.5456	33.8785	28.8197	1.52e-11	9.75e-10	1.7963	up	TTTTGCAATATGTTCCTGAATA
cfa-miR-450b	4.56215	8.41644	5.7151	24.4607	33.7758	28.8197	1.62e-11	1.02e-09	1.79321	up	TTTTGCAATATGTTCCTGAAT
ggo-miR-370	6.7165	11.0466	7.91321	27.858	41.2702	40.9378	2.43e-11	1.48e-09	1.67182	up	GCCTGCTGGGGTGGAACCTGGTC
oar-miR-370-3p	6.7165	11.0466	7.91321	27.858	41.2702	40.9378	2.43e-11	1.48e-09	1.67182	up	GCCTGCTGGGGTGGAACCTGGTCT
hsa-miR-370-3p	6.7165	11.0466	7.91321	27.7731	41.1675	40.9378	2.67e-11	1.6e-09	1.66928	up	GCCTGCTGGGGTGGAACCTGGT
Novel-miR-332	63.7434	46.948	59.8767	206.302	205.324	265.719	4.15e-11	2.45e-09	1.52277	up	GAAGAAUCUGAAUGAACAUUU
xla-miR-103b-3p	813.964	1135.82	869.311	579.413	450.584	548.893	6.08e-11	3.53e-09	-1.20259	down	AGCAGCATTGTACAGGGCTATGAA
aca-miR-103-3p	817.133	1140.69	872.476	582.641	453.253	550.4	6.54e-11	3.67e-09	-1.2014	down	AGCAGCATTGTACAGGGCTATG
efu-miR-103a	817.133	1140.69	872.476	582.641	453.253	550.4	6.54e-11	3.67e-09	-1.2014	down	AGCAGCATTGTACAGGGCTATGAAG
mmu-miR-203-3p	21.0366	47.3425	34.7302	269.662	97.0157	278.591	6.82e-11	3.77e-09	2.16999	up	GTGAAATGTTTAGGACCACTAG
efu-miR-103b	823.722	1149.37	877.312	587.822	457.36	553.351	7.23e-11	3.88e-09	-1.20036	down	AGCAGCATTGTACAGGGCTATGAAA
hsa-miR-103a-3p	823.722	1149.37	877.312	587.822	457.36	553.351	7.23e-11	3.88e-09	-1.20036	down	AGCAGCATTGTACAGGGCTATGA
Novel-miR-547	1.64744	1.05206	1.49472	12.2304	8.82894	12.9343	8.49e-11	4.42e-09	2.4373	up	CUGUGUGCCUAGAGCCUGUGCU
ssa-miR-30d-2-3p	26.2324	36.4274	34.7302	117.293	91.2666	112.328	8.38e-11	4.42e-09	1.3105	up	TTTTCAGTCGGATGTTTGCAGCT
aca-miR-34b-5p	11.2787	11.9671	10.551	40.6829	45.6846	39.996	1.19e-10	5.83e-09	1.47527	up	TGGCAGTGTCTTAGCTGGTTG
efu-miR-34a	11.2787	11.9671	10.551	40.6829	45.6846	39.996	1.19e-10	5.83e-09	1.47527	up	TGGCAGTGTCTTAGCTGGTTGTTG
gga-miR-34a-5p	11.2787	11.9671	10.551	40.6829	45.6846	39.996	1.19e-10	5.83e-09	1.47527	up	TGGCAGTGTCTTAGCTGGTTGTT
hsa-miR-34a-5p	11.2787	11.9671	10.551	40.6829	45.6846	39.996	1.19e-10	5.83e-09	1.47527	up	TGGCAGTGTCTTAGCTGGTTGT
dre-miR-141-3p	530.731	708.296	641.498	1504.42	1624.42	1868.2	1.34e-10	6.51e-09	1.00544	up	TAACACTGTCTGGTAACGATGC
bta-miR-30f	343.936	570.871	324.618	1592.92	1387.27	1321.38	1.79e-10	8.54e-09	1.40367	up	TGTAAACACCCTACACTCTCAGCT
pma-miR-30f	343.682	570.477	324.178	1590.2	1385.12	1319.62	1.85e-10	8.74e-09	1.40271	up	TGTAAACACCCTACACTCTCAGC
xla-miR-34a-5p	11.2787	11.8356	10.463	40.0884	45.1713	39.4937	1.9e-10	8.87e-09	1.46552	up	TGGCAGTGTCTTAGCTGGTT
chi-miR-432	2.66126	3.68219	2.37396	12.1454	15.7073	23.5455	2.33e-10	1.06e-08	2.06857	up	TCTTGGAGTAGGTCATTGGGTG
oar-miR-432	2.66126	3.68219	2.37396	12.1454	15.7073	23.5455	2.33e-10	1.06e-08	2.06857	up	TCTTGGAGTAGGTCATTGGGTGG
ssc-miR-432-5p	2.66126	3.68219	2.28604	12.1454	15.6046	23.4827	2.36e-10	1.06e-08	2.07865	up	TCTTGGAGTAGGTCATTGGGT
eca-miR-450c	2.4078	3.68219	4.22038	14.5235	17.9659	20.4061	2.89e-10	1.25e-08	1.87517	up	TTTTGCGATGTGTTCCTAATAC
ppy-miR-450a	2.4078	3.68219	4.22038	14.5235	17.9659	20.4061	2.89e-10	1.25e-08	1.87517	up	TTTTGCGATGTGTTCCTAATA
tgu-miR-30b-3p	12.6727	17.4904	20.2227	60.9819	50.9204	83.3826	2.87e-10	1.25e-08	1.51083	up	CTTTCAGTCGGATGTTTGCAG
Novel-miR-483	5.32251	6.57534	4.48415	1.18906	1.33461	0.690669	1.41e-09	6.01e-08	-2.54152	down	CCAGCCCUGCCGUGCUCUCGUC
bta-miR-107	38.018	52.4712	46.2483	24.9703	26.1788	29.5104	1.63e-09	6.69e-08	-1.13582	down	AGCAGCATTGTACAGGGCTATC
efu-miR-107	38.018	52.4712	46.2483	24.9703	26.1788	29.5104	1.63e-09	6.69e-08	-1.13582	down	AGCAGCATTGTACAGGGCTATCAAA
hsa-miR-107	38.018	52.4712	46.2483	24.9703	26.1788	29.5104	1.63e-09	6.69e-08	-1.13582	down	AGCAGCATTGTACAGGGCTATCA
efu-miR-323	6.2096	9.86302	4.92378	0.934263	2.1559	1.44413	1.74e-09	6.83e-08	-2.4176	down	GCACATTACACGGTCGACCTCTT
ggo-miR-323a	6.2096	9.86302	4.92378	0.934263	2.1559	1.44413	1.74e-09	6.83e-08	-2.4176	down	CACATTACACGGTCGACCTC
rno-miR-323-3p	6.2096	9.86302	4.92378	0.934263	2.1559	1.44413	1.74e-09	6.83e-08	-2.4176	down	CACATTACACGGTCGACCTCT
ssc-miR-323	6.2096	9.86302	4.92378	0.934263	2.1559	1.44413	1.74e-09	6.83e-08	-2.4176	down	GCACATTACACGGTCGACCTCT
gga-miR-451	209.986	224.088	123.798	47.0529	82.643	95.3123	2.77e-09	1.07e-07	-1.67184	down	AAACCGTTACCATTACTGAGTTT
hsa-miR-451a	209.986	224.088	123.798	47.0529	82.643	95.3123	2.77e-09	1.07e-07	-1.67184	down	AAACCGTTACCATTACTGAGTT
ola-miR-17	14.7003	18.674	16.5298	56.3106	45.0687	56.5721	3.13e-09	1.19e-07	1.24751	up	CAAAGTGCTTACAGTGCA
Novel-miR-935	3.67507	2.89315	0.615472	0	0	0.0627881	3.67e-09	1.38e-07	-4.19381	down	UACUGAUUUGACUUAUAUACAUU
oha-miR-223-5p	28.0066	7.23288	10.7268	3.65212	2.25857	2.13479	5.11e-09	1.9e-07	-2.69816	down	GTGTATTTGACAAGCTGAGTT
hsa-miR-424-5p	2.53453	3.68219	3.69283	12.74	14.4754	27.25	6.52e-09	2.35e-07	1.94253	up	CAGCAGCAATTCATGTTTTGAA
Novel-miR-755	3.16816	4.33973	6.15472	18.7702	18.8898	42.6331	6.52e-09	2.35e-07	2.01013	up	UGGAGCCGGAGCUGGUUAGCG
Novel-miR-843	3.16816	4.33973	6.15472	18.7702	18.8898	42.6331	6.52e-09	2.35e-07	2.01013	up	UGGAGCCGGAGCUGGUUAGCG
bta-miR-424-5p	2.53453	3.68219	3.69283	12.655	14.4754	27.25	7.32e-09	2.61e-07	1.93984	up	CAGCAGCAATTCATGTTTTGA
chi-miR-451-5p	175.009	207.255	116.764	41.9569	79.1525	90.666	1.01e-08	3.58e-07	-1.59589	down	AAACCGTTACCATTACTGA
efu-miR-223	25.0918	7.75891	8.79246	3.65212	1.43727	2.26037	1.1e-08	3.73e-07	-2.67163	down	TGTCAGTTTGTCAAATACCCCAA
hsa-miR-223-3p	25.0918	7.75891	8.79246	3.65212	1.43727	2.26037	1.1e-08	3.73e-07	-2.67163	down	TGTCAGTTTGTCAAATACCCCA
ola-miR-223	25.0918	7.75891	8.79246	3.65212	1.43727	2.26037	1.1e-08	3.73e-07	-2.67163	down	TGTCAGTTTGTCAAATACCC
rno-miR-223-3p	25.0918	7.75891	8.79246	3.65212	1.43727	2.26037	1.1e-08	3.73e-07	-2.67163	down	TGTCAGTTTGTCAAATACCCC
pma-miR-30c-5p	60.1951	53.9178	95.2223	225.582	241.256	339.37	1.14e-08	3.83e-07	1.47528	up	TGTAAACATCCTCGACTGAAAGCT
ola-miR-29a	4.94233	5.26028	6.0668	1.274	1.02662	1.82085	1.45e-08	4.85e-07	-2.21856	down	AGCACCATTTGAAATCGGTTAC
cfa-miR-107	9.12431	14.5973	13.8921	4.24665	5.13311	6.40438	1.8e-08	5.85e-07	-1.5889	down	AGCAGCATTGTACAGGGCTAT
gga-miR-17-5p	20.2762	24.1973	21.1019	71.0889	57.3881	66.6809	1.8e-08	5.85e-07	1.16132	up	CAAAGTGCTTACAGTGCAGGTAGT
hsa-miR-17-5p	20.2762	24.1973	21.1019	71.0889	57.3881	66.6809	1.8e-08	5.85e-07	1.16132	up	CAAAGTGCTTACAGTGCAGGTAG
dre-miR-17a-5p	20.2762	24.1973	21.2778	71.5136	57.4908	66.7437	1.89e-08	6.08e-07	1.1617	up	CAAAGTGCTTACAGTGCAGGTA
Novel-miR-178	1.01381	1.44658	2.28604	0	0	0	2.05e-08	6.55e-07	-4.11861	down	AAAAAAACAAAUGAACUUUUU
mmu-miR-146b-3p	38.2714	38.663	12.6611	10.4468	5.85174	3.64171	2.47e-08	7.8e-07	-2.34386	down	GCCCTAGGGACTCAGTTCTGGT
Novel-miR-745	1.01381	1.44658	2.19812	0	0	0	2.5e-08	7.81e-07	-4.09789	down	AAAAAAACAAAUGAACUUUUU
hsa-miR-424-3p	1.01381	2.36712	1.93434	7.89877	10.0609	13.4366	2.86e-08	8.8e-07	2.04091	up	CAAAACGTGAGGCGCTGCTAT
mml-miR-424-3p	1.01381	2.36712	1.93434	7.89877	10.0609	13.4366	2.86e-08	8.8e-07	2.04091	up	AAAACGTGAGGCGCTGCTATA
rno-miR-146b-3p	36.3705	37.611	12.3974	10.2769	5.74908	3.64171	2.99e-08	9.12e-07	-2.31493	down	CCTAGGGACTCAGTTCTGGTG
cgr-miR-708	14.4468	41.4247	42.7314	6.20011	12.6274	12.6832	3.43e-08	1.03e-06	-1.91449	down	AAGGAGCTTACAATCTAGCTGG
mmu-miR-708-5p	14.4468	41.4247	42.7314	6.20011	12.6274	12.6832	3.43e-08	1.03e-06	-1.91449	down	AAGGAGCTTACAATCTAGCTGGG
Novel-miR-47	6.96996	12.8877	9.32001	30.7458	39.2169	31.2685	4.18e-08	1.24e-06	1.38797	up	UUUUGCAACAUGUUCCUGAAU
pma-miR-203a-3p	1.26727	3.02466	2.19812	16.0523	6.87836	23.0432	4.21e-08	1.24e-06	2.256	up	GTGAAATGTTTAGGACCACTGG
rno-miR-450a-5p	1.9009	2.36712	3.07736	9.42757	12.5248	15.5087	5.45e-08	1.59e-06	1.8319	up	TTTTGCGATGTGTTCCTAATGT
efu-miR-20	31.048	40.8986	30.7736	107.695	87.3655	95.689	6.39e-08	1.81e-06	1.09973	up	TAAAGTGCTTATAGTGCAGGTAGTG
hsa-miR-20a-5p	31.048	40.8986	30.7736	107.695	87.3655	95.689	6.39e-08	1.81e-06	1.09973	up	TAAAGTGCTTATAGTGCAGGTAG
ola-miR-20a	31.048	40.8986	30.7736	107.78	87.3655	95.7518	6.32e-08	1.81e-06	1.10044	up	TAAAGTGCTTATAGTGCAGGT
ssc-miR-20a-5p	31.048	40.8986	30.7736	107.695	87.3655	95.689	6.39e-08	1.81e-06	1.09973	up	TAAAGTGCTTATAGTGCAGGTA
oan-miR-20a-5p	31.048	40.8986	30.7736	107.695	87.2628	95.689	6.55e-08	1.83e-06	1.0992	up	TAAAGTGCTTATAGTGCAGG
ssa-miR-203b-3p	0.506906	1.44658	1.49472	10.4468	4.72246	15.5087	6.52e-08	1.83e-06	2.47993	up	TGAAATGTTTAGGACCACTCG
Novel-miR-386	9.12431	12.0986	27.8721	5.69051	3.90116	4.2068	7.35e-08	2.03e-06	-2.08132	down	ACUGACGGCGACACGAGCUGGA
Novel-miR-558	1.39399	3.02466	3.25321	14.6085	8.72628	26.2454	7.85e-08	2.15e-06	2.12253	up	GAUCGAUGUGGUGUGGUC
efu-miR-92a	57.6606	103.496	86.9574	215.475	219.081	233.195	8.21e-08	2.23e-06	1.03872	up	TATTGCACTTGTCCCGGCCTGTG
hsa-miR-92a-3p	57.6606	103.496	86.9574	215.39	219.081	233.195	8.24e-08	2.23e-06	1.03853	up	TATTGCACTTGTCCCGGCCTGT
gga-miR-203a	0.506906	1.57808	1.67057	11.381	4.92778	16.0737	8.39e-08	2.25e-06	2.44503	up	GTGAAATGTTTAGGACCACTTG
sha-miR-92a	56.3933	101.523	85.6386	211.908	215.693	229.365	8.52e-08	2.27e-06	1.04185	up	TATTGCACTTGTCCCGGC
ocu-miR-424-3p	1.01381	1.9726	1.75849	6.79464	9.23959	12.2437	8.64e-08	2.28e-06	2.03516	up	CAAAACGTGAGGCGCTGCTATA
dre-miR-107b	9.50449	13.6767	17.6728	4.41652	5.44109	7.09505	9.39e-08	2.46e-06	-1.60844	down	AGCAGCATTGTACAGGGCTTT
Novel-miR-743	4.94233	10.9151	3.42906	1.18906	1.64259	1.50691	1.09e-07	2.83e-06	-2.29523	down	AUUGGGCAUGAUUGAAGCGACU
Novel-miR-358	2.53453	4.47123	3.42906	0.679464	0.615973	0.753457	1.52e-07	3.92e-06	-2.45229	down	UGCGGGAUCUUUAGUUGCAA
pma-miR-29a-3p	4.3087	4.07671	4.92378	1.18906	1.12928	1.19297	1.61e-07	4.13e-06	-2.16125	down	TAGCACCATTTGAAATCAGTTA
eca-miR-3959	6.46305	6.04932	6.68227	17.751	23.5096	36.3543	1.84e-07	4.66e-06	1.52883	up	TGTATGTCAACTGATCCACAGTC
oar-miR-3959-3p	6.46305	6.04932	6.68227	17.751	23.5096	36.3543	1.84e-07	4.66e-06	1.52883	up	TGTATGTCAACTGATCCACAGT
hsa-miR-95-3p	26.1057	27.3534	39.5661	16.477	16.3233	14.504	1.95e-07	4.9e-06	-1.34038	down	TTCAACGGGTATTTATTGAGCA
bta-miR-7862	7.85704	11.3096	9.23208	3.05759	2.66922	5.33699	2.15e-07	5.36e-06	-1.66993	down	TGGTGCTCCCTGGAGCTGAGC
Novel-miR-407	1.52072	1.8411	1.58264	0.169866	0	0	2.43e-07	6e-06	-3.57241	down	CCAAACCAGUUGUGCCUGUAGAC
pma-miR-30d	34.7231	34.8493	36.3129	95.0401	83.1563	116.911	2.44e-07	6e-06	1.04759	up	TGTAAACATCCACGACTGGAAGCT
cte-miR-375	2.53453	3.15617	0.703397	0.084933	0	0.188364	3.09e-07	7.53e-06	-3.46083	down	TTTGTTCGTCCGGCTCGCGTTA
chi-miR-335-3p	68.9392	54.0493	17.1453	18.0058	12.0115	11.0507	3.63e-07	8.8e-06	-2.0282	down	TTTTTCATTATTGCTCCTGACC
chi-miR-1388-3p	10.8985	27.0904	34.9061	150.756	69.3996	114.525	4.62e-07	1.11e-05	1.74275	up	ATCTCAGGTTCGTCAGCCCGCA
hsa-miR-30c-2-3p	7.47686	7.49589	6.77019	31.5951	26.1788	21.2852	4.85e-07	1.16e-05	1.42558	up	CTGGGAGAAGGCTGTTTACTCT
chi-miR-127-5p	5.32251	6.57534	6.0668	15.4578	21.3537	23.42	9.9e-07	2.18e-05	1.30239	up	GAAGCTCAGAGGGCTCTGATTC
efu-miR-138a	0.506906	0.526028	0.527548	4.07679	8.52096	3.57892	1e-06	2.18e-05	2.57889	up	AGCTGGTGTTGTGAATCAGGCCGTT
mml-miR-127-5p	5.32251	6.57534	6.15472	15.5427	21.4564	23.42	1e-06	2.18e-05	1.29961	up	TGAAGCTCAGAGGGCTCTGATT
Novel-miR-543	3.67507	5.26028	3.07736	1.18906	0	0.31394	1.01e-06	2.18e-05	-2.79646	down	CAUGUCCGGUCUGCAGAGCUAGA
Novel-miR-806	3.67507	5.26028	3.07736	1.18906	0	0.31394	1.01e-06	2.18e-05	-2.79646	down	CAUGUCCGGUCUGCAGAGCUAGA
hsa-miR-412-5p	0.633633	0.526028	0.703397	3.48225	5.85174	6.46717	1.09e-06	2.34e-05	2.36193	up	TGGTCGACCAGTTGGAAAGTAAT
ipu-miR-203c	0	0.657534	0.0879246	4.33158	2.25857	5.52535	1.14e-06	2.43e-05	2.98829	up	TTGAACTGTTAAGAACCACTGC
bta-miR-3432a	28.7669	47.8685	28.3996	18.6003	20.6351	23.3572	1.18e-06	2.49e-05	-1.09902	down	TGCGGGATCTTTAGTTGTGGTG
chi-miR-16b-5p	355.975	432.789	282.238	1048.58	1158.13	845.881	1.22e-06	2.58e-05	1.1063	up	TAGCAGCACGTAAATATTGGGG
mmu-miR-127-5p	5.44924	6.70685	6.24265	15.6277	21.559	23.7339	1.25e-06	2.61e-05	1.28471	up	CTGAAGCTCAGAGGGCTCTGAT
rno-miR-127-5p	5.44924	6.70685	6.24265	15.6277	21.559	23.7339	1.25e-06	2.61e-05	1.28471	up	CTGAAGCTCAGAGGGCTCTGATT
mml-miR-412-5p	0.633633	0.526028	0.703397	3.39732	5.85174	6.46717	1.33e-06	2.75e-05	2.35208	up	TGGTCGACCAGTTGGAAAGT
bfl-miR-29b-3p	5.57597	5.7863	6.59435	1.95346	2.66922	2.13479	1.38e-06	2.84e-05	-1.72637	down	AGCACCATTTGAAATCAGTGCTT
cte-miR-29a	4.43543	3.94521	5.27548	1.61373	1.23195	1.31855	1.51e-06	3.09e-05	-1.97103	down	TAGCACCATTTGAAATCAGTTT
ssc-miR-1285	244.836	318.904	173.651	152.115	130.381	89.9125	1.82e-06	3.69e-05	-1.30986	down	CTGGGCAACATAGCGAGACCCCGT
chi-miR-127-3p	443.796	460.8	450.526	868.865	1286.05	1535.92	2.36e-06	4.51e-05	1.00643	up	TCGGATCCGTCTGAGCTTGG
efu-miR-127	443.796	460.8	450.526	868.865	1286.15	1535.92	2.36e-06	4.51e-05	1.00647	up	ATCGGATCCGTCTGAGCTTGGCTG
efu-miR-29c	4.05525	3.68219	4.74793	1.10413	0.923959	1.63249	2.39e-06	4.51e-05	-2.00322	down	CTAGCACCATTTGAAATCGGTTATG
gga-miR-29a-3p	4.05525	3.68219	4.74793	1.10413	0.923959	1.63249	2.39e-06	4.51e-05	-2.00322	down	TAGCACCATTTGAAATCGGTT
gga-miR-29c-3p	4.05525	3.68219	4.74793	1.10413	0.923959	1.63249	2.39e-06	4.51e-05	-2.00322	down	TAGCACCATTTGAAATCGGT
ggo-miR-127	443.796	460.8	450.526	868.865	1286.05	1535.92	2.36e-06	4.51e-05	1.00643	up	TCGGATCCGTCTGAGCTTGGC
mmu-miR-127-3p	443.796	460.8	450.526	868.865	1286.05	1535.92	2.36e-06	4.51e-05	1.00643	up	TCGGATCCGTCTGAGCTTGGCT
mmu-miR-29c-3p	4.05525	3.68219	4.74793	1.10413	0.923959	1.63249	2.39e-06	4.51e-05	-2.00322	down	TAGCACCATTTGAAATCGGTTA
oar-miR-127	443.796	460.8	450.526	868.865	1286.15	1535.92	2.36e-06	4.51e-05	1.00647	up	ATCGGATCCGTCTGAGCTTGGCT
ola-miR-29c	4.05525	3.68219	4.74793	1.10413	0.923959	1.63249	2.39e-06	4.51e-05	-2.00322	down	TAGCACCATTTGAAATCG
chi-miR-335-5p	22.1771	12.3616	6.94604	5.60558	3.28519	4.52074	3.23e-06	5.87e-05	-1.91232	down	TCAAGAGCAATAACGAAAAAT
rno-miR-335	22.1771	12.3616	6.94604	5.60558	3.28519	4.52074	3.23e-06	5.87e-05	-1.91232	down	TCAAGAGCAATAACGAAAAATGT
ssc-miR-335	22.1771	12.3616	6.94604	5.60558	3.28519	4.52074	3.23e-06	5.87e-05	-1.91232	down	TCAAGAGCAATAACGAAAAATG
chi-miR-29c-5p	23.8246	20.6466	24.0913	14.6085	12.3195	12.432	3.83e-06	6.88e-05	-1.17769	down	TGACCGATTTCTCCTGGTGTTCA
cgr-miR-29c-5p	23.6979	20.6466	24.0913	14.6085	12.3195	12.3693	3.88e-06	6.92e-05	-1.17697	down	ACCGATTTCTCCTGGTGTTCAGA
mmu-miR-29c-5p	23.6979	20.6466	24.0913	14.6085	12.3195	12.432	3.89e-06	6.92e-05	-1.17494	down	TGACCGATTTCTCCTGGTGTTC
bta-miR-29d-5p	23.6979	20.5151	24.0913	14.6085	12.2168	12.432	4.14e-06	7.24e-05	-1.17601	down	TGACCGATTTCTCCTGGTGTT
hsa-miR-136-5p	10.1381	13.0192	13.0128	29.7266	29.3614	44.3284	4.14e-06	7.24e-05	1.08306	up	ACTCCATTTGTTTTGATGATGGA
mmu-miR-136-5p	10.1381	13.0192	13.0128	29.7266	29.3614	44.3284	4.14e-06	7.24e-05	1.08306	up	ACTCCATTTGTTTTGATGATGG
chi-miR-3432-5p	404.258	746.959	271.423	259.895	225.857	244.246	4.31e-06	7.47e-05	-1.2769	down	TGCGGGATCTTTAGTTGTGGCG
ggo-miR-495	18.2486	18.1479	14.1559	41.6172	47.5326	49.5398	4.36e-06	7.49e-05	1.03115	up	AAACAAACATGGTGCACTTCT
hsa-miR-495-3p	18.2486	18.1479	14.1559	41.6172	47.5326	49.5398	4.36e-06	7.49e-05	1.03115	up	AAACAAACATGGTGCACTTCTT
chi-miR-106b-5p	17.7417	19.463	19.6072	45.2693	43.5287	66.4298	4.42e-06	7.52e-05	1.01571	up	TAAAGTGCTGACAGTGCAGATA
mmu-miR-106b-5p	17.7417	19.463	19.6072	45.2693	43.5287	66.4298	4.42e-06	7.52e-05	1.01571	up	TAAAGTGCTGACAGTGCAGAT
Novel-miR-251	19.7693	37.874	16.2661	13.5893	11.1902	10.6112	4.87e-06	8.25e-05	-1.36012	down	UGCGGGAUCUUUAGUUGUGGCA
efu-miR-495	17.7417	17.7534	13.8042	40.2583	47.0193	47.7817	5.18e-06	8.72e-05	1.02958	up	AAACAAACATGGTGCACTTCTTT
efu-miR-490	5.19579	2.89315	3.07736	0.594531	0.923959	1.25576	5.31e-06	8.87e-05	-2.18681	down	ACCAACCTGGAGGACTCCATGCTGT
hsa-miR-490-3p	5.19579	2.89315	3.07736	0.594531	0.923959	1.25576	5.31e-06	8.87e-05	-2.18681	down	CAACCTGGAGGACTCCATGCTG
mmu-miR-92a-3p	23.9513	43.1343	35.2578	76.6096	105.229	88.7824	5.67e-06	9.36e-05	1.00903	up	TATTGCACTTGTCCCGGCCTG
Novel-miR-773	0.126727	0	0	1.35893	3.49051	1.88364	5.65e-06	9.36e-05	3.26404	up	CCUCUGUCUAUUGAAUUCUCC
bta-miR-1388-5p	2.91471	6.31233	12.1336	44.1652	22.6883	35.1613	5.86e-06	9.64e-05	1.74744	up	AGGACTGTCCAACCTGAGAAT
chi-miR-708-3p	111.773	193.052	410.432	51.979	99.6849	127.648	6.37e-06	0.000103418	-1.66316	down	CATCTAGACTGTGAGCTTCTAGA
dre-miR-1388-5p	3.04144	6.96986	12.2215	45.1844	23.099	34.5334	6.41e-06	0.000103546	1.71327	up	AGGACTGTCCAACCTGAGAATG
Novel-miR-324	1.52072	1.8411	1.93434	0.169866	0.307986	0.188364	6.62e-06	0.000106416	-2.75302	down	UAGAAAGUUUCUUUGGGGUUUU
eca-miR-1388	2.78798	6.31233	12.1336	44.1652	22.5857	35.1613	6.85e-06	0.000109594	1.75254	up	AGGACTGTCCAACCTGAGAATGGT
chi-miR-382-3p	8.74413	8.02192	7.03397	19.1949	25.3575	28.9453	7.34e-06	0.000116995	1.17943	up	TCATTCACGGACAACACTTTTT
Novel-miR-794	0.126727	0	0	1.52879	1.64259	3.20219	7.69e-06	0.000121968	3.2166	up	UUGCGAUCCCAUGGACUA
hsa-miR-382-3p	8.87086	8.02192	7.12189	19.2798	25.4602	29.0081	8.78e-06	0.0001381	1.17067	up	AATCATTCACGGACAACACTT
mml-miR-382-3p	8.87086	8.02192	7.12189	19.2798	25.4602	29.0081	8.78e-06	0.0001381	1.17067	up	AATCATTCACGGACAACACTTTT
gga-miR-3535	102.775	118.882	76.7582	328.181	298.233	221.893	9.88e-06	0.000154626	1.09938	up	GGATATGATGACTGATTATCTGAAA
mmu-miR-3535	102.015	118.093	75.6152	329.2	293.819	220.323	1.04e-05	0.000161545	1.10377	up	TGGATATGATGACTGATTACCTGAGA
Novel-miR-770	4.3087	9.6	5.62717	2.88772	1.64259	2.76268	1.04e-05	0.000161545	-1.66295	down	UGAGGGAUCUUUAGUUGUGGAA
ggo-miR-1298	0	0	0	4.16172	0.307986	1.94643	1.3e-05	0.000197214	3.32642	up	TTCATTCGGCTGTCCAGATG
hsa-miR-1298-5p	0	0	0	4.16172	0.307986	1.94643	1.3e-05	0.000197214	3.32642	up	TTCATTCGGCTGTCCAGATGTA
cfa-miR-382	8.6174	8.02192	7.03397	18.5154	24.5362	28.2546	1.4e-05	0.000210803	1.14461	up	AATCATTCACGGACAACACTTT
mmu-miR-130b-5p	2.66126	2.36712	3.16529	10.4468	10.2662	10.2345	1.4e-05	0.000210803	1.43208	up	ACTCTTTCCCTGTTGCACTACT
Novel-miR-882	17.8684	29.1945	15.3868	12.74	10.2662	12.432	1.44e-05	0.000215578	-1.15065	down	UUUUCCAGUGAGUUAGUUCUUU
aca-miR-145-3p	118.743	198.312	139.8	112.027	98.453	76.6642	1.71e-05	0.000249558	-1.00505	down	GATTCCTGGAAATACTGTTCT
hsa-miR-145-3p	118.743	198.444	139.976	112.112	98.5556	76.7898	1.71e-05	0.000249558	-1.00448	down	GGATTCCTGGAAATACTGTTCT
mdo-miR-145-3p	118.743	198.444	139.976	112.112	98.5556	76.7898	1.71e-05	0.000249558	-1.00448	down	ATTCCTGGAAATACTGTTCT
mml-miR-145-3p	118.743	198.444	139.976	112.112	98.5556	76.7898	1.71e-05	0.000249558	-1.00448	down	GGATTCCTGGAAATACTGTTCTT
mmu-miR-145a-3p	118.743	198.444	139.976	112.112	98.5556	76.7898	1.71e-05	0.000249558	-1.00448	down	ATTCCTGGAAATACTGTTCTTG
oan-miR-145-3p	118.743	198.444	139.976	112.112	98.5556	76.7898	1.71e-05	0.000249558	-1.00448	down	ATTCCTGGAAATACTGTTCTT
rno-miR-145-3p	118.743	198.444	139.976	112.112	98.5556	76.7898	1.71e-05	0.000249558	-1.00448	down	GGATTCCTGGAAATACTGTTC
chi-miR-130b-5p	2.66126	2.49863	3.25321	10.6166	10.1636	10.2972	1.74e-05	0.00025237	1.40464	up	ACTCTTTCCCTGTTGCACTAC
ggo-miR-433	1.14054	2.36712	1.31887	5.35078	7.08369	9.10427	2.55e-05	0.000365991	1.66528	up	ATCATGATGGGCTCCTCGGTG
mmu-miR-433-3p	1.14054	2.36712	1.31887	5.35078	7.08369	9.10427	2.55e-05	0.000365991	1.66528	up	ATCATGATGGGCTCCTCGGTGT
Novel-miR-908	0.38018	0.131507	0.0879246	1.44386	4.82512	2.82546	2.64e-05	0.000377808	2.70844	up	CUGUGUGCAGUCCUCUGUC
oan-miR-145-5p	15.7141	18.8055	16.4419	10.192	10.9848	6.46717	2.75e-05	0.000391691	-1.22259	down	GTCCAGTTTTCCCAGGAAT
tgu-miR-155-5p	98.3398	94.5534	76.934	42.9761	71.6582	37.924	2.8e-05	0.000398151	-1.17888	down	TTAATGCTAATCGTGATAGGG
efu-miR-155	98.4665	94.685	76.934	43.061	71.8635	37.9868	2.94e-05	0.000412115	-1.17688	down	TTAATGCTAATCGTGATAGGGGTTT
gga-miR-155	98.4665	94.685	76.934	43.061	71.8635	37.9868	2.94e-05	0.000412115	-1.17688	down	TTAATGCTAATCGTGATAGGGG
hsa-miR-155-5p	98.4665	94.685	76.934	43.061	71.8635	37.9868	2.94e-05	0.000412115	-1.17688	down	TTAATGCTAATCGTGATAGGGGTT
oan-miR-155-5p	98.3398	94.5534	76.934	42.9761	71.9662	38.0496	3.04e-05	0.0004249	-1.17488	down	TTAATGCTAATCGTGATAGGGGT
dre-miR-29b	8.36395	8.81096	11.9577	5.69051	4.82512	4.70911	3.16e-05	0.000438728	-1.28815	down	TAGCACCATTTGAAATCAGTGT
efu-miR-29b	8.36395	8.81096	11.9577	5.69051	4.82512	4.70911	3.16e-05	0.000438728	-1.28815	down	CTAGCACCATTTGAAATCAGTGTT
Novel-miR-735	0.760359	0.657534	0.527548	3.14252	4.82512	4.70911	3.21e-05	0.000444029	2.04842	up	AGAGGUGGGCGUGCCGGCUCAGA
hsa-miR-135a-2-3p	2.4078	2.23562	1.14302	0.339732	0.410649	0.188364	3.48e-05	0.000472165	-2.48577	down	ATGTAGGGATGGAAGCCATGAA
mmu-miR-135a-2-3p	2.4078	2.23562	1.14302	0.339732	0.410649	0.188364	3.48e-05	0.000472165	-2.48577	down	TGTAGGGATGGAAGCCATGAA
oan-miR-135a-3p	2.4078	2.23562	1.14302	0.339732	0.410649	0.188364	3.48e-05	0.000472165	-2.48577	down	ATGTAGGGATGGAAGCCATGA
rno-miR-135a-3p	2.4078	2.23562	1.14302	0.339732	0.410649	0.188364	3.48e-05	0.000472165	-2.48577	down	TGTAGGGATGGAAGCCATGAAA
tgu-miR-135a-1-3p	2.4078	2.23562	1.14302	0.339732	0.410649	0.188364	3.48e-05	0.000472165	-2.48577	down	TGTAGGGATGGAAGCCATGA
ppy-miR-29b	8.36395	8.81096	11.9577	5.69051	4.92778	4.70911	3.53e-05	0.000476271	-1.27918	down	TAGCACCATTTGAAATCAGT
hsa-miR-382-5p	11.6588	12.4932	9.32001	24.8854	27.9241	41.8797	3.75e-05	0.000502464	1.0599	up	GAAGTTGTTCGTGGTGGATTCG
ssc-miR-382	11.6588	12.4932	9.32001	24.8854	27.9241	41.8797	3.75e-05	0.000502464	1.0599	up	AAGTTGTTCGTGGTGGATTCG
hsa-miR-29b-3p	8.36395	8.81096	11.9577	5.69051	5.03044	4.70911	3.95e-05	0.000527682	-1.27022	down	TAGCACCATTTGAAATCAGTGTT
Novel-miR-680	0.506906	0.131507	0.527548	4.50145	3.7985	2.44874	4.72e-05	0.00062823	2.31125	up	AGUUGUAGACUGAAUUUCAAGU
hsa-miR-1251-5p	0.506906	1.05206	0.791321	0	0	0	5.79e-05	0.000761908	-3.1108	down	ACTCTAGCTGCCAAAGGCGCT
Novel-miR-862	1.77417	0.920548	0.879246	0	0.205324	0.0627881	6e-05	0.000786254	-2.86194	down	UAGUGGCUGUUGCUCUUGCU
oan-miR-490-3p	4.56215	2.23562	2.72566	0.594531	0.923959	1.19297	6.24e-05	0.000814653	-1.9971	down	CAACCTGGAGGACTCCATGCTGT
xtr-miR-146b	8.36395	9.07397	1.93434	2.54799	1.02662	0.376729	6.76e-05	0.00087271	-2.24436	down	TGAGAACTGAATTCCATGGACT
bta-miR-2483-5p	5.82942	3.41918	3.69283	1.61373	1.84792	1.00461	7.04e-05	0.000905726	-1.79116	down	CGTCAACCATCCAGCTGTTTGA
Novel-miR-396	2.66126	0.920548	1.58264	0.339732	0.307986	0.0627881	7.97e-05	0.000992527	-2.56962	down	AAAAACCUGAAUGAUCUUUUCG
oan-miR-223-3p	4.68888	1.9726	1.67057	0.764397	0.718635	0.502305	0.000100106	0.00122518	-2.14901	down	TGTCAGTTTGTCAAATACCCTA
chi-miR-223-5p	88.962	29.9836	34.4664	15.2879	5.74908	6.96948	0.000103554	0.001263	-2.36534	down	TGTGTATTTGACAAGCTGAGTTG
ocu-miR-146a-5p	4.68888	5.39178	1.31887	1.52879	0.410649	0.31394	0.000118651	0.00144216	-2.24261	down	TGAGAACTGAATTCCATGGGTTG
Novel-miR-857	34.7231	67.0685	27.4325	27.3484	21.3537	28.0663	0.000129201	0.0015491	-1.073	down	GAGGGUUUGGGUUUGGUCGUGGGA
ggo-miR-146a	4.81561	5.52329	1.58264	1.69866	0.718635	0.627881	0.000130026	0.00155372	-2.02577	down	TGAGAACTGAATTCCATGGGT
mml-miR-29c-5p	6.96996	7.6274	7.82529	4.75625	3.90116	4.08123	0.000187301	0.00218642	-1.16523	down	CCGATTTCTCCTGGTGTTCAG
pma-miR-30e-5p	1.14054	0.920548	0.791321	4.07679	3.69584	5.83929	0.000247769	0.00276454	1.67819	up	TGTAAACATCTCAACTGGAAGCT
Novel-miR-206	0.253453	0.920548	0.351698	0.679464	6.05707	6.90669	0.000368663	0.00403703	2.22599	up	GUGGACUUCCCUGGUAGCUCAG
Novel-miR-932	0.38018	0	0.439623	1.61373	2.56655	3.89286	0.00040523	0.00439662	2.20549	up	UGUGACCGGCUCUGGGUC
Novel-miR-584	0.760359	0.263014	0.791321	0	0	0	0.00044515	0.00480029	-2.74962	down	AAAAAAACAAAUGAACUUU
Novel-miR-529	1.9009	2.89315	2.46189	1.0192	0.410649	0.879033	0.0004562	0.00490449	-1.77918	down	UGGUGCUCCCUGGAGCUGAGCA
Novel-miR-799	1.01381	1.31507	0.703397	0.169866	0.102662	0.0627881	0.000460214	0.00493266	-2.47686	down	UUGAGCCUGACAGAUCACACAC
gga-miR-146c-5p	5.70269	6.04932	1.40679	2.12333	0.718635	0.439517	0.000465341	0.00497254	-1.99212	down	TGAGAACTGAATTCCATGGACTG
pma-miR-29d-3p	4.43543	4.60274	5.62717	1.69866	2.56655	3.1394	0.000474314	0.00505316	-1.317	down	TAGCACCATATGAAATCGGTGTC
xtr-miR-92b	6.96996	9.07397	8.00114	3.82199	5.44109	5.83929	0.000592235	0.00627167	-1.02993	down	TATTGCACTCGTCCCGGCCTC
oar-miR-3955-5p	3.67507	6.96986	5.0117	10.9564	15.502	15.5087	0.000607545	0.00641459	1.00542	up	TTTGATGGCTGATCCTCTCACT
bta-miR-7859	23.8246	34.9808	8.70454	10.7016	13.6541	8.28803	0.000624119	0.00656997	-1.31827	down	AAAAACTGGCAGCTTCATGTAA
hsa-miR-196a-5p	5.57597	9.86302	7.29774	4.84118	4.31181	4.70911	0.000703809	0.00738686	-1.04431	down	TAGGTAGTTTCATGTTGTTGGG
eca-miR-146b-3p	148.777	155.178	44.1382	44.42	18.0685	12.6832	0.00075137	0.00779354	-2.08012	down	TGCCCTAGGGACTCAGTTCTGG
efu-miR-146	148.777	155.178	44.1382	44.42	18.0685	12.6832	0.00075137	0.00779354	-2.08012	down	TGCCCTAGGGACTCAGTTCTGGT
Novel-miR-616	1.77417	0.657534	1.31887	0.254799	0.307986	0.0627881	0.000802346	0.00827376	-2.2741	down	AAAAACCUGAAUGAUCUUUUCG
ipu-miR-196a	5.57597	9.86302	7.29774	4.92612	4.31181	4.77189	0.000836485	0.00857931	-1.02937	down	TAGGTAGTTTCATGTTGTTGGGA
Novel-miR-321	4.43543	4.99726	3.07736	1.95346	2.46389	1.44413	0.000940548	0.00942413	-1.37541	down	ACUGCUUUAAAACCUUUGACA
cfa-miR-503	0.126727	0.394521	0.351698	1.35893	2.1559	3.39056	0.000989075	0.00979831	2.04661	up	TAGCAGCGGGAACAGTACTG
cte-miR-29b	3.29489	2.63014	4.22038	1.274	1.95058	1.25576	0.000981357	0.00979831	-1.47138	down	TAGCACCATTTGAAATCAGTG
hsa-miR-146b-5p	4061.71	4602.87	993.636	1009.77	326.979	188.49	0.000999747	0.00979831	-2.24153	down	TGAGAACTGAATTCCATAGGCTG
mmu-miR-146b-5p	4062.09	4603.27	993.724	1009.85	326.979	188.49	0.000999989	0.00979831	-2.24152	down	TGAGAACTGAATTCCATAGGCT
mmu-miR-503-5p	0.126727	0.394521	0.351698	1.35893	2.1559	3.39056	0.000989075	0.00979831	2.04661	up	TAGCAGCGGGAACAGTACTGCAG
ocu-miR-503-5p	0.126727	0.394521	0.351698	1.35893	2.1559	3.39056	0.000989075	0.00979831	2.04661	up	TAGCAGCGGGAACAGTACTGC
chi-miR-146b-5p	4064.37	4605.5	994.339	1010.19	326.979	188.49	0.000999862	0.00979831	-2.2417	down	TGAGAACTGAATTCCATAGGCTGT
ssc-miR-146b	4062.09	4603.14	993.724	1009.85	326.979	188.49	0.00100005	0.00979831	-2.24151	down	TGAGAACTGAATTCCATAGGC
