# Supplementary material for: Characterization of microRNA profiles in the mammary gland tissue of dairy goats at the late lactation, dry period and late gestation stages
Source: PLoS One. 2020 Jun 8;15(6):e0234427. doi: 10.1371/journal.pone.0234427 (PMC7279595; doi:10.1371/journal.pone.0234427)
Supplement: S6 Table — (XLSX) [file pone.0234427.s007.xlsx]

## Sheet: Sheet1
Cluster 1	Cluster 2	Cluster 3	Cluster 4	Cluster 5	Cluster 6
aca-miR-130a-3p	aca-miR-200b-5p	aca-miR-193-5p	aca-miR-145-3p	aca-miR-19a-3p	aca-miR-103-3p
aca-miR-147	bfl-miR-200b	aca-miR-34b-5p	bfl-miR-29b-3p	aca-miR-19b	bfl-miR-375
aca-miR-199a-5p	bta-miR-20b	bta-miR-1388-5p	bta-miR-2483-3p	aga-miR-92b	bta-miR-107
aca-miR-199b-5p	bta-miR-2440	bta-miR-424-5p	bta-miR-2483-5p	bfl-miR-200c	bta-miR-6516
ame-miR-125-5p	bta-miR-30d	cfa-miR-15b	bta-miR-29a	bfl-miR-92c	bta-miR-7862
asu-miR-100a-5p	bta-miR-345-3p	cfa-miR-382	bta-miR-29d-3p	bta-miR-1434-5p	cfa-miR-107
bfl-miR-100-5p	bta-miR-363	cfa-miR-450a	bta-miR-29d-5p	bta-miR-200a	cfa-miR-6516
bta-let-7e	bta-miR-378b	cfa-miR-450b	bta-miR-3432a	bta-miR-200b	cfa-miR-8903
bta-miR-125a	bta-miR-378c	cgr-miR-542-3p	bta-miR-34c	bta-miR-296-3p	cgr-miR-122
bta-miR-150	bta-miR-378d	chi-miR-106b-5p	bta-miR-7859	bta-miR-30a-5p	cgr-miR-744-5p
bta-miR-199a-5p	bta-miR-423-3p	chi-miR-1388-3p	cfa-miR-31	bta-miR-30f	chi-miR-6715
bta-miR-21-5p	bta-miR-660	chi-miR-16b-5p	cgr-miR-29c-5p	bta-miR-769	chi-miR-146b-5p
bta-miR-221	cfa-miR-345	chi-miR-450-5p	cgr-miR-708	ccr-miR-200a	chi-miR-335-3p
bta-miR-2285l	cfa-miR-582	chi-miR-542-3p	chi-miR-195-3p	cfa-miR-19b	chi-miR-885-3p
bta-miR-26b	chi-miR-345-3p	chi-miR-130b-5p	chi-miR-223-5p	cfa-miR-503	chi-miR-375-3p
bta-miR-455-3p	chi-miR-363-3p	chi-miR-432	chi-miR-29c-5p	cgr-miR-141	cte-miR-375
bta-miR-99a-5p	chi-miR-660	chi-miR-382-3p	chi-miR-335-5p	chi-miR-127-3p	dme-miR-7-5p
ccr-miR-218b	dre-miR-148	dre-miR-1388-5p	chi-miR-3432-3p	chi-miR-127-5p	dre-miR-107b
ccr-miR-221	dre-miR-20b-5p	dre-miR-17a-5p	chi-miR-3432-5p	chi-miR-1307-3p	dre-miR-375
cel-let-7-5p	dre-miR-22a-3p	eca-miR-1388	chi-miR-451-5p	chi-miR-296-3p	eca-miR-146b-3p
cel-miR-1-3p	dre-miR-30a-5p	eca-miR-450c	chi-miR-708-3p	chi-miR-30f-3p	eca-miR-744
cfa-miR-125a	eca-miR-345-3p	efu-miR-138a	cin-miR-101	chi-miR-409-3p	efu-miR-103a
cfa-miR-142	efu-miR-148	efu-miR-20	cin-miR-155	cin-miR-200-3p	efu-miR-103b
cfa-miR-23a	efu-miR-200b	efu-miR-34a	cte-miR-29a	cte-miR-92c	efu-miR-107
cfa-miR-23b	efu-miR-378	gga-miR-17-5p	cte-miR-29b	dre-miR-141-3p	efu-miR-146
cgr-miR-147	efu-miR-500	gga-miR-203a	dre-miR-29b	dre-miR-19c-3p	efu-miR-323
cgr-miR-214-3p	fru-miR-152	gga-miR-34a-5p	dre-miR-92b-3p	dre-miR-200c-3p	efu-miR-375
cgr-miR-28-5p	gga-miR-200b-3p	ggo-miR-433	efu-miR-155	dre-miR-429b	efu-miR-7a
cgr-miR-29a-5p	gga-miR-200b-5p	hsa-miR-130b-5p	efu-miR-185	eca-miR-1307	efu-miR-7b
cgr-miR-505-3p	ggo-miR-148a	hsa-miR-136-5p	efu-miR-223	eca-miR-3959	gga-miR-122-5p
chi-miR-105a	ggo-miR-148b	hsa-miR-17-5p	efu-miR-29a	efu-miR-127	gga-miR-146b-5p
chi-miR-125b-5p	ggo-miR-378a	hsa-miR-193a-5p	efu-miR-29b	efu-miR-19	gga-miR-146c-5p
chi-miR-147-3p	ggo-miR-410	hsa-miR-203b-3p	efu-miR-29c	efu-miR-200a	gga-miR-7
chi-miR-147-5p	ggo-miR-423	hsa-miR-20a-5p	efu-miR-490	efu-miR-30a	ggo-miR-146a
chi-miR-214-3p	ggo-miR-582	hsa-miR-34a-5p	gga-miR-155	efu-miR-409	ggo-miR-323a
chi-miR-221-5p	hsa-miR-148a-3p	hsa-miR-382-3p	gga-miR-29a-3p	efu-miR-429	ggo-miR-340
chi-miR-29a-5p	hsa-miR-148a-5p	hsa-miR-382-5p	gga-miR-29c-3p	efu-miR-495	ggo-miR-7
chi-miR-34b-3p	hsa-miR-200c-3p	hsa-miR-412-5p	gga-miR-338-5p	efu-miR-92a	ggo-miR-885
chi-miR-497-5p	hsa-miR-30d-5p	hsa-miR-424-3p	gga-miR-451	gga-miR-3535	hsa-miR-103a-3p
chi-miR-767	hsa-miR-378a-3p	hsa-miR-424-5p	ggo-miR-29a	ggo-miR-127	hsa-miR-107
cin-miR-126-3p	hsa-miR-378a-5p	hsa-miR-450a-5p	hsa-miR-145-3p	ggo-miR-1298	hsa-miR-1251-5p
cin-miR-199-3p	hsa-miR-378c	hsa-miR-450b-5p	hsa-miR-155-5p	ggo-miR-370	hsa-miR-135a-2-3p
crm-miR-1-3p	hsa-miR-378d	mml-miR-382-3p	hsa-miR-196a-5p	ggo-miR-378e	hsa-miR-146b-5p
cte-miR-1	hsa-miR-378f	mml-miR-412-5p	hsa-miR-223-3p	ggo-miR-495	hsa-miR-375-3p
dme-miR-10-5p	hsa-miR-378g	mml-miR-424-3p	hsa-miR-29a-3p	hsa-miR-1298-5p	hsa-miR-6516-3p
dps-miR-10	hsa-miR-378i	mmu-miR-106b-5p	hsa-miR-29b-3p	hsa-miR-1307-3p	hsa-miR-7-5p
dre-let-7d-5p	hsa-miR-422a	mmu-miR-136-5p	hsa-miR-31-5p	hsa-miR-19a-3p	hsa-miR-885-3p
dre-miR-10a-5p	hsa-miR-423-3p	mmu-miR-15b-5p	hsa-miR-451a	hsa-miR-19b-3p	hsa-miR-885-5p
dre-miR-125c-5p	hsa-miR-423-5p	mmu-miR-203-3p	hsa-miR-490-3p	hsa-miR-30a-3p	ipu-miR-375
dre-miR-16b	hsa-miR-500a-3p	mmu-miR-433-3p	hsa-miR-95-3p	hsa-miR-30a-5p	mdo-miR-122-5p
dre-miR-199-3-3p	hsa-miR-582-5p	mmu-miR-542-3p	ipu-miR-196a	hsa-miR-30c-2-3p	mdo-miR-375
dre-miR-199-3p	hsa-miR-652-5p	oan-miR-20a-5p	mdo-miR-145-3p	hsa-miR-370-3p	mml-miR-20b-3p
dre-miR-218a	lmi-miR-8-3p	oar-miR-3955-5p	mml-miR-145-3p	hsa-miR-378e	mmu-miR-122-5p
dre-miR-218b	mdo-miR-200b-5p	oar-miR-432	mml-miR-29c-5p	hsa-miR-452-5p	mmu-miR-135a-2-3p
dre-miR-23a-3p	mdo-miR-200c-3p	ocu-miR-424-3p	mml-miR-31-5p	hsa-miR-495-3p	mmu-miR-135a-5p
dre-miR-455-3p	mml-miR-200c-3p	ola-miR-17	mmu-let-7j	hsa-miR-92a-3p	mmu-miR-146b-3p
dvi-miR-125-5p	mml-miR-378d	ola-miR-20a	mmu-miR-145a-3p	ipu-miR-203c	mmu-miR-744-5p
efu-let-7c	mml-miR-500a-3p	pma-miR-203a-3p	mmu-miR-185-5p	ipu-miR-30d	oan-miR-135a-3p
efu-let-7e	mmu-miR-200b-3p	ppa-miR-542	mmu-miR-195a-3p	ipu-miR-429b	oan-miR-223-3p
efu-miR-125b	mmu-miR-200b-5p	ppy-miR-16	mmu-miR-29c-3p	mdo-miR-141-3p	ocu-miR-1343-3p
efu-miR-130	mmu-miR-378a-3p	ppy-miR-450a	mmu-miR-29c-5p	mdo-miR-30a-3p	ocu-miR-146a-5p
efu-miR-199	mmu-miR-378b	rno-miR-203b-3p	mmu-miR-31-5p	mdo-miR-429	ocu-miR-146b-5p
efu-miR-206	mmu-miR-378c	rno-miR-450a-5p	mmu-miR-34c-5p	mml-miR-127-5p	oha-miR-122-5p
efu-miR-214	mmu-miR-378d	ssa-miR-203b-3p	mmu-miR-708-5p	mml-miR-141-3p	oha-miR-146b-5p
efu-miR-218a	mmu-miR-410-3p	ssc-miR-20a-5p	mmu-miR-767	mmu-miR-127-3p	ola-miR-7
efu-miR-218b	mmu-miR-452-5p	ssc-miR-382	oan-miR-145-3p	mmu-miR-127-5p	pma-miR-375b-3p
efu-miR-221	mmu-miR-582-5p	ssc-miR-432-5p	oan-miR-145-5p	mmu-miR-141-3p	pmi-miR-375-3p
efu-miR-23a	oan-miR-200b-5p	xla-miR-34a-5p	oan-miR-155-5p	mmu-miR-200a-3p	rno-miR-135a-3p
efu-miR-26b	oan-miR-30d-5p	xtr-miR-16b	oan-miR-490-3p	mmu-miR-200a-5p	rno-miR-146b-3p
efu-miR-28	oar-miR-30d	Novel-miR-47	oar-miR-29a	mmu-miR-345-3p	rno-miR-146b-5p
efu-miR-455	oar-miR-323c		oha-miR-223-5p	mmu-miR-3535	rno-miR-323-3p
efu-miR-497	ocu-miR-141-5p		oha-miR-338-5p	mmu-miR-409-3p	rno-miR-340-5p
efu-miR-99a	oha-miR-148a-3p		ola-miR-223	mmu-miR-429-3p	sha-miR-135a
gga-let-7i	ola-miR-148		ola-miR-29a	mmu-miR-503-5p	sko-miR-375
gga-miR-142-5p	ola-miR-152		ola-miR-29c	mmu-miR-543-3p	sme-miR-7d-5p
gga-miR-147	ola-miR-92b		pma-miR-29a-3p	mmu-miR-92a-3p	spu-miR-375
gga-miR-148b-3p	pma-miR-152b		pma-miR-29d-3p	oan-miR-30a-5p	ssc-miR-1285
gga-miR-196-5p	pma-miR-30b		ppy-miR-29b	oan-miR-92b	ssc-miR-146b
gga-miR-199-3p	pmi-miR-200-3p		rno-miR-145-3p	oar-miR-127	ssc-miR-323
gga-miR-221-5p	ppa-miR-148a		rno-miR-195-3p	oar-miR-200a	ssc-miR-664-3p
gga-miR-29a-5p	ppa-miR-148b		rno-miR-223-3p	oar-miR-370-3p	tca-miR-7-5p
gga-miR-365-1-5p	ppy-miR-378d		rno-miR-335	oar-miR-3959-3p	tgu-miR-135a-1-3p
gga-miR-455-3p	ptr-miR-582		sme-miR-31b-5p	oar-miR-409-3p	xla-miR-103b-3p
ggo-miR-125a	rno-miR-148a-5p		ssc-miR-335	oar-miR-543-3p	xla-miR-135-5p
ggo-miR-497	rno-miR-148b-3p		tgu-miR-155-5p	ocu-miR-452-5p	xtr-miR-146b
hsa-let-7b-5p	rno-miR-200b-3p		xtr-miR-92b	ocu-miR-503-5p	Novel-miR-121
hsa-let-7c-5p	rno-miR-200c-3p		Novel-miR-251	oha-miR-429-3p	Novel-miR-151
hsa-let-7e-3p	rno-miR-378b		Novel-miR-321	ola-miR-200a	Novel-miR-178
hsa-let-7e-5p	rno-miR-423-5p		Novel-miR-358	ola-miR-30e	Novel-miR-181
hsa-miR-100-5p	sha-miR-200c		Novel-miR-756	pma-miR-200b-3p	Novel-miR-238
hsa-miR-105-5p	ssa-miR-148b-3p		Novel-miR-770	pma-miR-30c-5p	Novel-miR-261
hsa-miR-10a-3p	ssa-miR-152-3p			pma-miR-30d	Novel-miR-324
hsa-miR-10a-5p	ssa-miR-30d-2-3p			pma-miR-30e-5p	Novel-miR-386
hsa-miR-125b-1-3p	ssc-miR-345-3p			pma-miR-30f	Novel-miR-391
hsa-miR-132-5p	ssc-miR-652			ptr-miR-378e	Novel-miR-396
hsa-miR-147a	xla-miR-148a-3p			rno-miR-127-5p	Novel-miR-400
hsa-miR-147b-3p	xla-miR-429			rno-miR-200a-5p	Novel-miR-407
hsa-miR-181d-5p	xtr-miR-30a-3p			rno-miR-345-3p	Novel-miR-483
hsa-miR-199b-5p	Novel-miR-159			rno-miR-409a-3p	Novel-miR-529
hsa-miR-21-5p	Novel-miR-240			rno-miR-452-5p	Novel-miR-534
hsa-miR-214-3p	Novel-miR-26			rno-miR-543-3p	Novel-miR-543
hsa-miR-214-5p	Novel-miR-283			sha-miR-141	Novel-miR-584
hsa-miR-218-5p	Novel-miR-315			sha-miR-19b	Novel-miR-616
hsa-miR-221-3p	Novel-miR-332			sha-miR-200a	Novel-miR-63
hsa-miR-221-5p	Novel-miR-338			sha-miR-200b	Novel-miR-708
hsa-miR-23a-3p	Novel-miR-442			sha-miR-92a	Novel-miR-743
hsa-miR-26b-5p	Novel-miR-489			sko-miR-92b	Novel-miR-745
hsa-miR-28-5p	Novel-miR-5			sme-miR-8a-3p	Novel-miR-775
hsa-miR-29a-5p	Novel-miR-623			ssa-miR-106a-5p	Novel-miR-776
hsa-miR-365a-5p	Novel-miR-651			ssc-miR-296-3p	Novel-miR-792
hsa-miR-455-3p	Novel-miR-675			tca-miR-92b-3p	Novel-miR-799
hsa-miR-490-5p	Novel-miR-713			tch-miR-30a-5p	Novel-miR-806
hsa-miR-497-5p	Novel-miR-763			tgu-miR-30b-3p	Novel-miR-849
hsa-miR-505-3p	Novel-miR-774			xla-miR-19a-3p	Novel-miR-862
hsa-miR-767-5p	Novel-miR-78			xla-miR-19b-3p	Novel-miR-935
hsa-miR-99a-5p	Novel-miR-808			Novel-miR-146
ipu-miR-214	Novel-miR-857			Novel-miR-206
ipu-miR-99b	Novel-miR-867			Novel-miR-217
mdo-miR-100-5p	Novel-miR-882			Novel-miR-218
mdo-miR-10a-3p				Novel-miR-307
mdo-miR-125b-2-3p				Novel-miR-316
mdo-miR-199b-3p				Novel-miR-322
mdo-miR-206				Novel-miR-337
mdo-miR-23a-3p				Novel-miR-515
mdo-miR-455-3p				Novel-miR-547
mml-miR-130a-3p				Novel-miR-551
mmu-let-7i-5p				Novel-miR-558
mmu-miR-125a-5p				Novel-miR-563
mmu-miR-125b-5p				Novel-miR-679
mmu-miR-130a-3p				Novel-miR-680
mmu-miR-132-5p				Novel-miR-686
mmu-miR-142a-5p				Novel-miR-735
mmu-miR-147-3p				Novel-miR-740
mmu-miR-150-5p				Novel-miR-755
mmu-miR-199a-3p				Novel-miR-773
mmu-miR-199a-5p				Novel-miR-779
mmu-miR-199b-5p				Novel-miR-794
mmu-miR-1a-3p				Novel-miR-809
mmu-miR-204-5p				Novel-miR-828
mmu-miR-206-3p				Novel-miR-843
mmu-miR-221-5p				Novel-miR-903
nve-miR-100-5p				Novel-miR-908
oan-miR-10a-3p				Novel-miR-932
oan-miR-214-5p				Novel-miR-951
oan-miR-23b-3p				Novel-miR-97
oar-let-7b
oar-miR-10a
oar-miR-21
oar-miR-374b
oar-miR-99a
ocu-miR-105a-5p
odi-miR-1c
oha-miR-100-5p
oha-miR-199a-5p
oha-miR-199b-3p
oha-miR-199b-5p
ola-let-7c
ola-miR-100
ola-miR-125c
ola-miR-214
ola-miR-218b
ola-miR-222
ola-miR-455-3p
pma-let-7d
pma-miR-100b
pma-miR-16-5p
pma-miR-196b
pma-miR-199a-3p
pma-miR-218b
pma-miR-221
pmi-miR-10-5p
ppy-miR-199b-3p
prd-let-7-5p
rno-miR-196c-5p
rno-miR-214-3p
rno-miR-221-5p
rno-miR-374-5p
rno-miR-497-5p
rno-miR-505-3p
sha-miR-10a
sha-miR-130b
sha-miR-21
sha-miR-221
spu-miR-10
ssa-miR-214-3p
ssa-miR-21a-5p
ssc-let-7i-5p
ssc-miR-105-1
ssc-miR-181d-5p
ssc-miR-199b-5p
ssc-miR-206
ssc-miR-505
tca-miR-100-5p
tch-miR-374b-5p
tgu-miR-142-5p
tgu-miR-196
tgu-miR-29a-1-5p
tgu-miR-365-1-5p
tgu-miR-455-3p
tni-miR-142b
tur-miR-10-5p
xla-miR-10a-5p
xla-miR-130a-3p
xla-miR-199-3p
xla-miR-199-5p
xtr-miR-142-5p
Novel-miR-227
Novel-miR-254
Novel-miR-292
Novel-miR-496
Novel-miR-507
Novel-miR-74
Novel-miR-84
Novel-miR-920
