# Supplementary material for: Characterization of microRNA profiles in the mammary gland tissue of dairy goats at the late lactation, dry period and late gestation stages
Source: PLoS One. 2020 Jun 8;15(6):e0234427. doi: 10.1371/journal.pone.0234427 (PMC7279595; doi:10.1371/journal.pone.0234427)
Supplement: S7 Table — (XLSX) [file pone.0234427.s008.xlsx]

## Sheet: Cluster 1
ONTOLOGY	ID	Description	GeneRatio	BgRatio	pvalue	FDR	geneID	Count
BP	GO:0022604	regulation of cell morphogenesis	153/3949	430/17913	6.25e-11	4.45e-08	EZR/S100B/NEDD4/ITPKA/MYO9A/MUL1/RTN4/EPHB2/ACTR2/ITSN2/ABL1/NSMF/ANAPC2/GRIN1/ARHGEF7/MYCBP2/EPB41/CDH4/HCK/SRC/ADGRB3/RIMS1/LRP4/OBSL1/ARAP1/PARVA/THY1/BCL9L/CNTN2/DRAXIN/DVL1/TNR/ABI2/SYT2/YWHAH/CORO1C/RASAL1/CUX2/RAPGEF2/POU4F2/FBXO31/IST1/ANKRD27/MAG/ARHGAP33/MEGF8/MYH14/PRPF40A/ERMN/CDK5R1/DVL2/EFNB3/NDEL1/MYH10/TRPV2/NGFR/SRCIN1/FMNL1/MAPT/RAC3/CDC42EP4/GNA13/MAP1B/MYO10/SEMA5A/ATP10A/NTRK…	153
BP	GO:0000226	microtubule cytoskeleton organization	156/3949	460/17913	2.19e-09	7.27e-07	PCNT/EZR/FGFR1OP/DNAL1/DYRK1A/SYNE2/STARD9/KAT2B/CROCC/TRIM36/APC/DCTN1/CEP68/IFT172/ROCK2/TTLL11/GOLGA2/ODF2/NTMT1/ABL1/CCDC187/PIBF1/RCC1/SPEF1/STMN3/RAE1/KIF3B/LRRC6/CKAP5/OBSL1/UVRAG/MAP6/C2CD3/NUMA1/ZW10/DIXDC1/CNTN2/SDCCAG8/PEX14/PRKCZ/CFAP74/DVL1/CEP350/ASPM/CAMSAP2/DRG1/PLA2G3/INPP5J/CHEK2/CFAP73/CLIP1/SPIRE2/CLASP1/CYLD/HYDIN/HAUS5/WDR62/EML2/CCDC8/NUP62/PPP2R1A/KIF2B/CLTC/CDK5R1/SPAG5/G…	156
BP	GO:0030198	extracellular matrix organization	119/3949	334/17913	7.56e-09	1.8e-06	FBN1/NID2/THBS1/MMP14/THSD4/ITGA11/LOXL3/HSPG2/ANTXR1/EMILIN1/ENG/ABL1/LAMC3/NOTCH1/COL4A2/COL4A1/RB1/ITGA8/FERMT1/COL16A1/LAMA5/MMP16/SULF1/SCX/COL4A4/CREB3L1/MPZL3/MMP7/FMOD/TNFRSF1B/VWA1/AGRN/TNR/LAMC1/LAMC2/TLL1/CRISPLD2/CLASP1/MMP15/CARMIL2/SMPD3/NPHS1/CAPNS1/TGFB1/HAS1/NF1/DPP4/COL1A1/ITGA3/ITGB3/TIMP2/ITGB4/SOX9/EGFLAM/ACAN/FURIN/COL5A2/CLASP2/ITGA9/ADAMTS9/COL7A1/FOXC1/COL6A3/TNXB/SCUBE3/…	119
BP	GO:0090066	regulation of anatomical structure size	146/3949	442/17913	4.79e-08	7.96e-06	SNX9/EZR/SOD2/SPTB/TMOD2/SPTBN5/FMN1/JMY/DRD1/ADRA2B/ADD2/RTN4/KDM1A/ACTR2/WDR35/ROCK2/SPTAN1/LRRC8A/ABL1/TSC1/DBH/VAV2/ANAPC2/WDTC1/PTAFR/CDH4/HCK/RB1CC1/P2RY2/SWAP70/USH1C/ARHGAP42/ADORA1/CNTN2/CLCN6/DRAXIN/MTOR/TNR/ABI2/NOS1/CIT/HIP1R/POU4F2/SPIRE2/CARMIL2/IST1/MAG/NPHS1/PLEKHG2/SPTBN4/MEGF8/NEB/CDK5R1/SLC6A4/MYO1C/RAP1GAP2/ALOX12/NDEL1/TRPV2/WNT9B/MAPT/MAP1B/HTR1A/IL7R/SEMA5A/NTRK3/ARPIN/ISLR…	146
BP	GO:0016055	Wnt signaling pathway	159/3949	498/17913	1.5e-07	2.02e-05	PSMC1/DACT1/PYGO1/ARHGEF19/NDRG2/CHD8/PSME2/APC/MCC/STRN/WNT4/TCF7L1/PPP3R1/DAB2IP/ABL1/RAPGEF1/LATS2/FOXO1/CCNY/PTPRU/FERMT1/GID8/PSMF1/SRC/STK4/SULF1/AGO2/LRP4/TMEM198/CTR9/BCL9L/DIXDC1/AMOTL1/YAP1/FZD5/DRAXIN/MAD2L2/GNB1/DVL1/FZD7/ASPM/TMEM237/LGR6/KREMEN1/ZNRF3/TLR2/PLCG2/FOXL1/SALL1/CYLD/NKD1/BRD7/CBFB/PSMB10/CCNE1/PAF1/AP2A1/PPP2R1A/RNF43/CLTC/PSMD11/NLK/NXN/ARRB2/DVL2/CTDNEP1/COL1A1/ITGA3/…	159
BP	GO:0060443	mammary gland morphogenesis	18/3949	43/17913	0.00279223	0.0280081	EPHA2/WNT4/SRC/TBX3/GLI2/TGFB1/FGF10/TGFBR2/BTRC/NRG3/CAPN1/AR/SCRIB/MSX2/CSF1/GLI3/CAV1/ARG1	18
BP	GO:0061180	mammary gland epithelium development	25/3949	67/17913	0.00321111	0.0310277	FOXB1/EPHA2/WNT4/RTN4/LBH/SRC/ELF5/TBX3/GLI2/AKT2/TGFB1/FGF10/RREB1/BTRC/ZNF703/DEAF1/CCND1/AR/MAPK1/SCRIB/MSX2/CSF1/PYGO2/IQGAP3/WNT2	25
BP	GO:0106106	cold-induced thermogenesis	46/3949	143/17913	0.00321866	0.0310277	TSHR/GATM/PLCL2/APC/ALMS1/EPAS1/KDM1A/NOTCH1/DBH/EHMT1/RB1/DECR1/HSF1/NR1H3/PTH2R/IL15/KDM6B/TRPV2/THRA/MAP2K6/PRLR/IGF1R/DYNC1H1/ACVR2B/ABHD6/IP6K1/GHRL/IRF4/TRPM8/VEGFA/ZNF516/IL4R/ADRB1/ELOVL3/ADRB3/ACOT11/CAV1/GRB10/WNT10B/PPARGC1A/ADAMTS5/LNPEP/PPARGC1B/SIRT6/SYK/LAMA4	46
BP	GO:0120161	regulation of cold-induced thermogenesis	46/3949	143/17913	0.00321866	0.0310277	TSHR/GATM/PLCL2/APC/ALMS1/EPAS1/KDM1A/NOTCH1/DBH/EHMT1/RB1/DECR1/HSF1/NR1H3/PTH2R/IL15/KDM6B/TRPV2/THRA/MAP2K6/PRLR/IGF1R/DYNC1H1/ACVR2B/ABHD6/IP6K1/GHRL/IRF4/TRPM8/VEGFA/ZNF516/IL4R/ADRB1/ELOVL3/ADRB3/ACOT11/CAV1/GRB10/WNT10B/PPARGC1A/ADAMTS5/LNPEP/PPARGC1B/SIRT6/SYK/LAMA4	46
BP	GO:0009612	response to mechanical stimulus	61/3949	200/17913	0.00322397	0.0310277	THBS1/MMP14/ENG/ATP8A2/GDF5/SRC/SCX/MMP7/TNFRSF8/CLCN6/KCNK2/MAG/TGFB1/FOSB/MAP2K4/COL1A1/JUP/SOX9/MAP1B/MAP3K1/TTN/STRA6/STRC/BDKRB1/EGFR/TGFBR2/MYD88/XPC/BMP6/BAK1/PIEZO2/PKD1/PPL/MAPK3/SUN1/SLC2A1/FAS/ANGPT2/RYR2/CSRP3/ETS1/NRXN2/RELA/FADD/DMD/TLR7/CNTNAP2/MTPN/TNFRSF1A/KCNA5/PKD2/HTT/ADGRV1/P2RY1/TIFAB/IRF1/GATA4/XPA/PTK2B/TNC/FYN	61
BP	GO:0005976	polysaccharide metabolic process	34/3949	99/17913	0.00331606	0.0318523	ESRRB/IRS2/PYGB/B4GALT5/IRS1/EXT2/MTOR/SMPD3/AKT2/TGFB1/GYS1/AP2A1/HAS1/CLTC/INPP5K/G6PC/GAA/PASK/PPP1R3G/STK40/PHKG1/CSGALNACT1/PPP1CA/PHKA1/CHST7/GYG2/PPP1R3F/MGAM/GCK/AOAH/PDGFB/PGM2/NDST1/B3GNT3	34
BP	GO:0000187	activation of MAPK activity	47/3949	147/17913	0.00334236	0.0318523	MAP3K9/MAP4K5/THBS1/ADRA2B/MUL1/TGFA/DAB2IP/MAP3K6/MADD/TRAF6/ARRB1/TP73/PTPRC/PLA2G1B/MAPKAPK5/MAP4K1/MAP3K10/MAP2K6/FGF10/NTRK3/CSPG4/DUSP7/MAPKAPK3/GHRL/RIPK1/GFRAL/MAPK8IP3/ERN2/MAPK3/TAOK2/DUSP5/ERCC6/RET/CD81/IKBKG/MAPK1/SHC1/IQGAP3/MDFIC/UBE2N/LRRK2/TAB1/MAPK11/MAP2K7/PIK3CB/SYK/LPAR1	47
BP	GO:0008064	regulation of actin polymerization or depolymerization	47/3949	147/17913	0.00334236	0.0318523	SNX9/SPTB/TMOD2/SPTBN5/FMN1/JMY/ADD2/ACTR2/SPTAN1/HCK/SWAP70/MTOR/ABI2/CIT/HIP1R/SPIRE2/CARMIL2/NPHS1/PLEKHG2/SPTBN4/MYO1C/SEMA5A/ARPIN/BIN1/VILL/SPIRE1/BAIAP2L1/CORO1B/CDC42EP2/SPTBN2/CTTN/TENM1/WAS/SPTA1/MTPN/LMOD2/PPP1R9A/PDXP/TRIOBP/PICK1/ADD1/FCHSD1/KANK1/GBA2/DMTN/PTK2B/GSN	47
BP	GO:0071772	response to BMP	47/3949	147/17913	0.00334236	0.0318523	FBN1/NEO1/SKOR1/SMAD6/CRB2/ENG/ABL1/NOTCH1/BMP7/GDF5/SULF1/SCX/LRP4/NUMA1/SMPD3/MEGF8/FAM83G/ITGA3/LRP2/DDX5/SOX9/ADAMTS12/PCSK6/ACVR2B/BMP6/SMAD2/SMAD7/MAPK3/SMURF1/GDF2/BMPR1A/RYR2/XIAP/MSX2/TRIM33/FSTL1/HIPK2/SFRP4/DLX5/AMHR2/COL2A1/SLC39A5/TMPRSS6/EGR1/AMH/COMP/GATA4	47
BP	GO:0071773	cellular response to BMP stimulus	47/3949	147/17913	0.00334236	0.0318523	FBN1/NEO1/SKOR1/SMAD6/CRB2/ENG/ABL1/NOTCH1/BMP7/GDF5/SULF1/SCX/LRP4/NUMA1/SMPD3/MEGF8/FAM83G/ITGA3/LRP2/DDX5/SOX9/ADAMTS12/PCSK6/ACVR2B/BMP6/SMAD2/SMAD7/MAPK3/SMURF1/GDF2/BMPR1A/RYR2/XIAP/MSX2/TRIM33/FSTL1/HIPK2/SFRP4/DLX5/AMHR2/COL2A1/SLC39A5/TMPRSS6/EGR1/AMH/COMP/GATA4	47
BP	GO:0001666	response to hypoxia	100/3949	354/17913	0.00335676	0.0318523	S100B/PSMC1/THBS1/MMP14/PSME2/PKM/HK2/EPAS1/KCNK3/DNMT3A/ROCK2/SLC2A8/NOTCH1/UCN3/BMP7/PSMF1/ANGPT4/AHCY/SRC/PTGIS/NDRG1/HSF1/ATM/ADORA1/MTHFR/MTOR/GNB1/KCNK2/CD34/NOS1/TLR2/CBFA2T3/PSMB10/RYR1/EGLN2/TGFB1/HIF3A/PSMD11/NF1/NOS2/SLC6A4/DPP4/ALKBH5/NPEPPS/ARNT2/EGLN3/TGFBR2/ITPR1/USP19/SCAP/AGER/VEGFA/PPARD/PSMB8/CREBBP/TBL2/ADAM8/SLC2A1/HIF1AN/MPL/PTEN/PLAT/PLK3/ANGPT2/STOX1/RYR2/EGLN1/FMN2/ETS1/T…	100
BP	GO:0007019	microtubule depolymerization	15/3949	34/17913	0.00336715	0.0318523	APC/SPEF1/CKAP5/CLASP1/KIF2B/MAP1B/CLASP2/CCSAP/MID1IP1/FGF13/ARHGEF2/NAV3/NCKAP5L/MAP6D1/KIF24	15
BP	GO:0035088	establishment or maintenance of apical/basal cell polarity	15/3949	34/17913	0.00336715	0.0318523	MYO9A/CRB2/CDX2/SYNE4/FOXJ1/PDCD6IP/ARF4/LAMA1/FAT1/DLG5/MARK2/SCRIB/VANGL2/PRKCI/CAMSAP3	15
BP	GO:0061245	establishment or maintenance of bipolar cell polarity	15/3949	34/17913	0.00336715	0.0318523	MYO9A/CRB2/CDX2/SYNE4/FOXJ1/PDCD6IP/ARF4/LAMA1/FAT1/DLG5/MARK2/SCRIB/VANGL2/PRKCI/CAMSAP3	15
BP	GO:0031281	positive regulation of cyclase activity	10/3949	19/17913	0.00339812	0.0320843	HPCA/STIM1/NF1/TIMP2/CACNA1D/GUCA1B/MAPK3/GUCA2A/CACNA1C/DRD5	10
BP	GO:0090630	activation of GTPase activity	19/3949	47/17913	0.00346194	0.0325635	EPHA2/RAPGEF1/TSC1/RALGAPA2/RALGAPB/ARHGAP42/ARHGEF16/CORO1C/PLEKHG4/AKT2/NDEL1/FOXJ1/NTRK3/ARHGEF10/SCRIB/SYDE2/EPHA1/APC2/PTK2B	19
BP	GO:1903115	regulation of actin filament-based movement	19/3949	47/17913	0.00346194	0.0325635	HCN4/MYLK2/MYBPC3/ADORA1/RNF207/JUP/BIN1/DSP/RYR2/FGF13/PDE4B/FLNA/GJA5/CAV1/AKAP9/PKP2/CACNA1C/ANK2/GATA4	19
BP	GO:0033157	regulation of intracellular protein transport	66/3949	220/17913	0.00349648	0.032712	PCNT/HTRA2/XPO4/FERMT1/MAVS/HPCA/KCNB1/SORL1/BARD1/YOD1/FZD5/SEC16B/DERL3/HPS4/NUTF2/AKT2/TGFB1/NUP62/TRIM28/CDK5R1/NF1/MYO1C/INPP5K/VAMP2/NDEL1/MIEF2/NPEPPS/JUP/CEP131/PIK3R1/CEMIP/IWS1/CAMK1/EDEM1/BAP1/RAB23/ZC3H12A/CHP2/SUFU/NOLC1/DMAP1/PCM1/PLK3/HRAS/CD81/BRSK2/TENM1/MAPK1/EMD/FLNA/GDI1/GLI3/MDFIC/RAPGEF3/LRRK2/SREBF2/GTSE1/RIOK2/RBM22/SH3TC2/ZIC1/ANP32B/DMTN/TMEM30A/FYN/SLC35D3	66
BP	GO:0006658	phosphatidylserine metabolic process	14/3949	31/17913	0.0035174	0.032712	PLA2G4D/PLA2G4E/PLA2G2A/PLA2G5/PLA2G2F/SERINC2/PTDSS1/PLA2G1B/OSBPL10/ABHD16A/PTDSS2/OSBPL5/OSBPL8/SLC27A1	14
BP	GO:1905508	protein localization to microtubule organizing center	14/3949	31/17913	0.0035174	0.032712	APC/PIBF1/C2CD3/NUMA1/NUP62/SPAG5/CEP131/CEP192/HOOK3/PCM1/MCPH1/STIL/GOLGB1/NUDCD3	14
BP	GO:0007034	vacuolar transport	35/3949	103/17913	0.00355164	0.032712	ATG14/NEDD4/SPTBN5/ARSB/AP3B1/EHD3/RHOB/CDX2/DENND3/SORL1/BECN2/VPS33A/VPS53/GRN/HGS/BIN1/KIF13A/VPS52/NPC1/NAGPA/SMURF1/HGSNAT/HOOK3/AP3M1/LYST/HOOK1/GAK/MTM1/SORT1/SNX27/LRRK2/LRP1/M6PR/HOOK2/CHMP7	35
BP	GO:0031581	hemidesmosome assembly	7/3949	11/17913	0.00355318	0.032712	PLEC/LAMC1/LAMC2/ITGB4/LAMA3/COL17A1/KRT5	7
BP	GO:0048875	chemical homeostasis within a tissue	7/3949	11/17913	0.00355318	0.032712	EPAS1/ABCA12/RCN3/LPCAT1/ADGRF5/VEGFA/SFTPD	7
BP	GO:0099151	regulation of postsynaptic density assembly	7/3949	11/17913	0.00355318	0.032712	CBLN1/LRFN1/NTRK3/LRFN4/GRID2/PTPRS/PTPRD	7
BP	GO:2000392	regulation of lamellipodium morphogenesis	7/3949	11/17913	0.00355318	0.032712	ARHGEF7/SRC/CORO1C/ARPIN/RREB1/CORO1B/KANK1	7
BP	GO:0060047	heart contraction	80/3949	275/17913	0.00356027	0.032712	RYR3/HCN4/KCNIP3/EPAS1/EHD3/KCNK3/CACNA1B/CELF2/MYLK2/MYBPC3/STIM1/SCN4B/ADORA1/MTOR/RNF207/CACNA1S/NOS1/P2RX4/SCN1B/KCNK6/RYR1/SPTBN4/PPP1R13L/SLC8A2/HRC/TRPV1/KCNJ12/CACNA1G/THRA/JUP/GAA/MAP2K6/CACNG5/KCNIP1/TTN/MEF2A/CHGA/BIN1/SCN10A/ITPR1/CACNA2D3/CACNA1D/ATP2B2/DSP/KCNG2/SMAD7/ZC3H12A/ATP2A1/ADRB1/KCNIP2/RYR2/CSRP3/GRK2/KCNQ1/TH/DMD/APLN/PDE4B/FLNA/ATP2B3/GJA5/KCNH2/CHRM2/KCND2/CAV1/AKAP9/AT…	80
BP	GO:0033500	carbohydrate homeostasis	68/3949	228/17913	0.00358791	0.032712	MAP4K4/RAB11FIP5/WDR35/DBH/IRS2/FOXO1/SESN2/HNF4A/NCOA5/KCNB1/SYBU/OPRK1/ADCY8/IRS1/ARRB1/SIDT2/BECN2/HNF1A/HECTD4/AACS/GRIK5/FOXA3/MBD5/INPP5K/PDK2/NGFR/G6PC/FOXK2/PIK3R1/POLG/GPR27/GHRL/KLF15/PPP1R3G/AGER/ADGRF5/ZNF236/PTPN2/BAIAP3/MLXIPL/VGF/BHLHA15/FOXK1/GPER1/STAR/CSMD1/CSRP3/MEN1/ANO1/TH/BRSK2/CDK16/PRKAA2/ZBTB20/CASR/CRTC2/USF1/GCK/LRP1/SLC9B2/PPARGC1A/SUCNR1/FGFR4/SIRT6/SMARCA4/GATA4/UNC1…	68
BP	GO:0048103	somatic stem cell division	11/3949	22/17913	0.00359623	0.032712	LBH/FZD7/ASPM/NUMBL/TEAD3/FGFR1/FGF13/ARHGEF2/VANGL2/SOX5/AKNA	11
BP	GO:1903077	negative regulation of protein localization to plasma membrane	11/3949	22/17913	0.00359623	0.032712	BCL2L1/TMBIM1/PPP2R5A/LYPD1/TGFB1/CLTC/MRAP/PPFIA1/LRRC15/GOPC/MRAP2	11
BP	GO:2000810	regulation of bicellular tight junction assembly	11/3949	22/17913	0.00359623	0.032712	PRKCH/EPHA2/ROCK2/FZD5/CBFB/MYO1C/OCLN/TJP1/ROCK1/IKBKB/CLDN1	11
BP	GO:0071804	cellular potassium ion transport	45/3949	140/17913	0.00360013	0.032712	NEDD4/HCN4/KCNIP3/LRRC26/KCNRG/KCNQ2/KCNB1/KCNG1/KCNS2/OPRK1/KCNQ5/LRRC55/KCNA4/KCNT2/RNF207/KCNAB2/KCNK2/KCNG4/WWP2/VAMP2/KCNIP1/HCN1/AKAP6/BIN1/CACNA1D/KCNK18/KCNIP2/PKD2L1/PTEN/KCNQ1/TRPM5/FLNA/HCN3/DPP6/CCT8L2/KCNH2/KCND2/CAV1/AKAP9/ABCC9/KCNA5/KCNA6/ANK2/PKD2/HCN2	45
BP	GO:0071805	potassium ion transmembrane transport	45/3949	140/17913	0.00360013	0.032712	NEDD4/HCN4/KCNIP3/LRRC26/KCNRG/KCNQ2/KCNB1/KCNG1/KCNS2/OPRK1/KCNQ5/LRRC55/KCNA4/KCNT2/RNF207/KCNAB2/KCNK2/KCNG4/WWP2/VAMP2/KCNIP1/HCN1/AKAP6/BIN1/CACNA1D/KCNK18/KCNIP2/PKD2L1/PTEN/KCNQ1/TRPM5/FLNA/HCN3/DPP6/CCT8L2/KCNH2/KCND2/CAV1/AKAP9/ABCC9/KCNA5/KCNA6/ANK2/PKD2/HCN2	45
BP	GO:0072073	kidney epithelium development	45/3949	140/17913	0.00360013	0.032712	SIX4/SIX1/FMN1/SMAD6/WNT4/OSR1/EFNB2/JAG1/GZF1/LAMA5/BMP7/DCHS1/YAP1/KIF26B/NPHS2/CD34/LIF/FAT4/SALL1/NPHS1/TGFB1/RARA/WNK4/WNT9B/FOXJ1/SOX9/IRX1/KLF15/FOXC1/VEGFA/SMAD2/SMAD7/PKD1/FGFR1/RET/MAGED1/WNT2B/PODXL/GLI3/GDF11/PTPRO/PKD2/PROM1/KLHL3/WWTR1	45
BP	GO:0022617	extracellular matrix disassembly	28/3949	78/17913	0.0036073	0.032712	MMP14/MMP16/MMP7/LAMC1/TLL1/CLASP1/MMP15/CARMIL2/CAPNS1/TGFB1/DPP4/TIMP2/FURIN/CLASP2/SCUBE3/NOXO1/ADAM8/ETS1/CAPN1/CTSK/ADAM15/ADAMTS4/MELTF/LRP1/TMPRSS6/SCUBE1/ADAMTS5/FGFR4	28
BP	GO:0043507	positive regulation of JUN kinase activity	26/3949	71/17913	0.00361987	0.032712	MAP3K9/MAP4K5/MUL1/DAB2IP/MAP3K6/TRAF6/FZD5/MAP4K1/MAP3K10/DVL2/RIPK1/AGER/FGD2/MAPK8IP3/ERN2/ERCC6/FZD4/NRK/VANGL2/ARHGEF5/MDFIC/DVL3/TNIK/MAP2K7/PTK2B/SYK	26
BP	GO:0060998	regulation of dendritic spine development	26/3949	71/17913	0.00361987	0.032712	ITPKA/ACTR2/ASAP1/MTOR/ABI2/CUX2/ARHGAP33/SHANK1/CDK5R1/SRCIN1/CAMK1/EEF2K/FOXO6/NEURL1/CPEB3/PTEN/DLG5/LRP8/CAMK2B/RELN/PPP1R9A/LRRK2/FSTL4/PTPRS/LPAR1/HDAC2	26
BP	GO:2000300	regulation of synaptic vesicle exocytosis	26/3949	71/17913	0.00361987	0.032712	DRD1/PREPL/RIMS4/SYT9/DVL1/GRIK5/GIT1/FBXL20/CHRNA5/CACNA1D/CSPG5/PRKCB/RIMS3/SYN1/ADORA2A/DGKI/CHRM2/ADCY1/SYT1/LRRK2/VAMP1/CPLX1/P2RY1/APBA1/UNC13B/HTR1B	26
BP	GO:0003180	aortic valve morphogenesis	13/3949	28/17913	0.00362208	0.032712	SMAD6/EMILIN1/ROCK2/NOTCH1/RB1/JAG1/TGFB1/SOX9/SLIT3/ROCK1/TBX20/GATA4/HEY2	13
BP	GO:0007628	adult walking behavior	13/3949	28/17913	0.00362208	0.032712	DRD1/HTRA2/CHD7/CNTN2/SPTBN4/CTNS/ARRB2/EFNB3/NPC1/CEND1/GBX1/HIPK2/ZIC1	13
BP	GO:0035235	ionotropic glutamate receptor signaling pathway	12/3949	25/17913	0.00365833	0.0329797	GRIN1/GRIK5/CDK5R1/GRIN2C/CPEB4/GRIN2A/GRID1/GRIN2B/GRID2/GRIA1/GRIN3B/PTK2B	12
BP	GO:0033044	regulation of chromosome organization	89/3949	311/17913	0.00367523	0.0330722	PADI2/PAX7/APC/KDM1A/RB1/RTEL1/SRC/ZNF335/PARP10/ARRB1/NUMA1/CTR9/KMT2A/ATM/MTHFR/MAD2L2/EXOSC10/CENPF/MORC2/LIF/MAPKAPK5/NOS1/HECW2/SETD7/BRD7/KMT2B/PAF1/TGFB1/PAXBP1/ZNF274/TRIM28/TEX14/SMG6/AURKB/CTC1/KAT7/MLLT6/TLK1/MAPT/TEN1/WBP2/DUSP1/IWS1/SETD5/PPP1R10/VEGFA/PHF1/SFPQ/SLX4/USP7/MAPK3/RNF40/SETD1A/KPNA7/MCPH1/TET1/SPTY2D1/OTUB1/MAPK1/MECP2/PRMT6/CHTOP/PYGO2/MUC1/SMG5/PAXIP1/UBE2N/LRRK2/ATF7…	89
BP	GO:0003206	cardiac chamber morphogenesis	42/3949	129/17913	0.00370843	0.0333108	SMAD6/ENG/NOTCH1/RXRA/JAG1/BMP7/CCM2L/HEY1/CHD7/MYBPC3/PARVA/DHRS3/UBE4B/NRP2/TBX5/TBX3/ZFPM1/TGFB1/PPP1R13L/LRP2/RARA/SLIT3/TGFBR2/FOXC1/DSP/SMAD7/BMPR1A/RYR2/EGLN1/MSX2/RBM15/NOTCH2/GJA5/VANGL2/HEG1/TBX20/WNT2/DNAH11/PKP2/HAND1/GATA4/HEY2	42
BP	GO:0035850	epithelial cell differentiation involved in kidney development	18/3949	44/17913	0.00376513	0.0337593	OSR1/JAG1/YAP1/NPHS2/CD34/LIF/FAT4/SALL1/NPHS1/WNT9B/FOXJ1/KLF15/ACTA2/PODXL/PTPRO/PDGFB/PROM1/WWTR1	18
BP	GO:0042733	embryonic digit morphogenesis	23/3949	61/17913	0.00395547	0.0354023	BCL2L11/OSR1/FREM2/IFT52/IMPAD1/LRP4/ALX4/C2CD3/ZBTB16/TBX3/SALL1/GLI2/TMEM107/IFT122/CREBBP/GNA12/FBXW4/BMPR1A/MSX2/GLI3/CHST11/TULP3/HDAC2	23
BP	GO:0018022	peptidyl-lysine methylation	40/3949	122/17913	0.00396596	0.0354325	TET3/KDM1A/WDR5/EHMT1/ZNF335/CTR9/KMT2A/SETD7/SETD6/KMT2B/KMT5C/ZNF274/SUZ12/MLLT6/EZH1/SETD3/IWS1/SETD5/PHF1/CXXC1/SETD1A/KPNA7/MEN1/KMT5B/MECP2/SUV39H1/PRMT6/PYGO2/ASH1L/PAXIP1/KMT2C/EZH2/KMT2D/TET2/NSD1/PRDM6/DNMT1/PHF19/BEND3/MYB	40
BP	GO:0046822	regulation of nucleocytoplasmic transport	34/3949	100/17913	0.00397884	0.0354614	NEDD4/NUP214/XPO4/FERMT1/MAVS/BARD1/DHX9/NUTF2/TGFB1/NUP62/TRIM28/NF1/JUP/PIK3R1/IWS1/CAMK1/RAB23/ZC3H12A/CHP2/SUFU/NOLC1/DMAP1/MAPK1/EMD/FLNA/GLI3/MDFIC/RAPGEF3/CPSF6/GTSE1/RIOK2/RBM22/ZIC1/ANP32B	34
BP	GO:0071241	cellular response to inorganic substance	59/3949	194/17913	0.0039906	0.0354614	EIF2S1/RYR3/KCNK3/HSPA5/FOXO1/HPCA/A3GALT2/SPIDR/ADCY8/HSF1/ITPKB/RASAL1/P2RX4/ADCY7/SMPD3/RYR1/FOSB/PPP5C/NFE2L1/NEUROD2/MEF2A/LGMN/EGFR/BMP6/EEF2K/CHP2/MAPK3/STAR/PPIF/MTR/RASGRP2/TH/PRKAA2/MAPK1/AIFM1/SLC25A24/NCSTN/AOC1/BRAF/ADCY1/CLDN1/SYT1/LRRK2/TIMELESS/WNK1/TSPO/PKD2/PPARGC1A/ADD1/ADGRV1/SLC34A1/SLC25A23/MCOLN1/CALR/MAPK9/DMTN/ALAD/GSN/TRPM2	59
BP	GO:0001764	neuron migration	48/3949	152/17913	0.00399765	0.0354614	ALKBH1/ZNF609/DRD1/DAB2IP/NSMF/DCLK1/SCRT2/MATN2/LRP12/SCRT1/CNTN2/NRP2/ASTN1/ASPM/SATB2/RAPGEF2/FBXO31/ADGRG1/CDK5R1/NDEL1/MYH10/ITGA3/UNK/MAP1B/NDN/NTRK3/ULK4/CELSR3/VEGFA/FGFR1/PCM1/NRG3/MARK2/FGF13/GPR173/FLNA/TRIM46/ARHGEF2/CAMK2B/TBX20/NRCAM/RELN/CELSR1/NDNF/ADGRL3/IGSF10/NTRK2/FYN	48
BP	GO:1990845	adaptive thermogenesis	48/3949	152/17913	0.00399765	0.0354614	TSHR/GATM/PLCL2/APC/ALMS1/EPAS1/KDM1A/NOTCH1/DBH/EHMT1/RB1/DECR1/HSF1/NR1H3/PM20D1/PTH2R/IL15/TRPV1/KDM6B/TRPV2/THRA/MAP2K6/PRLR/IGF1R/DYNC1H1/ACVR2B/ABHD6/IP6K1/GHRL/IRF4/TRPM8/VEGFA/ZNF516/IL4R/ADRB1/ELOVL3/ADRB3/ACOT11/CAV1/GRB10/WNT10B/PPARGC1A/ADAMTS5/LNPEP/PPARGC1B/SIRT6/SYK/LAMA4	48
BP	GO:0021782	glial cell development	37/3949	111/17913	0.00400845	0.0354941	DRD1/LAMC3/PARD3/B4GALT5/LYN/NDRG1/CNTN2/TLR2/MAG/AKT2/TGFB1/NF1/GRN/MAPT/NTRK3/DICER1/EGFR/CSPG5/HDAC11/AGER/TTBK1/PTEN/EIF2B3/ARHGEF10/TENM4/MYRF/PLP1/ADORA2A/NCSTN/LRP1/SOX10/PICK1/HDAC10/SH3TC2/NTRK2/LPAR1/GSN	37
BP	GO:0048066	developmental pigmentation	17/3949	41/17913	0.00407835	0.036049	MYO5A/BCL2L11/HPS4/VPS33A/ANKRD27/BLOC1S3/SPNS2/SLC45A2/ADAMTS9/BLOC1S5/TYR/GLI3/ADAMTS20/SOX10/AP3D1/GNA11/AP1M1	17
BP	GO:0060359	response to ammonium ion	41/3949	126/17913	0.00415189	0.0366341	CHRM5/DRD1/DNMT3A/ROCK2/HSPA5/ABL1/GRIN1/PTAFR/OPRK1/ADCY8/CHRM4/MTOR/GNB1/AGRN/RGS8/LYPD1/FOSB/PPP5C/CDK5R1/SRR/MAPK3/RELA/GRK2/FADD/MAPK1/DRD3/HCN3/AOC1/CHRM2/NPFF/LRRK2/ADGRL3/DRD5/DIAPH1/SLC34A1/GNA11/GNA15/GLDC/PTK2B/HTR1B/HDAC2	41
BP	GO:0007173	epidermal growth factor receptor signaling pathway	38/3949	115/17913	0.00422844	0.0372436	SOCS4/DOK1/TGFA/DAB2IP/ABL1/ARHGEF7/KIF16B/STAM/ZGPAT/SRC/ARAP1/CBL/ADORA1/ERRFI1/HIP1R/GAB1/BCAR1/SHKBP1/TGFB1/CBLC/NUP62/HGS/SOX9/PIK3R1/EGFR/ARF4/FAM83B/PTPN2/RHBDF1/HIP1/GPER1/AFAP1L2/NEURL1/SHC1/GPRC5A/EPS15L1/SHC3/PTPN3	38
BP	GO:0060402	calcium ion transport into cytosol	46/3949	145/17913	0.00432573	0.0380333	MYO5A/JPH4/DRD1/ABL1/GRIN1/CHD7/LYN/THY1/PTPRC/PLA2G1B/TPCN1/NOS1/P2RX4/PLCG2/RYR1/TGFB1/HRC/TRPV1/P2RX5/GRIN2C/CEMIP/AKAP6/BDKRB1/ITPR1/CCR5/BAK1/GRIN2A/CD19/GPER1/RYR2/DMD/RAMP3/ADCYAP1R1/CAV1/ITPR2/GRIN2B/CACNA1C/ANK2/PKD2/HTT/DIAPH1/TRPC1/MCOLN1/PTK2B/TRPM2/FYN	46
BP	GO:0017157	regulation of exocytosis	57/3949	187/17913	0.00435993	0.0382666	DRD1/CPLX2/PREPL/PTAFR/STAM/RIMS4/KCNB1/LYN/SYT9/DVL1/RAB33B/CLASP1/RALB/SMPD3/GRIK5/GIT1/ABR/DOC2B/VAMP2/FBXL20/NSF/HGS/FES/CHRNA5/SCAMP5/STXBP6/CLASP2/PDCD6IP/CACNA1D/CSPG5/RAB27B/BAIAP3/PRKCB/IL4R/DOC2A/RIMS3/SYN1/ADORA2A/DGKI/CHRM2/ADCY1/PCLO/RAB21/SYT1/LRRK2/SYT10/VAMP1/CPLX1/P2RY1/CBARP/PRAM1/RAB3D/APBA1/UNC13B/LGI3/SYK/HTR1B	57
BP	GO:1904589	regulation of protein import	22/3949	58/17913	0.00438536	0.0384221	FERMT1/MAVS/NUTF2/TGFB1/NUP62/TRIM28/NF1/JUP/PIK3R1/RAB23/ZC3H12A/CHP2/SUFU/NOLC1/DMAP1/MAPK1/FLNA/ARHGEF5/GLI3/MDFIC/RBM22/ZIC1	22
BP	GO:2001222	regulation of neuron migration	16/3949	38/17913	0.00439551	0.0384435	ZNF609/DAB2IP/NSMF/SCRT2/SCRT1/RAPGEF2/FBXO31/ADGRG1/ULK4/NRG3/GPR173/FLNA/ARHGEF2/CAMK2B/RELN/IGSF10	16
BP	GO:0031331	positive regulation of cellular catabolic process	96/3949	341/17913	0.00443979	0.0386483	SNX9/EZR/PSMC1/SPTLC2/ESRRB/DACT1/SOCS4/VPS13C/PIAS1/BCL2L11/HK2/MUL1/HNRNPR/TRIB2/ROCK2/DAB2IP/TSC1/GPSM1/IRS2/FOXO1/SESN2/PFKFB3/YTHDF3/AGO2/HSF1/IRS1/AMBRA1/UVRAG/DNAJB2/TRIM21/PAFAH1B2/ATM/RAB3GAP2/VPS13D/TNFRSF1B/DVL1/TPCN1/ULK1/CHFR/CBFA2T3/RALB/CNOT1/SUPT5H/AKT2/SMCR8/PIP4K2B/LRP2/TNRC6C/DET1/FURIN/SNX33/EDEM1/PFKFB4/FYCO1/TFEB/BAG2/ROCK1/SMAD7/RNF152/ZC3H12A/MAPK3/RNF40/MLXIPL/SMURF1/ZFAN…	96
BP	GO:0033135	regulation of peptidyl-serine phosphorylation	39/3949	119/17913	0.00444218	0.0386483	PLCL2/MAPKAP1/STK4/TNKS1BP1/ARRB1/MAD2L2/LIF/NOS1/SPTBN4/TGFB1/HRC/IL11/INPP5K/ARRB2/NTRK3/BDKRB2/EGFR/CAMK1/VEGFA/BAK1/SMAD7/MLXIPL/ERCC6/STOX1/RET/ARAF/DMD/TENM1/PPM1F/MTCP1/BRAF/RAMP3/CAV1/AKAP9/EIF4G1/RAPGEF3/NSD1/DMTN/NTRK2	39
BP	GO:0051928	positive regulation of calcium ion transport	39/3949	119/17913	0.00444218	0.0386483	DRD1/EHD3/ABL1/GRIN1/STIM1/THY1/PLA2G1B/P2RX4/PLCG2/TRPV3/P2RX5/ARRB2/TRPV2/STAC2/CEMIP/AKAP6/BDKRB1/STAC/CACNA1D/BAK1/CD19/GPER1/RYR2/CASR/MYLK/RAMP3/ADCYAP1R1/CAV1/ATP2B1/STAC3/CRACR2A/PDGFB/MCHR1/TSPO/ANK2/PKD2/HTT/TRPC1/GRM6	39
BP	GO:0071242	cellular response to ammonium ion	24/3949	65/17913	0.00449015	0.0389611	CHRM5/DRD1/ROCK2/ABL1/PTAFR/ADCY8/CHRM4/GNB1/AGRN/RGS8/LYPD1/CDK5R1/MAPK3/GRK2/MAPK1/HCN3/AOC1/CHRM2/LRRK2/DIAPH1/SLC34A1/GNA11/GNA15/HDAC2	24
BP	GO:0032412	regulation of ion transmembrane transporter activity	69/3949	234/17913	0.00454748	0.0389611	MYO5A/NEDD4/REM2/JPH4/EPHB2/EHD3/OSR1/LRRC26/GRIN1/KCNRG/PTAFR/OPRL1/REM1/HPCA/KCNG1/KCNS2/LRRC55/STIM1/SCN4B/RNF207/YWHAH/NOS1/PLCG2/RRAD/WWP2/SCN1B/HRC/SHANK1/MINK1/VAMP2/PIRT/STAC2/CRHR1/CACNG5/AKAP6/STAC/CACNA1D/RIPK1/GRIN2A/KCNIP2/PTEN/PPIF/RYR2/GRM5/AHNAK/CAPN1/ANO9/DLG3/DMD/PDE4B/DRD3/CAV1/RELN/AKAP9/STAC3/GRIN2B/CRACR2A/ANK2/PKD2/PPARGC1A/HTT/GRIA1/CBARP/NEFL/PTK2B/WNK2/PTPN3/GOPC/UTRN	69
BP	GO:0031103	axon regeneration	19/3949	48/17913	0.00456386	0.0389611	STK24/TNR/KREMEN1/MAG/SCARF1/RTN4RL1/NDEL1/GRN/MAP1B/NTRK3/MAPK8IP3/PTPRF/PTEN/MTR/LRP1/TSPO/PTPRS/NEFL/TNC	19
BP	GO:0035791	platelet-derived growth factor receptor-beta signaling pathway	8/3949	14/17913	0.00456411	0.0389611	ABL1/SRC/HIP1R/PTPN2/HIP1/PDGFRL/LRP1/PDGFB	8
BP	GO:0070669	response to interleukin-2	8/3949	14/17913	0.00456411	0.0389611	STAT5B/CDC5L/PTPN2/JAK1/SHC1/JAK3/PTK2B/SYK	8
BP	GO:0090128	regulation of synapse maturation	8/3949	14/17913	0.00456411	0.0389611	DAB2IP/ANAPC2/ARHGEF15/NEUROD2/NEURL1/CAMK2B/RELN/ADGRL1	8
BP	GO:0099509	regulation of presynaptic cytosolic calcium ion concentration	8/3949	14/17913	0.00456411	0.0389611	ADORA1/TSPOAP1/CACNA1D/ATP2B2/ATP2B3/ATP2B1/P2RY1/HTR1B	8
BP	GO:0099558	maintenance of synapse structure	8/3949	14/17913	0.00456411	0.0389611	DCTN1/ADGRB3/C1QL1/ERC2/BSN/SYNGAP1/DLG3/PCLO	8
BP	GO:1903054	negative regulation of extracellular matrix organization	8/3949	14/17913	0.00456411	0.0389611	ANTXR1/EMILIN1/NOTCH1/TNFRSF1B/TGFB1/DPP4/TNFRSF1A/CHADL	8
BP	GO:1904889	regulation of excitatory synapse assembly	8/3949	14/17913	0.00456411	0.0389611	CBLN1/LRFN1/NTRK3/LRFN4/SEMA4A/GRID2/PTPRS/PTPRD	8
BP	GO:2001224	positive regulation of neuron migration	8/3949	14/17913	0.00456411	0.0389611	ZNF609/DAB2IP/NSMF/RAPGEF2/FBXO31/FLNA/ARHGEF2/RELN	8
BP	GO:0051402	neuron apoptotic process	70/3949	238/17913	0.00458676	0.0390876	SOD2/ALKBH1/MAX/SIX4/SIX1/FOXB1/BCL2L11/HSPA5/NSMF/GRIN1/RB1/DNAJC5/BCL2L1/GDF5/VSTM2L/KCNB1/AMBRA1/ARRB1/ATM/DRAXIN/CASP9/CIT/TOX3/MAG/AKT2/EGLN2/GRIK5/CDK5R1/NF1/ARRB2/MAP2K4/NGFR/GRN/CPEB4/EGLN3/LGMN/FOXQ1/TFAP2D/TNFRSF21/SYNGAP1/GFRAL/ROCK1/ADAM8/STAR/UNC5B/HRAS/FADD/MECP2/ADORA2A/AIFM1/MCL1/NES/NCSTN/HIPK2/FAIM2/LRP1/ERBB3/PRKCI/NDNF/GRID2/PPARGC1A/NR4A3/NEFL/PTK2B/CNTFR/SIGMAR1/NTRK2/FYN/FO…	70
BP	GO:0022898	regulation of transmembrane transporter activity	71/3949	242/17913	0.00462334	0.039332	MYO5A/NEDD4/REM2/JPH4/EPHB2/EHD3/OSR1/LRRC26/GRIN1/KCNRG/PTAFR/OPRL1/REM1/HPCA/KCNG1/KCNS2/LRRC55/STIM1/SCN4B/PM20D1/RNF207/YWHAH/NOS1/PLCG2/RRAD/WWP2/SCN1B/HRC/SHANK1/MINK1/VAMP2/PIRT/STAC2/CRHR1/CACNG5/AKAP6/STAC/CACNA1D/RIPK1/GRIN2A/ACTB/KCNIP2/PTEN/PPIF/RYR2/GRM5/AHNAK/CAPN1/ANO9/DLG3/DMD/PDE4B/DRD3/CAV1/RELN/AKAP9/STAC3/GRIN2B/CRACR2A/ANK2/PKD2/PPARGC1A/HTT/GRIA1/CBARP/NEFL/PTK2B/WNK2/PTPN3/…	71
BP	GO:0030326	embryonic limb morphogenesis	40/3949	123/17913	0.00464933	0.0393517	BCL2L11/OSR1/FREM2/BMP7/GDF5/IFT52/CHD7/IMPAD1/LRP4/ALX4/C2CD3/ZBTB16/PRRX1/TBX5/TBX3/SALL1/GLI2/MEGF8/TMEM107/SP9/IFT122/CREBBP/GNA12/FBXW4/FGFR1/BMPR1A/MSX2/GJA5/GLI3/HOXA10/DLX5/CHST11/TULP3/CACNA1C/FRAS1/PITX1/FBN2/ZNF358/WNT9A/HDAC2	40
BP	GO:0034620	cellular response to unfolded protein	40/3949	123/17913	0.00464933	0.0393517	EIF2S1/BCL2L11/DCTN1/PREB/PDIA6/DAB2IP/HSPA5/EXTL1/HSF1/CREB3L1/PPP1R15B/YOD1/ZBTB17/DERL3/AMFR/CDK5RAP3/PIK3R1/TATDN2/EDEM1/CUL7/BAK1/PTPN2/CXXC1/TBL2/BHLHA15/SRPRA/PPP2R5B/SYVN1/CCND1/TSPYL2/SHC1/ATF6/CREB3L2/CTDSP2/EP300/ADD1/SERP1/CREB3L3/CALR/TLN1	40
BP	GO:0035113	embryonic appendage morphogenesis	40/3949	123/17913	0.00464933	0.0393517	BCL2L11/OSR1/FREM2/BMP7/GDF5/IFT52/CHD7/IMPAD1/LRP4/ALX4/C2CD3/ZBTB16/PRRX1/TBX5/TBX3/SALL1/GLI2/MEGF8/TMEM107/SP9/IFT122/CREBBP/GNA12/FBXW4/FGFR1/BMPR1A/MSX2/GJA5/GLI3/HOXA10/DLX5/CHST11/TULP3/CACNA1C/FRAS1/PITX1/FBN2/ZNF358/WNT9A/HDAC2	40
BP	GO:0014065	phosphatidylinositol 3-kinase signaling	44/3949	138/17913	0.00467429	0.039429	NEDD4/DAB2IP/IRS2/FLT1/SRC/PPP1R16B/PREX2/LYN/IRS1/CBL/PIK3CD/CD28/PIK3IP1/GAB1/NF1/PIP4K2B/SOX9/PIK3R1/IGF1R/NTRK3/SERPINA12/EGFR/PLXNB1/IER3/PPARD/NLRC3/MAPK3/NYAP1/GPER1/PIK3AP1/PTEN/FGFR1/UNC5B/PPP2R5B/MAPK1/RELN/ERBB3/PDGFB/PTPN13/EPOR/PIK3CB/NKX3-1/NTRK2/FYN	44
BP	GO:0038127	ERBB signaling pathway	44/3949	138/17913	0.00467429	0.039429	SOCS4/DOK1/TGFA/RTN4/DAB2IP/ABL1/ARHGEF7/KIF16B/STAM/ZGPAT/SRC/ARAP1/CBL/ADORA1/ERRFI1/HIP1R/GAB1/BCAR1/SHKBP1/TGFB1/CBLC/NUP62/HGS/SOX9/PIK3R1/LGMN/EGFR/ARF4/FAM83B/PTPN2/RHBDF1/HIP1/GPER1/AFAP1L2/NEURL1/MAPK1/SHC1/ERBB3/GPRC5A/SH3TC2/NRG2/EPS15L1/SHC3/PTPN3	44
BP	GO:0050775	positive regulation of dendrite morphogenesis	15/3949	35/17913	0.00470746	0.0395749	ITPKA/ACTR2/ANAPC2/OBSL1/CUX2/FBXO31/ANKRD27/CUL7/EEF2K/CUX1/LRP8/CAMK2B/RELN/RAB21/PTPRD	15
BP	GO:0071312	cellular response to alkaloid	15/3949	35/17913	0.00470746	0.0395749	RYR3/BCL2L1/SPIDR/ADCY8/CACNA1S/RYR1/TRPV1/RECQL5/STAR/RYR2/TH/DDC/PPARGC1A/SLC34A1/HTR1B	15
BP	GO:0060627	regulation of vesicle-mediated transport	130/3949	480/17913	0.00479333	0.040229	EZR/DRD1/CPLX2/PROM2/PREPL/STON1/LDLRAP1/ABL1/RAPGEF1/EFNB2/TBC1D4/PTAFR/STAM/HCK/SRC/HPCA/RIMS4/KCNB1/LYN/NR1H3/ARHGAP1/ARRB1/SYT9/TUB/SLC11A1/SORL1/CBL/APOC3/C4BPB/DVL1/PTPRC/ANKRD13A/ATXN2/HIP1R/RAB33B/IL15/TLR2/PLCG2/NECAB2/CLASP1/RALB/SMPD3/ANKRD27/AKT2/TGFB1/GRIK5/EHD2/AP2A1/SPACA3/MYO18A/GIT1/ANKRD13B/ABR/DOC2B/ARRB2/VAMP2/FBXL20/NSF/ITGB3/HGS/FES/CHRNA5/SNX33/SCAMP5/STXBP6/BIN1/CLASP2/PDC…	130
CC	GO:0031252	cell leading edge	143/4097	384/18678	4.21e-12	2.14e-10	TIAM2/SNX9/EZR/S100B/ACTN1/PLEK2/SYNE2/MYO5A/TLN2/SNX1/EPHA2/JMY/APC/MCC/CCDC88A/PSD4/ACTR2/ANTXR1/ABL1/TSC1/ARHGEF7/KDF1/SPATA13/ABI1/ITGA8/FERMT1/SRC/HPCA/SNTG1/STX3/SWAP70/PARVA/THY1/AMOTL1/ADORA1/ENAH/CDC42BPA/SCYL3/PRKCZ/RAPH1/ABI2/INPP5J/NF2/CORO1C/SSH1/CLIP1/HIP1R/BCAR1/PIEZO1/EPB41L5/CARMIL2/RINL/AKT2/MYO1D/FLOT2/MYO1C/INPP5K/TRPV1/DPP4/NDEL1/MYH10/ABI3/SRCIN1/MPP2/MAPT/ITGB3/RAC3/ITGB4/M…	143
CC	GO:0005912	adherens junction	171/4097	496/18678	5.82e-11	2.57e-09	AKAP12/EZR/IGF2R/ACTN1/SYNE2/TLN2/FMN1/EPHA2/MMP14/ITGA11/APC/MAP4K4/HSPG2/ACTR2/EHD3/RHOB/HSPA5/ENG/NUP214/NOTCH1/ARHGEF7/EFNB2/FLT1/JAG1/FRMD4A/ITGA8/FERMT1/STX16/HCK/SNTB1/LYN/NDRG1/ADGRB1/PLEC/TNKS1BP1/CAPN5/EIF4G2/PARVA/TRIM29/THY1/CBL/TNS1/DIXDC1/NFASC/ENAH/AJAP1/ABI2/CRB1/PTPRC/NF2/CORO1C/GIT2/RPS3A/BCAR1/CLASP1/EPB41L5/SNTB2/NPHS1/PAK4/SPTBN4/NECTIN2/CYTH2/CLTC/FLOT2/GIT1/DPP4/MPRIP/ITGA3…	171
CC	GO:0005911	cell-cell junction	148/4097	414/18678	6.08e-11	2.57e-09	AFDN/ACTN1/CGNL1/EPHA2/APC/STRN/CLDN10/GJA3/PARD3/GJD4/FRMD4A/PTPRU/LYN/NDRG1/ADGRB1/STX3/TNKS1BP1/OBSL1/EIF4G2/TRIM29/SCN4B/CADM1/AMOTL1/NFASC/PIKFYVE/CDC42BPA/SDCCAG8/FZD5/AJAP1/PRKCZ/KAZN/PARD3B/NPHS2/CRB1/SLC5A1/YWHAH/TCHP/RAPGEF2/FHOD1/SCN1B/NPHS1/PAK4/SPTBN4/NECTIN2/CYTH2/PKP4/FLOT2/DPP4/CLDN7/PLXDC1/JUP/WNK4/TBCD/CYTH1/EVPL/FBF1/CDC42EP4/OCLN/MARVELD2/PIK3R1/PDZD2/TJP1/STXBP6/AKAP6/PNN/PDC…	148
CC	GO:0098793	presynapse	154/4097	438/18678	1.03e-10	4.03e-09	IGSF21/SV2C/DRD1/KCNIP3/SEMA4C/EPHB2/HNRNPR/CAD/DENND1A/SLC2A8/NTNG2/CACNA1B/GRIN1/EFNB2/KCTD12/PCDH17/GAD2/SYNDIG1/UCN3/DNAJC5/STX16/SNPH/BCL2L1/RIMS4/OPRK1/ADCY8/KCNK9/RIMS1/SYT9/ADORA1/KCNAB2/ADAM23/DVL1/KCNK2/SYT2/SVOP/RAB35/RPH3A/NOS1/P2RX4/RAB33B/CNTNAP4/CNGB1/GRIK5/TSPOAP1/CDK5R1/NF1/TANC1/FLOT2/GIT1/SLC6A4/DOC2B/PLD2/EFNB3/VAMP2/NDEL1/FBXL20/RAB5C/C1QL1/FCHO2/IL31RA/SV2B/POLG/SCAMP5/SCN10…	154
CC	GO:0098978	glutamatergic synapse	129/4097	352/18678	1.62e-10	5.87e-09	ACTN1/MYO5A/NEDD4/DRD1/EPHB2/NTNG2/GRIN1/EFNB2/PCDH17/DLGAP4/SRC/HPCA/LYN/ADCY8/NDRG1/STX3/MTOR/ADAM23/PRKCZ/DVL1/NRP2/TNR/CBLN1/CDH8/GRIK5/SHANK1/PPP2R1A/DYNLL2/TSPOAP1/FLOT2/ABR/EFNB3/MYH10/FBXL20/ITGB3/TANC2/GRIN2C/CACNG5/NTRK3/ACAN/ABHD17C/LRFN5/SCN10A/CAMK1/ABHD6/ARF4/ERC2/CAMKV/BSN/CSPG5/GHRL/ATP2B2/GRIP2/SYNGAP1/GRIN2A/SHISA9/HIP1/NPTX2/RNF216/ACTB/ADGRA1/SORCS3/PLAT/GRID1/NRG3/LRRTM3/EGLN…	129
CC	GO:0016323	basolateral plasma membrane	84/4097	201/18678	1.79e-10	6.08e-09	EZR/TSHR/PROM2/TGFA/LDLRAP1/ABCC4/ATP7B/EPB41/SLC23A2/CDH17/ADCY8/GPIHBP1/ARRB1/CADM1/ADORA1/AJAP1/CD34/CDH16/SLC7A6/C5AR2/SLC8A2/CA11/AP2A1/SLC27A5/LPO/MYO1D/FLOT2/MYO1C/ARRB2/CLDN7/ITGA3/CD300LG/MARVELD2/TJP1/EGFR/SLC4A7/ITGA9/SLC38A3/SLC26A6/PTH1R/DSP/DST/AQP4/OSCP1/PKD1/ABCC1/CLDN4/KCNQ4/SLC2A1/CNNM2/ST14/SLC22A8/SLC29A2/KCNQ1/CD81/SHROOM4/CASR/IL6R/VANGL2/MUC20/SLC4A2/CLDN1/MET/ATP2B1/LRP1/M…	84
CC	GO:0150034	distal axon	102/4097	262/18678	2.88e-10	9.15e-09	TIAM2/TMOD2/MYO5A/NDRG2/MYO9A/KCNIP3/HNRNPR/CAD/TSC1/GRIN1/ABI1/PARD3/UCN3/STMN3/OPRK1/STX3/GDPD5/THY1/CBL/ADORA1/KCNAB2/DVL1/KCNK2/INPP5J/SSH1/NOS1/P2RX4/AMFR/CNGB1/GRIK5/CYTH2/MYH14/KIF5C/TSPOAP1/CDK5R1/TANC1/GIT1/NDEL1/MYH10/TRPV2/ITGA3/MAPT/RAC3/TIMP2/CPEB4/MAP1B/POLG/DICER1/ERC2/PACSIN1/MAPK8IP3/TBC1D24/PRKCB/TAOK2/RNF40/ORAI2/LMTK2/ACTB/GPER1/ZFYVE27/FEZ1/IGHMBP2/CTTN/SHANK2/TH/BRSK2/DLG3/E…	102
CC	GO:0045177	apical part of cell	130/4097	365/18678	1.16e-09	3.46e-08	EZR/VASH1/PLB1/CRB2/NOTCH1/SLC34A3/JAG1/ITGA8/CUBN/SLC23A2/ADCY8/GPIHBP1/SLC39A4/STX3/DCHS1/USH1C/OTOG/THY1/MFRP/AMOTL1/SLC26A9/AJAP1/PRKCZ/PAPPA2/KCNK2/CD34/ASPM/CRB1/SLC5A1/NF2/TCHP/HIP1R/RAPGEF2/FAT4/SLC7A5/SLC12A3/C5AR2/AP2A1/PTPRH/SRR/DPP4/DVL2/LRP2/CD300LG/OCLN/MARVELD2/SLC30A5/SLC6A18/TJP1/CSPG4/LGMN/EGFR/SLC4A7/SLC22A13/SLC26A6/PTH1R/SLC6A20/SLC44A4/AGER/PKHD1/ADGRF5/BYSL/RAB27B/SLC9A3R2/…	130
CC	GO:0045211	postsynaptic membrane	111/4097	299/18678	1.29e-09	3.63e-08	SYNE1/GPHN/CHRM5/IGSF21/DRD1/SEMA4C/SEMA4F/STRN/EPHB2/NSMF/GRIN1/EFNB2/KCTD12/PCDH17/ABI1/SYNDIG1/CHRNG/OPRK1/ADCY8/ADGRB1/CHRM4/ARRB1/ADORA1/CNTN2/KLHL17/NRP2/CBLN1/LRFN1/GRIK5/PRR12/SHANK1/TANC1/SLC6A4/TRPV1/CHRNE/MINK1/ARRB2/CHRNB1/EFNB3/SRCIN1/SLC16A3/CHRNA1/CACNG5/CPEB4/NTRK3/ABHD17C/CHRNA5/LRFN5/LHFPL4/ABHD6/GRM2/CSPG5/SLC6A11/GRIP2/GABBR1/LRFN2/GRIN2A/SHISA9/GRID2IP/SORCS3/NEURL1/CPEB3/PTE…	111
CC	GO:0031253	cell projection membrane	114/4097	317/18678	6.44e-09	1.72e-07	EZR/PLEK2/SYNE2/SPTBN5/EPHA2/DRD1/APC/PROM2/PSD4/ANTXR1/EHD3/CYS1/SLC27A4/SLC34A3/SYTL1/SPATA13/ITGA8/CUBN/FERMT1/ARL13B/SRC/HPCA/SNTG1/THY1/ADORA1/DHRS3/GNB1/SLC5A1/NF2/CORO1C/RAB35/HIP1R/HHIP/PIEZO1/EPB41L5/CNGB1/AKT2/PTPRH/MYO1D/MYO1C/INPP5K/TRPV1/DPP4/ITGA3/LRP2/MPP2/MAPT/ITGB3/MYO10/SLC6A18/CSPG4/CLASP2/ARF4/SLC26A6/PTH1R/PLXND1/FGD5/GUCA1B/FGD2/PACSIN1/EPB41L3/PKD1/SHISA9/GPER1/PSD/PKD2L1/P…	114
CC	GO:0016324	apical plasma membrane	109/4097	300/18678	7.22e-09	1.84e-07	EZR/PLB1/CRB2/NOTCH1/SLC34A3/JAG1/CUBN/SLC23A2/ADCY8/GPIHBP1/SLC39A4/STX3/OTOG/THY1/MFRP/AMOTL1/SLC26A9/AJAP1/PRKCZ/PAPPA2/KCNK2/CD34/ASPM/CRB1/SLC5A1/HIP1R/RAPGEF2/SLC7A5/SLC12A3/AP2A1/PTPRH/DPP4/LRP2/CD300LG/OCLN/MARVELD2/SLC30A5/SLC6A18/CSPG4/EGFR/SLC4A7/SLC22A13/SLC26A6/PTH1R/SLC6A20/SLC44A4/AGER/PKHD1/RAB27B/SLC9A3R2/EMP2/SCNN1G/CLDN4/SLC2A1/PTEN/FAT1/SORBS2/SLC22A12/SPTBN2/CDHR5/TCIRG1/ANO1…	109
CC	GO:0031256	leading edge membrane	65/4097	153/18678	9.13e-09	2.21e-07	EZR/PLEK2/SYNE2/EPHA2/APC/PSD4/ANTXR1/SPATA13/ITGA8/FERMT1/SRC/HPCA/SNTG1/THY1/ADORA1/NF2/CORO1C/HIP1R/PIEZO1/EPB41L5/AKT2/MYO1D/MYO1C/INPP5K/TRPV1/DPP4/MPP2/MAPT/ITGB3/CSPG4/CLASP2/ARF4/PLXND1/FGD5/FGD2/PACSIN1/EPB41L3/SHISA9/GPER1/PSD/PSD3/RASGRP2/EPS8L2/ADORA2A/ARHGEF2/CNTNAP2/MYO1G/ATP2B1/DDN/GABARAPL1/PDXP/ADGRV1/WWC1/GRIA1/DIAPH1/PSD2/APC2/ARHGAP45/PALM/UNC5A/PDE4A/KANK1/DOCK8/TLN1/MYO6	65
CC	GO:0005938	cell cortex	88/4097	229/18678	9.79e-09	2.26e-07	AKAP12/SNX9/EZR/SPTB/NEDD4/SPTBN5/DCTN1/ACTR2/SPTAN1/HMCN2/TSC1/GPSM1/NSMF/ARHGEF7/KDF1/EPB41/BFSP1/NCL/TRAF6/NUMA1/STIM1/ST5/PRKCZ/LAMC2/HMCN1/NF2/CORO1C/TCHP/SPIRE2/CLASP1/EXOC3L1/RYR1/AKT2/SPTBN4/ERMN/MYO1D/NOS2/FLOT2/MYH10/FMNL1/MYO10/AKAP13/CLASP2/MYRIP/FLNB/ERC2/BSN/EXOC2/DST/SPIRE1/ACTB/SLC2A1/STOX1/FMN2/SPTBN2/CTTN/SHROOM4/SHROOM2/MPP1/PDZD4/EMD/FLNA/FNBP1L/SPTA1/CAV1/PCLO/PPP1R9A/COBL/RA…	88
CC	GO:0009898	cytoplasmic side of plasma membrane	51/4097	114/18678	4.69e-08	1.04e-06	SNX9/EZR/SPTB/HTRA2/CNR2/LDLRAP1/EPB41/TGM3/HCK/TRAF6/ERRFI1/KCNAB2/AJAP1/GNB1/NPHS2/RGS8/TRAF5/PTPRC/PTPN7/CYLD/CARMIL2/GRAMD1A/PKP4/STAC2/JUP/CYTH1/KCNIP1/SNX18/FES/TRAF3/STAC/DTNA/GNG13/LITAF/HIP1/CYTH3/PTEN/IKBKB/TH/SHROOM4/CDK16/SPTA1/RAB21/ATP2B1/STAC3/GM2A/PALM/GNA15/PGM5/PTK2B/PTPN3	51
CC	GO:0030427	site of polarized growth	68/4097	169/18678	5.71e-08	1.21e-06	TIAM2/TMOD2/MYO5A/NDRG2/MYO9A/HNRNPR/TSC1/ABI1/PARD3/STMN3/STX3/GDPD5/THY1/CBL/DVL1/INPP5J/SSH1/AMFR/CYTH2/MYH14/KIF5C/CDK5R1/NDEL1/MYH10/TRPV2/ITGA3/MAPT/RAC3/TIMP2/CPEB4/MAP1B/DICER1/ERC2/MAPK8IP3/TAOK2/ORAI2/LMTK2/ZFYVE27/PI4K2A/FEZ1/IGHMBP2/CTTN/SHANK2/DLG3/FGF13/TRPC5/KIF21B/ARHGAP4/CCDC120/GAP43/PPP1R9A/COBL/LRRK2/LRP1/PTPRO/UNC5C/DPYSL3/CBARP/GPRIN1/ADGRL1/GRM6/PALLD/DSCAM/NEFL/STMN4/PTK2B…	68
CC	GO:0005604	basement membrane	43/4097	91/18678	7.63e-08	1.55e-06	FBN1/COLQ/NID2/HSPG2/HMCN2/LAMC3/ENTPD2/COL4A2/COL4A1/FREM2/LAMA5/MATN2/COL4A4/VWA1/AGRN/LAMC1/LAMC2/HMCN1/LAD1/APLP1/EGFLAM/ACAN/COL7A1/DST/LAMA3/LAMA1/COL17A1/MMRN2/NID1/EFEMP2/CCDC80/COL4A6/P3H2/LAMB1/COL28A1/COL2A1/NTN4/FRAS1/FREM1/LOXL2/TNC/LAMA4/COL18A1	43
CC	GO:0005581	collagen trimer	41/4097	86/18678	1.12e-07	2.11e-06	COL6A6/COL6A5/COLQ/EMILIN1/COL4A2/COL4A1/C1QTNF9/C1QL3/COL16A1/COL20A1/COL4A4/EMID1/C1QL2/MARCO/COL1A1/C1QL1/C1QTNF1/COL5A2/WDR33/COL7A1/COL6A3/COL11A2/COL21A1/COLEC12/EMILIN2/COL26A1/COL17A1/SFTPD/COL13A1/EDA/COL4A6/COL24A1/COL28A1/COL1A2/COL2A1/C1QTNF6/SCARA3/COL27A1/COL12A1/COL10A1/COL18A1	41
CC	GO:0043197	dendritic spine	59/4097	142/18678	1.12e-07	2.11e-06	ITPKA/DRD1/STRN/GRIN1/ITGA8/SYNDIG1/HPCA/ARFGEF2/ASAP1/ADGRB1/DOCK10/ARRB1/ADORA1/DVL1/ABI2/NOS1/P2RX4/HIP1R/ARHGAP33/SLC8A2/SHANK1/CDK5R1/SEZ6/TRPV1/ARRB2/MYH10/MPP2/MAPT/CPEB4/MAP1B/ABHD17C/ARF4/SHISA9/EEF2K/GPER1/NEURL1/PSD/PTEN/ARHGAP32/PPP1CA/CTTN/SHANK2/FRMPD4/PDE4B/DGKI/LRRC4/KCND2/PPP1R9A/ATP2B1/DDN/ANKS1B/PTPRO/GRID2/GRIA1/SYNPO/PALM/DNAJB1/LZTS1/LPAR1	59
CC	GO:0034703	cation channel complex	71/4097	182/18678	1.27e-07	2.3e-06	HCN4/KCNIP3/CACNA1B/LRRC26/GRIN1/KCNQ2/KCNB1/KCNG1/KCNS2/KCNQ5/LRRC55/KCNA4/SCN4B/CNTN2/KCNAB2/KCNK2/CACNA1S/NOS1/KCNG4/CNGB1/SCN1B/KCNK6/RYR1/SHANK1/VAMP2/CACNA1G/KCNH4/SCN4A/GRIN2C/CACNG5/KCNIP1/HCN1/AKAP6/CATSPER2/SCN10A/ABHD6/CACNA1D/PKD1/GRIN2A/SCNN1G/ATP2A1/KCNIP2/PKD2L1/RYR2/CATSPER1/CTTN/KCNQ1/DLG3/TRPC5/PDE4B/PORCN/DPP6/KCNH2/CNTNAP2/KCND2/AKAP9/SCN8A/STAC3/ABCC9/GRIN2B/SCNN1A/KCNA5/KCNA…	71
CC	GO:0030426	growth cone	66/4097	166/18678	1.51e-07	2.66e-06	TIAM2/TMOD2/MYO5A/NDRG2/MYO9A/HNRNPR/TSC1/ABI1/PARD3/STMN3/STX3/GDPD5/THY1/CBL/DVL1/INPP5J/SSH1/AMFR/CYTH2/MYH14/KIF5C/CDK5R1/NDEL1/MYH10/TRPV2/ITGA3/MAPT/RAC3/TIMP2/CPEB4/MAP1B/DICER1/ERC2/MAPK8IP3/TAOK2/ORAI2/LMTK2/ZFYVE27/FEZ1/IGHMBP2/CTTN/SHANK2/DLG3/FGF13/TRPC5/KIF21B/ARHGAP4/CCDC120/GAP43/PPP1R9A/COBL/LRRK2/LRP1/PTPRO/UNC5C/DPYSL3/CBARP/GPRIN1/ADGRL1/PALLD/DSCAM/NEFL/STMN4/PTK2B/SIGMAR1/UTRN	66
CC	GO:0043235	receptor complex	102/4097	292/18678	2.06e-07	3.49e-06	TSHR/TAS1R2/ITGA11/HTRA2/CD8A/EMILIN1/IFNLR1/ENG/NOTCH1/RXRA/GRIN1/FLT1/ITGA8/LYN/IRS1/NR1H3/TRAF6/TNFRSF1B/TAS1R3/NRP2/TRAF5/PLXNA2/TLR2/SHANK1/PLA2R1/TRPV3/CHRNB1/ITGA3/PLXDC1/LRP2/ITGB3/ITGB4/CHRNA1/GRIN2C/GPRC5C/CACNG5/IGF1R/NTRK3/IMPG2/CHRNA5/TRAF3/EGFR/TGFBR2/ITGA9/ACVR2B/ABHD6/GPR62/PLXNB1/PTH1R/RIPK1/GABBR1/GRIN2A/SHISA9/IL4R/TAOK2/ITGAL/ITGAX/PKD2L1/IKBKB/FGFR1/ADRB3/BMPR1A/RET/TM7SF2/LR…	102
CC	GO:0030027	lamellipodium	73/4097	191/18678	2.21e-07	3.63e-06	TIAM2/PLEK2/SYNE2/SNX1/EPHA2/APC/MCC/CCDC88A/ACTR2/ANTXR1/TSC1/ARHGEF7/SPATA13/ABI1/STX3/SWAP70/PARVA/AMOTL1/ENAH/CDC42BPA/SCYL3/RAPH1/ABI2/NF2/CORO1C/SSH1/BCAR1/PIEZO1/CARMIL2/FLOT2/DPP4/MYH10/ABI3/SRCIN1/ITGB3/RAC3/MYO10/ARPIN/PSTPIP1/CSPG4/PLXND1/FGD5/FGD2/ROCK1/PTPRM/LIMK1/ABLIM1/ACTA2/FAT1/SORBS2/CORO1B/CTTN/GDPD2/NHS/AMOT/SCRIB/MYLK/PODXL/MYO1G/PPP1R9A/RAPGEF3/PTPRO/PDXP/PARVB/UNC5C/PKD2/PT…	73
CC	GO:0044309	neuron spine	59/4097	145/18678	2.67e-07	4.24e-06	ITPKA/DRD1/STRN/GRIN1/ITGA8/SYNDIG1/HPCA/ARFGEF2/ASAP1/ADGRB1/DOCK10/ARRB1/ADORA1/DVL1/ABI2/NOS1/P2RX4/HIP1R/ARHGAP33/SLC8A2/SHANK1/CDK5R1/SEZ6/TRPV1/ARRB2/MYH10/MPP2/MAPT/CPEB4/MAP1B/ABHD17C/ARF4/SHISA9/EEF2K/GPER1/NEURL1/PSD/PTEN/ARHGAP32/PPP1CA/CTTN/SHANK2/FRMPD4/PDE4B/DGKI/LRRC4/KCND2/PPP1R9A/ATP2B1/DDN/ANKS1B/PTPRO/GRID2/GRIA1/SYNPO/PALM/DNAJB1/LZTS1/LPAR1	59
CC	GO:0098797	plasma membrane protein complex	144/4097	451/18678	4.28e-07	6.59e-06	ABCD4/HCN4/NEO1/ITGA11/APC/KCNIP3/HTRA2/HSPG2/CD8A/EMILIN1/IFNLR1/CACNA1B/LRRC26/GRIN1/GJA3/GJD4/ITGA8/KCNQ2/KCNB1/KCNG1/KCNS2/LYN/SNTG1/KCNQ5/IRS1/LRRC55/TRAF6/KCNA4/CBL/SCN4B/CNTN2/KCNAB2/GNB1/KCNK2/TRAF5/CACNA1S/CORO1C/NOS1/TLR2/KCNG4/SCN1B/KCNK6/RYR1/AP2A1/SHANK1/CLTC/FLOT2/CHRNB1/VAMP2/CACNA1G/ITGA3/JUP/KCNH4/ITGB3/SCN4A/CHRNA1/GRIN2C/CACNG5/KCNIP1/HCN1/C6/IGF1R/CHRNA5/CATSPER2/TRAF3/EGFR/IT…	144
CC	GO:0030055	cell-substrate junction	131/4097	404/18678	5.53e-07	8.27e-06	AKAP12/EZR/IGF2R/ACTN1/SYNE2/TLN2/EPHA2/MMP14/ITGA11/MAP4K4/HSPG2/ACTR2/EHD3/RHOB/HSPA5/ENG/NUP214/ARHGEF7/EFNB2/FLT1/ITGA8/FERMT1/STX16/HCK/SNTB1/ADGRB1/PLEC/CAPN5/PARVA/THY1/CBL/TNS1/DIXDC1/NFASC/ENAH/PTPRC/CORO1C/GIT2/RPS3A/BCAR1/CLASP1/EPB41L5/SNTB2/NPHS1/PAK4/NECTIN2/CLTC/FLOT2/GIT1/DPP4/MPRIP/ITGA3/TNS4/JUP/ITGB3/MRC2/ITGB4/GNA13/FES/PEAK1/CSPG4/LIMS2/ZFYVE21/EGFR/CLASP2/PDCD6IP/XIRP1/FLNB/…	131
CC	GO:0098562	cytoplasmic side of membrane	56/4097	138/18678	5.9e-07	8.57e-06	SNX9/EZR/SPTB/HTRA2/CNR2/LDLRAP1/EPB41/TGM3/HCK/TRAF6/ERRFI1/KCNAB2/AJAP1/GNB1/NPHS2/RGS8/TRAF5/PTPRC/PTPN7/CYLD/CARMIL2/GRAMD1A/PKP4/STAC2/JUP/SPPL2C/CYTH1/KCNIP1/SNX18/FES/TRAF3/STAC/DTNA/GNG13/LITAF/HIP1/CYTH3/PTEN/IKBKB/TH/SHROOM4/CDK16/SPTA1/RAB21/ATP2B1/LRRK2/STAC3/PKD2/GM2A/PALM/SPPL2B/GNA15/RPS28/PGM5/PTK2B/PTPN3	56
CC	GO:0044420	extracellular matrix component	26/4097	47/18678	6.28e-07	8.87e-06	FBN1/THSD4/EMILIN1/COL4A2/COL4A1/LAMA5/COL4A4/TNR/LAMC1/LAMC2/COL1A1/ACAN/COL5A2/COL7A1/COL11A2/LAMA3/LAMA1/COL4A6/LAMB1/COL1A2/COL2A1/FBN2/ADAMTS10/COL27A1/TNC/COL12A1	26
CC	GO:0005874	microtubule	118/4097	357/18678	6.74e-07	9.26e-06	PCNT/DNAL1/MYO5A/RMDN3/TBCA/APC/DCTN1/EML6/FAM161A/TMEM214/MAPRE3/TTLL11/GOLGA2/ODF2/PARP4/MTUS2/NINL/SNPH/KIF3B/ARFGEF2/SYBU/TRIM55/NDRG1/CKAP5/TCP11L1/MAP6/NUMA1/STIM1/TTLL4/ZW10/DNAH14/KLHL21/KCNAB2/DVL1/ASPM/CAMSAP2/NAV1/CLIP1/DNAH10/FHDC1/CLASP1/CYLD/SNTB2/HAUS5/EML2/DYNLL2/CLTC/APPBP2/CDK5R1/SPAG5/GABARAP/DNAH2/FIGN/NDEL1/DNAH9/CDK5RAP3/MAPT/TBCD/DNAH17/DNAI2/MAP1B/DNAH5/TPPP/EML1/DYNC1H1/C…	118
CC	GO:0005924	cell-substrate adherens junction	128/4097	399/18678	1.4e-06	1.87e-05	AKAP12/EZR/IGF2R/ACTN1/SYNE2/TLN2/EPHA2/MMP14/ITGA11/MAP4K4/HSPG2/ACTR2/EHD3/RHOB/HSPA5/ENG/NUP214/ARHGEF7/EFNB2/FLT1/ITGA8/FERMT1/STX16/HCK/SNTB1/ADGRB1/PLEC/CAPN5/PARVA/THY1/CBL/TNS1/DIXDC1/NFASC/ENAH/PTPRC/CORO1C/GIT2/RPS3A/BCAR1/CLASP1/EPB41L5/SNTB2/NPHS1/PAK4/NECTIN2/CLTC/FLOT2/GIT1/DPP4/MPRIP/ITGA3/TNS4/JUP/ITGB3/MRC2/GNA13/FES/PEAK1/CSPG4/LIMS2/ZFYVE21/EGFR/CLASP2/PDCD6IP/XIRP1/FLNB/PRKAR2…	128
CC	GO:0005925	focal adhesion	127/4097	397/18678	1.81e-06	2.36e-05	AKAP12/EZR/IGF2R/ACTN1/SYNE2/TLN2/EPHA2/MMP14/ITGA11/MAP4K4/HSPG2/ACTR2/EHD3/RHOB/HSPA5/ENG/NUP214/ARHGEF7/EFNB2/FLT1/ITGA8/FERMT1/STX16/HCK/SNTB1/ADGRB1/PLEC/CAPN5/PARVA/THY1/CBL/TNS1/DIXDC1/NFASC/ENAH/PTPRC/CORO1C/GIT2/RPS3A/BCAR1/CLASP1/EPB41L5/SNTB2/NPHS1/PAK4/NECTIN2/CLTC/FLOT2/GIT1/DPP4/MPRIP/ITGA3/TNS4/JUP/ITGB3/MRC2/GNA13/FES/PEAK1/CSPG4/LIMS2/ZFYVE21/EGFR/CLASP2/PDCD6IP/XIRP1/FLNB/PRKAR2…	127
CC	GO:0005884	actin filament	34/4097	74/18678	3.78e-06	4.8e-05	EZR/ACTN1/MYO5A/FMN1/TSC1/HCK/SRC/MYO1C/RAC3/AKAP13/SH2B2/MARK2/CORO1B/CTTN/GDPD2/SHROOM4/ARHGAP6/AMOT/WAS/FLNA/LMOD2/COBL/PAWR/MYO1A/PKD2/DPYSL3/APC2/MISP/DAPK3/MYO9B/PALLD/DMTN/MYO6/FYN	34
CC	GO:0032838	plasma membrane bounded cell projection cytoplasm	66/4097	181/18678	5.45e-06	6.76e-05	DNAL1/ATG14/AP3B1/WDR35/WDR34/ABHD13/SPEF1/KIF3B/ARL13B/HPCA/ARFGEF2/SYBU/AMBRA1/KIF1B/CFAP74/CENPF/CFAP73/HIP1R/SPG7/GLI2/HYDIN/BLOC1S3/KIF5C/FLOT2/KIF1C/GABARAP/DNAH2/NDEL1/DNAH9/MAP2K4/MAPT/CCDC40/DNAH17/DNAI2/DNAH5/DNAH1/PRKAR2A/MAP4/BLOC1S5/KIF1A/ATG16L1/DST/SFPQ/RAB27B/MAPK8IP3/DNAH3/AP3M2/AP3M1/CCSAP/KIF4A/MAPK1/MAATS1/TRIM46/GLI3/DNAH11/RAB21/LRRK2/KIF5A/GABARAPL1/TULP3/TTLL8/PURA/AP3D1/R…	66
CC	GO:0062023	collagen-containing extracellular matrix	125/4097	399/18678	6.91e-06	8.22e-05	LTBP2/COL6A6/COL6A5/FBN1/COLQ/NID2/THBS1/PKM/THSD4/CILP/HSPG2/EMILIN1/ANGPTL2/HMCN2/LAMC3/EGFL7/ENTPD2/COL4A2/COL4A1/FREM2/SDC3/TINAGL1/COL16A1/COL20A1/LAMA5/BMP7/MATN2/SULF1/COL4A4/HPX/APOC3/NCAM1/FMOD/VWA1/AGRN/TNR/LAMC1/LAMC2/HMCN1/LAD1/CBLN1/APLP1/LTBP4/TGFB1/MMP28/COL1A1/ADAM11/TIMP2/FGF10/EGFLAM/ACAN/IMPG2/PCSK6/CSPG4/COL5A2/COCH/ADAMTS9/ITIH1/SEMA3B/MST1/COL7A1/COL6A3/TNXB/COL11A2/COL21A1/…	125
CC	GO:0031012	extracellular matrix	143/4097	468/18678	6.96e-06	8.22e-05	LTBP2/COL6A6/COL6A5/FBN1/COLQ/NID2/THBS1/MMP14/PKM/THSD4/CILP/HSPG2/WNT4/EMILIN1/ANGPTL2/HMCN2/LAMC3/EGFL7/ENTPD2/COL4A2/COL4A1/FREM2/SDC3/TINAGL1/COL16A1/COL20A1/LAMA5/BMP7/MMP24/MMP16/MATN2/SULF1/COL4A4/HPX/APOC3/NCAM1/MMP7/FMOD/VWA1/AGRN/TNR/LAMC1/LAMC2/HMCN1/LAD1/TFIP11/MMP17/GLG1/CRISPLD2/CBLN1/MMP15/APLP1/LTBP4/TGFB1/MMP28/COL1A1/ADAM11/TIMP2/FGF10/EGFLAM/ACAN/IMPG2/PCSK6/CSPG4/COL5A2/COCH/…	143
CC	GO:0032591	dendritic spine membrane	9/4097	10/18678	9.37e-06	0.000108314	ITGA8/TRPV1/MPP2/SHISA9/GPER1/ATP2B1/DDN/GRIA1/PALM	9
CC	GO:0034702	ion channel complex	84/4097	249/18678	1.1e-05	0.000123947	CLCNKA/HCN4/KCNIP3/LRRC8A/CACNA1B/LRRC26/GRIN1/KCNQ2/KCNB1/KCNG1/KCNS2/KCNQ5/LRRC55/KCNA4/SCN4B/CNTN2/KCNAB2/KCNK2/CACNA1S/NOS1/KCNG4/CNGB1/SCN1B/KCNK6/RYR1/SHANK1/CHRNB1/VAMP2/CACNA1G/KCNH4/SCN4A/CHRNA1/GRIN2C/CACNG5/KCNIP1/HCN1/CHRNA5/AKAP6/CATSPER2/SCN10A/ABHD6/CACNA1D/SLC26A6/PKD1/GRIN2A/SHISA9/SCNN1G/ATP2A1/CLDN4/KCNIP2/PKD2L1/RYR2/CATSPER1/ANO1/CTTN/SHANK2/KCNQ1/DLG3/TRPC5/PDE4B/GABRQ/PORCN…	84
CC	GO:0019898	extrinsic component of membrane	70/4097	199/18678	1.2e-05	0.000132985	SNX9/SYTL3/EZR/ZFYVE1/ATG14/APC/BCL2L11/CNR2/OSR1/COQ4/SYTL1/NMT2/CUBN/TGM3/HCK/HPCA/NUMA1/PIK3CD/ERRFI1/KCNAB2/GNB1/RGS8/MTMR3/RPH3A/ULK1/GOLGA3/CYLD/CARMIL2/GRAMD1A/EHD2/EPN3/STAC2/JUP/TEPSIN/CYTH1/KCNIP1/PIK3R1/SNX18/FES/SNX33/STAC/DTNA/SMAD7/GNG13/ZC3H12A/PAM16/DOC2A/RNF40/HIP1/CYTH3/GFRA1/PSD/ST14/CDK16/SYN1/SCRIB/DGKI/WNT2/AKAP9/STAC3/MICALL1/SOX10/SCUBE1/WDFY3/JAKMIP1/APC2/GNA15/GBA2/PTK2B…	70
CC	GO:0030863	cortical cytoskeleton	35/4097	81/18678	1.47e-05	0.000159324	SNX9/EZR/SPTB/SPTBN5/ACTR2/SPTAN1/NSMF/EPB41/NUMA1/NF2/CLASP1/SPTBN4/NOS2/FLOT2/AKAP13/BSN/ACTB/SLC2A1/SPTBN2/CTTN/SHROOM4/SHROOM2/MPP1/FLNA/SPTA1/PCLO/PPP1R9A/RAPGEF3/MYO1A/FCHSD1/MISP/DMTN/GSN/EPB41L2/UTRN	35
CC	GO:1990752	microtubule end	16/4097	26/18678	1.5e-05	0.000159324	MYO5A/DCTN1/MAPRE3/CKAP5/NUMA1/ASPM/CAMSAP2/CLIP1/CLASP1/SPAG5/DST/CLIP2/NAV3/NCKAP5L/MISP/CAMSAP3	16
CC	GO:0099061	integral component of postsynaptic density membrane	24/4097	48/18678	1.72e-05	0.000178282	GRIN1/EFNB2/LRFN1/GRIK5/EFNB3/SLC16A3/LRFN5/GRIN2A/SHISA9/SORCS3/GRID1/LRRTM3/LRFN4/DRD3/PLPPR4/LRRC4/ADCY1/NRCAM/PTPRO/CLSTN3/GRID2/GRIA1/PTPRS/CLSTN2	24
CC	GO:0099699	integral component of synaptic membrane	56/4097	152/18678	1.92e-05	0.000195334	DRD1/EPHB2/GRIN1/EFNB2/PCDH17/OPRK1/ADCY8/ADORA1/ADAM23/NRP2/CNTNAP4/LRFN1/GRIK5/SLC6A4/CHRNE/CHRNB1/EFNB3/SLC16A3/CHRNA1/CACNG5/NTRK3/LRFN5/SCN10A/ABHD6/CACNA1D/GRM2/CSPG5/SLC6A11/GRIN2A/SHISA9/SORCS3/SLC6A9/GRID1/LRRTM3/LRFN4/SLC6A8/ADORA2A/DRD3/PLPPR4/CADM3/KCNJ9/NCSTN/CHRM2/LRRC4/KCND2/ADCY1/NRCAM/ATP2B1/PTPRO/CLSTN3/GRID2/P2RY1/GRIA1/PTPRS/CLSTN2/HTR1B	56
CC	GO:0099055	integral component of postsynaptic membrane	45/4097	115/18678	2.19e-05	0.000218649	DRD1/EPHB2/GRIN1/EFNB2/PCDH17/OPRK1/ADORA1/NRP2/LRFN1/GRIK5/SLC6A4/CHRNE/CHRNB1/EFNB3/SLC16A3/CHRNA1/CACNG5/NTRK3/LRFN5/ABHD6/GRM2/CSPG5/SLC6A11/GRIN2A/SHISA9/SORCS3/SLC6A9/GRID1/LRRTM3/LRFN4/SLC6A8/ADORA2A/DRD3/PLPPR4/CHRM2/LRRC4/KCND2/ADCY1/NRCAM/PTPRO/CLSTN3/GRID2/GRIA1/PTPRS/CLSTN2	45
CC	GO:0099240	intrinsic component of synaptic membrane	59/4097	164/18678	2.65e-05	0.000259507	DRD1/EPHB2/NTNG2/GRIN1/EFNB2/PCDH17/OPRK1/ADCY8/ADORA1/CNTN2/ADAM23/NRP2/CNTNAP4/LRFN1/GRIK5/FLOT2/SLC6A4/CHRNE/CHRNB1/EFNB3/SLC16A3/CHRNA1/CACNG5/NTRK3/LRFN5/SCN10A/ABHD6/CACNA1D/GRM2/CSPG5/SLC6A11/GRIN2A/SHISA9/SORCS3/SLC6A9/GRID1/LRRTM3/LRFN4/SLC6A8/ADORA2A/DRD3/PLPPR4/CADM3/KCNJ9/NCSTN/CHRM2/LRRC4/KCND2/ADCY1/NRCAM/ATP2B1/PTPRO/CLSTN3/GRID2/P2RY1/GRIA1/PTPRS/CLSTN2/HTR1B	59
CC	GO:0001726	ruffle	60/4097	168/18678	2.92e-05	0.000280563	SNX9/EZR/S100B/ACTN1/MYO5A/TLN2/EPHA2/APC/PSD4/ARHGEF7/SPATA13/FERMT1/SRC/SNTG1/INPP5J/NF2/CORO1C/CLIP1/HIP1R/BCAR1/EPB41L5/CARMIL2/RINL/AKT2/MYO1C/INPP5K/ITGB3/MYO10/CLASP2/MTMR14/FRMD4B/ARF4/FGD5/FGD2/PACSIN1/ROCK1/SH2B2/CYTH3/PSD/PSD3/RASGRP2/EPS8L2/CTTN/AMOT/MTM1/ARHGEF2/PODXL/COBL/PDXP/WWC1/DIAPH1/PSD2/ARHGAP45/PDE4A/PALLD/KANK1/TLN1/ATP6V1B2/GSN/MYO6	60
CC	GO:0098936	intrinsic component of postsynaptic membrane	46/4097	120/18678	3.3e-05	0.000310589	DRD1/EPHB2/GRIN1/EFNB2/PCDH17/OPRK1/ADORA1/CNTN2/NRP2/LRFN1/GRIK5/SLC6A4/CHRNE/CHRNB1/EFNB3/SLC16A3/CHRNA1/CACNG5/NTRK3/LRFN5/ABHD6/GRM2/CSPG5/SLC6A11/GRIN2A/SHISA9/SORCS3/SLC6A9/GRID1/LRRTM3/LRFN4/SLC6A8/ADORA2A/DRD3/PLPPR4/CHRM2/LRRC4/KCND2/ADCY1/NRCAM/PTPRO/CLSTN3/GRID2/GRIA1/PTPRS/CLSTN2	46
CC	GO:0042734	presynaptic membrane	52/4097	141/18678	3.63e-05	0.000335213	IGSF21/DRD1/EPHB2/DENND1A/NTNG2/EFNB2/KCTD12/PCDH17/GAD2/SNPH/OPRK1/ADCY8/RIMS1/ADORA1/ADAM23/CNTNAP4/GRIK5/FLOT2/SLC6A4/EFNB3/FCHO2/IL31RA/SCN10A/ERC2/CACNA1D/GRM2/SLC6A11/GABBR1/ROGDI/GRIN2A/HIP1/GPER1/PI4K2A/SLC6A9/ADORA2A/SCRIB/CADM3/KCNJ9/NCSTN/DGKI/CHRM2/ZDHHC17/SYT1/ATP2B1/ERC1/PICK1/P2RY1/PTPRS/ADGRL1/UNC13A/APBA1/HTR1B	52
CC	GO:0035097	histone methyltransferase complex	29/4097	65/18678	3.79e-05	0.000344232	MAX/MGA/CHD8/E2F6/WDR5/NCOA6/RBBP4/ZNF335/KMT2A/KMT2B/SUZ12/EZH1/BPTF/PHF1/CXXC1/SETD1A/KAT8/MEN1/TAF1/HCFC1/USF1/PAXIP1/KMT2C/EZH2/HDAC9/KMT2D/HCFC2/PHF19/HDAC2	29
CC	GO:0098839	postsynaptic density membrane	27/4097	59/18678	4.01e-05	0.000358068	GRIN1/EFNB2/LRFN1/GRIK5/EFNB3/SLC16A3/LRFN5/GRIN2A/SHISA9/SORCS3/GRID1/LRRTM3/LRFN4/SCRIB/DRD3/PLPPR4/DGKI/LRRC4/ADCY1/NRCAM/AKAP9/PTPRO/CLSTN3/GRID2/GRIA1/PTPRS/CLSTN2	27
CC	GO:0030133	transport vesicle	108/4097	349/18678	4.98e-05	0.000436701	IGF2R/GALNT15/APH1B/SV2C/ASTL/SEMA4C/RAB11FIP5/TGFA/CCDC88A/AFTPH/SLC2A8/DBH/GRIN1/GAD2/PEF1/DNAJC5/STX16/NRSN2/BCL2L1/HCK/OPRK1/KCNK9/SYT13/MAP6/RAB6A/SYT9/ARCN1/SYT2/SVOP/RAB35/RPH3A/CRISPLD2/EXOC3L1/SNTB2/BLOC1S3/AP2A1/CLTC/SYNRG/VAMP2/NDEL1/RAB5C/SV2B/FURIN/TMED3/SCAMP5/TRIP11/CHGA/MYRIP/ITPR1/BSN/SCAP/COPG1/BLOC1S5/KIF1A/RAB27B/WDR7/SYNGR3/ROGDI/GRIN2A/DOC2A/VGF/VTI1A/PI4K2A/SLC6A9/SLC18A3/V…	108
CC	GO:0098858	actin-based cell projection	68/4097	200/18678	5.48e-05	0.000472194	TIAM2/EZR/SYNE2/MYO5A/PROM2/ANTXR1/TPRN/SYTL1/SPATA13/ABI1/USH1C/NFASC/ENAH/RAPH1/ABI2/CRB1/NF2/TGFB1/AP2A1/PTPRH/ERMN/MYO1C/MYO15A/ITGA3/SRCIN1/ITGB3/FSCN2/MYO10/STRC/DYNC1H1/SLC4A7/LOXHD1/SPN/MORN4/ACTA2/PCDH15/FAT1/FMN2/EPS8L2/CDHR5/DMD/FGF13/MTM1/MPP1/GAP43/RHOC/UBE2Q1/MUC20/PODXL/MYO1G/DOCK4/PPP1R9A/RAPGEF3/LRRK2/MYO1A/PLEKHG6/UNC5C/PROM1/ADGRV1/SLC26A2/GRXCR2/PALM/EPHB1/KIF13B/CA9/ATP6V1B2/…	68
CC	GO:0019897	extrinsic component of plasma membrane	40/4097	102/18678	5.78e-05	0.000487296	SNX9/SYTL3/APC/CNR2/SYTL1/CUBN/TGM3/HCK/NUMA1/ERRFI1/KCNAB2/GNB1/RGS8/CYLD/CARMIL2/GRAMD1A/EPN3/STAC2/JUP/CYTH1/KCNIP1/SNX18/FES/STAC/DTNA/SMAD7/GNG13/HIP1/CYTH3/ST14/CDK16/SCRIB/DGKI/WNT2/AKAP9/STAC3/SCUBE1/APC2/GNA15/PTK2B	40
CC	GO:0005913	cell-cell adherens junction	33/4097	79/18678	5.85e-05	0.000487296	ACTN1/APC/LYN/NDRG1/TNKS1BP1/EIF4G2/TRIM29/AJAP1/CRB1/PAK4/NECTIN2/FLOT2/JUP/CDC42EP4/TJP1/STXBP6/DSP/PTPRM/SMAD7/BAIAP2L1/NRAP/DLG5/PPP1CA/PKP3/SHROOM2/KIAA1210/SCRIB/ZYX/CDC42EP1/ADD1/FAT2/CAMSAP3/PGM5	33
CC	GO:0031234	extrinsic component of cytoplasmic side of plasma membrane	25/4097	54/18678	6.05e-05	0.000492263	SNX9/CNR2/TGM3/HCK/ERRFI1/KCNAB2/GNB1/RGS8/CYLD/CARMIL2/GRAMD1A/STAC2/CYTH1/KCNIP1/SNX18/FES/STAC/DTNA/GNG13/HIP1/CYTH3/CDK16/STAC3/GNA15/PTK2B	25
CC	GO:0099146	intrinsic component of postsynaptic density membrane	24/4097	51/18678	6.1e-05	0.000492263	GRIN1/EFNB2/LRFN1/GRIK5/EFNB3/SLC16A3/LRFN5/GRIN2A/SHISA9/SORCS3/GRID1/LRRTM3/LRFN4/DRD3/PLPPR4/LRRC4/ADCY1/NRCAM/PTPRO/CLSTN3/GRID2/GRIA1/PTPRS/CLSTN2	24
CC	GO:0070160	tight junction	46/4097	123/18678	6.72e-05	0.000533673	AFDN/CGNL1/EPHA2/APC/STRN/CLDN10/PARD3/FRMD4A/AMOTL1/FZD5/PRKCZ/PARD3B/RAPGEF2/CYTH2/CLDN7/PLXDC1/WNK4/TBCD/CYTH1/OCLN/MARVELD2/TJP1/PDCD6IP/FRMD4B/CLDN9/UBN1/CLDN4/CYTH3/CLDN23/CCND1/DLG3/NHS/SHROOM2/RAP2C/PATJ/MAGI3/CGN/ASH1L/ARHGEF2/AOC1/ADCYAP1R1/CLDN1/PRKCI/SYNPO/MPDZ/EPB41L4B	46
CC	GO:0044306	neuron projection terminus	45/4097	120/18678	7.43e-05	0.000581551	KCNIP3/HNRNPR/CAD/GRIN1/UCN3/OPRK1/ADORA1/KCNAB2/KCNK2/NOS1/P2RX4/CNGB1/GRIK5/TSPOAP1/TANC1/GIT1/VAMP2/POLG/PTPN9/BSN/PACSIN1/TBC1D24/PRKCB/RNF40/ACTB/GPER1/VTI1A/FLRT1/TH/ELK1/DMD/CASR/HCN3/DGKI/CHRM2/SYT1/LRRK2/SLC17A8/KCNA6/CPLX1/ATCAY/UNC13A/UNC13B/NTRK2/HTR1B	45
CC	GO:0043296	apical junction complex	49/4097	134/18678	7.69e-05	0.000592314	CGNL1/APC/STRN/CLDN10/PARD3/FRMD4A/AMOTL1/FZD5/PRKCZ/PARD3B/RAPGEF2/NECTIN2/CYTH2/CLDN7/PLXDC1/JUP/WNK4/TBCD/CYTH1/FBF1/OCLN/MARVELD2/TJP1/PDCD6IP/FRMD4B/CLDN9/UBN1/CLDN4/CYTH3/CLDN23/CCND1/DLG3/NHS/SHROOM2/RAP2C/PATJ/MAGI3/CGN/ASH1L/ARHGEF2/AOC1/ADCYAP1R1/CLDN1/PRKCI/SHROOM3/SYNPO/CAMSAP3/MPDZ/EPB41L4B	49
CC	GO:0120111	neuron projection cytoplasm	33/4097	80/18678	7.87e-05	0.000597518	AP3B1/ABHD13/KIF3B/HPCA/SYBU/KIF1B/HIP1R/SPG7/BLOC1S3/KIF5C/FLOT2/KIF1C/NDEL1/MAP2K4/MAPT/BLOC1S5/KIF1A/DST/SFPQ/RAB27B/MAPK8IP3/AP3M2/AP3M1/KIF4A/MAPK1/TRIM46/RAB21/LRRK2/KIF5A/GABARAPL1/PURA/AP3D1/NEFL	33
CC	GO:0032589	neuron projection membrane	21/4097	43/18678	8.9e-05	0.000665278	ITGA8/HPCA/THY1/ADORA1/MYO1D/MYO1C/TRPV1/MPP2/MAPT/EPB41L3/SHISA9/GPER1/ADORA2A/CNTNAP2/ATP2B1/DDN/GABARAPL1/ADGRV1/GRIA1/PALM/UNC5A	21
CC	GO:0044448	cell cortex part	47/4097	128/18678	9.49e-05	0.000699264	SNX9/EZR/SPTB/SPTBN5/DCTN1/ACTR2/SPTAN1/NSMF/EPB41/NUMA1/STIM1/PRKCZ/NF2/TCHP/CLASP1/EXOC3L1/SPTBN4/NOS2/FLOT2/AKAP13/CLASP2/MYRIP/ERC2/BSN/EXOC2/ACTB/SLC2A1/SPTBN2/CTTN/SHROOM4/SHROOM2/MPP1/EMD/FLNA/SPTA1/PCLO/PPP1R9A/RAPGEF3/MYO1A/PKD2/CTBP1/FCHSD1/MISP/DMTN/GSN/EPB41L2/UTRN	47
CC	GO:0005923	bicellular tight junction	44/4097	118/18678	0.000103602	0.000752476	CGNL1/APC/STRN/CLDN10/PARD3/FRMD4A/AMOTL1/FZD5/PRKCZ/PARD3B/RAPGEF2/CYTH2/CLDN7/PLXDC1/WNK4/TBCD/CYTH1/OCLN/MARVELD2/TJP1/PDCD6IP/FRMD4B/CLDN9/UBN1/CLDN4/CYTH3/CLDN23/CCND1/DLG3/NHS/SHROOM2/RAP2C/PATJ/MAGI3/CGN/ASH1L/ARHGEF2/AOC1/ADCYAP1R1/CLDN1/PRKCI/SYNPO/MPDZ/EPB41L4B	44
CC	GO:0005813	centrosome	138/4097	473/18678	0.000115202	0.000824946	PCNT/FGFR1OP/ZFYVE26/KAT2B/CROCC/UBR4/DIS3L/APC/DCTN1/ALMS1/FAM161A/SLC1A4/CEP68/ITSN2/WDR35/ROCK2/RABGAP1/ODF2/USP20/CCDC187/RABL6/PIBF1/IFT88/MTUS2/MACROD2/PCNA/ADGRB2/BCL2L1/KIF3B/IFT52/NDRG1/HSF1/CKAP5/OBSL1/UVRAG/C2CD3/NUMA1/USP2/CEP164/DYRK3/SDCCAG8/CEP350/DHX9/CENPF/PPP2R5A/TRAF5/ASPM/CAMSAP2/ORC2/TCHP/BICDL1/CLIP1/FBXO31/CLASP1/CYLD/NLRC5/IST1/HAUS5/WDR62/B9D2/CCDC61/CCDC8/NUP62/DYNLL2/SP…	138
CC	GO:0098685	Schaffer collateral - CA1 synapse	33/4097	82/18678	0.000139265	0.000983407	AKAP12/NTNG2/EFNB2/ADCY8/STX3/PRKCZ/DVL1/TNR/SHANK1/ABR/FBXL20/ITPR1/BSN/GHRL/GABBR1/LRFN2/RNF216/ACTB/ADRB1/PLAT/GRM5/SYN1/DGKI/LRRC4/ADCY1/PRKCI/CPLX1/SYNPO/SH3GL1/PTPRS/APBA1/NEFL/FYN	33
CC	GO:0031674	I band	43/4097	116/18678	0.000144085	0.00100351	ACTN1/SYNE2/KAT2B/NEBL/SYNC/FBXO32/OBSL1/PARVA/PPP2R5A/CACNA1S/IGFN1/PPP1R12B/NOS1/RYR1/HRC/NEB/JUP/TTN/BIN1/AHNAK2/FLNB/CACNA1D/DST/ALDOA/SLC2A1/SORBS2/PDLIM3/SYNPO2L/MYPN/RYR2/CSRP3/DMD/PDE4B/MTM1/FLNA/SCN8A/KCNA5/CACNA1C/PARVB/ANK2/OBSCN/KY/PALLD	43
CC	GO:0070382	exocytic vesicle	57/4097	166/18678	0.000156408	0.00107461	SV2C/SEMA4C/SLC2A8/GRIN1/GAD2/DNAJC5/STX16/BCL2L1/OPRK1/KCNK9/RAB6A/SYT9/SYT2/SVOP/RAB35/RPH3A/VAMP2/NDEL1/RAB5C/SV2B/SCAMP5/BSN/KIF1A/RAB27B/WDR7/SYNGR3/ROGDI/GRIN2A/DOC2A/VTI1A/PI4K2A/SLC6A9/VDAC2/SLC17A6/TH/CDK16/SYN1/PDE4B/SLC6A17/NCSTN/DGKI/DDC/SYT1/LRRK2/RAB5B/SLC17A8/SYT10/VAMP1/SLC9B2/GRIA1/DPYSL3/CBARP/PTPRS/CLCN3/APBA1/LGI3/SLC17A5	57
CC	GO:0008021	synaptic vesicle	54/4097	156/18678	0.0001818	0.00120415	SV2C/SEMA4C/SLC2A8/GRIN1/GAD2/DNAJC5/STX16/BCL2L1/OPRK1/KCNK9/SYT9/SYT2/SVOP/RAB35/RPH3A/VAMP2/NDEL1/RAB5C/SV2B/SCAMP5/BSN/KIF1A/RAB27B/WDR7/SYNGR3/ROGDI/GRIN2A/DOC2A/VTI1A/PI4K2A/SLC6A9/VDAC2/SLC17A6/TH/CDK16/SYN1/PDE4B/SLC6A17/NCSTN/DGKI/DDC/SYT1/LRRK2/RAB5B/SLC17A8/VAMP1/SLC9B2/GRIA1/CBARP/PTPRS/CLCN3/APBA1/LGI3/SLC17A5	54
CC	GO:0097440	apical dendrite	11/4097	17/18678	0.000181911	0.00120415	NSMF/OSBP2/MYO1D/SEZ6/MAP1B/NEURL1/CPEB3/FLNA/SLC17A8/PPARGC1A/PTK2B	11
CC	GO:1902495	transmembrane transporter complex	85/4097	271/18678	0.000182367	0.00120415	ABCD4/CLCNKA/HCN4/KCNIP3/LRRC8A/CACNA1B/LRRC26/GRIN1/KCNQ2/KCNB1/KCNG1/KCNS2/KCNQ5/LRRC55/KCNA4/SCN4B/CNTN2/KCNAB2/KCNK2/CACNA1S/NOS1/KCNG4/CNGB1/SCN1B/KCNK6/RYR1/SHANK1/CHRNB1/VAMP2/CACNA1G/KCNH4/SCN4A/CHRNA1/GRIN2C/CACNG5/KCNIP1/HCN1/CHRNA5/AKAP6/CATSPER2/SCN10A/ABHD6/CACNA1D/SLC26A6/PKD1/GRIN2A/SHISA9/SCNN1G/ATP2A1/CLDN4/KCNIP2/PKD2L1/RYR2/CATSPER1/ANO1/CTTN/SHANK2/KCNQ1/DLG3/TRPC5/PDE4B/GABRQ…	85
CC	GO:0072686	mitotic spindle	37/4097	97/18678	0.00020966	0.00136101	MAPKBP1/FAM161A/AGBL5/MAPRE3/GOLGA2/KDF1/RAE1/HSF1/NUMA1/ASPM/HECW2/EML2/NUP62/KIF2B/CLTC/PKP4/SPAG5/AURKB/NCOR1/EML1/CLASP2/MAP4/PKHD1/CCSAP/CEP295/CTTN/TBL1X/STAG2/IKBKG/MAPK1/IQCB1/YEATS2/TBCK/PKD2/DIAPH1/MISP/SLC34A1	37
CC	GO:0030016	myofibril	65/4097	197/18678	0.000211478	0.00136101	SYNE1/ACTN1/SYNE2/KAT2B/CMYA5/MYOM3/NEBL/MYLK2/MYH7B/SYNC/ABRA/FBXO32/PLEC/MYBPC3/OBSL1/PARVA/PPP2R5A/CACNA1S/IGFN1/PPP1R12B/CORO1C/NOS1/RYR1/HRC/NEB/JUP/NBR1/TTN/SYNM/BIN1/AHNAK2/FLNB/CACNA1D/DST/ALDOA/SLC2A1/SORBS2/PDLIM3/SYNPO2L/MYPN/RYR2/CSRP3/AHNAK/TNNT3/DMD/PDE4B/MTM1/FLNA/PDE4DIP/DUSP27/LMOD2/SCN8A/ARHGEF25/MYBPC1/ABCC9/KCNA5/CACNA1C/PARVB/ANK2/OBSCN/SQSTM1/KY/PALLD/PGM5/TRIM32	65
CC	GO:0016328	lateral plasma membrane	25/4097	58/18678	0.000248384	0.00156017	APC/KCNB1/NUMA1/DVL1/CORO1C/PPP2R1A/MYO1C/DVL2/CLDN7/JUP/TBCD/OCLN/PKD1/CLDN4/GNA12/MARK2/DMD/FGF13/VANGL1/IQGAP3/VANGL2/CLDN1/MYO1A/ERBB3/PTPRO	25
CC	GO:0009925	basal plasma membrane	15/4097	28/18678	0.000248561	0.00156017	LDLRAP1/CD34/C5AR2/SLC27A5/MYO1C/ITGA9/DST/OSCP1/CLDN4/KCNQ4/SHROOM4/MUC20/MET/MYO1A/PKD2	15
CC	GO:0032587	ruffle membrane	35/4097	91/18678	0.000254914	0.00157464	EZR/EPHA2/APC/PSD4/SPATA13/FERMT1/SRC/SNTG1/NF2/CORO1C/HIP1R/EPB41L5/AKT2/MYO1C/INPP5K/ITGB3/CLASP2/ARF4/FGD5/FGD2/PACSIN1/PSD/PSD3/RASGRP2/EPS8L2/ARHGEF2/PDXP/WWC1/DIAPH1/PSD2/ARHGAP45/PDE4A/KANK1/TLN1/MYO6	35
CC	GO:0005774	vacuolar membrane	113/4097	382/18678	0.000257061	0.00157464	IGF2R/ABCD4/ZFYVE26/AP5M1/ATG14/PLA2G4E/SLC22A17/AP3B1/SLC2A8/SLC30A2/CLN5/CUBN/THBD/DNAJC5/STK11IP/UVRAG/ARRB1/SBF2/TMBIM1/SIDT2/TMEM63A/CLCN6/MTOR/GNB1/DEPDC5/TPCN1/P2RX4/VPS33A/ULK1/MFSD8/WDR59/ABCC11/SLC12A4/AP2A1/CLTC/CTNS/DPP4/GABARAP/CD68/LRP2/RAB5C/GRN/PLEKHM1/NSF/GAA/RAB37/LPCAT1/ANPEP/VPS33B/TM6SF1/ABHD6/RAB44/NPC1/NAPG/RNF152/NPRL3/CLCN7/LITAF/SPNS1/TECPR1/HPS6/PI4K2A/SZT2/HGSNAT/MARCH…	113
CC	GO:0034708	methyltransferase complex	34/4097	88/18678	0.000280702	0.00169899	WTAP/MAX/MGA/CHD8/E2F6/WDR5/NCOA6/RBBP4/ZNF335/KMT2A/KMT2B/SNRPD2/SUZ12/EZH1/BPTF/RIOK1/PHF1/CXXC1/SETD1A/KAT8/MEN1/TAF1/HCFC1/RBM15/USF1/PAXIP1/KMT2C/EZH2/HDAC9/KMT2D/HCFC2/WDR4/PHF19/HDAC2	34
CC	GO:0044449	contractile fiber part	63/4097	192/18678	0.000310907	0.00185966	SYNE1/ACTN1/SYNE2/KAT2B/CMYA5/MYOM3/NEBL/MYLK2/SYNC/ABRA/FBXO32/PLEC/MYBPC3/OBSL1/PARVA/PPP2R5A/CACNA1S/IGFN1/PPP1R12B/CORO1C/NOS1/RYR1/HRC/NEB/JUP/NBR1/TTN/SYNM/BIN1/AHNAK2/FLNB/CACNA1D/DST/ALDOA/SLC2A1/ACTA2/SORBS2/PDLIM3/SYNPO2L/MYPN/RYR2/CSRP3/AHNAK/TNNT3/DMD/PDE4B/MTM1/FLNA/DUSP27/LMOD2/SCN8A/ARHGEF25/ABCC9/KCNA5/CACNA1C/PARVB/ANK2/OBSCN/SQSTM1/KY/PALLD/PGM5/TRIM32	63
CC	GO:0030017	sarcomere	58/4097	174/18678	0.000334677	0.00197857	SYNE1/ACTN1/SYNE2/KAT2B/CMYA5/MYOM3/NEBL/MYLK2/SYNC/ABRA/FBXO32/MYBPC3/OBSL1/PARVA/PPP2R5A/CACNA1S/IGFN1/PPP1R12B/CORO1C/NOS1/RYR1/HRC/NEB/JUP/NBR1/TTN/BIN1/AHNAK2/FLNB/CACNA1D/DST/ALDOA/SLC2A1/SORBS2/PDLIM3/SYNPO2L/MYPN/RYR2/CSRP3/TNNT3/DMD/PDE4B/MTM1/FLNA/DUSP27/LMOD2/SCN8A/ARHGEF25/ABCC9/KCNA5/CACNA1C/PARVB/ANK2/OBSCN/SQSTM1/KY/PALLD/TRIM32	58
CC	GO:1990351	transporter complex	85/4097	276/18678	0.00035482	0.00207354	ABCD4/CLCNKA/HCN4/KCNIP3/LRRC8A/CACNA1B/LRRC26/GRIN1/KCNQ2/KCNB1/KCNG1/KCNS2/KCNQ5/LRRC55/KCNA4/SCN4B/CNTN2/KCNAB2/KCNK2/CACNA1S/NOS1/KCNG4/CNGB1/SCN1B/KCNK6/RYR1/SHANK1/CHRNB1/VAMP2/CACNA1G/KCNH4/SCN4A/CHRNA1/GRIN2C/CACNG5/KCNIP1/HCN1/CHRNA5/AKAP6/CATSPER2/SCN10A/ABHD6/CACNA1D/SLC26A6/PKD1/GRIN2A/SHISA9/SCNN1G/ATP2A1/CLDN4/KCNIP2/PKD2L1/RYR2/CATSPER1/ANO1/CTTN/SHANK2/KCNQ1/DLG3/TRPC5/PDE4B/GABRQ…	85
CC	GO:0098644	complex of collagen trimers	11/4097	18/18678	0.000374958	0.00216632	COL4A2/COL4A1/COL4A4/COL1A1/COL5A2/COL7A1/COL11A2/COL4A6/COL1A2/COL2A1/COL27A1	11
CC	GO:0008076	voltage-gated potassium channel complex	30/4097	76/18678	0.000407966	0.00233054	HCN4/KCNIP3/LRRC26/KCNQ2/KCNB1/KCNG1/KCNS2/KCNQ5/LRRC55/KCNA4/CNTN2/KCNAB2/KCNK2/KCNG4/KCNK6/VAMP2/KCNH4/KCNIP1/HCN1/KCNIP2/CTTN/KCNQ1/DPP6/KCNH2/CNTNAP2/KCND2/AKAP9/KCNA5/KCNA6/HCN2	30
CC	GO:0043292	contractile fiber	67/4097	209/18678	0.000427872	0.0024171	SYNE1/ACTN1/SYNE2/KAT2B/CMYA5/MYOM3/NEBL/MYLK2/MYH7B/SYNC/ABRA/FBXO32/PLEC/MYBPC3/OBSL1/PARVA/PPP2R5A/CACNA1S/IGFN1/PPP1R12B/CORO1C/NOS1/RYR1/HRC/NEB/CDK5R1/JUP/NBR1/TTN/SYNM/BIN1/AHNAK2/FLNB/CACNA1D/DST/ALDOA/SLC2A1/ACTA2/SORBS2/PDLIM3/SYNPO2L/MYPN/RYR2/CSRP3/AHNAK/TNNT3/DMD/PDE4B/MTM1/FLNA/PDE4DIP/DUSP27/LMOD2/SCN8A/ARHGEF25/MYBPC1/ABCC9/KCNA5/CACNA1C/PARVB/ANK2/OBSCN/SQSTM1/KY/PALLD/PGM5/TRIM32	67
CC	GO:0045121	membrane raft	93/4097	309/18678	0.000460791	0.00257446	SYNJ2/EZR/SPRED1/PROM2/ADD2/CD8A/HCK/SRC/PTGIS/SULF1/LYN/ADCY8/IRS1/LRP4/STIM1/THY1/CBL/PIKFYVE/TNFRSF1B/PRKCZ/EFHD2/TNR/NPHS2/PTPRC/SELPLG/CORO1C/NOS1/TLR2/CDH15/SLC6A2/ADGRG1/MAG/EHD2/MYO1D/FLOT2/SLC6A4/MYO1C/RTN4RL1/DPP4/MAPT/FURIN/STOML1/AKAP6/EGFR/TGFBR2/PRKAR2A/RIPK1/TRPM8/INPP5D/NPC1/EMP2/CD19/MAPK3/CARD11/SLC2A1/PI4K2A/FAS/IKBKB/BMPR1A/UNC5B/HK1/RET/AHNAK/FADD/KCNQ1/LRP8/PGK1/DMD/TRPC5/MA…	93
CC	GO:0098589	membrane region	96/4097	321/18678	0.000478748	0.00263282	SYNJ2/EZR/SPRED1/PROM2/ADD2/CD8A/HCK/SRC/PTGIS/SULF1/LYN/ADCY8/IRS1/LRP4/STIM1/THY1/CBL/PIKFYVE/TNFRSF1B/PRKCZ/EFHD2/TNR/NPHS2/PTPRC/SELPLG/CORO1C/NOS1/TLR2/CDH15/SLC6A2/ADGRG1/MAG/EHD2/NUP62/MYO1D/FLOT2/SLC6A4/MYO1C/RTN4RL1/DPP4/MAPT/FURIN/STOML1/AKAP6/TRIP11/EGFR/TGFBR2/PRKAR2A/RIPK1/TRPM8/INPP5D/NPC1/EMP2/CD19/MAPK3/CARD11/SLC2A1/PI4K2A/FAS/IKBKB/BMPR1A/UNC5B/HK1/RET/AHNAK/FADD/KCNQ1/LRP8/PGK1…	96
CC	GO:0034705	potassium channel complex	31/4097	80/18678	0.000481594	0.00263282	HCN4/KCNIP3/LRRC26/KCNQ2/KCNB1/KCNG1/KCNS2/KCNQ5/LRRC55/KCNA4/CNTN2/KCNAB2/KCNK2/KCNG4/KCNK6/VAMP2/KCNH4/KCNIP1/HCN1/KCNIP2/CTTN/KCNQ1/DPP6/KCNH2/CNTNAP2/KCND2/AKAP9/ABCC9/KCNA5/KCNA6/HCN2	31
CC	GO:0030672	synaptic vesicle membrane	33/4097	87/18678	0.000506212	0.00270915	SV2C/SEMA4C/GAD2/DNAJC5/STX16/BCL2L1/OPRK1/SYT9/SYT2/SVOP/RAB35/RPH3A/VAMP2/RAB5C/SV2B/SCAMP5/BSN/RAB27B/DOC2A/PI4K2A/SLC6A9/SLC17A6/SYN1/SLC6A17/SYT1/LRRK2/RAB5B/SLC17A8/VAMP1/SLC9B2/CBARP/PTPRS/SLC17A5	33
CC	GO:0099501	exocytic vesicle membrane	33/4097	87/18678	0.000506212	0.00270915	SV2C/SEMA4C/GAD2/DNAJC5/STX16/BCL2L1/OPRK1/SYT9/SYT2/SVOP/RAB35/RPH3A/VAMP2/RAB5C/SV2B/SCAMP5/BSN/RAB27B/DOC2A/PI4K2A/SLC6A9/SLC17A6/SYN1/SLC6A17/SYT1/LRRK2/RAB5B/SLC17A8/VAMP1/SLC9B2/CBARP/PTPRS/SLC17A5	33
CC	GO:0098857	membrane microdomain	93/4097	310/18678	0.000518654	0.00274682	SYNJ2/EZR/SPRED1/PROM2/ADD2/CD8A/HCK/SRC/PTGIS/SULF1/LYN/ADCY8/IRS1/LRP4/STIM1/THY1/CBL/PIKFYVE/TNFRSF1B/PRKCZ/EFHD2/TNR/NPHS2/PTPRC/SELPLG/CORO1C/NOS1/TLR2/CDH15/SLC6A2/ADGRG1/MAG/EHD2/MYO1D/FLOT2/SLC6A4/MYO1C/RTN4RL1/DPP4/MAPT/FURIN/STOML1/AKAP6/EGFR/TGFBR2/PRKAR2A/RIPK1/TRPM8/INPP5D/NPC1/EMP2/CD19/MAPK3/CARD11/SLC2A1/PI4K2A/FAS/IKBKB/BMPR1A/UNC5B/HK1/RET/AHNAK/FADD/KCNQ1/LRP8/PGK1/DMD/TRPC5/MA…	93
CC	GO:0043679	axon terminus	37/4097	101/18678	0.000527962	0.00276716	KCNIP3/HNRNPR/CAD/GRIN1/UCN3/OPRK1/ADORA1/KCNAB2/KCNK2/NOS1/P2RX4/CNGB1/GRIK5/TSPOAP1/TANC1/GIT1/POLG/PACSIN1/TBC1D24/PRKCB/RNF40/ACTB/GPER1/TH/ELK1/CASR/HCN3/DGKI/CHRM2/LRRK2/SLC17A8/KCNA6/CPLX1/UNC13A/UNC13B/NTRK2/HTR1B	37
CC	GO:1904115	axon cytoplasm	23/4097	54/18678	0.00053338	0.00276716	AP3B1/KIF3B/SYBU/KIF1B/SPG7/BLOC1S3/KIF5C/KIF1C/NDEL1/MAPT/BLOC1S5/KIF1A/DST/RAB27B/MAPK8IP3/AP3M2/AP3M1/KIF4A/TRIM46/RAB21/KIF5A/AP3D1/NEFL	23
CC	GO:0035371	microtubule plus-end	10/4097	16/18678	0.000544857	0.00279815	MYO5A/DCTN1/CKAP5/NUMA1/CLIP1/CLASP1/SPAG5/DST/CLIP2/NCKAP5L	10
CC	GO:0034399	nuclear periphery	44/4097	126/18678	0.000555257	0.00282305	HLCS/CAD/DNMT3A/SRRM1/NSMF/PSPC1/PCNA/RUNX1T1/NUMA1/PRKCZ/RNASEL/CENPF/MORC2/SATB2/NCOR2/NUP93/SPTBN4/PRPF40A/FIGN/MAPT/DCAF7/YY1/ATXN7/ATXN1/SRPK1/SFPQ/CXXC1/TELO2/KAT8/TGFB1I1/ZNF703/MEN1/KIF4A/STAG2/TENM1/SUV39H1/PAXIP1/NUP205/ATF7/NUP107/RGS12/LMNB1/AKAP8/MYB	44
CC	GO:0099060	integral component of postsynaptic specialization membrane	28/4097	71/18678	0.000638203	0.00321263	GRIN1/EFNB2/LRFN1/GRIK5/CHRNE/CHRNB1/EFNB3/SLC16A3/CHRNA1/LRFN5/GRIN2A/SHISA9/SORCS3/GRID1/LRRTM3/LRFN4/DRD3/PLPPR4/LRRC4/KCND2/ADCY1/NRCAM/PTPRO/CLSTN3/GRID2/GRIA1/PTPRS/CLSTN2	28
CC	GO:0030018	Z disc	38/4097	106/18678	0.000725635	0.00361694	ACTN1/SYNE2/NEBL/SYNC/FBXO32/OBSL1/PARVA/PPP2R5A/IGFN1/PPP1R12B/NOS1/HRC/NEB/JUP/TTN/BIN1/AHNAK2/FLNB/CACNA1D/DST/SLC2A1/SORBS2/PDLIM3/SYNPO2L/MYPN/RYR2/CSRP3/DMD/PDE4B/FLNA/SCN8A/KCNA5/CACNA1C/PARVB/ANK2/OBSCN/KY/PALLD	38
CC	GO:0031258	lamellipodium membrane	12/4097	22/18678	0.000844571	0.00416891	PLEK2/SYNE2/EPHA2/ANTXR1/PIEZO1/DPP4/ITGB3/CSPG4/PLXND1/PDXP/APC2/DOCK8	12
CC	GO:0099634	postsynaptic specialization membrane	32/4097	86/18678	0.000897415	0.00438716	GPHN/GRIN1/EFNB2/LRFN1/GRIK5/CHRNE/CHRNB1/EFNB3/SLC16A3/CHRNA1/LRFN5/GRIN2A/SHISA9/SORCS3/GRID1/LRRTM3/LRFN4/SCRIB/DRD3/PLPPR4/DGKI/LRRC4/KCND2/ADCY1/NRCAM/AKAP9/PTPRO/CLSTN3/GRID2/GRIA1/PTPRS/CLSTN2	32
CC	GO:0030135	coated vesicle	79/4097	261/18678	0.000985117	0.00477004	SNX9/IGF2R/AP3B1/TGFA/CCDC88A/SFTPB/AFTPH/APOB/DENND1A/LDLRAP1/SLC2A8/GOLGA2/GPR107/GAD2/PEF1/DNAJC5/ADCY8/SYT9/ARCN1/FZD5/DVL1/ASTN1/STX6/SYT2/RAB35/VPS33A/HIP1R/AP2A1/CLTC/SYNRG/DVL2/VAMP2/EPN2/EPN3/LRP2/TEPSIN/FCHO2/SNX18/IL7R/VPS33B/FURIN/TMED3/CEMIP/EGFR/COL7A1/SCAP/COPG1/PACSIN1/RAB27B/HIP1/VTI1A/SLC18A3/SFTPD/CTSC/FZD4/PACS1/AP2A2/VMA21/F8/SORT1/VANGL2/CHRM2/COPG2/STEAP2/ABCB4/SYT1/LRP1/M6…	79
CC	GO:0044441	ciliary part	118/4097	415/18678	0.000998164	0.00478762	EZR/DNAL1/ATG14/MYO5A/SPTBN5/CROCC/DRD1/PROM2/DCTN1/CCDC88A/FAM161A/EHD3/IFT172/KIF3C/WDR35/CYS1/PTGS1/ODF2/WDR34/IFT88/ATP8A2/SPEF1/KIF3B/ARL13B/IFT52/ARFGEF2/AGBL2/AMBRA1/C2CD3/USH1C/CEP164/DHRS3/CFAP74/GNB1/CENPF/TMEM237/CFAP73/HHIP/CYLD/GLI2/CNGB1/HYDIN/RGS9BP/B9D2/KIF5C/DYNLL2/NEK8/GABARAP/DNAH2/TMEM107/DNAH9/CEP131/CCDC40/DNAH17/FBF1/USH1G/DNAI2/MAP1B/DNAH5/KIF7/ULK3/MOK/MYRIP/DNAH1/POC1A/P…	118
CC	GO:0005765	lysosomal membrane	100/4097	344/18678	0.0010688	0.0050315	IGF2R/ABCD4/ZFYVE26/AP5M1/PLA2G4E/AP3B1/SLC2A8/SLC30A2/CLN5/CUBN/DNAJC5/STK11IP/ARRB1/TMBIM1/SIDT2/TMEM63A/CLCN6/MTOR/GNB1/DEPDC5/TPCN1/P2RX4/VPS33A/MFSD8/WDR59/SLC12A4/AP2A1/CLTC/CTNS/DPP4/CD68/LRP2/RAB5C/GRN/PLEKHM1/NSF/GAA/RAB37/LPCAT1/ANPEP/VPS33B/TM6SF1/ABHD6/RAB44/NPC1/NAPG/RNF152/NPRL3/CLCN7/LITAF/SPNS1/TECPR1/HPS6/PI4K2A/SZT2/HGSNAT/MARCH8/AP3M1/SLC29A3/AHNAK/AP5B1/AP2A2/TCIRG1/TLR7/SNAP2…	100
CC	GO:0098852	lytic vacuole membrane	100/4097	344/18678	0.0010688	0.0050315	IGF2R/ABCD4/ZFYVE26/AP5M1/PLA2G4E/AP3B1/SLC2A8/SLC30A2/CLN5/CUBN/DNAJC5/STK11IP/ARRB1/TMBIM1/SIDT2/TMEM63A/CLCN6/MTOR/GNB1/DEPDC5/TPCN1/P2RX4/VPS33A/MFSD8/WDR59/SLC12A4/AP2A1/CLTC/CTNS/DPP4/CD68/LRP2/RAB5C/GRN/PLEKHM1/NSF/GAA/RAB37/LPCAT1/ANPEP/VPS33B/TM6SF1/ABHD6/RAB44/NPC1/NAPG/RNF152/NPRL3/CLCN7/LITAF/SPNS1/TECPR1/HPS6/PI4K2A/SZT2/HGSNAT/MARCH8/AP3M1/SLC29A3/AHNAK/AP5B1/AP2A2/TCIRG1/TLR7/SNAP2…	100
CC	GO:0030136	clathrin-coated vesicle	58/4097	182/18678	0.00117142	0.00546397	SNX9/IGF2R/AP3B1/TGFA/SFTPB/AFTPH/APOB/DENND1A/LDLRAP1/SLC2A8/GPR107/GAD2/DNAJC5/ADCY8/SYT9/FZD5/DVL1/ASTN1/STX6/SYT2/RAB35/VPS33A/HIP1R/AP2A1/CLTC/SYNRG/DVL2/VAMP2/EPN2/EPN3/LRP2/FCHO2/SNX18/IL7R/VPS33B/FURIN/CEMIP/EGFR/RAB27B/HIP1/VTI1A/SLC18A3/SFTPD/FZD4/AP2A2/SORT1/CHRM2/STEAP2/ABCB4/SYT1/LRP1/M6PR/VWF/AP1M1/SLC18A1/MYO6/CLVS2/GOPC	58
CC	GO:0098948	intrinsic component of postsynaptic specialization membrane	28/4097	74/18678	0.00136083	0.00628979	GRIN1/EFNB2/LRFN1/GRIK5/CHRNE/CHRNB1/EFNB3/SLC16A3/CHRNA1/LRFN5/GRIN2A/SHISA9/SORCS3/GRID1/LRRTM3/LRFN4/DRD3/PLPPR4/LRRC4/KCND2/ADCY1/NRCAM/PTPRO/CLSTN3/GRID2/GRIA1/PTPRS/CLSTN2	28
CC	GO:0032590	dendrite membrane	12/4097	23/18678	0.0014152	0.00648213	ITGA8/HPCA/THY1/TRPV1/MPP2/SHISA9/GPER1/ATP2B1/DDN/GABARAPL1/GRIA1/PALM	12
CC	GO:0016459	myosin complex	25/4097	65/18678	0.00184517	0.00837612	MYO5C/MYO5A/CGNL1/BMF/MYO9A/MYO16/MYH7B/MYBPC3/MYH14/MYBPC2/DYNLL2/MYO19/MYO1D/MYO18A/MYO1C/MYH10/MYO15A/MYO10/CGN/MYO1G/MYO1A/MYBPC1/MYO9B/TRIM32/MYO6	25
CC	GO:0031527	filopodium membrane	10/4097	18/18678	0.00192384	0.00865595	SYNE2/ANTXR1/NF2/ITGA3/ITGB3/MYO10/DMD/GAP43/PALM/UTRN	10
CC	GO:0045171	intercellular bridge	23/4097	59/18678	0.00224776	0.0100247	EAF1/AGBL5/NTNG2/NINL/AAMP/CD34/RAB35/USB1/THAP11/PPP1R13L/EHD2/KIF2B/TEX14/CEP131/FAN1/KLHDC8B/KIF4A/TRIM45/IQCB1/PRKCI/NCAPH2/APC2/XPA	23
CC	GO:0060076	excitatory synapse	19/4097	46/18678	0.00243849	0.0107807	GRIN1/SYNDIG1/ADCY8/CBLN1/SHANK1/ITGA3/SLC16A3/BSN/SLC6A9/SPTBN2/PDE4B/ELFN1/IGSF11/CADM3/KCNJ9/DGKI/LRRC4/SYT1/GRID2	19
CC	GO:0044291	cell-cell contact zone	26/4097	70/18678	0.00268814	0.0117248	AFDN/ACTN1/OBSL1/SCN4B/AJAP1/YWHAH/FHOD1/SCN1B/SPTBN4/NECTIN2/PKP4/FLOT2/JUP/AKAP6/DSP/SLC2A1/NRAP/AHNAK/FGF13/RAP2C/SCRIB/GJA5/PKP2/KCNA5/ANK2/PGM5	26
CC	GO:0030658	transport vesicle membrane	58/4097	188/18678	0.00269816	0.0117248	SV2C/SEMA4C/RAB11FIP5/TGFA/AFTPH/DBH/GAD2/PEF1/DNAJC5/STX16/BCL2L1/OPRK1/MAP6/SYT9/SYT2/SVOP/RAB35/RPH3A/SNTB2/AP2A1/CLTC/SYNRG/VAMP2/RAB5C/SV2B/SCAMP5/CHGA/ITPR1/BSN/SCAP/RAB27B/DOC2A/PI4K2A/SLC6A9/SLC18A3/SLC17A6/SYN1/VMA21/TMEM184A/SLC6A17/SYT1/ECE2/LRRK2/RAB5B/SLC17A8/SYT10/VAMP1/SREBF2/SEC24B/SLC9B2/GRIA1/CBARP/PTPRS/CLCN3/STX17/SLC18A1/SLC17A5/TMEM30A	58
CC	GO:0016363	nuclear matrix	36/4097	106/18678	0.00290517	0.0125174	HLCS/CAD/DNMT3A/SRRM1/NSMF/PSPC1/RUNX1T1/NUMA1/PRKCZ/RNASEL/CENPF/MORC2/SATB2/NCOR2/SPTBN4/PRPF40A/FIGN/DCAF7/YY1/ATXN7/ATXN1/SRPK1/SFPQ/CXXC1/KAT8/TGFB1I1/ZNF703/MEN1/KIF4A/STAG2/TENM1/PAXIP1/RGS12/LMNB1/AKAP8/MYB	36
CC	GO:0030175	filopodium	34/4097	99/18678	0.00304771	0.0130212	TIAM2/EZR/SYNE2/MYO5A/ANTXR1/SPATA13/ABI1/ENAH/RAPH1/ABI2/NF2/AP2A1/ERMN/ITGA3/SRCIN1/ITGB3/MYO10/DYNC1H1/MORN4/ACTA2/FAT1/DMD/FGF13/MTM1/GAP43/UBE2Q1/PODXL/MYO1G/PPP1R9A/RAPGEF3/UNC5C/PALM/EPHB1/UTRN	34
CC	GO:0030864	cortical actin cytoskeleton	22/4097	57/18678	0.00320831	0.0135931	SNX9/SPTB/SPTBN5/ACTR2/SPTAN1/NF2/SPTBN4/FLOT2/AKAP13/SLC2A1/SPTBN2/SHROOM4/SHROOM2/SPTA1/PPP1R9A/RAPGEF3/MYO1A/FCHSD1/MISP/GSN/EPB41L2/UTRN	22
CC	GO:0044447	axoneme part	14/4097	31/18678	0.00335015	0.0140767	DNAL1/ARFGEF2/CFAP73/HYDIN/DNAH2/DNAH9/DNAH17/DNAI2/DNAH5/DNAH1/DNAH3/MAATS1/DNAH11/CFAP206	14
CC	GO:0017146	NMDA selective glutamate receptor complex	7/4097	11/18678	0.00344688	0.0143645	GRIN1/SHANK1/GRIN2C/GRIN2A/GRIN2B/GRIN3B/PTK2B	7
CC	GO:0030057	desmosome	12/4097	25/18678	0.00350106	0.0144716	KAZN/TCHP/PKP4/JUP/EVPL/PNN/DSP/DSG3/DSC1/PPL/PKP3/PKP2	12
CC	GO:0030118	clathrin coat	17/4097	41/18678	0.00386181	0.0158341	IGF2R/AP3B1/AFTPH/KCNQ5/VPS33A/AP2A1/CLTC/SYNRG/EPN2/VPS33B/SCN10A/HIP1/AP3M2/AP3M1/AP2A2/AP1M1/EPS15L1	17
CC	GO:0098802	plasma membrane receptor complex	48/4097	153/18678	0.0041634	0.0169341	ITGA11/HTRA2/CD8A/EMILIN1/IFNLR1/GRIN1/ITGA8/LYN/IRS1/TRAF6/TRAF5/TLR2/SHANK1/CHRNB1/ITGA3/ITGB3/CHRNA1/GRIN2C/CACNG5/CHRNA5/TRAF3/ITGA9/ABHD6/GABBR1/GRIN2A/SHISA9/ITGAL/ITGAX/IKBKB/BMPR1A/SHANK2/TSPAN32/DLG3/PORCN/ITGA10/IL6R/RAMP3/ITGB7/ACVR1B/ITGA7/GRIN2B/GRID2/GRIA1/GRIN3B/IL12RB1/PTK2B/CNTFR/SYK	48
CC	GO:0044304	main axon	24/4097	65/18678	0.00419938	0.0169449	PARD3/UCN3/KCNQ2/THY1/ADORA1/NFASC/CNTN2/TNFRSF1B/KCNAB2/SCN1B/MAG/SPTBN4/ERMN/MYO1D/MAPT/MAP1B/BIN1/EPB41L3/ADORA2A/TRIM46/CNTNAP2/NRCAM/SCN8A/KIF13B	24
CC	GO:0098552	side of membrane	100/4097	359/18678	0.0045236	0.0181094	SNX9/EZR/SPTB/THBS1/IGSF21/CD276/HTRA2/CD8A/ANTXR1/CNR2/LDLRAP1/ENG/EPB41/CUBN/TGM3/HCK/GPIHBP1/TRAF6/THY1/NCAM1/ERRFI1/KCNAB2/AJAP1/GNB1/ICOS/CD28/ASTN1/NPHS2/RGS8/TRAF5/CD34/PTPRC/PTPN7/CYLD/CARMIL2/GRAMD1A/PKP4/RTN4RL1/TRPV1/GP1BA/ITGA3/STAC2/LRP2/JUP/SPPL2C/CYTH1/DNAI2/KCNIP1/SNX18/IL7R/ANPEP/FES/TRAF3/TGFBR2/STAC/CCR5/PKHD1/TRPM8/GFRAL/DTNA/AQP4/GNG13/LITAF/SCNN1G/CD19/HIP1/CYTH3/PTEN/IKBKB/…	100
CC	GO:0099023	tethering complex	21/4097	55/18678	0.00456849	0.0181462	NBAS/TRAPPC9/UVRAG/ZW10/VPS33A/GOLGA3/EXOC3L1/VPS53/COG1/VPS33B/MYRIP/TMEM115/EXOC2/VPS52/COG7/HOOK3/TRAPPC2/HOOK1/HOOK2/STX17/TRAPPC12	21
CC	GO:0005814	centriole	40/4097	124/18678	0.00496768	0.0195789	PCNT/FGFR1OP/STARD9/CROCC/DCTN1/ALMS1/CCDC88A/ODF2/WDR34/IFT88/AGBL2/C2CD3/CEP164/SDCCAG8/CEP350/PLA2G3/FAM92B/WDR62/TUBD1/NEURL4/FBF1/POC1A/CCHCR1/ROCK1/CEP192/WDR90/CCDC78/CCNF/CCSAP/CEP295/STIL/TUBGCP3/CCDC120/IQCB1/HSPA6/MDM1/RABL2B/HTT/KIF24/AKNA	40
CC	GO:0002102	podosome	13/4097	29/18678	0.00502428	0.0196496	ACTR2/SRC/TJP1/ADAM8/SH3PXD2A/FERMT3/CTTN/ARHGEF2/ARHGEF5/AFAP1L1/SH3GL1/PALLD/GSN	13
CC	GO:0090568	nuclear transcriptional repressor complex	12/4097	26/18678	0.00521878	0.0201667	BAHD1/MTA3/RBBP4/RRP8/CHD3/MTA2/SUV39H1/DDX20/ETV3/BAZ2A/GATAD2A/HDAC2	12
CC	GO:0005905	clathrin-coated pit	24/4097	66/18678	0.00525026	0.0201667	LRP10/CUBN/LRP12/ADCY8/ARRB1/RAB35/AP2A1/CLTC/ARRB2/EPN3/LRP2/FCHO2/CEMIP/ACKR3/HIP1/CDHR5/AP2A2/CTTN/SORT1/LRP1/NECAP1/EPS15L1/FCHO1/MYO6	24
CC	GO:0031528	microvillus membrane	11/4097	23/18678	0.00531516	0.0201667	EZR/PROM2/SYTL1/PTPRH/ITGB3/CDHR5/MUC20/PODXL/PROM1/SLC26A2/CA9	11
CC	GO:0044305	calyx of Held	11/4097	23/18678	0.00531516	0.0201667	ADORA1/KCNK2/NOS1/TSPOAP1/GIT1/PRKCB/ACTB/CPLX1/UNC13A/UNC13B/HTR1B	11
CC	GO:0000790	nuclear chromatin	87/4097	309/18678	0.0056632	0.0213281	DPF3/MAX/USP3/IPO4/MTA3/KDM1A/DNMT3A/RXRA/NSMF/ARID1A/RB1/RCC1/CENPB/SS18L1/SCRT2/RBBP4/ACTR5/TNKS1BP1/NR1H3/CREB3L1/MIXL1/DHX9/NCOR2/EP400/POU4F2/KMT5C/TRIM28/SUZ12/CHD3/NCOR1/EME1/RARA/SMARCD2/BPTF/SIRT7/WBP2/MEF2A/YY1/EOMES/SMARCC1/IRF4/FOXC1/PPARD/SMAD2/SLX4/CREBBP/TBX6/SETD1A/BUD31/TRRAP/ACTB/TAF5/NASP/NFRKB/MTA2/MEN1/RELA/TAF1/AR/FOXD3/ANP32E/POGZ/MUC1/ETV3/USF1/EZH2/ING3/DLX5/PAWR/ZNF385A/…	87
CC	GO:0048786	presynaptic active zone	22/4097	60/18678	0.00657181	0.024568	NTNG2/RIMS4/ADCY8/RIMS1/ADORA1/FLOT2/ERC2/CACNA1D/BSN/RIMS3/GPER1/PPFIA1/SYN1/ADORA2A/DGKI/PCLO/ATP2B1/CTBP1/P2RY1/UNC13A/APBA1/UNC13B	22
CC	GO:0098636	protein complex involved in cell adhesion	14/4097	33/18678	0.00663469	0.024622	ITGA11/EMILIN1/ITGA8/LYN/CD28/ITGA3/ITGB3/ITGA9/ITGAL/ITGAX/TSPAN32/ITGA10/ITGB7/ITGA7	14
CC	GO:0005930	axoneme	33/4097	100/18678	0.00693237	0.0255403	DNAL1/ATG14/WDR35/WDR34/SPEF1/ARL13B/ARFGEF2/AMBRA1/CFAP74/CENPF/CFAP73/GLI2/HYDIN/GABARAP/DNAH2/DNAH9/CCDC40/DNAH17/DNAI2/DNAH5/DNAH1/PRKAR2A/MAP4/ATG16L1/DNAH3/CCSAP/MAATS1/GLI3/DNAH11/TULP3/TTLL8/RP1L1/CFAP206	33
CC	GO:0008305	integrin complex	13/4097	30/18678	0.00711095	0.0260098	ITGA11/EMILIN1/ITGA8/LYN/ITGA3/ITGB3/ITGA9/ITGAL/ITGAX/TSPAN32/ITGA10/ITGB7/ITGA7	13
CC	GO:0016607	nuclear speck	105/4097	386/18678	0.00787713	0.0284584	FNDC1/WTAP/AFDN/DYRK1A/EAF1/ZNF106/PIAS1/EPAS1/SRRM1/SURF2/PSPC1/RFXAP/SFMBT2/CRNKL1/NXT1/SLC2A4RG/PPP1R16B/PLAG1/API5/RNF169/FEV/CTR9/ZBTB16/BARD1/DYRK3/CCNL2/KAZN/TFIP11/ARL6IP4/EP400/MAML3/IL15/POU4F2/GLI2/ITPKC/HIF3A/U2AF2/PRPF40A/ZNF830/PRPF8/ALKBH5/USP22/CWC25/CDK12/MAPT/TEPSIN/CBX4/UNC45A/PNN/TRIP11/POLR2D/TATDN2/NFKBIZ/RREB1/PRPF4B/CDC5L/BRD2/SFPQ/CXXC1/THRAP3/SRRM2/GLYR1/RBBP6/PPIE/SETD1…	105
CC	GO:0032809	neuronal cell body membrane	11/4097	24/18678	0.00789233	0.0284584	DAB2IP/HPCA/KCNB1/ADCY8/THY1/RGS8/FLRT1/KCND2/ATP2B1/SLC4A8/UNC5A	11
CC	GO:0001650	fibrillar center	41/4097	131/18678	0.00799509	0.0286259	EZR/SAMD4A/PAK6/PSPC1/RPP38/KLF6/RAE1/DSN1/E2F5/PAFAH1B2/PEX14/TAF1C/CD3EAP/HOXB5/CDK12/UBTF/WDR33/IMP4/IP6K1/RREB1/AGER/URB1/TAF4B/SMAD7/NOLC1/STOX1/HEATR1/ARHGAP32/DEAF1/SELENBP1/UBE2N/MBD6/TXNRD1/NUAK1/FOXJ2/CAMK4/TCOF1/NFIC/NFIB/AKNA/SESN1	41
CC	GO:0099091	postsynaptic specialization, intracellular component	10/4097	21/18678	0.00809401	0.0287774	SRC/LYN/ABR/TANC2/PSD/DLG3/ARHGEF2/TNIK/SH3GL1/FYN	10
CC	GO:0097014	ciliary plasm	33/4097	101/18678	0.00817254	0.0288548	DNAL1/ATG14/WDR35/WDR34/SPEF1/ARL13B/ARFGEF2/AMBRA1/CFAP74/CENPF/CFAP73/GLI2/HYDIN/GABARAP/DNAH2/DNAH9/CCDC40/DNAH17/DNAI2/DNAH5/DNAH1/PRKAR2A/MAP4/ATG16L1/DNAH3/CCSAP/MAATS1/GLI3/DNAH11/TULP3/TTLL8/RP1L1/CFAP206	33
CC	GO:0008328	ionotropic glutamate receptor complex	15/4097	37/18678	0.00827094	0.0290008	GRIN1/SHANK1/GRIN2C/CACNG5/ABHD6/GRIN2A/SHISA9/SHANK2/DLG3/PORCN/GRIN2B/GRID2/GRIA1/GRIN3B/PTK2B	15
CC	GO:0044450	microtubule organizing center part	51/4097	170/18678	0.00849195	0.0295718	PCNT/FGFR1OP/STARD9/CROCC/DCTN1/ALMS1/CCDC88A/ODF2/WDR34/PIBF1/IFT88/AGBL2/CKAP5/C2CD3/CEP164/DYRK3/SDCCAG8/CEP350/PLA2G3/FAM92B/CLASP1/WDR62/TUBD1/SPAG5/NEURL4/CEP131/FBF1/POC1A/CCHCR1/ROCK1/CEP192/WDR90/CCDC78/CCNF/HOOK3/PCM1/CCSAP/CEP295/STIL/PDE4B/TUBGCP3/CCDC120/IQCB1/HSPA6/MDM1/TUBGCP6/RABL2B/HTT/NEK1/KIF24/AKNA	51
CC	GO:0005819	spindle	90/4097	326/18678	0.00873363	0.0302065	MAPKBP1/RMDN3/DCTN1/ALMS1/FAM161A/AGBL5/MAPRE3/GOLGA2/ODF2/KDF1/PARP4/LATS2/FRY/RB1/DIDO1/RAE1/FAM110A/KIF3B/HSF1/CKAP5/NUMA1/RASSF10/ZW10/ATM/MAD2L2/TMEM201/KLHL21/CEP350/CENPF/ASPM/TTC28/HECW2/CLASP1/CYLD/HAUS5/WDR62/EML2/NUP62/KIF2B/CLTC/PKP4/SPAG5/AURKB/NDEL1/MYH10/NCOR1/FBF1/EML1/CLASP2/KIF15/KBTBD8/POC1A/RASSF1/MAP4/PKHD1/CTDP1/MAP7D1/E4F1/KPNA7/TUBGCP2/ARL3/SNCG/FMN2/CCSAP/CEP295/CTTN/KIF4…	90
CC	GO:0031672	A band	13/4097	31/18678	0.00982709	0.0335322	KAT2B/CMYA5/MYOM3/MYBPC3/OBSL1/PPP2R5A/PPP1R12B/NBR1/DST/ALDOA/LMOD2/ANK2/OBSCN	13
CC	GO:0099738	cell cortex region	13/4097	31/18678	0.00982709	0.0335322	DCTN1/EPB41/NUMA1/PRKCZ/TCHP/CLASP1/CLASP2/ERC2/BSN/PCLO/PKD2/CTBP1/EPB41L2	13
CC	GO:0005902	microvillus	27/4097	80/18678	0.00996421	0.0335614	EZR/PROM2/SYTL1/USH1C/NFASC/CRB1/TGFB1/PTPRH/MYO1C/ITGB3/SPN/FMN2/CDHR5/MUC20/PODXL/MYO1G/RAPGEF3/LRRK2/MYO1A/PLEKHG6/PROM1/SLC26A2/GRXCR2/KIF13B/CA9/ATP6V1B2/MYO6	27
CC	GO:0044853	plasma membrane raft	34/4097	106/18678	0.00996767	0.0335614	EZR/SPRED1/ADD2/CD8A/HCK/SRC/PTGIS/ADCY8/IRS1/LRP4/STIM1/CBL/SELPLG/CORO1C/NOS1/CDH15/EHD2/MYO1D/FLOT2/AKAP6/TGFBR2/PRKAR2A/MAPK3/SLC2A1/BMPR1A/LRP8/MAPK1/KCND2/ADCYAP1R1/CAV1/LRRK2/MYO1A/KCNA5/MLC1	34
CC	GO:0005881	cytoplasmic microtubule	22/4097	62/18678	0.0101176	0.0336519	FAM161A/TMEM214/MAPRE3/MTUS2/SNPH/ARFGEF2/NUMA1/CLIP1/FHDC1/CLASP1/CYLD/CLASP2/CLIP2/TUBGCP2/ARL3/CCSAP/GTSE1/SERP1/APC2/MISP/RAB3D/CFAP206	22
CC	GO:0005769	early endosome	93/4097	340/18678	0.0101269	0.0336519	IGF2R/MYO5A/SNX1/RAB11FIP5/EPHA8/APOB/RHOB/LDLRAP1/GPR107/RAPGEF1/KIF16B/STAM/SYNDIG1/SNX21/ATP9A/WDFY1/UVRAG/SORL1/APOC3/PIKFYVE/FZD5/MIB2/RABGAP1L/STX6/NF2/VPS33A/VAC14/USP10/ANKRD27/AKT2/MYO1D/ANKRD13B/RAB5C/HGS/TBC1D16/NEURL1B/ST8SIA2/VPS33B/RIN3/EGFR/NISCH/PTPN23/FGD5/ACKR3/FGD2/RAB31/LDLRAD4/CCDC154/INPP5B/LITAF/RABEP2/MAPK3/LMTK2/GPER1/ADRB1/HPS6/PI4K2A/MARCH8/RET/SNX19/EHD1/ZFYVE9/RHOD/KC…	93
CC	GO:0010008	endosome membrane	123/4097	464/18678	0.0103663	0.0342236	GPR135/AP5M1/APH1B/SNX1/RHOV/RAB11FIP5/EPHA8/ANTXR1/EHD3/APOB/RHOB/KIF16B/CUBN/STAM/MRC1/SYNDIG1/SNX21/ATP9A/NDRG1/SLC39A4/ARHGAP1/TRAF6/ATG9A/SLC11A1/SBF2/TMBIM1/SORL1/RAB7B/IKBKE/PIKFYVE/FZD5/CLCN6/FZD7/CORO1C/RAB35/TPCN1/VPS33A/VAC14/EHD2/AP2A1/CLTC/SLC6A4/VPS53/ACAP1/CD68/RAB5C/CD300LG/PLEKHM1/HGS/SNX18/VPS33B/FURIN/ABHD17C/SCAMP5/STOML1/EGFR/MYD88/PLEKHB2/ABHD6/GPR62/KIF13A/RIPK1/FGD2/VPS52/…	123
CC	GO:0031201	SNARE complex	12/4097	28/18678	0.0106086	0.0347976	CPLX2/STX16/STX3/STX6/DOC2B/VAMP2/VTI1A/SNAP29/BET1L/SYT1/CPLX1/STX17	12
MF	GO:0051020	GTPase binding	169/3960	426/16969	2.02e-14	1.69e-11	TIAM2/SYTL3/TAGAP/AFDN/EXOC5/ATG14/MYO5A/SOS2/ITPKA/ARHGEF19/ARHGEF40/IPO4/RTKN/PSD4/PREB/ITSN2/ROCK2/RABGAP1/DENND1A/MAPKAP1/RALGPS1/RAPGEF1/VAV2/ARHGEF7/MYCBP2/SYTL1/SPATA13/RCBTB2/KIF16B/RCC1/NXT1/NET1/KIF3B/ARFGEF2/PREX2/NDRG1/DENND3/RIMS1/DOCK10/MADD/ARHGAP1/AMBRA1/ST5/DENND5A/SBF2/SORL1/ARHGEF12/RAB3GAP2/ERRFI1/ARHGEF16/GNB1/DVL1/RABGAP1L/ABI2/RALGPS2/RGL1/HPS4/SGSM1/CORO1C/BICDL1/RPH3A/ULK…	169
MF	GO:0031267	small GTPase binding	133/3960	333/16969	7.04e-12	2.94e-09	TIAM2/SYTL3/AFDN/EXOC5/MYO5A/SOS2/ITPKA/ARHGEF19/ARHGEF40/IPO4/RTKN/ITSN2/ROCK2/RABGAP1/DENND1A/MAPKAP1/RALGPS1/RAPGEF1/VAV2/ARHGEF7/MYCBP2/SYTL1/SPATA13/RCBTB2/KIF16B/RCC1/NXT1/NET1/KIF3B/PREX2/NDRG1/DENND3/RIMS1/MADD/ARHGAP1/ST5/DENND5A/SBF2/SORL1/ARHGEF12/RAB3GAP2/ERRFI1/ARHGEF16/DVL1/RABGAP1L/ABI2/RGL1/HPS4/SGSM1/CORO1C/BICDL1/RPH3A/ULK1/RAPGEF2/PLEKHG4/NUTF2/ANKRD27/PLEKHG2/ARHGEF1/TNFAIP1/S…	133
MF	GO:0017016	Ras GTPase binding	127/3960	320/16969	3.47e-11	9.67e-09	TIAM2/SYTL3/AFDN/EXOC5/MYO5A/SOS2/ITPKA/ARHGEF19/ARHGEF40/IPO4/RTKN/ITSN2/ROCK2/RABGAP1/DENND1A/MAPKAP1/RALGPS1/RAPGEF1/VAV2/ARHGEF7/MYCBP2/SYTL1/SPATA13/RCBTB2/KIF16B/RCC1/NXT1/NET1/KIF3B/PREX2/NDRG1/DENND3/RIMS1/MADD/ARHGAP1/ST5/DENND5A/SBF2/ARHGEF12/RAB3GAP2/ARHGEF16/DVL1/RABGAP1L/ABI2/RGL1/HPS4/SGSM1/CORO1C/BICDL1/RPH3A/ULK1/RAPGEF2/PLEKHG4/NUTF2/ANKRD27/PLEKHG2/ARHGEF1/TNFAIP1/SLC6A4/ABR/MYO…	127
MF	GO:0003779	actin binding	137/3960	361/16969	2.32e-10	4.85e-08	SYNE1/EZR/AFDN/VASH1/ACTN1/SPTB/SYNE2/TMOD2/MYO5C/MYO5A/TLN2/SPTBN5/FMN1/CROCC/MYO9A/JMY/ADD2/CCDC88A/ACTR2/ANTXR1/SPTAN1/ABL1/MYO16/NEBL/MSRB2/EPB41/FERMT1/MYH7B/HPCA/SNTB1/ABRA/SNTG1/ADCY8/PLEC/USH1C/TNS1/DIXDC1/ENAH/MIB2/YWHAH/NF2/CORO1C/SSH1/HIP1R/FHDC1/SPIRE2/SLC6A2/FHOD1/SNTB2/SPTBN4/MYH14/MYO19/ERMN/MYO1D/CDK5R1/MYO18A/SSH2/SLC6A4/MYO1C/MYH10/MYO15A/MPRIP/TNS4/FMNL1/MAPT/FSCN2/TTN/MYO10/SY…	137
MF	GO:0005516	calmodulin binding	75/3960	168/16969	8.34e-10	1.37e-07	PCNT/MYO5C/MYO5A/ITPKA/RYR3/UBR4/ADD2/STRN/PPP3R1/ADCY3/SPTAN1/GRIN1/EPB41/KCNQ2/REM1/MYLK2/SNTB1/ADCY8/MAP6/ITPKB/ASPM/CAMSAP2/CACNA1S/EWSR1/NOS1/RRAD/SNTB2/RYR1/ITPKC/SLC8A2/MYH14/MYO1D/NOS2/MYO1C/TRPV1/VAMP2/MYH10/MYO15A/NGFR/DDX5/TTN/MYO10/TJP1/EGFR/CEP97/ATP2B2/MBP/EEF2K/FAS/CAMK2G/RYR2/KCNQ1/PHKA1/ATP2B3/IQCB1/IQGAP3/MYLK/IQCG/MYO1G/ADCY1/SYT1/ATP2B1/PDE1B/MAP6D1/MYO1A/CACNA1C/ADD1/RASGRF2/…	75
MF	GO:0005085	guanyl-nucleotide exchange factor activity	84/3960	196/16969	9.82e-10	1.37e-07	TIAM2/TAGAP/SOS2/ARHGEF19/ARHGEF40/PSD4/PREB/ITSN2/DENND1A/RALGPS1/RAPGEF1/VAV2/ARHGEF7/MYCBP2/SPATA13/RCBTB2/RCC1/NET1/ARFGEF2/PREX2/DENND3/DOCK10/MADD/ST5/DENND5A/SBF2/ARHGEF12/RAB3GAP2/ARHGEF16/RALGPS2/RGL1/HPS4/RAPGEF2/PLEKHG4/ANKRD27/RINL/PLEKHG2/ARHGEF1/PTGIR/CYTH2/ABR/ARHGEF15/SMCR8/RAPGEFL1/CYTH1/AKAP13/RIN3/ARF4/DOCK3/MON1A/FGD5/FGD2/CYTH3/ADRB1/PSD/EIF2B3/ARHGEF10/RAB3IL1/RASGRP2/EPS8L2…	84
MF	GO:0005261	cation channel activity	98/3960	254/16969	3.18e-08	3.81e-06	TMEM63C/RYR3/HCN4/KCNIP3/KCNK3/KCNF1/CACNA1B/LRRC26/GRIN1/KCNQ2/KCNB1/KCNG1/CHRNG/KCNK9/KCNQ5/LRRC55/KCNA4/ASIC4/SCN4B/KCNT2/KCNAB2/SCNN1D/KCNK2/CACNA1S/TPCN1/P2RX4/KCNG4/PIEZO1/CNGB1/SCN1B/KCNK6/RYR1/GRIK5/TSPOAP1/TRPV1/P2RX5/CHRNE/CHRNB1/TRPV2/KCNJ12/CACNA1G/SCN4A/CHRNA1/OTOP3/GRIN2C/KCNIP1/HCN1/CHRNA5/CATSPER2/SCN10A/ANO10/ITPR1/CACNA1D/TRPM8/KCNK17/KCNG2/PKD1/GRIN2A/SCNN1G/KCNQ4/KCNK18/KCNIP2…	98
MF	GO:0046873	metal ion transmembrane transporter activity	122/3960	337/16969	5.35e-08	5.59e-06	SLC22A3/SLC28A2/RYR3/HCN4/KCNIP3/KCNK3/NIPAL3/KCNF1/CACNA1B/SLC34A3/LRRC26/GRIN1/ATP7B/SLC23A2/KCNQ2/SLC12A5/SLC13A3/KCNB1/KCNG1/KCNK9/SLC39A4/KCNQ5/LRRC55/KCNA4/ASIC4/SLC11A1/SLC5A3/SCN4B/KCNT2/KCNAB2/SCNN1D/KCNK2/CACNA1S/SLC5A1/TPCN1/P2RX4/KCNG4/SLC6A2/SLC12A3/SCN1B/KCNK6/RYR1/GRIK5/SLC8A2/TSPOAP1/SLC6A4/TRPV1/SLC5A10/KCNJ12/CACNA1G/SCN4A/GRIN2C/KCNIP1/SLC30A5/HCN1/SLC6A18/CATSPER2/SLC4A7/SCN10…	122
MF	GO:0022839	ion gated channel activity	99/3960	267/16969	2.59e-07	2.41e-05	TMEM63C/RYR3/CLCNKA/HCN4/KCNIP3/KCNK12/KCNK3/CACNA1B/LRRC26/GRIN1/KCNQ2/KCNB1/KCNG1/CHRNG/KCNK9/KCNQ5/LRRC55/KCNA4/SCN4B/KCNT2/CLCN6/KCNAB2/SCNN1D/KCNK2/CACNA1S/TPCN1/P2RX4/KCNG4/CNGB1/SCN1B/KCNK6/RYR1/GRIK5/TSPOAP1/TRPV1/P2RX5/CHRNE/CHRNB1/KCNJ12/CACNA1G/SCN4A/ZACN/CHRNA1/GRIN2C/KCNIP1/HCN1/CHRNA5/CATSPER2/SCN10A/ANO10/ITPR1/CACNA1D/ANO7/KCNK17/KCNG2/CLCN7/GRIN2A/SCNN1G/KCNK18/KCNIP2/PKD2L1/GRID…	99
MF	GO:0022836	gated channel activity	99/3960	268/16969	3.18e-07	2.66e-05	TMEM63C/RYR3/CLCNKA/HCN4/KCNIP3/KCNK12/KCNK3/CACNA1B/LRRC26/GRIN1/KCNQ2/KCNB1/KCNG1/CHRNG/KCNK9/KCNQ5/LRRC55/KCNA4/SCN4B/KCNT2/CLCN6/KCNAB2/SCNN1D/KCNK2/CACNA1S/TPCN1/P2RX4/KCNG4/CNGB1/SCN1B/KCNK6/RYR1/GRIK5/TSPOAP1/TRPV1/P2RX5/CHRNE/CHRNB1/KCNJ12/CACNA1G/SCN4A/ZACN/CHRNA1/GRIN2C/KCNIP1/HCN1/CHRNA5/CATSPER2/SCN10A/ANO10/ITPR1/CACNA1D/ANO7/KCNK17/KCNG2/CLCN7/GRIN2A/SCNN1G/KCNK18/KCNIP2/PKD2L1/GRID…	99
MF	GO:0051219	phosphoprotein binding	38/3960	76/16969	3.62e-07	2.75e-05	IGF2R/NEDD4/LDLRAP1/ABL1/VAV2/RB1/EPB41/HCK/SRC/LYN/IRS1/ARRB1/UBASH3B/CBL/MTOR/PLCG2/TOX3/CBLC/TRPV1/CBX4/SOCS3/PIK3R1/THRAP3/MAPK3/TBL2/BTRC/PLAT/MAPK1/SHC1/PKD2/GPRIN1/VAV1/PRKCSH/SHB/APTX/SYK/SHC3/PTPN3	38
MF	GO:0005201	extracellular matrix structural constituent	65/3960	158/16969	4.55e-07	3.17e-05	LTBP2/COL6A6/COL6A5/FBN1/COLQ/NID2/THBS1/THSD4/CILP/HSPG2/EMILIN1/HMCN2/COL4A2/COL4A1/TINAGL1/COL16A1/LAMA5/MATN2/COL4A4/FMOD/VWA1/AGRN/LAMC1/LAMC2/HMCN1/LTBP4/COL1A1/ACAN/IMPG2/COL5A2/COL7A1/COL6A3/TNXB/COL11A2/COL21A1/LAMA3/EMILIN2/LAMA1/COL17A1/MMRN2/COL13A1/NID1/EFEMP2/ANOS1/MXRA5/COL4A5/COL4A6/COL24A1/THBS3/MUC4/LAMB1/COL28A1/COL1A2/COL2A1/VWF/CHADL/FRAS1/FBN2/COMP/COL27A1/TNC/COL12A1/COL10A…	65
MF	GO:0005216	ion channel activity	116/3960	329/16969	5.46e-07	3.51e-05	TMEM63C/RYR3/CLCNKA/HCN4/KCNIP3/SLC1A4/KCNK3/KCNF1/LRRC8A/CACNA1B/LRRC26/GRIN1/KCNQ2/KCNB1/KCNG1/CHRNG/KCNK9/KCNQ5/LRRC55/KCNA4/ASIC4/SCN4B/SLC26A9/KCNT2/CLCN6/KCNAB2/SCNN1D/KCNK2/CACNA1S/TPCN1/P2RX4/KCNG4/PIEZO1/CNGB1/SCN1B/KCNK6/RYR1/GRIK5/TSPOAP1/TRPV1/P2RX5/CHRNE/CHRNB1/TRPV2/KCNJ12/CACNA1G/SCN4A/ZACN/CHRNA1/OTOP3/GRIN2C/KCNIP1/HCN1/CHRNA5/CATSPER2/SCN10A/ANO10/ITPR1/CACNA1D/SLC26A6/ANO7/TRPM…	116
MF	GO:0005088	Ras guanyl-nucleotide exchange factor activity	54/3960	125/16969	6.74e-07	4.03e-05	TIAM2/SOS2/ARHGEF19/ARHGEF40/ITSN2/DENND1A/RALGPS1/RAPGEF1/VAV2/ARHGEF7/SPATA13/RCBTB2/RCC1/NET1/PREX2/DENND3/MADD/ST5/DENND5A/SBF2/ARHGEF12/RAB3GAP2/ARHGEF16/RGL1/RAPGEF2/PLEKHG4/PLEKHG2/ARHGEF1/ABR/ARHGEF15/SMCR8/AKAP13/RIN3/DOCK3/FGD5/FGD2/ADRB1/ARHGEF10/RAB3IL1/EPS8L2/MCF2L/DENND4B/ARHGEF2/ARHGEF11/ARHGEF5/DENND2A/RAPGEF3/ARHGEF25/MCF2L2/PLEKHG6/DENND6B/RASGRF2/VAV1/OBSCN	54
MF	GO:0004674	protein serine/threonine kinase activity	127/3960	371/16969	9.96e-07	5.56e-05	RPS6KA2/ADCK1/RPS6KL1/MAP3K9/DYRK1A/PRKCH/MAP4K5/ITPKA/RIPK3/MAP4K4/ROCK2/STK24/LATS2/MAP3K6/DCLK1/STK35/MYLK2/STK4/PRKDC/SPEG/STK36/SIK2/ATM/NUAK2/CDK18/IKBKE/DYRK3/CDC42BPA/MTOR/PRKCZ/CHEK2/GRK3/MAPKAPK5/CIT/ULK1/MYLK3/MAP4K1/PAK4/MAP3K10/AKT2/LTBP4/LMTK3/NLK/MINK1/AURKB/CDK12/WNK4/TLK1/AATK/MAP2K6/STK10/MAP3K1/TTN/LRRK1/AKAP13/ALPK3/ULK3/MOK/MARK3/EGFR/TGFBR2/ACVR2B/ULK4/SNRK/CAMK1/MAPKAPK3/PA…	127
MF	GO:0017048	Rho GTPase binding	60/3960	146/16969	1.29e-06	5.9e-05	TIAM2/SOS2/ITPKA/ARHGEF19/ARHGEF40/RTKN/ITSN2/ROCK2/VAV2/ARHGEF7/SPATA13/NET1/KIF3B/PREX2/ARHGEF12/ARHGEF16/DVL1/ABI2/CORO1C/PLEKHG4/PLEKHG2/ARHGEF1/TNFAIP1/ABR/DVL2/ARHGEF15/FMNL1/CDC42EP4/AKAP13/DOCK3/FGD5/DAAM2/FGD2/ROCK1/RALBP1/ARHGEF10/CDC42EP2/EPS8L2/WAS/MCF2L/FLNA/ARHGEF2/IQGAP3/ARHGEF11/ARHGEF5/DOCK4/CAV1/LRRK2/DVL3/ARHGEF25/MCF2L2/ARHGDIB/PLEKHG6/TRIOBP/RASGRF2/DIAPH1/DAPK3/VAV1/MYO9B/OB…	60
MF	GO:0030020	extracellular matrix structural constituent conferring tensile strength	24/3960	41/16969	1.37e-06	5.9e-05	COL6A6/COL6A5/COL4A2/COL4A1/COL16A1/COL4A4/COL1A1/COL5A2/COL7A1/COL6A3/COL11A2/COL21A1/COL17A1/COL13A1/COL4A5/COL4A6/COL24A1/COL28A1/COL1A2/COL2A1/COL27A1/COL12A1/COL10A1/COL18A1	24
MF	GO:0008324	cation transmembrane transporter activity	158/3960	484/16969	1.39e-06	5.9e-05	SLC22A3/TMEM63C/SLC28A2/RYR3/HCN4/SFXN1/KCNIP3/SLC1A4/KCNK3/NIPAL3/KCNF1/CACNA1B/SLC34A3/LRRC26/GRIN1/ATP7B/SLC23A2/KCNQ2/SLC12A5/SLC13A3/KCNB1/KCNG1/CHRNG/KCNK9/SLC39A4/KCNQ5/LRRC55/KCNA4/ASIC4/SLC11A1/SLC5A3/SCN4B/KCNT2/KCNAB2/SCNN1D/KCNK2/CACNA1S/SLC5A1/TPCN1/P2RX4/KCNG4/PIEZO1/SLC6A2/SLC12A3/CNGB1/SLC38A7/SCN1B/KCNK6/RYR1/GRIK5/SLC1A5/SLC8A2/TSPOAP1/SLC6A4/TRPV1/P2RX5/CHRNE/CHRNB1/TRPV2/SLC5A…	158
MF	GO:0022838	substrate-specific channel activity	117/3960	338/16969	1.41e-06	5.9e-05	TMEM63C/RYR3/CLCNKA/HCN4/KCNIP3/SLC1A4/KCNK3/KCNF1/LRRC8A/CACNA1B/LRRC26/GRIN1/KCNQ2/KCNB1/KCNG1/CHRNG/KCNK9/KCNQ5/LRRC55/KCNA4/ASIC4/SCN4B/SLC26A9/KCNT2/CLCN6/KCNAB2/SCNN1D/KCNK2/CACNA1S/TPCN1/P2RX4/KCNG4/PIEZO1/CNGB1/SCN1B/KCNK6/RYR1/GRIK5/TSPOAP1/TRPV1/P2RX5/CHRNE/CHRNB1/TRPV2/KCNJ12/CACNA1G/SCN4A/ZACN/CHRNA1/OTOP3/GRIN2C/KCNIP1/HCN1/CHRNA5/CATSPER2/SCN10A/ANO10/ITPR1/CACNA1D/SLC26A6/ANO7/TRPM…	117
MF	GO:0015291	secondary active transmembrane transporter activity	68/3960	172/16969	1.41e-06	5.9e-05	SLC22A3/SLC28A2/SLC1A4/SLC34A3/SLC23A2/SLC12A5/SLC13A3/CDH17/SLC11A1/SLC37A4/SLC5A3/SLC26A9/CLCN6/SLC5A1/SLC10A7/SLC6A2/SLC12A3/SLC7A6/SLC1A5/SLC8A2/SLC6A4/SLC47A2/SLC5A10/SLC16A3/SLC16A6/SLC45A2/SLC6A18/SLC24A4/SLC4A7/SLC38A3/SLC26A6/SLC6A20/SLC6A6/SLC17A2/CLCN7/SLC16A12/SLC6A9/SLC20A2/SLC17A6/SLC22A8/SLC25A22/SLC1A7/SLC16A2/SLC10A3/SLC6A8/TMCO3/SLC6A17/SLC4A2/SLC13A4/SLC26A3/SLC4A8/SLC38A1/SLC2…	68
MF	GO:0044325	ion channel binding	50/3960	116/16969	1.86e-06	7.43e-05	ACTN1/KCNIP3/LRRC26/SRC/RIMS4/KCNB1/LYN/LRRC55/ARRB1/SCN4B/RNF207/YWHAH/NOS1/KCNG4/USP10/HRC/PIRT/AKAP6/STAC/SCN10A/BAK1/BAG2/PKD1/RIMS3/KCNIP2/RYR2/PANX1/PACS1/KCNQ1/TRAPPC2/FGF13/PDE4B/FLNA/CASR/CAV1/PPP1R9A/AKAP9/LRRK2/PKP2/ABCC9/TSPO/ANK2/PKD2/HTT/DIAPH1/CBARP/SH3GL1/PRKCSH/GOPC/FYN	50
MF	GO:0005543	phospholipid binding	123/3960	363/16969	2.63e-06	0.000100072	SNX9/SYTL3/ZFYVE1/ZFYVE26/PLEK2/SNX1/THBS1/PLA2G2A/CCDC88A/PSD4/APOB/DAB2IP/DENND1A/LDLRAP1/MAPKAP1/GPR12/PTAFR/JAG1/KIF16B/PARD3/EPB41/PIGU/SNX21/PLTP/ASAP1/ADGRB1/GPAA1/OSBP/WDFY1/ARAP1/NUMA1/SYT9/SBF2/THY1/APOC3/PIK3C2B/FZD7/SYT2/PHLDA3/SEC14L2/RAB35/RPH3A/RASAL1/HIP1R/RAPGEF2/ZCCHC14/CARMIL2/ARHGAP33/SPTBN4/NF1/DOC2B/PITPNA/TRPV1/PLD2/VAMP2/PIRT/MAPT/PITPNC1/FCHO2/MAP1B/SNX18/PLEKHA3/MYO10/FE…	123
MF	GO:0022843	voltage-gated cation channel activity	46/3960	106/16969	3.79e-06	0.000138036	HCN4/KCNK3/CACNA1B/LRRC26/GRIN1/KCNQ2/KCNB1/KCNG1/KCNK9/KCNQ5/LRRC55/KCNA4/KCNAB2/KCNK2/CACNA1S/TPCN1/KCNG4/KCNK6/RYR1/TSPOAP1/KCNJ12/CACNA1G/GRIN2C/HCN1/CACNA1D/KCNG2/GRIN2A/KCNK18/KCNIP2/KCNQ1/HCN3/KCNJ9/KCNH2/KCND2/KCNH3/GRIN2B/KCNA5/KCNA6/CACNA2D4/CACNA1C/CACNA1I/PKD2/HCN2/CACNA1A/PTK2B/HTR1B	46
MF	GO:0000987	proximal promoter sequence-specific DNA binding	147/3960	452/16969	4.05e-06	0.000141152	ESRRB/MAX/SIX4/SIX1/USP3/ZNF219/NRL/IRF9/NR2E3/SMAD6/KCNIP3/DNMT3A/FUBP3/NOTCH1/RXRA/PSPC1/RB1/GZF1/KLF6/ZGPAT/TFAP2C/SCRT2/RBBP4/HNF4A/ZNF335/CHD7/PLAG1/ST18/SCX/HSF1/NR1H3/CREB3L1/ZNF143/TEAD1/YAP1/MIXL1/PRRX1/HES2/TP73/ZBTB17/DHX9/ZNF281/TBX5/TBX3/SATB2/CUX2/POU4F2/ZFPM1/SNAI3/TOX3/SALL1/GLI2/NLRC5/THAP11/NFATC3/NFAT5/ZFHX3/CEBPG/POU2F2/MZF1/SUZ12/MYBBP1A/HOXB3/SP2/NEUROD2/RARA/STAT5B/UBTF/SMA…	147
MF	GO:0015267	channel activity	124/3960	370/16969	4.46e-06	0.000149261	TMEM63C/RYR3/CLCNKA/HCN4/KCNIP3/KCNK12/SLC1A4/KCNK3/KCNF1/LRRC8A/CACNA1B/LRRC26/GRIN1/GJA3/KCNQ2/KCNB1/KCNG1/CHRNG/KCNK9/KCNQ5/LRRC55/KCNA4/ASIC4/SCN4B/SLC26A9/KCNT2/CLCN6/KCNAB2/SCNN1D/KCNK2/CACNA1S/TPCN1/P2RX4/KCNG4/PIEZO1/CNGB1/SCN1B/KCNK6/RYR1/GRIK5/TOMM40/TSPOAP1/TRPV1/P2RX5/CHRNE/CHRNB1/TRPV2/KCNJ12/CACNA1G/SCN4A/ZACN/CHRNA1/OTOP3/GRIN2C/KCNIP1/HCN1/CHRNA5/CATSPER2/SCN10A/ANO10/ITPR1/CACNA1…	124
MF	GO:0022804	active transmembrane transporter activity	87/3960	241/16969	4.74e-06	0.000152515	SLC22A3/ABCD4/SLC28A2/SLC1A4/PCYOX1/SLC34A3/ABCC4/ATP7B/SLC23A2/SLC12A5/SLC13A3/CDH17/SLC11A1/SLC37A4/SLC5A3/ABCA12/SLC26A9/CLCN6/SLC5A1/SLC10A7/SLC6A2/SLC12A3/SLC7A6/SLC1A5/SLC8A2/SLC6A4/SLC47A2/SLC5A10/SLC16A3/SLC16A6/SLC45A2/SLC6A18/SLC24A4/SLC4A7/SLC38A3/SLC26A6/SLC6A20/ATP2B2/SLC6A6/SLC17A2/TAP1/RALBP1/CLCN7/ABCC1/ATP2A1/SLC16A12/SLC6A9/SLC20A2/SLC17A6/SLC22A8/SLC25A22/SLC1A7/SLC16A2/SLC10A3…	87
MF	GO:0022803	passive transmembrane transporter activity	124/3960	371/16969	5.18e-06	0.000154959	TMEM63C/RYR3/CLCNKA/HCN4/KCNIP3/KCNK12/SLC1A4/KCNK3/KCNF1/LRRC8A/CACNA1B/LRRC26/GRIN1/GJA3/KCNQ2/KCNB1/KCNG1/CHRNG/KCNK9/KCNQ5/LRRC55/KCNA4/ASIC4/SCN4B/SLC26A9/KCNT2/CLCN6/KCNAB2/SCNN1D/KCNK2/CACNA1S/TPCN1/P2RX4/KCNG4/PIEZO1/CNGB1/SCN1B/KCNK6/RYR1/GRIK5/TOMM40/TSPOAP1/TRPV1/P2RX5/CHRNE/CHRNB1/TRPV2/KCNJ12/CACNA1G/SCN4A/ZACN/CHRNA1/OTOP3/GRIN2C/KCNIP1/HCN1/CHRNA5/CATSPER2/SCN10A/ANO10/ITPR1/CACNA1…	124
MF	GO:0005244	voltage-gated ion channel activity	62/3960	158/16969	5.37e-06	0.000154959	CLCNKA/HCN4/KCNIP3/KCNK12/KCNK3/CACNA1B/LRRC26/GRIN1/KCNQ2/KCNB1/KCNG1/KCNK9/KCNQ5/LRRC55/KCNA4/SCN4B/CLCN6/KCNAB2/KCNK2/CACNA1S/TPCN1/KCNG4/SCN1B/KCNK6/RYR1/TSPOAP1/KCNJ12/CACNA1G/SCN4A/GRIN2C/KCNIP1/HCN1/CATSPER2/SCN10A/CACNA1D/KCNK17/KCNG2/CLCN7/GRIN2A/KCNK18/KCNIP2/VDAC2/ANO1/KCNQ1/TRPM5/HCN3/KCNJ9/KCNH2/KCND2/SCN8A/KCNH3/GRIN2B/KCNA5/KCNA6/CACNA2D4/CACNA1C/CACNA1I/PKD2/HCN2/CACNA1A/PTK2B/HTR…	62
MF	GO:0022832	voltage-gated channel activity	62/3960	158/16969	5.37e-06	0.000154959	CLCNKA/HCN4/KCNIP3/KCNK12/KCNK3/CACNA1B/LRRC26/GRIN1/KCNQ2/KCNB1/KCNG1/KCNK9/KCNQ5/LRRC55/KCNA4/SCN4B/CLCN6/KCNAB2/KCNK2/CACNA1S/TPCN1/KCNG4/SCN1B/KCNK6/RYR1/TSPOAP1/KCNJ12/CACNA1G/SCN4A/GRIN2C/KCNIP1/HCN1/CATSPER2/SCN10A/CACNA1D/KCNK17/KCNG2/CLCN7/GRIN2A/KCNK18/KCNIP2/VDAC2/ANO1/KCNQ1/TRPM5/HCN3/KCNJ9/KCNH2/KCND2/SCN8A/KCNH3/GRIN2B/KCNA5/KCNA6/CACNA2D4/CACNA1C/CACNA1I/PKD2/HCN2/CACNA1A/PTK2B/HTR…	62
MF	GO:0022890	inorganic cation transmembrane transporter activity	144/3960	444/16969	5.97e-06	0.000166462	SLC22A3/TMEM63C/SLC28A2/RYR3/HCN4/KCNIP3/KCNK3/NIPAL3/KCNF1/CACNA1B/SLC34A3/LRRC26/GRIN1/ATP7B/SLC23A2/KCNQ2/SLC12A5/SLC13A3/KCNB1/KCNG1/CHRNG/KCNK9/SLC39A4/KCNQ5/LRRC55/KCNA4/ASIC4/SLC11A1/SLC5A3/SCN4B/KCNT2/KCNAB2/SCNN1D/KCNK2/CACNA1S/SLC5A1/TPCN1/P2RX4/KCNG4/PIEZO1/SLC6A2/SLC12A3/CNGB1/SCN1B/KCNK6/RYR1/GRIK5/SLC8A2/TSPOAP1/SLC6A4/TRPV1/P2RX5/CHRNE/CHRNB1/TRPV2/SLC5A10/KCNJ12/CACNA1G/SCN4A/CHRN…	144
MF	GO:0051015	actin filament binding	57/3960	143/16969	7.24e-06	0.000195382	SYNE1/EZR/AFDN/ACTN1/SPTB/SYNE2/MYO5C/MYO5A/TLN2/ADD2/ACTR2/ANTXR1/ABL1/MYO16/NEBL/FERMT1/MYH7B/USH1C/CORO1C/HIP1R/MYH14/ERMN/MYO1D/CDK5R1/MYO18A/SLC6A4/MYO1C/MYH10/FMNL1/FSCN2/TTN/MYO10/SYNE3/BIN1/ADSSL1/EGFR/VILL/XIRP1/HIP1/PANX1/CORO1B/SHROOM4/SHROOM2/FLNA/SPTA1/MYO1A/TRIOBP/PICK1/ADD1/SHROOM1/MISP/CAMSAP3/TLN1/GSN/MYO6/MARCKS/UTRN	57
MF	GO:0035091	phosphatidylinositol binding	79/3960	217/16969	8.9e-06	0.000232663	SNX9/ZFYVE1/ZFYVE26/PLEK2/SNX1/CCDC88A/DAB2IP/DENND1A/LDLRAP1/MAPKAP1/KIF16B/PARD3/EPB41/PIGU/SNX21/ASAP1/GPAA1/OSBP/WDFY1/ARAP1/NUMA1/SYT9/SBF2/THY1/PIK3C2B/FZD7/PHLDA3/RAB35/RPH3A/HIP1R/ZCCHC14/ARHGAP33/PITPNA/TRPV1/PLD2/PIRT/MAPT/PITPNC1/FCHO2/SNX18/PLEKHA3/MYO10/FES/SNX33/PLEKHB2/ITPR1/NISCH/PASK/FGD2/ZCCHC2/SNX29/HIP1/TECPR1/CYTH3/SH3PXD2A/ARHGAP32/SNX19/SNX15/ZFYVE9/OSBPL5/KCNQ1/FRMPD4/MTM1…	79
MF	GO:0099604	ligand-gated calcium channel activity	15/3960	22/16969	9.96e-06	0.000252564	RYR3/GRIN1/TPCN1/P2RX4/RYR1/TRPV1/GRIN2C/ITPR1/GRIN2A/RYR2/ITPR2/GRIN2B/PKD2/MCOLN1/TRPM2	15
MF	GO:0005096	GTPase activator activity	74/3960	203/16969	1.6e-05	0.000393533	RGS17/TIAM2/ARHGEF19/MYO9A/DAB2IP/RABGAP1/GARNL3/STARD13/RALGAPA2/RALGAPB/PREX2/ASAP1/ADGRB3/ARHGAP1/ARRB1/ARAP1/ARHGEF12/THY1/ARHGAP42/RAB3GAP2/ERRFI1/RABGAP1L/RASAL2/RGS8/DEPDC5/SGSM1/GIT2/RASAL1/RAPGEF2/VPS9D1/ANKRD27/RINL/ARHGEF1/NF1/GIT1/ABR/RAP1GAP2/ACAP1/ARHGEF15/ARHGAP23/TBCD/TBC1D16/RIN3/PLXNB1/ALS2CL/AGAP1/SYNGAP1/RALBP1/NPRL3/TBC1D24/RABEP2/SIPA1L2/CDC42EP2/SIPA1/STARD8/ARHGAP6/ARHGAP4…	74
MF	GO:1990841	promoter-specific chromatin binding	24/3960	46/16969	2.04e-05	0.000488003	USP3/NRL/BMI1/CHD7/HSF1/DHX9/POU4F2/GLI2/RBL2/TRIM28/SUZ12/NFE2L1/DDX5/ZNF750/FOXC1/FOXO4/EZH2/SOX10/PPARGC1A/EGR1/DNMT1/PRDM15/HDAC2/PRDM1	24
MF	GO:0000978	RNA polymerase II proximal promoter sequence-specific DNA binding	138/3960	432/16969	2.16e-05	0.000492314	ESRRB/MAX/SIX4/SIX1/USP3/ZNF219/NRL/IRF9/NR2E3/SMAD6/KCNIP3/DNMT3A/FUBP3/NOTCH1/RXRA/PSPC1/GZF1/KLF6/ZGPAT/TFAP2C/SCRT2/RBBP4/HNF4A/ZNF335/CHD7/PLAG1/ST18/SCX/HSF1/NR1H3/CREB3L1/ZNF143/YAP1/MIXL1/PRRX1/HES2/TP73/ZBTB17/DHX9/ZNF281/TBX5/TBX3/SATB2/CUX2/POU4F2/ZFPM1/SNAI3/TOX3/SALL1/GLI2/NLRC5/THAP11/NFATC3/NFAT5/ZFHX3/CEBPG/POU2F2/MZF1/SUZ12/MYBBP1A/HOXB3/SP2/NEUROD2/RARA/STAT5B/SMARCD2/ZNF750/FOX…	138
MF	GO:0015293	symporter activity	46/3960	112/16969	2.18e-05	0.000492314	SLC22A3/SLC28A2/SLC1A4/SLC34A3/SLC23A2/SLC12A5/SLC13A3/SLC5A3/SLC5A1/SLC10A7/SLC6A2/SLC12A3/SLC1A5/SLC6A4/SLC5A10/SLC16A3/SLC16A6/SLC45A2/SLC6A18/SLC24A4/SLC4A7/SLC38A3/SLC6A20/SLC6A6/SLC17A2/SLC16A12/SLC6A9/SLC20A2/SLC17A6/SLC25A22/SLC1A7/SLC16A2/SLC10A3/SLC6A8/SLC6A17/SLC13A4/SLC38A1/SLC17A8/SLC4A4/SLC2A9/SLC6A7/SLC22A4/MFSD12/SLC1A1/SLC17A5/MFSD4B	46
MF	GO:0050839	cell adhesion molecule binding	141/3960	444/16969	2.46e-05	0.000540803	SNX9/EZR/AFDN/NRXN3/ACTN1/FBN1/SNX1/PAK6/THBS1/EPHA2/MMP14/PKM/RTN4/EMILIN1/DAB2IP/HSPA5/GOLGA2/SPTAN1/SH3GLB2/STK24/ABI1/COL16A1/LAMA5/MMP24/SRC/PTPRT/CDH17/LYN/ASAP1/NDRG1/PLEC/TNKS1BP1/CKAP5/ARHGAP1/SWAP70/EIF4G2/PARVA/TRIM29/THY1/CBL/ARHGEF16/ADAM23/EFHD2/LAD1/GCN1/P2RX4/GOLGA3/IST1/PAK4/LTBP4/NECTIN2/PPP1R13L/TRIM25/CDK5R1/CLDN7/EPN2/MPRIP/LRRC59/ITGA3/JUP/ADAM11/ITGB3/FASN/TIMP2/EVPL/UNC45A…	141
MF	GO:0005089	Rho guanyl-nucleotide exchange factor activity	33/3960	73/16969	3.14e-05	0.000673776	TIAM2/SOS2/ARHGEF19/ARHGEF40/ITSN2/VAV2/ARHGEF7/SPATA13/NET1/PREX2/ARHGEF12/ARHGEF16/PLEKHG4/PLEKHG2/ARHGEF1/ABR/ARHGEF15/AKAP13/DOCK3/FGD5/FGD2/ARHGEF10/EPS8L2/MCF2L/ARHGEF2/ARHGEF11/ARHGEF5/ARHGEF25/MCF2L2/PLEKHG6/RASGRF2/VAV1/OBSCN	33
MF	GO:0015081	sodium ion transmembrane transporter activity	47/3960	117/16969	3.51e-05	0.000734188	SLC22A3/SLC28A2/HCN4/SLC34A3/SLC23A2/SLC13A3/ASIC4/SLC5A3/SCN4B/SCNN1D/SLC5A1/SLC6A2/SLC12A3/SCN1B/GRIK5/SLC8A2/SLC6A4/SLC5A10/SCN4A/HCN1/SLC6A18/SLC4A7/SCN10A/SLC6A20/SLC6A6/SLC17A2/SCNN1G/PKD2L1/SLC6A9/SLC20A2/TRPM5/SHROOM2/SLC6A8/SLC6A17/HCN3/SLC13A4/SCN8A/ASIC1/SLC38A1/SCNN1A/SLC9B2/PKD2/SLC4A4/SLC6A7/HCN2/SLC1A1/TRPM2	47
MF	GO:0030695	GTPase regulator activity	82/3960	235/16969	3.63e-05	0.00074125	RGS17/TIAM2/ARHGEF19/MYO9A/RTKN/PREB/DAB2IP/RABGAP1/GARNL3/GPSM1/STARD13/SESN2/RALGAPA2/RALGAPB/PREX2/ASAP1/ADGRB3/RIMS1/ARHGAP1/ARRB1/ARAP1/ARHGEF12/THY1/ARHGAP42/RAB3GAP2/ERRFI1/RABGAP1L/RASAL2/RGS8/DEPDC5/SGSM1/GIT2/RASAL1/RAPGEF2/VPS9D1/ANKRD27/RINL/ARHGEF1/NF1/GIT1/ABR/RAP1GAP2/ACAP1/ARHGEF15/ARHGAP23/TBCD/TBC1D16/RIN3/PLXNB1/ALS2CL/AGAP1/SYNGAP1/RALBP1/NPRL3/TBC1D24/RABEP2/SIPA1L2/CDC42EP2/…	82
MF	GO:0005249	voltage-gated potassium channel activity	29/3960	62/16969	4.3e-05	0.000856614	HCN4/KCNK3/LRRC26/KCNQ2/KCNB1/KCNG1/KCNK9/KCNQ5/LRRC55/KCNA4/KCNAB2/KCNK2/KCNG4/KCNK6/KCNJ12/HCN1/KCNG2/KCNK18/KCNIP2/KCNQ1/HCN3/KCNJ9/KCNH2/KCND2/KCNH3/KCNA5/KCNA6/PKD2/HCN2	29
MF	GO:0005272	sodium channel activity	20/3960	37/16969	5.13e-05	0.000998254	HCN4/ASIC4/SCN4B/SCNN1D/SCN1B/GRIK5/SCN4A/HCN1/SCN10A/SCNN1G/PKD2L1/TRPM5/SHROOM2/HCN3/SCN8A/ASIC1/SCNN1A/PKD2/HCN2/TRPM2	20
MF	GO:0017124	SH3 domain binding	48/3960	122/16969	5.46e-05	0.00103829	QKI/FMN1/EFS/DAB2IP/DENND1A/ABL1/RAPGEF1/ABI1/LYN/ARHGAP1/UVRAG/CBL/ENAH/ERRFI1/CASP9/ABI2/INPP5J/DTX1/CIT/HIP1R/BCAR1/ELMO3/GRIK5/CBLC/SHANK1/SOCS7/LRP2/MAPT/DOCK3/NCKIPSD/INPP5D/SYNGAP1/CABYR/ADAM12/AFAP1L2/MYPN/RAD9A/SHANK2/ARHGAP6/WAS/ARHGAP31/ADAM15/SH2D2A/ELMO1/DOCK4/ADAM19/DPYSL3/SH3GL1	48
MF	GO:0015631	tubulin binding	86/3960	252/16969	5.96e-05	0.00110819	EZR/DNAL1/STARD9/FMN1/TBCA/TRIM36/APC/MAP4K4/DCTN1/RAB11FIP5/CCDC88A/FAM161A/AGBL5/MAPRE3/RABGAP1/GOLGA2/CCDC187/MTUS2/SPEF1/RAE1/SYBU/LYN/NDRG1/GPAA1/NUMA1/STIM1/TTLL4/DIXDC1/PEX14/CEP350/CAMSAP2/DRG1/GAS2L1/CLIP1/FHDC1/CLASP1/SLC6A2/B9D2/EML2/PPP5C/GAS2L2/CDK5R1/SPAG5/GABARAP/NDEL1/MAPT/TBCD/MAP1B/TPPP/NDN/FES/EML1/CLASP2/DST/ALDOA/CLIP2/JAKMIP3/ARL3/HOOK3/CCSER2/CCSAP/CEP295/FEZ1/FGF13/PDE4B/T…	86
MF	GO:0030507	spectrin binding	16/3960	27/16969	6.6e-05	0.00120157	SPTBN5/ADD2/EPB41/USH1C/GNB1/PTPRC/CAMSAP2/SPTBN4/USH1G/MYO10/GNB3/ANK2/ADD1/CAMSAP3/DMTN/EPB41L2	16
MF	GO:0003713	transcription coactivator activity	95/3960	285/16969	7.01e-05	0.00124815	PRMT2/GTF2A1/ACTN1/MAX/KAT2B/NRL/RIPK3/PIAS1/JMY/KDM1A/SERTAD2/ABL1/RXRA/ARID1A/RFXAP/RB1/GMEB2/SS18L1/SOX12/ASXL1/NCOA6/NR1H3/BCL9L/YAP1/ZBTB18/PRRX1/DHX9/DTX1/MAML3/POU4F2/BRD7/CCNE1/TRIM28/MNT/USP22/RARA/JUP/SMARCD2/WBP2/IL31RA/MCIDAS/MEF2A/TRIP11/SETD3/YY1/SMARCC1/NR2C2/FOXC1/ABT1/LPIN2/THRAP3/E4F1/MTF1/CREBBP/PRKCB/TGFB1I1/BUD31/KAT6A/RBPMS/TAF5L/MED17/HTATIP2/TAF1/MAGED1/MYSM1/RAP2C/HCFC1/N…	95
MF	GO:0042054	histone methyltransferase activity	25/3960	52/16969	8.15e-05	0.00140127	PRMT2/NTMT1/WDR5/EHMT1/KMT2A/SETD7/KMT2B/KMT5C/SUZ12/EZH1/SETD3/SETD5/CXXC1/SETD1A/MEN1/KMT5B/SUV39H1/PRMT6/ASH1L/KMT2C/EZH2/KMT2D/NSD1/PRDM6/CARM1	25
MF	GO:0030165	PDZ domain binding	34/3960	79/16969	8.2e-05	0.00140127	CRIM1/KIDINS220/SNTB1/ADGRB1/CADM1/ARHGEF16/FZD7/CIT/RAPGEF2/NKD1/GRIK5/SRR/NSF/ACOX1/LLGL2/CCDC88C/SLC26A6/DTNA/SHISA9/ADRB1/PTEN/FZD4/SLC22A12/DLG3/DOCK4/ERC1/GRID2/LNX1/GRIA1/SLC34A1/SLC22A4/USHBP1/CLCN3/LPAR1	34
MF	GO:0005267	potassium channel activity	39/3960	95/16969	9.02e-05	0.00150982	HCN4/KCNIP3/KCNK3/KCNF1/LRRC26/KCNQ2/KCNB1/KCNG1/KCNK9/KCNQ5/LRRC55/KCNA4/KCNT2/KCNAB2/KCNK2/KCNG4/KCNK6/GRIK5/KCNJ12/KCNIP1/HCN1/KCNK17/KCNG2/KCNQ4/KCNK18/KCNIP2/PKD2L1/KCNQ1/TRPM5/HCN3/KCNJ9/CCT8L2/KCNH2/KCND2/KCNH3/KCNA5/KCNA6/PKD2/HCN2	39
MF	GO:0017137	Rab GTPase binding	43/3960	109/16969	0.000121274	0.00198995	SYTL3/MYO5A/RABGAP1/DENND1A/SYTL1/KIF16B/NDRG1/DENND3/RIMS1/MADD/ARHGAP1/ST5/DENND5A/SBF2/RAB3GAP2/RABGAP1L/HPS4/SGSM1/BICDL1/RPH3A/ULK1/ANKRD27/SLC6A4/SMCR8/NGFR/NSF/RIN3/MLPH/HPS6/AP3M1/RAB3IL1/EHD1/GDI1/DENND4B/DENND2A/TBC1D30/ERC1/MICAL3/MICALL1/DENND6B/EVI5L/UNC13B/BICD2	43
MF	GO:0003774	motor activity	41/3960	103/16969	0.000136811	0.00220172	MYO5C/MYO5A/CGNL1/STARD9/MYO9A/DCTN1/KIF3C/MYO16/KIF16B/KIF3B/MYH7B/KIF1B/MYH14/APPBP2/MYO19/MYO1D/MYO1C/KIF1C/DNAH2/MYH10/MYO15A/DNAH17/DNAI2/MYO10/KIF7/DYNC1H1/KIF15/DNAH1/KIF1A/KIF13A/DNAH3/KLC2/GPR88/CGN/MYO1G/KIF5A/MYO1A/MYO9B/KIF13B/KIF24/MYO6	41
MF	GO:0003712	transcription coregulator activity	150/3960	494/16969	0.000162204	0.00256111	PRMT2/GTF2A1/ACTN1/MAX/KAT2B/NRL/RIPK3/PIAS1/SKOR1/JMY/KCNIP3/ARID5A/WNT4/KDM1A/SERTAD2/DNMT3A/E2F6/ABL1/RXRA/ARID1A/CDX2/RFXAP/RB1/SFMBT2/GMEB2/SS18L1/TRIB3/SOX12/ASXL1/NCOA6/RUNX1T1/ZHX2/NR1H3/FEV/BCL9L/YAP1/ZBTB18/PRRX1/PEX14/SPEN/DHX9/ZNF281/DTX1/NCOR2/MAML3/POU4F2/CBFA2T3/BRD7/CCNE1/ZBTB32/MAP3K10/PPP1R13L/ZNF274/TRIM28/MNT/MYBBP1A/NCOR1/MED9/USP22/NFE2L1/NEUROD2/RARA/JUP/EZH1/SMARCD2/CBX4/W…	150
MF	GO:0099094	ligand-gated cation channel activity	37/3960	91/16969	0.000170939	0.00264905	RYR3/HCN4/GRIN1/CHRNG/SCNN1D/TPCN1/P2RX4/CNGB1/KCNK6/RYR1/GRIK5/TRPV1/P2RX5/CHRNE/CHRNB1/KCNJ12/CHRNA1/GRIN2C/HCN1/CHRNA5/ITPR1/GRIN2A/SCNN1G/RYR2/SHROOM2/KCNJ9/KCNH2/ASIC1/ITPR2/GRIN2B/SCNN1A/PKD2/GRIA1/HCN2/MCOLN1/PTK2B/TRPM2	37
MF	GO:0060589	nucleoside-triphosphatase regulator activity	88/3960	267/16969	0.00019672	0.00299316	RGS17/TIAM2/ARHGEF19/MYO9A/RTKN/PREB/DAB2IP/RABGAP1/GARNL3/TSC1/GPSM1/STARD13/SESN2/RALGAPA2/RALGAPB/PREX2/ASAP1/ADGRB3/RIMS1/MYBPC3/ARHGAP1/ARRB1/DNAJB2/ARAP1/ARHGEF12/THY1/ARHGAP42/RAB3GAP2/ERRFI1/RABGAP1L/RASAL2/RGS8/DEPDC5/SGSM1/GIT2/RASAL1/RAPGEF2/VPS9D1/ANKRD27/RINL/ARHGEF1/NF1/GIT1/ABR/RAP1GAP2/ACAP1/ARHGEF15/ARHGAP23/TBCD/TBC1D16/RIN3/PLXNB1/ALS2CL/AGAP1/SYNGAP1/BAG2/RALBP1/NPRL3/TBC1D24/…	88
MF	GO:0018024	histone-lysine N-methyltransferase activity	21/3960	43/16969	0.000226336	0.00338227	WDR5/EHMT1/KMT2A/SETD7/KMT2B/KMT5C/SUZ12/EZH1/SETD3/SETD5/CXXC1/SETD1A/MEN1/KMT5B/SUV39H1/ASH1L/KMT2C/EZH2/KMT2D/NSD1/PRDM6	21
MF	GO:0008017	microtubule binding	59/3960	166/16969	0.000242866	0.00356562	EZR/STARD9/FMN1/APC/MAP4K4/DCTN1/CCDC88A/FAM161A/MAPRE3/GOLGA2/CCDC187/MTUS2/SPEF1/RAE1/SYBU/NDRG1/NUMA1/STIM1/PEX14/CEP350/CAMSAP2/DRG1/GAS2L1/CLIP1/FHDC1/CLASP1/EML2/PPP5C/GAS2L2/SPAG5/GABARAP/MAPT/MAP1B/TPPP/FES/EML1/CLASP2/DST/CLIP2/JAKMIP3/ARL3/HOOK3/CCSER2/CCSAP/CEP295/FGF13/PSRC1/ARHGEF2/KRIT1/NAV3/LRRK2/MDM1/SUN2/TUBGCP6/JAKMIP1/JAKMIP2/APC2/CAMSAP3/LZTS1	59
MF	GO:0015077	monovalent inorganic cation transmembrane transporter activity	87/3960	266/16969	0.000284125	0.00408885	SLC22A3/SLC28A2/HCN4/KCNIP3/KCNK3/KCNF1/SLC34A3/LRRC26/SLC23A2/KCNQ2/SLC12A5/SLC13A3/KCNB1/KCNG1/KCNK9/KCNQ5/LRRC55/KCNA4/ASIC4/SLC11A1/SLC5A3/SCN4B/KCNT2/KCNAB2/SCNN1D/KCNK2/SLC5A1/KCNG4/SLC6A2/SLC12A3/SCN1B/KCNK6/GRIK5/SLC8A2/SLC6A4/SLC5A10/KCNJ12/SCN4A/OTOP3/KCNIP1/HCN1/SLC45A2/SLC6A18/SLC4A7/SCN10A/SLC6A20/SLC6A6/SLC17A2/KCNK17/KCNG2/SCNN1G/KCNQ4/KCNK18/KCNIP2/PKD2L1/SLC6A9/SLC20A2/KCNQ1/TRPM…	87
MF	GO:0060090	molecular adaptor activity	73/3960	216/16969	0.000288277	0.00408885	ITSN2/DAB2IP/LDLRAP1/FRMD4A/STAM/MAVS/PEF1/SRC/IRS1/ARHGAP1/OBSL1/ARRB1/KLHL17/CD28/ABI2/GAS2L1/SH2B3/GAB1/OTUD4/AMFR/CNOT1/AP2A1/ARRB2/DVL2/MAPT/FSCN2/PIK3R1/AKAP13/DET1/AKAP6/MLPH/COL11A2/TELO2/MAPK8IP3/HIP1/SH2B2/CUX1/AFAP1L2/SORBS2/FLRT1/MEN1/AP2A2/ARHGAP6/SH2D1A/IRS4/WWC3/ARHGAP4/HCFC1/DDX20/PDE4DIP/SHC1/RUSC1/SH2D2A/FSCN3/CHN2/CAV1/COL1A2/AKAP9/GRB10/EIF4G1/PKP2/SPSB2/GRAP2/ANK2/WWC1/STAP2/…	73
MF	GO:0045309	protein phosphorylated amino acid binding	21/3960	44/16969	0.000338427	0.00472016	NEDD4/LDLRAP1/ABL1/VAV2/HCK/IRS1/ARRB1/CBL/PLCG2/CBLC/SOCS3/PIK3R1/MAPK3/BTRC/MAPK1/SHC1/VAV1/SHB/SYK/SHC3/PTPN3	21
MF	GO:0015370	solute:sodium symporter activity	25/3960	56/16969	0.000352303	0.00483315	SLC22A3/SLC28A2/SLC34A3/SLC23A2/SLC13A3/SLC5A3/SLC5A1/SLC6A2/SLC12A3/SLC6A4/SLC5A10/SLC6A18/SLC4A7/SLC6A20/SLC6A6/SLC17A2/SLC6A9/SLC20A2/SLC6A8/SLC6A17/SLC13A4/SLC38A1/SLC4A4/SLC6A7/SLC1A1	25
MF	GO:0008013	beta-catenin binding	32/3960	78/16969	0.000378074	0.00505912	DACT1/CHD8/APC/FOXO1/PTPRU/PTPRT/BCL9L/AJAP1/DVL1/SALL1/KDM6B/SOX9/SMAD7/SLC9A3R2/SETD1A/SUFU/BTRC/DLG5/CDHR5/FOXO4/AR/TBL1X/SHROOM2/BCL9/GLI3/DVL3/EP300/LEF1/APC2/CARM1/KANK1/FOXO3	32
MF	GO:0015276	ligand-gated ion channel activity	43/3960	114/16969	0.000386911	0.00505912	RYR3/HCN4/GRIN1/CHRNG/SCNN1D/TPCN1/P2RX4/CNGB1/KCNK6/RYR1/GRIK5/TRPV1/P2RX5/CHRNE/CHRNB1/KCNJ12/ZACN/CHRNA1/GRIN2C/HCN1/CHRNA5/ITPR1/GRIN2A/SCNN1G/GRID1/RYR2/SHROOM2/KCNJ9/KCNH2/ASIC1/ITPR2/GRIN2B/SCNN1A/GRID2/PKD2/GRIA1/ANXA6/GRIN3B/HCN2/MCOLN1/PTK2B/TRPM2/GABRR2	43
MF	GO:0022834	ligand-gated channel activity	43/3960	114/16969	0.000386911	0.00505912	RYR3/HCN4/GRIN1/CHRNG/SCNN1D/TPCN1/P2RX4/CNGB1/KCNK6/RYR1/GRIK5/TRPV1/P2RX5/CHRNE/CHRNB1/KCNJ12/ZACN/CHRNA1/GRIN2C/HCN1/CHRNA5/ITPR1/GRIN2A/SCNN1G/GRID1/RYR2/SHROOM2/KCNJ9/KCNH2/ASIC1/ITPR2/GRIN2B/SCNN1A/GRID2/PKD2/GRIA1/ANXA6/GRIN3B/HCN2/MCOLN1/PTK2B/TRPM2/GABRR2	43
MF	GO:0005217	intracellular ligand-gated ion channel activity	14/3960	25/16969	0.000429191	0.00552561	RYR3/HCN4/TPCN1/CNGB1/RYR1/TRPV1/HCN1/ITPR1/RYR2/ITPR2/PKD2/HCN2/MCOLN1/TRPM2	14
MF	GO:0015294	solute:cation symporter activity	29/3960	70/16969	0.000575941	0.0073026	SLC22A3/SLC28A2/SLC34A3/SLC23A2/SLC12A5/SLC13A3/SLC5A3/SLC5A1/SLC6A2/SLC12A3/SLC6A4/SLC5A10/SLC45A2/SLC6A18/SLC4A7/SLC6A20/SLC6A6/SLC17A2/SLC6A9/SLC20A2/SLC6A8/SLC6A17/SLC13A4/SLC38A1/SLC4A4/SLC2A9/SLC6A7/SLC1A1/SLC17A5	29
MF	GO:0001784	phosphotyrosine residue binding	18/3960	37/16969	0.000666189	0.00832082	LDLRAP1/ABL1/VAV2/HCK/IRS1/CBL/PLCG2/CBLC/SOCS3/PIK3R1/MAPK3/MAPK1/SHC1/VAV1/SHB/SYK/SHC3/PTPN3	18
MF	GO:0008066	glutamate receptor activity	14/3960	26/16969	0.000731014	0.00899622	GRIN1/GRIK5/GRIN2C/GRM2/GRIN2A/GRID1/GRM5/GRM8/GRIN2B/GRID2/GRIA1/GRIN3B/GRM6/PTK2B	14
MF	GO:0042805	actinin binding	15/3960	29/16969	0.000828159	0.010044	RARA/TTN/CACNA1D/NRAP/PKD2L1/MYPN/CSRP3/RELA/TRPC5/ADORA2A/KCNA5/CACNA1C/PKD2/PROM1/PALLD	15
MF	GO:0045296	cadherin binding	93/3960	297/16969	0.00091733	0.0108528	SNX9/EZR/AFDN/SNX1/PAK6/EPHA2/PKM/RTN4/DAB2IP/HSPA5/GOLGA2/SPTAN1/SH3GLB2/STK24/ABI1/MMP24/SRC/PTPRT/ASAP1/NDRG1/PLEC/TNKS1BP1/CKAP5/ARHGAP1/SWAP70/EIF4G2/PARVA/TRIM29/CBL/ARHGEF16/EFHD2/LAD1/GCN1/P2RX4/GOLGA3/IST1/PAK4/PPP1R13L/TRIM25/CDK5R1/EPN2/MPRIP/LRRC59/JUP/FASN/EVPL/UNC45A/TJP1/STXBP6/EGFR/FLNB/PTPRM/SLC9A3R2/PPL/UBFD1/ALDOA/BAIAP2L1/AHNAK/MARK2/CORO1B/EHD1/KLC2/SPTBN2/PPP1CA/EPS8L2/PKP3/…	93
MF	GO:0005086	ARF guanyl-nucleotide exchange factor activity	10/3960	16/16969	0.000920783	0.0108528	PSD4/ARFGEF2/CYTH2/CYTH1/ARF4/CYTH3/PSD/CYTH4/IQSEC3/PSD2	10
MF	GO:0001227	DNA-binding transcription repressor activity, RNA polymerase II-specific	73/3960	224/16969	0.000936738	0.0108875	MAX/ZNF219/KCNIP3/ARID5A/E2F6/CDX2/FOXO1/GZF1/ZGPAT/TFAP2C/SCRT2/HEY1/HSF1/SCRT1/CREB3L1/ZBTB16/PRRX1/HES2/ZNF281/TBX3/CUX2/POU4F2/ZFPM1/SNAI3/SALL1/THAP11/NFATC3/ZFHX3/MYPOP/MZF1/MNT/ZBTB4/HOXB13/SP2/TBX21/MLX/FOXK2/IRX1/YY1/FOXQ1/HIVEP1/HES6/PPARD/SPDEF/E4F1/ZNF668/MLXIPL/FOXK1/RELA/CC2D1B/DEAF1/FOXD3/MECP2/MAFK/MSX2/ZBTB20/ETV3/ZNF746/NFE2L3/POU6F1/SREBF2/PPARA/HAND1/TCF3/HMBOX1/ZBTB5/NFX1/MYT…	73
MF	GO:0019905	syntaxin binding	23/3960	53/16969	0.000971238	0.0111339	GOLGA2/ABL1/TXLNA/STX16/SNPH/SYBU/STX6/SLC6A4/DOC2B/VAMP2/NSF/VPS52/PTPN2/BAIAP3/RNF40/TXLNG/SYT1/LRRK2/CPLX1/CACNA1A/UNC13A/ABCA1/STX7	23
MF	GO:0015085	calcium ion transmembrane transporter activity	39/3960	105/16969	0.00099574	0.0112605	RYR3/CACNA1B/GRIN1/CACNA1S/TPCN1/P2RX4/RYR1/SLC8A2/TSPOAP1/TRPV1/CACNA1G/GRIN2C/CATSPER2/ITPR1/CACNA1D/ATP2B2/TRPM8/PKD1/GRIN2A/ATP2A1/PKD2L1/RYR2/PANX1/TRPC5/ATP2B3/ATP2B1/ITPR2/GRIN2B/CACNA2D4/CACNA1C/CACNA1I/PKD2/GRIN3B/TRPC1/MCOLN1/CACNA1A/TRPM3/HTR1B/TRPM2	39
MF	GO:0008509	anion transmembrane transporter activity	77/3960	240/16969	0.00114242	0.012747	SLC22A3/CLCNKA/SFXN1/SLC1A4/PCYOX1/LRRC8A/SLC34A3/SLC23A2/SLC12A5/SLC13A3/SLC37A4/SLC26A9/CLCN6/SLC7A5/ABCC11/SLC6A2/SLC12A3/SLC38A7/SLC7A6/SLC1A5/SLC6A4/SLC43A2/CTNS/SLC16A3/SLC25A19/SLC6A18/SLC25A29/SLC4A7/SLC22A13/ANO10/SLC38A3/SLC26A6/SLC6A20/SLC6A6/ANO7/SLC44A4/CLCN7/CLDN4/SLC2A1/SLC16A12/SLC6A9/VDAC2/ADAMTS8/SLC22A8/SLC22A12/SLC25A22/ANO9/ANO1/SLC1A7/SLC16A2/GABRQ/ABCD1/SLC6A8/SLC35A3/SLC25…	77
MF	GO:0005262	calcium channel activity	34/3960	89/16969	0.00116324	0.0128085	RYR3/CACNA1B/GRIN1/CACNA1S/TPCN1/P2RX4/RYR1/TSPOAP1/TRPV1/CACNA1G/GRIN2C/CATSPER2/ITPR1/CACNA1D/TRPM8/PKD1/GRIN2A/PKD2L1/RYR2/PANX1/TRPC5/ITPR2/GRIN2B/CACNA2D4/CACNA1C/CACNA1I/PKD2/GRIN3B/TRPC1/MCOLN1/CACNA1A/TRPM3/HTR1B/TRPM2	34
MF	GO:1901682	sulfur compound transmembrane transporter activity	14/3960	27/16969	0.00119407	0.0129773	SLC1A4/SLC19A3/SLC26A9/CTNS/SLC25A19/SLC25A26/SLC26A6/SLC44A4/ABCD1/SLC13A4/SLC26A3/SLC26A10/SLC26A2/SLC1A1	14
MF	GO:0015079	potassium ion transmembrane transporter activity	40/3960	110/16969	0.00138438	0.0148527	HCN4/KCNIP3/KCNK3/KCNF1/LRRC26/KCNQ2/SLC12A5/KCNB1/KCNG1/KCNK9/KCNQ5/LRRC55/KCNA4/KCNT2/KCNAB2/KCNK2/KCNG4/KCNK6/GRIK5/KCNJ12/KCNIP1/HCN1/KCNK17/KCNG2/KCNQ4/KCNK18/KCNIP2/PKD2L1/KCNQ1/TRPM5/HCN3/KCNJ9/CCT8L2/KCNH2/KCND2/KCNH3/KCNA5/KCNA6/PKD2/HCN2	40
MF	GO:0030674	protein binding, bridging	53/3960	156/16969	0.00159754	0.0169227	ITSN2/LDLRAP1/FRMD4A/STAM/SRC/IRS1/ARHGAP1/OBSL1/ARRB1/CD28/ABI2/GAS2L1/SH2B3/GAB1/AMFR/AP2A1/DVL2/MAPT/FSCN2/PIK3R1/DET1/MLPH/COL11A2/HIP1/SH2B2/CUX1/SORBS2/FLRT1/MEN1/AP2A2/ARHGAP6/SH2D1A/IRS4/ARHGAP4/HCFC1/DDX20/SHC1/RUSC1/SH2D2A/FSCN3/CHN2/CAV1/COL1A2/GRB10/SPSB2/GRAP2/ANK2/SH2D3A/GATAD2A/TRIM17/SHB/NEFL/BICD2	53
MF	GO:0005248	voltage-gated sodium channel activity	10/3960	17/16969	0.00176951	0.0185101	HCN4/SCN4B/SCN1B/SCN4A/HCN1/SCN10A/HCN3/SCN8A/PKD2/HCN2	10
MF	GO:0005326	neurotransmitter transporter activity	17/3960	37/16969	0.00206492	0.0213335	SLC6A2/SLC6A4/SLC6A18/SLC6A20/SLC6A6/SLC44A4/SLC6A9/SLC18A3/SLC25A22/SLC1A7/GABRQ/SLC6A8/SLC6A17/CPLX1/SLC6A7/SLC44A2/SLC1A1	17
MF	GO:0038024	cargo receptor activity	32/3960	85/16969	0.00211042	0.0215377	LRP10/LOXL3/LDLRAP1/CUBN/MRC1/TINAGL1/LRP12/ARRB1/SORL1/TMPRSS4/TMPRSS13/TMPRSS5/MIA3/MARCO/AP2A1/SCARF1/CXCL16/ASGR2/ACKR3/AGER/COLEC12/HIP1/AP2A2/LRP8/SUSD2/CD5L/LRP1/SCARA5/SCARA3/TMPRSS2/LOXL2/ABCA1	32
MF	GO:0036312	phosphatidylinositol 3-kinase regulatory subunit binding	7/3960	10/16969	0.0022799	0.022987	DAB2IP/CBL/PIK3R1/FAM83B/NLRC3/PIK3AP1/PTPN13	7
MF	GO:0015278	calcium-release channel activity	9/3960	15/16969	0.00251405	0.025046	RYR3/TPCN1/RYR1/TRPV1/ITPR1/RYR2/ITPR2/PKD2/TRPM2	9
MF	GO:0000149	SNARE binding	26/3960	66/16969	0.00256543	0.0252572	NBAS/GOLGA2/ABL1/TXLNA/STX16/SNPH/SYBU/STX6/SLC6A4/DOC2B/VAMP2/NSF/CAPN10/VPS52/PTPN2/BAIAP3/RNF40/TXLNG/SYT1/LRRK2/CPLX1/CACNA1A/UNC13A/STX17/ABCA1/STX7	26
MF	GO:0032934	sterol binding	20/3960	47/16969	0.00270496	0.0263212	PROM2/OSBP/NR1H3/APOC3/OSBP2/GRAMD1A/SULT2B1/NFE2L1/OSBPL10/SCAP/NPC1/STAR/OSBPL5/CD81/CAV1/OSBPL8/TSPO/ANXA6/ABCG1/ABCA1	20
MF	GO:0004970	ionotropic glutamate receptor activity	10/3960	18/16969	0.00315282	0.0303266	GRIN1/GRIK5/GRIN2C/GRIN2A/GRID1/GRIN2B/GRID2/GRIA1/GRIN3B/PTK2B	10
MF	GO:1901981	phosphatidylinositol phosphate binding	48/3960	143/16969	0.00338369	0.0321774	ZFYVE1/ZFYVE26/PLEK2/DAB2IP/DENND1A/LDLRAP1/MAPKAP1/KIF16B/PARD3/SNX21/ASAP1/OSBP/ARAP1/SYT9/FZD7/PHLDA3/RAB35/RPH3A/HIP1R/PIRT/MAPT/FCHO2/SNX18/PLEKHA3/MYO10/PLEKHB2/FGD2/HIP1/TECPR1/CYTH3/SH3PXD2A/SNX19/OSBPL5/KCNQ1/FRMPD4/SNX27/MYO1G/PLEKHA8/KRIT1/OSBPL8/SYT1/SYT10/PLEKHA5/TULP3/DAPP1/SAP30L/OBSCN/CLVS2	48
MF	GO:0004683	calmodulin-dependent protein kinase activity	8/3960	13/16969	0.00355939	0.0323766	ITPKA/MYLK2/MYLK3/CAMK1/EEF2K/PHKG1/CAMK4/PTK2B	8
MF	GO:0004708	MAP kinase kinase activity	8/3960	13/16969	0.00355939	0.0323766	MAP3K9/MAPKAPK5/MAP2K6/MAPKAPK3/MAPK3/MAPK1/LRRK2/MAP2K7	8
MF	GO:0042800	histone methyltransferase activity (H3-K4 specific)	8/3960	13/16969	0.00355939	0.0323766	WDR5/KMT2A/KMT2B/CXXC1/SETD1A/ASH1L/KMT2C/KMT2D	8
MF	GO:0051010	microtubule plus-end binding	8/3960	13/16969	0.00355939	0.0323766	APC/NUMA1/STIM1/CLIP1/CLASP1/CLASP2/DST/CLIP2	8
MF	GO:0051393	alpha-actinin binding	11/3960	21/16969	0.00362387	0.0326087	RARA/TTN/CACNA1D/NRAP/PKD2L1/MYPN/ADORA2A/KCNA5/CACNA1C/PKD2/PALLD	11
MF	GO:0001228	DNA-binding transcription activator activity, RNA polymerase II-specific	114/3960	390/16969	0.00384518	0.034232	ESRRB/SIX4/SIX1/SALL2/NRL/NR2E3/EPAS1/FOSL2/NR6A1/FUBP3/NOTCH1/KLF6/TFAP2C/SOX12/PLAGL2/HNF4A/PLAG1/ZFAT/SCX/CREB3L1/ELF5/ZNF143/MIXL1/TP73/ZBTB17/HNF1A/TBX5/SATB2/MLXIP/POU4F2/GLI2/NFATC3/NFAT5/CEBPG/POU2F2/FOSB/MEIS3/MZF1/VEZF1/CSRNP3/HOXB5/HOXB3/NFE2L1/NEUROD2/IKZF3/STAT5B/ZNF750/FOXK2/MAFG/FOXJ1/SOX9/HOXD8/ZNF131/NDN/MEF2A/ARNT2/KLF13/PAX9/BCL11B/CSRNP1/NR2C2/KLF15/IRF4/FOXC1/RREB1/GCM2/CDC5L…	114
MF	GO:0015485	cholesterol binding	18/3960	42/16969	0.00395468	0.0348363	PROM2/NR1H3/APOC3/OSBP2/GRAMD1A/SULT2B1/NFE2L1/OSBPL10/NPC1/STAR/OSBPL5/CD81/CAV1/OSBPL8/TSPO/ANXA6/ABCG1/ABCA1	18
MF	GO:0035591	signaling adaptor activity	29/3960	78/16969	0.00410932	0.0356577	ITSN2/DAB2IP/LDLRAP1/STAM/MAVS/SRC/IRS1/ARHGAP1/CD28/SH2B3/GAB1/PIK3R1/AKAP13/MAPK8IP3/SH2B2/AFAP1L2/ARHGAP6/SH2D1A/IRS4/ARHGAP4/SHC1/RUSC1/SH2D2A/CHN2/GRB10/GRAP2/STAP2/SH2D3A/SHB	29
MF	GO:0003682	chromatin binding	126/3960	437/16969	0.00413316	0.0356577	MCM3AP/SIX1/USP3/BAHD1/KAT2B/TTC5/CHD8/NRL/SMAD6/MTA3/KDM1A/FOSL2/DNMT3A/RXRA/ARID1A/ZIC2/FOXO1/RCC1/BMI1/PCNA/CENPB/NCOA6/RBBP4/NCOA5/CHD7/HSF1/CREB3L1/PHF21A/RNF169/YAP1/DHX9/CENPF/MORC2/SATB2/EP400/POLE/SETD7/POU4F2/TOX3/GLI2/RBL2/SUPT5H/MEIS3/GRWD1/NUP62/MBD5/ZNF274/TRIM28/SUZ12/MNT/NFE2L1/MLLT6/THRA/RARA/STAT5B/EZH1/UBTF/SMARCD2/DDX5/ZNF750/SIRT7/BAHCC1/CBX4/WBP2/SOX9/MEF2A/POLG/TICRR/EGFR/E…	126
MF	GO:0015171	amino acid transmembrane transporter activity	22/3960	55/16969	0.00427468	0.0365023	SFXN1/SLC1A4/SLC7A5/SLC38A7/SLC7A6/SLC1A5/SLC43A2/CTNS/SLC6A18/SLC25A29/SLC38A3/SLC6A20/SLC6A6/SLC16A12/SLC6A9/SLC25A22/SLC1A7/SLC6A8/SLC38A1/SLC6A7/SLC1A1/SLC16A10	22
MF	GO:0019199	transmembrane receptor protein kinase activity	25/3960	65/16969	0.00446084	0.0377073	IGF2R/EPHA2/CRIM1/EPHA8/EPHB2/FLT1/NRP2/LTBP4/EFNB3/IGF1R/NTRK3/EGFR/TGFBR2/ACVR2B/FGFR1/PDGFRL/BMPR1A/RET/INSRR/EPHA1/EPHB6/ACVR1B/FGFR4/EPHB1/NTRK2	25
MF	GO:0004713	protein tyrosine kinase activity	41/3960	120/16969	0.00452974	0.0377743	IGF2R/DYRK1A/EPHA2/CRIM1/EPHA8/EPHB2/ABL1/FLT1/SRMS/HCK/SRC/LYN/DYRK3/NRP2/EFNB3/MAP2K4/MAP2K6/TTN/IGF1R/NTRK3/FES/PEAK1/EGFR/FGFR1/PDGFRL/RET/JAK1/INSRR/EPHA1/EPHB6/MET/ITK/FGFR4/MAP2K7/JAK3/EPHB1/NEK1/PTK2B/NTRK2/SYK/FYN	41
MF	GO:0005178	integrin binding	39/3960	113/16969	0.00455905	0.0377743	ACTN1/FBN1/THBS1/MMP14/EMILIN1/COL16A1/LAMA5/SRC/CDH17/LYN/THY1/ADAM23/LTBP4/ITGA3/ADAM11/ITGB3/TIMP2/FRMD5/EGFR/NISCH/TNXB/DST/PTPN2/EMP2/ANXA7/LGALS8/ADAMTS8/FERMT3/CD81/TSPAN4/CASR/ADAM15/VWF/ADAMTS5/CALR/COMP/TLN1/SYK/UTRN	39
MF	GO:0004714	transmembrane receptor protein tyrosine kinase activity	20/3960	49/16969	0.0048138	0.0391106	IGF2R/EPHA2/CRIM1/EPHA8/EPHB2/FLT1/NRP2/EFNB3/IGF1R/NTRK3/EGFR/FGFR1/PDGFRL/RET/INSRR/EPHA1/EPHB6/FGFR4/EPHB1/NTRK2	20
MF	GO:0016597	amino acid binding	20/3960	49/16969	0.0048138	0.0391106	GCHFR/PADI4/THNSL2/CAD/GRIN1/SESN2/GAD2/NOS1/TDO2/NOS2/SRR/UBR2/GLUD1/TH/CASR/DDC/GRIN2B/GRIN3B/SLC1A1/SESN1	20
MF	GO:0005536	glucose binding	7/3960	11/16969	0.00500729	0.0399077	HK2/SLC2A8/GYS1/HK1/HKDC1/GCK/HK3	7
MF	GO:0097493	structural molecule activity conferring elasticity	7/3960	11/16969	0.00500729	0.0399077	FBN1/EMILIN1/LAMC1/TTN/EMILIN2/AHNAK/FBN2	7
MF	GO:0017075	syntaxin-1 binding	10/3960	19/16969	0.00527475	0.0416427	SNPH/SYBU/SLC6A4/VAMP2/NSF/RNF40/SYT1/LRRK2/CPLX1/UNC13A	10

## Sheet: Cluster 2
ONTOLOGY	ID	Description	GeneRatio	BgRatio	pvalue	FDR	geneID	Count
BP	GO:0060562	epithelial tube morphogenesis	188/6833	313/17913	2.11e-15	2.75e-13	ESR1/DLL1/BMP4/SPINT1/GREM1/FMN1/EPHA2/MMP14/NFATC4/SMAD3/SEMA4C/NOTO/SIX2/WNT4/PAX8/IFT172/GRHL3/CLIC4/SOX11/ABL1/TSC1/NOTCH1/COL4A1/ARID1A/STARD13/PHACTR4/GATA3/OVOL2/GZF1/SOX18/LAMA5/BMP7/SRC/SALL4/GRHL2/FZD6/CTHRC1/SOX17/FOXH1/EPHA4/TRAF6/WT1/LGR4/C2CD3/WNT6/DCHS1/PGR/YAP1/TGFB2/KIF26B/MTHFR/RNF207/HES5/SKI/PROX1/KDM5B/TBX3/KDM2B/TMED2/FGF2/FAT4/HHIP/EDNRA/DNAAF1/FOXF1/FOXC2/SALL1/GLI2/IRX3/S…	188
BP	GO:0001763	morphogenesis of a branching structure	118/6833	192/17913	4.31e-11	1.93e-09	ESR1/BMP4/SPINT1/GREM1/EPHA2/MMP14/NFATC4/FEM1B/SIX2/WNT4/RTN4/PAX8/CLIC4/ABL1/RXRA/COL4A1/GZF1/LAMA5/BMP7/SRC/TGM2/GRHL2/SNAI2/WT1/LGR4/WNT6/DCHS1/DRD2/PGR/YAP1/IL10/FZD5/RERE/PROX1/KDM5B/TBX3/FGF2/FAT4/HHIP/EDNRA/FOXF1/FOXC2/SALL1/GLI2/SPINT2/TGFB1/ERMN/LHX1/HNF1B/ACVR1/DLX2/SOCS3/GRB2/SOX9/GNA13/HOXD11/MSX2/FOXD1/FGF10/GDNF/PML/BTBD7/CTNNB1/WNT5A/SETD2/PLXND1/PLXNA1/DDR1/TNF/FKBPL/NOTCH4/VEGFA…	118
BP	GO:0048638	regulation of developmental growth	181/6833	325/17913	7.59e-11	3.27e-09	EZR/DLL1/BMP4/COLQ/SAV1/CPNE6/MUL1/RTN4/BMP10/ITSN2/GPR21/ABL1/NOTCH1/OLFM1/ANAPC2/FGF9/ATP8A2/PLCB1/CDH4/FOXS1/ZFPM2/CHD7/PRKDC/HSF1/RIMS1/WT1/VIL1/MYOD1/DRD2/FN1/YAP1/ERBB4/MAP2/HLX/DRAXIN/MTOR/CREB1/TP73/AGRN/TNR/BMPR2/PROX1/FLVCR1/SYT2/ACACB/RASAL1/TBX5/FGF2/POU4F2/FOXC2/NKD1/MT3/BBS2/SPTBN4/MEGF8/APOE/SYT3/CACNG7/HNF1B/CDK5R1/SLC6A4/PAFAH1B1/TRPV2/ULK2/RAI1/STAT5B/STAT3/RND2/MAPT/RNF157/SH3P…	181
BP	GO:0045165	cell fate commitment	139/6833	238/17913	1.54e-10	5.95e-09	DLL1/BATF/BMP4/RTF1/PAX7/SIX2/EPAS1/RAB10/POU4F1/GSX1/JAG1/GATA3/PTF1A/NKX2-2/FOXA2/SOX18/SOX12/EYA2/CEBPB/SOX17/PRKDC/WT1/FEV/CTR9/SOX6/MYOD1/DSCAML1/ERBB4/PRRX1/MTOR/CHD5/HES5/PROX1/FZD7/TBX3/SATB2/FGF2/SMAD1/FOXC2/ZFPM1/CYLD/GLI2/NTF4/HNF1B/ACVR1/FOXN1/TBR1/KDM6B/NFE2L1/RARA/STAT3/DLX1/DLX2/SOX9/TLX3/SH3PXD2B/NKX2-5/FGF10/NEUROD1/NTRK3/PML/BCL11B/EOMES/CTNNB1/MITF/FEZF2/GATA2/IRF4/TRIM15/NOTCH…	139
BP	GO:0002064	epithelial cell development	120/6833	199/17913	1.69e-10	6.43e-09	ESR1/EZR/AFDN/DACT2/DLL1/ARID4A/BMP4/MYO1E/EPHA2/FEM1B/HRH2/SLC4A5/SIX3/FOSL2/SDC1/ROCK2/CLIC4/RAPGEF1/KDF1/JAG1/INSM1/NKX2-2/SOX18/TBC1D20/PPP1R16B/HNF4A/GRHL2/MYO7A/PDE2A/SIDT2/RDX/EXPH5/PGR/ABI2/PROX1/RILPL2/RILPL1/FOXC2/TFCP2L1/EPB41L5/CDH5/E2F4/HYDIN/NPHS1/SIPA1L3/SPINT2/GPR4/VEZF1/PAFAH1B1/RARA/PECAM1/FASN/FOXJ1/SOX9/PDE4D/TJP1/STRC/BCL11B/CTNNB1/FLNB/WNT5A/BMP6/CDSN/TNF/NOTCH4/CDKN1A/SPDEF…	120
BP	GO:0048754	branching morphogenesis of an epithelial tube	88/6833	146/17913	4.58e-08	9.62e-07	ESR1/BMP4/GREM1/EPHA2/MMP14/NFATC4/SIX2/WNT4/PAX8/CLIC4/ABL1/COL4A1/GZF1/LAMA5/BMP7/SRC/WT1/LGR4/WNT6/DCHS1/PGR/YAP1/KDM5B/TBX3/FGF2/FAT4/HHIP/EDNRA/FOXF1/FOXC2/SALL1/GLI2/TGFB1/LHX1/HNF1B/ACVR1/SOX9/GNA13/HOXD11/MSX2/FOXD1/FGF10/GDNF/PML/CTNNB1/WNT5A/PLXND1/DDR1/TNF/FKBPL/NOTCH4/VEGFA/SRF/GREB1L/LAMA1/SMAD4/BCL2/SOX8/PKD1/FGF8/BTRC/DLG5/PAK1/PPP1CA/AR/MAGED1/TACSTD2/CSF1/RBM15/VANGL2/PBX1/SHH/DL…	88
BP	GO:0072089	stem cell proliferation	73/6833	116/17913	5.24e-08	1.09e-06	NUMB/ZFP36L1/OTP/EIF2AK2/SIX3/SIX2/EPCAM/KDM1A/RAB10/SOX11/KDF1/OVOL2/SOX18/ZNF335/SOX17/SNAI2/DRD2/YAP1/HNRNPU/CD34/ASPM/NF2/ZNRF3/TBX3/FGF2/HHIP/CX3CL1/ATXN1L/NUMBL/TGFB1/RNF43/NF1/PAFAH1B1/KCTD11/CTC1/TERT/EML1/CTNNB1/WNT5A/ARIH2/ID4/VEGFA/PIM1/TEAD3/AGO3/NDE1/FZD9/DAGLB/VAX1/ARTN/DISC1/DMRTA2/DAGLA/LTBP3/OVOL1/FGF13/DOCK7/ARHGEF2/NES/SHH/SMO/GLI3/THPO/WNT10B/FRS2/ASCL1/SOX5/SOX10/MECOM/WNT7B/…	73
BP	GO:0048469	cell maturation	98/6833	167/17913	5.4e-08	1.12e-06	EPB42/REC8/FEM1B/SIX3/EPAS1/C1QA/KDM1A/LHX6/CATSPER4/GATA3/YTHDF2/BFSP1/VSX1/CDC25B/SOX18/B4GALT5/FEV/PGR/NFASC/CNTN2/MYOC/FZD5/MTOR/HES5/AGRN/FLVCR1/KIF14/IL15/TFCP2L1/IRX5/CX3CL1/LGI4/SIRT2/SPTBN4/AXL/POU2F2/ERCC2/PPP2R1A/NR4A2/SLFN14/SCARF1/RAC3/TRIP13/ABHD2/CTNNB1/TUSC2/SLC26A6/PTH1R/FARP2/GATA2/RUNX2/VEGFA/MTCH1/CDKN1A/SLC26A8/ANKS1A/B4GALT6/CABYR/BCL2/SOX8/TBX6/EPO/BHLHA15/FAM20C/KCNIP2/GPA…	98
BP	GO:0048017	inositol lipid-mediated signaling	96/6833	163/17913	5.76e-08	1.19e-06	EZR/ZFP36L1/TNFAIP8L3/TYRO3/LTK/DAB2IP/NCS1/IRS2/FLT3/FLT1/HTR2A/PTAFR/GATA3/PIP4K2A/SRC/PPP1R16B/PREX2/IRS1/NYAP2/F2/PRR5L/CBL/ERBB4/TGFB2/SELP/MYOC/PIK3CD/CD28/KCNH1/OSM/PITPNM2/SIRT2/NF1/PLD2/PIK3R5/PIRT/PIP4K2B/ERBB2/CSF3/SOX9/PIK3R1/NPR3/UBE3A/IGF1R/NTRK3/PPP2R5C/AKT1/EGFR/PLXNB1/TNF/PPARD/RGL2/NLRC3/MAPK3/MAZ/NCF1/EPO/NYAP1/PDGFA/PLEKHA1/INPP5F/PIK3AP1/PTEN/UNC5B/SIRT1/GAB2/MUC5AC/OGT/GPR14…	96
BP	GO:0007266	Rho protein signal transduction	94/6833	159/17913	6.11e-08	1.26e-06	TIAM2/PLEKHG3/SOS2/ARHGEF19/ARHGEF40/ROBO1/RTKN/SOS1/ITSN2/ROCK2/ABL1/CNKSR1/VAV2/ARHGEF7/FARP1/SPATA13/PHACTR4/PREX1/PREX2/ARHGAP1/ARRB1/ARHGEF17/ARHGEF12/APOA1/MYOC/PLEKHG5/ARHGEF16/ABL2/ALS2/CDH13/PLEKHG4/PLEKHG2/ARHGEF1/APOE/ARHGAP35/EPS8L1/TNFAIP1/ABR/ARHGEF15/ITGA3/NGFR/PECAM1/ARHGDIA/ITSN1/ARHGEF28/CCDC125/TRIO/AKAP13/RASGRF1/RAF1/FGD5/FARP2/FLOT1/FGD2/NGEF/ROCK1/KCTD13/LIMK1/RAC1/CHUK/DNM…	94
BP	GO:0002521	leukocyte differentiation	242/6833	485/17913	6.37e-08	1.3e-06	DLL1/BATF/ZFP36L1/ZBTB1/BMP4/FBN1/ANXA2/PLCL2/TYRO3/EPHA2/METTL3/MMP14/ACIN1/CEBPE/AP3B1/MERTK/IL18R1/SOS1/TMEM178A/ZFP36L2/SOCS5/MSH2/CDC42/WNT4/RSAD2/RC3H2/LRRC8A/ABL1/TSC1/FUT7/POU4F1/FLT3/IL2RA/GATA3/FZD8/ZEB1/PAX1/ZBTB46/LCK/MAFB/OCSTAMP/PREX1/CEBPB/KLF10/CHD7/PRKDC/TRIB1/DOCK10/PTPRJ/SPI1/TRAF6/UBASH3B/CD3D/ZBTB16/SOX13/IL10/CR2/HLX/PARP1/ITPKB/FZD5/MTOR/CREB1/PIK3CD/CD28/RC3H1/BATF3/FZD7/P…	242
BP	GO:0071695	anatomical structure maturation	92/6833	155/17913	6.47e-08	1.32e-06	MYO5A/ALDH1A2/EPB42/GREM1/REC8/FEM1B/SIX3/C1QA/KDM1A/GRIN1/GATA3/YTHDF2/VSX1/CDC25B/B4GALT5/FEV/CDK5R2/DCHS1/PGR/NFASC/CNTN2/TGFB2/MYOC/MTOR/RERE/AGRN/FLVCR1/FAT4/TFCP2L1/IRX5/MMP2/CX3CL1/CDH5/LGI4/RYR1/SIRT2/SPTBN4/ERCC2/PPP2R1A/NR4A2/SLFN14/CDK5R1/NF1/SCARF1/RAC3/MSX2/TRIP13/CTNNB1/WNT5A/PLXNB1/FARP2/MTCH1/CDKN1A/ANKS1A/B4GALT6/BCL2/XYLT1/TBX6/EPO/FAM20C/KCNIP2/GPAT4/RET/TAL1/CDKN1C/G6PD/MECP2/…	92
BP	GO:0048588	developmental cell growth	121/6833	216/17913	6.51e-08	1.32e-06	SPG11/NIN/EIF2AK4/CPNE6/MUL1/EMX1/RTN4/ITSN2/ABL1/OLFM1/ANAPC2/DCLK1/FLRT3/CDH4/CPNE1/RIMS1/FN1/MAP2/NPPA/DRAXIN/MTOR/DVL1/NRP2/RAPH1/TNR/BMPR2/SYT2/RASAL1/POU4F2/MT3/NRN1L/MEGF8/APOE/ZEB2/SYT3/CACNG7/CDK5R1/PAFAH1B1/MAP2K4/TRPV2/ULK2/RND2/MAPT/RNF157/SOX9/SLIT3/MAP1B/SEMA5A/AKAP13/NTRK3/SEMA7A/ISLR2/AKAP6/YY1/HSP90AA1/CTNNB1/CPNE9/WNT5A/SEMA3G/TWF2/ARIH2/PLXNA1/ALCAM/DDR1/VEGFA/SRF/CPNE5/CTDP1/M…	121
BP	GO:0032271	regulation of protein polymerization	104/6833	180/17913	6.53e-08	1.32e-06	DYRK1A/SPTB/TMOD2/NIN/ARF6/SPTBN5/FMN1/JMY/IQGAP2/PINK1/ANKRD53/ADD2/PRKCE/SPTBN1/NCK2/CAPG/CTNNA2/ACTR2/SPTAN1/ABL1/CAMSAP1/MAPRE1/PREX1/ARFGEF1/FCHSD2/NUMA1/VIL1/RDX/MAP2/MTOR/ABI2/LMOD1/INPP5J/CLIP1/HIP1R/SPIRE2/CLASP1/CARMIL2/NPHS1/ACTR3/CLIP3/PLEKHG2/SPTBN4/VASP/EML2/CDK5R1/MYO1C/PFN1/CSF3/MAPT/TBCD/GRB2/MAP1B/RICTOR/TPPP/FES/WHAMM/EVL/BIN1/HSP90AA1/VILL/BRK1/ARPC4/TWF2/CARMIL1/TRIM27/TTBK1/…	104
BP	GO:0007178	transmembrane receptor protein serine/threonine kinase signaling pathway	170/6833	323/17913	6.86e-08	1.38e-06	DACT2/CTDSPL2/SNW1/TGFB3/LTBP2/PPM1A/BMP4/FBN1/THBS1/GREM1/NEO1/SKOR1/SMAD3/SMAD6/TGFBRAP1/LTBP1/SPTBN1/ATOH8/BMP10/EMILIN1/SOX11/CRB2/ABL1/NOTCH1/ADAMTSL2/FGF9/PARD3/ZEB1/BAMBI/OVOL2/PMEPA1/BMP7/TGIF2/SRC/HNF4A/ZC3H3/SCX/FOXH1/LRP4/LRRC32/NUMA1/DKK3/CBL/BCL9L/TGFB2/PARP1/CREB1/PRDM16/HES5/SKI/BMPR2/PXN/SMAD1/GLG1/ZNF423/INHBB/NUP93/CDH5/SMPD3/TGFB1/MEGF8/ZNF8/MTMR4/ACVR1/NLK/ARRB2/MYOCD/UBB/ITGA…	170
BP	GO:0045927	positive regulation of growth	144/6833	266/17913	7.24e-08	1.45e-06	EZR/FGFR1OP/DLL1/ADAM10/RFTN1/INO80/MMP14/CPNE6/MAP2K5/MUL1/CDC42/BMP10/ITSN2/GPR21/EXOSC2/NOTCH1/ANAPC2/SLC9A1/FGF9/ATP8A2/PLCB1/CDH4/CSNK2A1/FOXS1/ZFPM2/CHD7/PRKDC/HSF1/RIMS1/OSBP/F2/WT1/VIL1/MYOD1/DRD2/FN1/YAP1/ERBB4/TGFB2/HLX/MTOR/CREB1/AGRN/BMPR2/PROX1/SYT2/ACACB/RASAL1/TBX5/KDM2B/FGF2/POU4F2/TFCP2L1/BBS2/SPTBN4/MEGF8/SYT3/CACNG7/PAFAH1B1/TRPV2/ERBB2/STAT5B/RND2/MAPT/SPHK1/RNF157/SH3PXD2B/MA…	144
BP	GO:0050806	positive regulation of synaptic transmission	87/6833	145/17913	7.33e-08	1.46e-06	EIF2AK4/NFATC4/DRD1/PINK1/PRKCE/NRXN1/EPHB2/STXBP1/ABL1/GRIN1/SNAP25/CACNB2/NTSR1/STAU1/ADCY8/ARC/RIMS1/STX3/EPHA4/DRD2/ADORA1/KISS1/CREB1/DVL1/TNR/SSH1/CUX2/CA7/TSHZ3/TYROBP/RAB3GAP1/APOE/SLC8A2/SHANK1/SHISA7/NF1/ARRB2/DLG4/NLGN2/VAMP2/HAP1/MPP2/BAIAP2/EGFR/CACNA1D/DTNBP1/FLOT1/TNF/AGER/ITPR3/BAIAP3/ABAT/GRIN2A/KCTD13/STX1B/STX4/PTEN/TACR2/IGSF9B/SYT12/DRD4/SHANK2/MECP2/ADORA2A/IGSF11/GSK3B/CHRN…	87
BP	GO:0006814	sodium ion transport	108/6833	189/17913	8.16e-08	1.61e-06	CHP1/HCN4/SLC24A1/SLC4A5/ATP6V1B1/SLC8A1/PRKCE/SLC5A7/SLC20A1/SLC5A6/CATSPER4/NALCN/SLC9A1/SLC24A3/SLC23A2/BPIFA1/SLC9A8/SLC10A5/COMMD9/ASIC4/SCN3B/SCN4B/DRD2/SLC41A1/YWHAH/SLC8B1/NOS1/P2RX7/P2RX4/SLC38A8/NETO2/SLC38A7/FXYD1/ACTN4/SPTBN4/TGFB1/ATP1A3/DMPK/SLC8A2/TRPM4/SLC17A7/ASIC2/SLC13A2/SLC13A5/PER1/SCN3A/SCN7A/MLLT6/SCN4A/NKX2-5/HCN1/SLC9A3/SLC24A4/AKT1/GPD1L/SCN5A/SCN10A/SCN11A/SLC38A3/SLC17…	108
BP	GO:0001823	mesonephros development	66/6833	103/17913	8.26e-08	1.63e-06	BMP4/GREM1/FMN1/ROBO2/SMAD3/SMAD6/SIX2/EPCAM/WNT4/PAX8/SDC1/GATA3/GZF1/LAMA5/BMP7/OSR2/WT1/LGR4/WNT6/DCHS1/ZBTB16/KIF26B/FGF2/FAT4/SMAD1/FOXC2/SALL1/TGFB1/LHX1/HNF1B/RARA/FOXJ1/SOX9/HOXD11/FOXD1/FGF10/GDNF/CTNNB1/FOXC1/VEGFA/GREB1L/SMAD7/SMAD4/BCL2/SOX8/PKD1/FGF8/LZTS2/SFRP1/RET/MAGED1/TACSTD2/PBX1/SHH/DLG1/SMO/HES1/GLI3/GDF11/NPNT/PKD2/SLIT2/CRLF1/PTCH1/SIM1/TCF21	66
BP	GO:0003206	cardiac chamber morphogenesis	79/6833	129/17913	8.42e-08	1.65e-06	BMP4/SAV1/ROBO2/SMAD6/ROBO1/SOS1/BMP10/SOX11/NOTCH1/RXRA/POU4F1/JAG1/GATA3/OVOL2/BMP7/CCM2L/GRHL2/ZFPM2/CHD7/FOXH1/MYBPC3/PARVA/TGFB2/UBE4B/NRP2/BMPR2/PROX1/TNNT2/TBX5/TBX3/FOXF1/FOXC2/ZFPM1/TGFB1/PPP1R13L/ACVR1/LRP2/RARA/FZD2/SLIT3/NKX2-5/MSX2/PTCD2/WNT5A/FOXC1/DSP/SOX4/SRF/GATA6/SMAD7/SMAD4/HEYL/FGF8/NRG1/BMPR1A/RYR2/EGLN1/TBX1/COL11A1/RBM15/NOTCH2/GJA5/VANGL2/HEG1/NOS3/SMO/HES1/WNT2/DNAH11/FZD…	79
BP	GO:0072009	nephron epithelium development	69/6833	109/17913	8.6e-08	1.68e-06	DLL1/BMP4/MYO1E/GREM1/FMN1/POU3F3/SIX2/WNT4/PAX8/JAG1/GATA3/GZF1/LAMA5/WT1/LGR4/WNT6/DCHS1/YAP1/KIF26B/HES5/CD34/LIF/FGF2/FAT4/STAT1/FOXC2/SALL1/IRX3/NPHS1/TGFB1/LHX1/HNF1B/PECAM1/FOXJ1/SOX9/HOXD11/FOXD1/GDNF/IRX1/CTNNB1/KLF15/FOXC1/TFAP2B/VEGFA/GREB1L/SMAD4/BCL2/SOX8/PKD1/HEYL/FGF8/LZTS2/MAGED1/TACSTD2/PBX1/SHH/DLG1/PODXL/SMO/HES1/GLI3/MAGI2/WNT7B/NPNT/PKD2/PROM1/KLHL3/PTCH1/TCF21	69
BP	GO:1901653	cellular response to peptide	188/6833	364/17913	8.66e-08	1.68e-06	ARID1B/TSHR/SRSF5/ZFP36L1/MAX/FBN1/MYO5A/KAT2B/ADCY4/APC/ATP6V1B1/SOS1/RHOQ/RAB10/ADCY3/ROCK2/KLF11/GPR21/SLC2A8/ASS1/IRS2/TBC1D4/SLC9A1/WDTC1/FOXO1/PRKCQ/PTPRA/TRIB3/SOGA1/SRC/NCOA5/PTPN1/KLF10/ATP6V1H/PRKDC/ADCY8/HSF1/IRS1/EPHA4/PDE3B/SIK2/NUCKS1/PARP1/AGTRAP/CREB1/ERRFI1/ADIPOR1/PXN/PTPN11/POU4F2/STAT1/BCAR1/FOXC2/NOD2/INHBB/ATP6V0D1/SMPD3/FFAR3/AKT2/TGFB1/ATP1A3/STXBP4/NR4A2/MYO1C/VAMP2/GRB14…	188
BP	GO:0048015	phosphatidylinositol-mediated signaling	94/6833	160/17913	9.29e-08	1.8e-06	EZR/ZFP36L1/TYRO3/LTK/DAB2IP/NCS1/IRS2/FLT3/FLT1/HTR2A/PTAFR/GATA3/PIP4K2A/SRC/PPP1R16B/PREX2/IRS1/NYAP2/F2/PRR5L/CBL/ERBB4/TGFB2/SELP/MYOC/PIK3CD/CD28/KCNH1/OSM/PITPNM2/SIRT2/NF1/PIK3R5/PIRT/PIP4K2B/ERBB2/CSF3/SOX9/PIK3R1/NPR3/UBE3A/IGF1R/NTRK3/PPP2R5C/AKT1/EGFR/PLXNB1/TNF/PPARD/RGL2/NLRC3/MAPK3/MAZ/NCF1/EPO/NYAP1/PDGFA/PLEKHA1/INPP5F/PIK3AP1/PTEN/UNC5B/SIRT1/GAB2/MUC5AC/OGT/GPR143/NGF/PIP5K1A/H…	94
BP	GO:0035107	appendage morphogenesis	87/6833	146/17913	1.14e-07	2.18e-06	BMP4/ALDH1A2/GREM1/FMN1/ZNF219/AFF3/ECE1/PKDCC/SOX11/FGF9/FREM2/BMP7/SALL4/OSR2/GRHL2/FZD6/CHD7/IMPAD1/LRP4/ALX4/C2CD3/ZBTB16/TGFB2/PRRX1/SKI/FLVCR1/PLXNA2/TBX5/TBX3/TMEM231/SALL1/GLI2/RPGRIP1L/EN1/MEGF8/BAX/TBX4/TMEM107/SOX9/HOXD9/MSX2/FGF10/NIPBL/CTNNB1/WNT5A/IFT122/SOX4/TRAF3IP1/PBX2/TFAP2B/RUNX2/BAK1/RNF165/SMAD4/IFT140/CREBBP/IQCE/FGF8/FBXW4/BMPR1A/ALX3/GJA5/PBX1/SHH/GLI3/HOXA9/SP8/HOXC10/HO…	87
BP	GO:0035108	limb morphogenesis	87/6833	146/17913	1.14e-07	2.18e-06	BMP4/ALDH1A2/GREM1/FMN1/ZNF219/AFF3/ECE1/PKDCC/SOX11/FGF9/FREM2/BMP7/SALL4/OSR2/GRHL2/FZD6/CHD7/IMPAD1/LRP4/ALX4/C2CD3/ZBTB16/TGFB2/PRRX1/SKI/FLVCR1/PLXNA2/TBX5/TBX3/TMEM231/SALL1/GLI2/RPGRIP1L/EN1/MEGF8/BAX/TBX4/TMEM107/SOX9/HOXD9/MSX2/FGF10/NIPBL/CTNNB1/WNT5A/IFT122/SOX4/TRAF3IP1/PBX2/TFAP2B/RUNX2/BAK1/RNF165/SMAD4/IFT140/CREBBP/IQCE/FGF8/FBXW4/BMPR1A/ALX3/GJA5/PBX1/SHH/GLI3/HOXA9/SP8/HOXC10/HO…	87
BP	GO:0072006	nephron development	85/6833	142/17913	1.19e-07	2.28e-06	DLL1/BMP4/MYO1E/GREM1/FMN1/POU3F3/SIX2/WNT4/PAX8/JAG1/GATA3/GZF1/LAMA5/BMP7/COL4A3/COL4A4/WT1/LGR4/WNT6/DCHS1/YAP1/KIF26B/HES5/CD34/LIF/FGF2/FAT4/STAT1/FOXC2/SALL1/IRX3/NPHS1/TGFB1/GPR4/LHX1/HNF1B/ITGA3/PECAM1/FOXJ1/SOX9/HOXD11/FOXD1/GDNF/IRX1/CTNNB1/SEC61A1/KLF15/FOXC1/TFAP2B/VEGFA/GREB1L/SMAD4/BCL2/SERPINB7/SOX8/PKD1/HEYL/FGF8/LZTS2/PLCE1/RET/KIRREL3/MAGED1/TACSTD2/IL6R/VANGL2/PBX1/SHH/DLG1/POD…	85
BP	GO:0043543	protein acylation	128/6833	233/17913	1.26e-07	2.39e-06	MCM3AP/ZDHHC14/RPS6KA5/ZDHHC22/DLST/DPF3/PPM1A/NAA30/KAT2B/KANSL3/PPM1B/NCOA1/SET/ZDHHC12/GTF3C4/WDR5/ZDHHC18/FOXO1/NAA16/GATA3/NMT2/EPC1/KAT14/NCOA3/SNAI2/ZDHHC5/SPI1/ARRB1/APBB1/MYOD1/KMT2A/KANSL1L/CHD5/SMARCB1/LIF/NOS1/EP400/JADE1/NAA15/ZDHHC7/CTCF/CLIP3/DPF1/TGFB1/SPHK2/RUVBL2/EPC2/TAOK1/PER1/MYOCD/TRIM16/PCGF2/MSL1/KAT2A/NMT1/MAPT/KANSL1/SPHK1/PRKAA1/MORF4L1/SIN3A/MBIP/HHATL/CAMK1/BRPF1/SETD…	128
BP	GO:0043507	positive regulation of JUN kinase activity	49/6833	71/17913	1.27e-07	2.41e-06	MAP3K4/MAP3K9/MUL1/DAB2IP/MAP3K6/FZD8/PTPN1/EPHA4/TRAF6/FZD5/FZD10/MLKL/MAP4K1/MAP3K10/ZEB2/TAOK1/DVL2/ERN1/DBNL/WNT5A/TLR9/RIPK1/TNF/AGER/FGD2/DAXX/TNFRSF11A/MAPK8IP3/ERN2/ERCC6/FZD4/PAK1/MAP3K11/NRK/VANGL2/ARHGEF5/MDFIC/MAP3K13/MAP3K12/DVL3/TNIK/WNT7B/MAP2K7/PKN1/PTK2B/ROR2/SYK/MAP3K5/SASH1	49
BP	GO:0043434	response to peptide hormone	205/6833	404/17913	1.32e-07	2.48e-06	ARID1B/TSHR/SRSF5/ZFP36L1/MAX/FBN1/MYO5A/KAT2B/ADCY4/APC/ATP6V1B1/SOS1/RHOQ/EIF2B4/CAD/RAB10/ADCY3/ROCK2/GPR21/NR5A1/SLC2A8/ASS1/TSC1/IRS2/TBC1D4/SLC9A1/WDTC1/FOXO1/SESN2/PRKCQ/SRSF4/PTPRA/BMP7/TRIB3/SOGA1/SRC/NCOA5/PTPN1/ATP6V1H/PRKDC/ADCY8/HSF1/IRS1/PTPRN/INPPL1/PDE3B/SIK2/BTG2/NUCKS1/IL10/PARP1/NPPA/AGTRAP/MTOR/CREB1/ERRFI1/CACYBP/ADIPOR1/TRPV4/PXN/PTPN11/EIF2B1/POU4F2/STAT1/TLR2/BCAR1/FOXC2/I…	205
BP	GO:0048565	digestive tract development	80/6833	132/17913	1.32e-07	2.48e-06	TGFB3/DACT1/BMP4/ALDH1A2/SAV1/CHD8/SMAD3/HRH2/PKDCC/SIX2/IFT172/SOX11/ASS1/FGF9/CDX2/OVOL2/NKX2-2/CBFA2T2/SOX17/ALX4/LGR4/DCHS1/CLMP/TGFB2/HLX/MIXL1/PDGFC/FAT4/DNAAF1/FOXF1/FOXL1/SALL1/GLI2/EPB41L5/TGFB1/MEGF8/HNF1B/MYOCD/ITGA6/CCDC40/ITGB4/FGF10/NIPBL/STRA6/EGFR/ACVR2B/CTNNB1/WNT5A/TNF/CDKN1A/SPDEF/GATA6/BCL2/PKD1/SFRP1/NODAL/RET/YIPF6/ZIC3/VANGL2/SHH/SLC4A2/SMO/HES1/GLI3/AGR2/C1GALT1/COBL/GLI1/…	80
BP	GO:0016571	histone methylation	79/6833	130/17913	1.35e-07	2.49e-06	SNW1/ARID4A/RTF1/PAX7/TET3/KDM1A/KDM3A/WDR5/EHMT1/GATA3/DNMT3B/ZNF335/CTR9/KMT2A/KDM4D/RBBP5/MTHFR/CHD5/PRDM16/PRDM2/SMARCB1/SETD1B/CTCF/KMT2B/FBL/PAXBP1/KMT5C/ZNF274/SUZ12/SUPT6H/MLLT6/EZH1/SETD3/CTNNB1/SETD5/WDR82/SETD2/JARID2/EHMT2/NELFE/PHF1/CXXC1/SMAD4/SETD1A/RLF/AUTS2/ASH2L/TET1/SIRT1/ARID4B/EED/MEN1/KMT5B/OGT/KDM6A/MECP2/GFI1/PRMT6/PYGO2/ASH1L/LMNA/PAXIP1/KMT2C/EZH2/KMT2E/KMT2D/PWP1/PRMT8/…	79
BP	GO:0051098	regulation of binding	189/6833	368/17913	1.35e-07	2.49e-06	DACT1/BMP4/ANXA2/ARF6/PLCL2/TTBK2/EFHB/NFATC4/PAX7/LARP6/SMAD3/MITD1/ADD2/CALM2/KDM1A/RPL11/MAPRE3/STPG1/SOX11/DAB2IP/CDK9/GOLGA2/ABL1/ARHGEF7/DZIP1/POU4F1/GATA3/BAMBI/GTPBP4/TRIB3/CCM2L/MAPRE1/E2F1/CPNE1/SRC/CTHRC1/DERL1/HSF1/EPHA4/TRAF6/ARRB1/DNAJB2/SPON1/UBASH3B/SORL1/KDM4D/NUCKS1/IL10/MAP2/AIDA/PARP1/PEX14/SKI/DVL1/DHX9/LIF/TFIP11/SPPL3/HIP1R/POU4F2/FBXW7/ZFPM1/CYLD/AKTIP/AMFR/FAM192A/EPB41L5…	189
BP	GO:0007623	circadian rhythm	113/6833	201/17913	1.36e-07	2.49e-06	CIPC/DYRK1A/GPR176/METTL3/NPAS2/SIX3/HNRNPR/GFPT1/ROCK2/ASS1/SETX/MYCBP2/FBXL3/CREM/TOP1/HNF4A/KLF10/NCOA2/PRKDC/CRY2/LGR4/TPH1/USP2/KMT2A/DRD2/ADORA1/HNRNPU/MTOR/CREB1/PROX1/PPP1CC/FBXW7/AGRP/ZFHX3/RELB/CRX/DBP/ATF5/PRKCG/HNF1B/NOS2/SLC6A4/MYBBP1A/PER1/NCOR1/RAI1/NGFR/NR1D1/NAGLU/CSNK1D/FBXW11/CARTPT/PRKAA1/SRD5A1/UBE3A/NTRK3/SIN3A/PML/EGFR/BHLHE40/ATG7/PER2/BTBD9/SFPQ/TNFRSF11A/PHLPP1/THRAP3/KD…	113
BP	GO:0007043	cell-cell junction assembly	63/6833	98/17913	1.36e-07	2.49e-06	AFDN/MPP5/PRKCH/TLN2/EPHA2/APC/STRN/ROCK2/PARD3/PARD6B/MTDH/GRHL2/SNAI2/GPBAR1/NFASC/FZD5/TRPV4/CDH5/LSR/ACTN4/LIM2/PKP4/MYO1C/GJD3/JUP/CNTNAP1/GJC1/TBCD/FBF1/TJP1/PDCD6IP/TNF/SRF/PARD6G/DSG1/ROCK1/EPB41L3/CLDN3/FSCN1/IKBKB/DLG5/PKP3/GJB1/PATJ/CLDN5/MICALL2/PKN2/GJA5/RAB13/HEG1/F11R/DLG1/CAV1/HDAC7/PKP2/PRKCI/UGT8/ANK2/WDR1/CTNNA1/PRKACA/TLN1/GJA1	63
BP	GO:0030099	myeloid cell differentiation	208/6833	411/17913	1.39e-07	2.54e-06	DLL1/BATF/ZFP36L1/ARID4A/BMP4/FBN1/ANXA2/EPB42/KAT2B/THBS1/MEIS2/EPHA2/ACIN1/CEBPE/TMEM178A/EPAS1/CDC42/WDR5/POU4F1/WASF2/JAG1/PRKCQ/GATA3/PIP4K2A/ZBTB46/NCOA6/MYL9/MAFB/L3MBTL1/OCSTAMP/CEBPB/KLF10/TRIB1/ZNF16/SPI1/TRAF6/CTR9/SOX6/UBASH3B/KMT2A/ZBTB16/RBBP5/DYRK3/PARP1/ITPKB/MTOR/CREB1/PIK3CD/CASP9/FLVCR1/BATF3/LIF/THOC5/PTPN11/SH2B3/IL15/POU4F2/STAT1/FBXW7/TLR2/IL34/ZFPM1/CBFA2T3/KMT2B/TYROBP/ZF…	208
BP	GO:0098693	regulation of synaptic vesicle cycle	67/6833	106/17913	1.43e-07	2.61e-06	VPS18/RAB5A/DRD1/PREPL/NRXN1/STXBP1/DNM1/NCS1/HTR2A/PCDH17/CACNB2/DNAJC5/RIMS4/DRD2/DVL1/ATP2A2/RAB3GAP1/GRIK5/CALM3/SLC17A7/PRKCG/BRSK1/CDK5R1/GIT1/P2RX1/NLGN2/ADORA2B/FBXL20/RAPGEF4/CACNA1D/BSN/CSPG5/DTNBP1/BTBD9/CDH2/ROCK1/STX1B/RIMS3/PTEN/SYN1/CASK/ADORA2A/GRIPAP1/GSK3B/STXBP5L/CHRNB2/SYT11/CDK5/DGKI/CHRM2/ADCY1/MAGI2/SYT1/VAMP1/DGKQ/CPLX1/P2RY1/CAMK2A/SH3GL1/GIPC1/PLAA/APBA1/UNC13B/PPP3CC/GR…	67
BP	GO:0032386	regulation of intracellular transport	203/6833	400/17913	1.5e-07	2.72e-06	PCNT/EZR/CTDSPL2/TMEM30B/PPM1A/BMP4/ANXA2/OAZ2/CHP1/VPS18/RAB5A/SMAD3/MAP2K1/DRD1/PINK1/PREPL/GCC2/DNAJC27/STXBP1/NCS1/NUP214/ABCA2/XPO4/NUP58/HTR2A/LCP1/SIAH3/CACNB2/MAVS/TBC1D20/MYLK2/SRC/HPCA/PKIG/RIMS4/KCNB1/PTPN1/UBR5/PKIA/RNF139/MYBPC3/ARHGAP1/ATG13/PRR5L/NUMA1/SORL1/DRD2/RDX/MTMR2/BARD1/RAB29/MAP2/FZD5/NPPA/DVL1/SEC16B/DHX9/TNNT2/NEFH/PTPN11/PPP1CC/ATP2A2/FBXW7/FOXF1/AKT2/TGFB1/RAB3GAP1/GR…	203
BP	GO:0043583	ear development	118/6833	212/17913	1.51e-07	2.73e-06	DLL1/ESRRB/TGFB3/BMP4/LRP10/ATP6V1B1/ECE1/SIX2/C1QB/EPHB2/PAX8/OTX1/KCNK3/GRHL3/TPRN/FGF9/ATP8A2/FREM2/JAG1/GATA3/MYO3A/ZEB1/MAFB/HPCA/OSR2/FZD6/CTHRC1/CHD7/MYO7A/DCHS1/USH1C/MAPKAPK2/USH2A/TGFB2/PRRX1/HES5/DVL1/PROX1/PTPN11/FAT4/MAF/SALL1/GLI2/RPGRIP1L/TGFB1/ABR/PAFAH1B1/DVL2/MYO15A/MYO3B/NAGLU/FZD2/USH1G/SOX9/FOXI1/FGF10/PRKRA/NIPBL/NEUROD1/NTRK3/STRA6/STRC/LRIG1/WNT5A/GATA2/DDR1/SLC25A27/PTK7/…	118
BP	GO:0072273	metanephric nephron morphogenesis	23/6833	26/17913	1.54e-07	2.77e-06	BMP4/GREM1/FMN1/SIX2/WNT4/PAX8/WT1/LGR4/KIF26B/HES5/LIF/STAT1/SALL1/LHX1/SOX9/GDNF/CTNNB1/SOX8/PKD1/SMO/HES1/PKD2/PDGFRB	23
BP	GO:0072028	nephron morphogenesis	53/6833	79/17913	1.7e-07	3.04e-06	BMP4/GREM1/FMN1/SIX2/WNT4/PAX8/GATA3/GZF1/LAMA5/BMP7/WT1/LGR4/WNT6/DCHS1/KIF26B/HES5/LIF/FGF2/FAT4/STAT1/SALL1/IRX3/TGFB1/LHX1/HNF1B/SOX9/HOXD11/FOXD1/GDNF/IRX1/CTNNB1/VEGFA/GREB1L/SMAD4/BCL2/SOX8/PKD1/FGF8/LZTS2/MAGED1/TACSTD2/PBX1/SHH/DLG1/SMO/HES1/GLI3/NPNT/PKD2/PDGFRB/KLHL3/PTCH1/TCF21	53
BP	GO:0050878	regulation of body fluid levels	246/6833	499/17913	1.8e-07	3.21e-06	RAD51B/PRKCH/ANXA2/TYRO3/RAB5A/THBS1/ADCY4/AP3B1/MERTK/ADRA2B/HK2/SLC4A5/ATP6V1B1/PRKCE/CDC42/EPHB2/KDM1A/EHD3/CAD/ADCY3/NCOA1/GRHL3/STXBP1/ADAMTS13/VAV2/DOCK9/KDF1/ATP7B/PRKCQ/GATA3/FOXA2/THBD/LCK/BPIFA1/MYL9/SRC/HNF4A/CD40/YWHAZ/FZD6/ZFPM2/ADCY8/APLNR/F2/DGKZ/PHF21A/ARRB1/P2RY2/UBASH3B/DRD2/TRPC6/ABCA12/ERBB4/ADORA1/F5/SELP/MFN2/CREB1/GNB1/CD34/CSRP1/TRPV4/PTPN11/SH2B3/P2RX7/P2RX4/NCOR2/TRPC3/F…	246
BP	GO:0018205	peptidyl-lysine modification	192/6833	376/17913	1.84e-07	3.27e-06	MCM3AP/RPS6KA5/SNW1/DPF3/ARID4A/RTF1/KAT2B/PIAS1/KANSL3/MUL1/TET3/KDM1A/KDM3A/NCOA1/SET/NUP188/NUP214/GTF3C4/WDR5/EHMT1/NUP58/USPL1/GATA3/EPC1/KAT14/RAE1/DNMT3B/NNAT/TGM2/ZNF335/NCOA3/SNAI2/SPI1/ARRB1/NUP98/APBB1/CTR9/MYOD1/KMT2A/KDM4D/RBBP5/KANSL1L/PLOD1/CHD5/PRDM16/PRDM2/SMARCB1/LIF/NOS1/SETD1B/EP400/JADE1/NUP93/CTCF/KMT2B/DPF1/SIRT2/TGFB1/SPHK2/RUVBL2/TRPM4/EPC2/KMT5C/ZNF274/TRIM28/SUZ12/SUPT6…	192
BP	GO:0055123	digestive system development	85/6833	143/17913	1.85e-07	3.27e-06	TGFB3/DACT1/BMP4/ALDH1A2/SAV1/CHD8/SMAD3/HRH2/PKDCC/SIX2/IFT172/SOX11/ASS1/FGF9/CDX2/PTF1A/OVOL2/NKX2-2/CBFA2T2/SOX17/ALX4/LGR4/DCHS1/CLMP/TGFB2/HLX/MIXL1/HIP1R/PDGFC/FAT4/DNAAF1/FOXF1/FOXL1/SALL1/GLI2/EPB41L5/TGFB1/MEGF8/HNF1B/MYOCD/ITGA6/CCDC40/ITGB4/FGF10/NIPBL/STRA6/EGFR/ACVR2B/CTNNB1/WNT5A/TNF/CDKN1A/SPDEF/GATA6/BCL2/PKD1/SFRP1/NODAL/RET/CDKN1C/YIPF6/ZIC3/WLS/VANGL2/SHH/SLC4A2/SMO/HES1/GLI3/…	85
BP	GO:0009314	response to radiation	218/6833	435/17913	1.85e-07	3.27e-06	OPRM1/MAP3K4/ZBTB1/INO80/BMF/EIF2AK4/MEIS2/METTL3/NFATC4/PIAS1/SLC24A1/POLK/DRD1/HRH2/MAP4K3/MSH2/MSH6/KDM1A/DNMT3A/DBH/GRIN1/ERCC5/FBXL3/ATP8A2/GATA3/NMT2/THBD/DNMT3B/TP53INP1/PENK/SNAI2/PRKDC/SPIDR/EEF1D/HSF1/RHBDD1/TNKS1BP1/DDB2/CRY2/ARRB1/PLEKHB1/RRM1/KCNC1/USP2/CBL/USP28/DRD2/KDM4D/YAP1/NUCKS1/PARP1/MTOR/CREB1/UBE4B/GNB1/SDF4/CASP9/CHEK2/PPP1CC/PPID/TRPC3/N4BP1/CNGB1/AGRP/RGS9BP/AKT2/TGFB1/E…	218
BP	GO:0048704	embryonic skeletal system morphogenesis	56/6833	85/17913	1.96e-07	3.44e-06	TGFB3/BMP4/MMP14/SMAD3/SIX2/SOX11/ZEB1/BMP7/OSR2/GRHL2/ALX4/DSCAML1/PRRX1/FLVCR1/SATB2/FOXC2/IRX5/MEGF8/FUZ/LHX1/HOXB8/HOXB6/HOXB5/HOXB2/HOXB1/PCGF2/DLX2/HOXD9/HOXD3/CTNNB1/HYAL1/SETD2/RUNX2/MDFI/IFT140/NODAL/MED12/TBX1/COL11A1/ALX3/TBX15/SLC39A1/WDR60/DLG1/GLI3/HOXA2/HOXA6/HOXA7/HOXC9/HOXC11/COL2A1/CHST11/TULP3/SHOX2/WNT9A/TGFBR1	56
BP	GO:0007215	glutamate receptor signaling pathway	57/6833	87/17913	2.04e-07	3.54e-06	OPRM1/HOMER1/PINK1/EPHB2/GRIN1/PLCB1/KCNB1/GRIA4/CNIH3/NETO2/CX3CL1/GRIK5/GRIN2D/SHANK1/CACNG7/CACNG8/CDK5R1/DLG4/NLGN2/GRIN2C/CACNG5/CACNG4/CPEB4/RASGRF1/TRPM1/GRM7/GRM2/GRIN2A/CACNG3/CLN3/GRM5/DLG2/CAPN1/CNIH2/DLG3/GRIA3/LRRC7/NCSTN/DLG1/RELN/GRM3/CACNG2/GRIN2B/MAPK8IP2/SHANK3/GRID2/GRIA1/ADRB2/GRIN3B/UNC13A/GRM6/NEFL/PTK2B/GRIN3A/FRRS1L/FYN/GRM1	57
BP	GO:0060606	tube closure	57/6833	87/17913	2.04e-07	3.54e-06	BMP4/SPINT1/SEMA4C/IFT172/GRHL3/ABL1/TSC1/ARID1A/PHACTR4/SALL4/GRHL2/FZD6/CTHRC1/TRAF6/TGFB2/MTHFR/SKI/KDM2B/TMED2/SPINT2/TGFB1/VASP/ARHGAP35/TEAD2/ZEB2/FUZ/PFN1/DVL2/LRP2/RARA/KAT2A/FZD2/FGF10/WNT5A/SETD2/IFT122/PTK7/IFT57/SUFU/SFRP1/DLC1/ST14/MED12/KDM6A/SCRIB/LMO4/VANGL2/FZD1/COBL/RARG/PRICKLE1/TULP3/CELSR1/SHROOM3/CC2D2A/PRKACA/PTCH1	57
BP	GO:0009416	response to light stimulus	161/6833	307/17913	2.04e-07	3.54e-06	MAP3K4/ZBTB1/INO80/BMF/EIF2AK4/MEIS2/METTL3/NFATC4/PIAS1/SLC24A1/POLK/DRD1/HRH2/MAP4K3/MSH2/MSH6/KDM1A/DBH/GRIN1/ERCC5/FBXL3/ATP8A2/NMT2/TP53INP1/RHBDD1/DDB2/CRY2/ARRB1/PLEKHB1/KCNC1/USP2/USP28/DRD2/PARP1/MTOR/CREB1/UBE4B/GNB1/SDF4/CASP9/PPP1CC/PPID/TRPC3/N4BP1/CNGB1/AGRP/RGS9BP/AKT2/ERCC2/BAX/RUVBL2/POLD1/BRSK1/RDH13/ASIC2/NF1/TANC1/UNC119/TP53I13/AIPL1/GUCY2D/PER1/AURKB/RCVRN/MFAP4/COPS3/GNGT2/…	161
BP	GO:1905330	regulation of morphogenesis of an epithelium	103/6833	181/17913	2.13e-07	3.68e-06	ESR1/PSMC1/DAAM1/DACT1/BMP4/GREM1/ARHGEF19/SIX2/CDC42/WNT4/PAX8/GRHL3/ABL1/RXRA/SAPCD2/GPC6/GATA3/PSMA7/BMP7/FZD6/CTHRC1/SNAI2/LGR4/FZD5/MTOR/RNF207/DVL1/FZD7/LIF/ZNRF3/PSMD9/STAT1/CLASP1/NKD1/PSMC4/TGFB1/AP2S1/AP2A1/CLTC/LHX1/HNF1B/AP2B1/PSMD14/PFN1/ARRB2/ALOX12/DVL2/PSMD3/PSME3/FZD2/PSMC5/SMURF2/SOX9/FGF10/DAB2/GDNF/ADAMTS12/BTBD7/CTNNB1/FOXP1/PSMD6/WNT5A/CELSR3/RREB1/TNF/FKBPL/VEGFA/PTK7/PSMB9…	103
BP	GO:2000027	regulation of animal organ morphogenesis	135/6833	250/17913	2.22e-07	3.81e-06	ESR1/PSMC1/DAAM1/DACT1/BMP4/GREM1/ARHGEF19/ROBO2/ROBO1/SIX2/CDC42/WNT4/PAX8/BMP10/GRHL3/ABL1/NOTCH1/RXRA/SAPCD2/GPC6/JAG1/GATA3/PSMA7/BMP7/FZD6/CTHRC1/SOX17/SNAI2/WT1/LGR4/WNT6/TGFB2/FZD5/RNF207/DVL1/BMPR2/FZD7/CD34/LIF/ZNRF3/TBX5/PSMD9/STAT1/FBXW7/FOXC2/NKD1/PSMC4/TGFB1/AP2S1/BAX/AP2A1/CLTC/LHX1/HNF1B/AP2B1/ACVR1/PSMD14/PFN1/ARRB2/DVL2/CHAD/SP6/PSMD3/PSME3/FZD2/PSMC5/SMURF2/SOX9/FGF10/DAB2/GDNF/…	135
BP	GO:0007219	Notch signaling pathway	102/6833	179/17913	2.23e-07	3.82e-06	DLL1/SEL1L/SNW1/ADAM10/APH1B/CHAC1/KAT2B/METTL3/ROBO2/MMP14/ROBO1/AAK1/IFT172/NOTCH1/EGFL7/ARRDC1/JAG1/IL2RA/YTHDF2/BMP7/ANGPT4/POFUT1/CBFA2T2/SNAI2/DNER/PTP4A3/DTX4/SLC35C1/GDPD5/ARRB1/MAML2/TGFB2/HES5/MIB2/SPEN/WDR12/DTX1/FAT4/MAML3/STAT1/FBXW7/FOXC2/NOD2/ZNF423/WWP2/TGFB1/HNF1B/EPN2/KRT19/STAT3/DLX1/DLX2/RFNG/SOX9/NEURL1B/HOXD3/FGF10/CDH6/DLK1/AKT1/EGFR/PLXND1/GRIP2/GATA2/FOXC1/NOTCH4/CREBBP/H…	102
BP	GO:0061326	renal tubule development	61/6833	95/17913	2.27e-07	3.87e-06	DLL1/BMP4/GREM1/FMN1/POU3F3/SIX2/WNT4/PAX8/COL4A1/JAG1/GATA3/GZF1/LAMA5/WT1/LGR4/WNT6/DCHS1/YAP1/KIF26B/HES5/LIF/FGF2/FAT4/STAT1/SALL1/IRX3/TGFB1/LHX1/HNF1B/SOX9/HOXD11/FOXD1/GDNF/IRX1/CTNNB1/TFAP2B/VEGFA/GREB1L/SMAD4/BCL2/SOX8/PKD1/HEYL/FGF8/LZTS2/MAGED1/TACSTD2/PBX1/SHH/DLG1/SMO/HES1/GLI3/LGR5/WNT7B/NPNT/PKD2/PROM1/KLHL3/PTCH1/TCF21	61
BP	GO:0022029	telencephalon cell migration	41/6833	57/17913	2.28e-07	3.87e-06	SYNE2/HTR6/DRD1/ROBO1/POU3F3/RTN4/PEX13/DAB2IP/LHX6/CDK5R2/DRD2/DIXDC1/CNTN2/SRGAP2/NRP2/TNR/MBOAT7/CDK5R1/PAFAH1B1/SOCS7/EGFR/CTNNB1/FEZF2/EFHC1/SRF/SUN1/FUT10/NRG1/CXCL12/NRG3/DISC1/ARX/FGF13/CDK5/FBXO45/GLI3/LAMB1/RELN/SUN2/SLIT2/POU3F2	41
BP	GO:1901652	response to peptide	242/6833	491/17913	2.32e-07	3.9e-06	ARID1B/TSHR/SRSF5/ZFP36L1/MAX/FBN1/MYO5A/KAT2B/ADCY4/APC/ATP6V1B1/SOS1/RHOQ/EIF2B4/CAD/RAB10/ADCY3/ROCK2/KLF11/GPR21/NR5A1/SLC2A8/DNM1/ASS1/TSC1/CARD9/CACNA1B/IRS2/TBC1D4/SLC9A1/WDTC1/FOXO1/SESN2/JAG1/PRKCQ/SRSF4/PTPRA/BMP7/TRIB3/SOGA1/SRC/NCOA5/CD40/PTPN1/KLF10/ATP6V1H/PRKDC/ADCY8/HSF1/IRS1/EPHA4/PTPRN/INPPL1/PDE3B/SIK2/BTG2/NUCKS1/IL10/PARP1/NPPA/AGTRAP/MTOR/CREB1/ERRFI1/CACYBP/ADIPOR1/TRPV4/PX…	242
BP	GO:0006813	potassium ion transport	109/6833	194/17913	2.34e-07	3.9e-06	KCNJ15/CHP1/HCN4/DRD1/KCNN2/KCNG3/KCNK3/KCNF1/TSC1/KCNT1/NALCN/KCNRG/HTR2A/SNAP25/SLC24A3/KCNQ2/KCNS1/KCNB1/KCNG1/KCNS2/KCNB2/CAB39/KCNQ3/KCNK9/KCNQ5/LRRC55/KCNA4/KCNE3/KCNJ11/KCNC1/DRD2/ADORA1/KCNT2/NPPA/RNF207/KCNAB2/LRRC38/KCNH1/NOS1/NETO2/WWP2/FXYD1/KCNK6/ATP1A3/KCNN4/KCNC3/KCNJ3/KCNAB3/VAMP2/KCNJ12/KCNH4/NSF/KCNJ2/KCNMB1/KCNIP1/HCN1/AKAP6/SLC24A4/BIN1/OXSR1/CACNA1D/KCNK5/KCNG2/NEDD4L/VPS4B/K…	109
BP	GO:0007626	locomotory behavior	109/6833	194/17913	2.34e-07	3.9e-06	OPRM1/SPG11/GMFB/MYO5A/APH1B/DRD1/STRN/PRKCE/PEX13/ALK/TSC1/DBH/CACNA1B/GRIN1/PAK5/SNAP25/OPRD1/FOXA2/ABHD12/NTSR1/NCOA2/PREX2/CHD7/PENK/ADCY8/EPHA4/OTOG/USP2/DRD2/CNTN2/MTOR/TNR/ASTN1/ALS2/SEZ6L/GLRB/ZFHX3/EN1/LGI4/SPTBN4/APOE/GRIN2D/NTF4/NR4A2/SEZ6/PAFAH1B1/ARRB2/DLG4/NLGN2/EFNB3/NCOR1/MYO15A/HOXB8/PPP1R1B/CNP/NAGLU/GAD1/HOXD9/GDNF/SLC6A3/CHL1/FEZF2/GIGYF2/NPC1/ABAT/NTAN1/PPT1/ZMPSTE24/INPP5F/P…	109
BP	GO:0072163	mesonephric epithelium development	63/6833	99/17913	2.34e-07	3.9e-06	BMP4/GREM1/FMN1/ROBO2/SMAD3/SMAD6/SIX2/EPCAM/WNT4/PAX8/SDC1/GATA3/GZF1/LAMA5/BMP7/WT1/LGR4/WNT6/DCHS1/KIF26B/FGF2/FAT4/SMAD1/FOXC2/SALL1/TGFB1/LHX1/HNF1B/RARA/FOXJ1/SOX9/HOXD11/FOXD1/GDNF/CTNNB1/FOXC1/VEGFA/GREB1L/SMAD7/SMAD4/BCL2/SOX8/PKD1/FGF8/LZTS2/SFRP1/RET/MAGED1/TACSTD2/PBX1/SHH/DLG1/SMO/HES1/GLI3/GDF11/NPNT/PKD2/SLIT2/CRLF1/PTCH1/SIM1/TCF21	63
BP	GO:0072164	mesonephric tubule development	63/6833	99/17913	2.34e-07	3.9e-06	BMP4/GREM1/FMN1/ROBO2/SMAD3/SMAD6/SIX2/EPCAM/WNT4/PAX8/SDC1/GATA3/GZF1/LAMA5/BMP7/WT1/LGR4/WNT6/DCHS1/KIF26B/FGF2/FAT4/SMAD1/FOXC2/SALL1/TGFB1/LHX1/HNF1B/RARA/FOXJ1/SOX9/HOXD11/FOXD1/GDNF/CTNNB1/FOXC1/VEGFA/GREB1L/SMAD7/SMAD4/BCL2/SOX8/PKD1/FGF8/LZTS2/SFRP1/RET/MAGED1/TACSTD2/PBX1/SHH/DLG1/SMO/HES1/GLI3/GDF11/NPNT/PKD2/SLIT2/CRLF1/PTCH1/SIM1/TCF21	63
BP	GO:0001704	formation of primary germ layer	72/6833	117/17913	2.36e-07	3.91e-06	BMP4/RTF1/EPHA2/MMP14/SMAD3/TLX2/SIX2/ATOH8/CRB2/COL5A1/COL4A2/ARID1A/KIF16B/BMP7/EYA2/SOX17/SCX/EXT2/CTR9/FN1/MIXL1/BMPR2/FZD7/LAMB3/NF2/SMAD1/FOXF1/FOXC2/MMP2/EPB41L5/MMP15/LHX1/HNF1B/ACVR1/KDM6B/ITGA3/ITGB3/ITGB4/PRKAR1A/ITGA2/COL5A2/EOMES/CTNNB1/WNT5A/COL7A1/SETD2/FOXC1/TRIM15/SRF/LAMA3/GATA6/TBX6/BMPR1A/NODAL/TAL1/KDM6A/WLS/COL11A1/ITGB5/EXOC4/INHBA/LAMB1/ITGA5/ITGA7/TXNRD1/HAND1/PRKACA/WNT3…	72
BP	GO:1904062	regulation of cation transmembrane transport	163/6833	312/17913	2.37e-07	3.92e-06	OPRM1/MYO5A/CHP1/REM2/JPH4/HOMER1/DRD1/KCNN2/PINK1/DYSF/SLC8A1/THADA/PRKCE/CALM2/EPHB2/EHD3/ABL1/GRIN1/SLC9A1/KCNRG/CACNB2/TMC2/NTSR1/BPIFA1/PLCG1/HPCA/JPH2/KCNS1/KCNG1/GEM/KCNS2/JPH1/CHD7/CAB39/APLNR/LRRC55/F2/KCNE3/STIM1/KCNJ11/KCNC1/SCN3B/THY1/SCN4B/DRD2/GRIA4/CNIH3/NPPA/RNF207/KCNAB2/LRRC38/SLC30A1/CHCHD10/YWHAH/NOS1/JPH3/NETO2/CX3CL1/WWP2/FXYD1/ACTN4/TGFB1/CALM3/SPHK2/BAX/SHANK1/CACNG7/CACNG…	163
BP	GO:0021782	glial cell development	69/6833	111/17913	2.41e-07	3.95e-06	DLL1/MPP5/DRD1/C1QA/EIF2B4/NCMAP/SOX11/LAMC3/PARD3/NKX2-2/B4GALT5/NDRG1/CNTN2/MYOC/HES5/SKI/MXRA8/EIF2B1/TLR2/FA2H/MT3/LGI4/SIRT2/AKT2/TGFB1/ERCC2/C5AR1/NF1/NR1D1/CNTNAP1/MAPT/NTRK3/DICER1/AKT1/EGFR/CSPG5/HDAC11/ID4/SOX4/TNF/AGER/TTBK1/B4GALT6/PTEN/NRG1/ARHGEF10/TENM4/MYRF/MED12/ROR1/ADORA2A/KCNJ10/NCSTN/SHH/CDK5/NRROS/SMO/CDK6/LRP1/ASCL1/SOX10/PICK1/HDAC10/SH3TC2/BACE2/NTRK2/ROR2/POU3F2/ADGRG6	69
BP	GO:0050905	neuromuscular process	67/6833	107/17913	2.41e-07	3.95e-06	HERC1/CHD8/JPH4/IGDCC3/DRD1/NRXN1/CTNNA2/ABL1/GRIN1/POU4F1/MYCBP2/ATP8A2/FOXS1/CHRND/PENK/MYO7A/PNKD/USH1C/DRD2/KCNAB2/DVL1/TNR/KCNH1/GLRB/POU4F2/JPH3/OPA3/NPAS1/GRIN2D/SHANK1/ABR/PAFAH1B1/DLG4/NLGN2/MYH10/CNTNAP1/RAC3/USH1G/GRIN2C/SLC6A3/STRA6/GIGYF2/GRIN2A/CLN3/PRRT2/ZMPSTE24/HMX3/PTEN/PCDH15/CSMD1/CDH23/BCR/MECP2/ADORA2A/ADCY5/GBX1/HOXC10/RBFOX2/GRID2/BLOC1S4/GLRA1/NEUROG1/COMP/NR4A3/NEFL/GRIN…	67
BP	GO:0046879	hormone secretion	158/6833	301/17913	2.45e-07	4e-06	CYP19A1/MYO5A/SNAP23/ADRA2B/MAP4K4/RAB11FIP5/PRKCE/IL1RN/PAX8/VSNL1/SOX11/IRS2/SNAP25/GATA3/FOXA2/UCN3/HNF4A/KCNB1/ENY2/SYBU/SLC30A8/CHD7/ADCY8/IRS1/ARRB1/PTPRN/KCNJ11/C2CD2L/SIDT2/DRD2/ADORA1/KISS1/PFKFB2/NPPA/CREB1/KLF7/NADK/KDM5B/OSM/LIF/TRPV4/HNF1A/PTPN11/SLC8B1/TBX3/PSMD9/FGA/INHBB/EXOC3L1/SMPD3/FFAR3/GIPR/TRPM4/IL11/STXBP4/HNF1B/RASL10B/NOS2/DOC2B/NLGN2/NR1D1/CRHR1/RAPGEF4/C1QTNF1/ITSN1/FOX…	158
BP	GO:0071214	cellular response to abiotic stimulus	162/6833	310/17913	2.52e-07	4.08e-06	ZFP36L1/ZBTB1/CHP1/INO80/BMF/EIF2AK4/SLC12A6/METTL3/NFATC4/POLK/RAB11FIP5/DYSF/KDM1A/NSMF/SLC9A1/PTAFR/GATA3/NMT2/HPCA/CD40/TP53INP1/CAB39/SNAI2/SPIDR/EEF1D/SCX/HSF1/RHBDD1/TNKS1BP1/DDB2/CRY2/PDE2A/USP28/KDM4D/YAP1/NUCKS1/TLR5/PARP1/NPPA/ERRFI1/GNB1/CASP9/CHEK2/TRPV4/PTPN11/HVCN1/PPID/N4BP1/CNGB1/AKT2/TGFB1/RELB/BAX/RUVBL2/POLD1/TRPV1/AIPL1/GUCY2D/AURKB/MAP2K4/MFAP4/COL1A1/NEUROD2/NMT1/TLK2/GRB2/…	162
BP	GO:0104004	cellular response to environmental stimulus	162/6833	310/17913	2.52e-07	4.08e-06	ZFP36L1/ZBTB1/CHP1/INO80/BMF/EIF2AK4/SLC12A6/METTL3/NFATC4/POLK/RAB11FIP5/DYSF/KDM1A/NSMF/SLC9A1/PTAFR/GATA3/NMT2/HPCA/CD40/TP53INP1/CAB39/SNAI2/SPIDR/EEF1D/SCX/HSF1/RHBDD1/TNKS1BP1/DDB2/CRY2/PDE2A/USP28/KDM4D/YAP1/NUCKS1/TLR5/PARP1/NPPA/ERRFI1/GNB1/CASP9/CHEK2/TRPV4/PTPN11/HVCN1/PPID/N4BP1/CNGB1/AKT2/TGFB1/RELB/BAX/RUVBL2/POLD1/TRPV1/AIPL1/GUCY2D/AURKB/MAP2K4/MFAP4/COL1A1/NEUROD2/NMT1/TLK2/GRB2/…	162
BP	GO:0051924	regulation of calcium ion transport	132/6833	244/17913	2.63e-07	4.23e-06	MYO5A/EFHB/REM2/JPH4/HOMER1/DRD1/DYSF/SLC8A1/THADA/PRKCE/CALM2/EHD3/ABL1/CACNA1B/GRIN1/SLC9A1/OPRD1/CACNB2/TMC2/NTSR1/PLCG1/HPCA/JPH2/GEM/JPH1/CHD7/APLNR/PACSIN3/F2/KCNE3/STIM1/THY1/DRD2/TRPC6/NPPA/SLC30A1/SLC8B1/NOS1/P2RX7/P2RX4/ORAI1/TRPC3/ATP2C2/JPH3/CX3CL1/TGFB1/CALM3/SPHK2/BAX/TRPV3/P2RX5/P2RX1/ARRB2/RCVRN/TRPV2/CACNB1/STAC2/HAP1/CRHR1/STC2/PDE4D/SESTD1/CEMIP/IL16/PML/AKAP6/BDKRB1/BIN1/STAC/…	132
BP	GO:0007050	cell cycle arrest	126/6833	231/17913	2.67e-07	4.29e-06	VASH1/PPM1A/KAT2B/EIF2AK4/THBS1/SMAD3/MAP2K1/JMY/APC/CNOT11/MSH2/CGREF1/DAB2IP/CDK9/ABL1/NOTCH1/POU4F1/INSM1/E2F1/TP53INP1/CAB39/TNKS1BP1/PRKAG3/APBB1/RRP8/BARD1/BTG2/TGFB2/MTOR/TP73/ZBTB17/BRINP2/MIF/GAS2L1/CHEK2/PRKAB1/ZNF268/RBL2/CNOT1/E2F4/ZFHX3/AKT2/TGFB1/PPP1R15A/BAX/MED25/CNOT3/RPRM/CDK5R1/CRLF3/MYBBP1A/GAS7/RNF112/PPP1R9B/ERN1/MAP2K6/FGF10/PRKAA1/NEUROD1/PML/BIN1/PCBP4/RASSF1/WDR6/SOX4/CD…	126
BP	GO:0003170	heart valve development	43/6833	61/17913	2.94e-07	4.7e-06	BMP4/ROBO2/SMAD6/ROBO1/EMILIN1/ROCK2/NOTCH1/OLFM1/JAG1/GATA3/SNAI2/SCX/PDE2A/DCHS1/TGFB2/MTOR/BMPR2/TBX5/ZFPM1/TGFB1/ACVR1/SOX9/SLIT3/STRA6/ADAMTS9/SOX4/NFATC1/ROCK1/SMAD4/HEYL/ELN/BMPR1A/NOTCH2/GJA5/EFNA1/NOS3/TNFRSF1A/SLIT2/SHOX2/MATR3/GATA4/HEY2/PRDM1	43
BP	GO:1902275	regulation of chromatin organization	95/6833	165/17913	2.98e-07	4.75e-06	RPS6KA5/SNW1/RTF1/PAX7/PINK1/KDM1A/KDM3A/CDK9/SET/MPHOSPH8/GATA3/DNMT3B/ZNF335/UBR5/SNAI2/TRIP12/PARP10/SPI1/ARRB1/CTR9/KMT2A/KDM4D/HNRNPU/MTHFR/SKI/SMARCB1/MORC2/LIF/SART3/NOS1/CTCF/KMT2B/TGFB1/PAXBP1/PRKD2/SPHK2/RUVBL2/ZNF274/TRIM28/SUPT6H/MYOCD/MLLT6/KAT2A/TLK1/TLK2/NIPBL/SIN3A/CTNNB1/SETD5/GATA2/JARID2/NELFE/VEGFA/HMGA1/PHF1/ZNF451/SMAD4/MAPK3/SETD1A/ZMPSTE24/AUTS2/MKI67/ING2/TET1/SIRT1/EED/S…	95
BP	GO:0003179	heart valve morphogenesis	38/6833	52/17913	3.24e-07	5.15e-06	BMP4/ROBO2/SMAD6/ROBO1/EMILIN1/ROCK2/NOTCH1/OLFM1/JAG1/GATA3/SNAI2/SCX/DCHS1/TGFB2/MTOR/BMPR2/TBX5/ZFPM1/TGFB1/ACVR1/SOX9/SLIT3/STRA6/ADAMTS9/SOX4/NFATC1/ROCK1/SMAD4/HEYL/ELN/BMPR1A/NOTCH2/GJA5/EFNA1/NOS3/SLIT2/GATA4/HEY2	38
BP	GO:0009914	hormone transport	162/6833	311/17913	3.3e-07	5.21e-06	CYP19A1/MYO5A/SNAP23/ADRA2B/MAP4K4/RAB11FIP5/PRKCE/IL1RN/PAX8/VSNL1/SOX11/IRS2/SNAP25/GATA3/FOXA2/UCN3/HNF4A/KCNB1/ENY2/SYBU/SLC30A8/CHD7/ADCY8/IRS1/ARRB1/PTPRN/KCNJ11/C2CD2L/SIDT2/DRD2/ADORA1/KISS1/PFKFB2/NPPA/CREB1/KLF7/NADK/KDM5B/OSM/LIF/TRPV4/HNF1A/PTPN11/SLC8B1/TBX3/PSMD9/FGA/INHBB/EXOC3L1/SMPD3/FFAR3/GIPR/TRPM4/IL11/STXBP4/HNF1B/RASL10B/NOS2/DOC2B/NLGN2/NR1D1/CRHR1/RAPGEF4/C1QTNF1/ITSN1/FOX…	162
BP	GO:0060485	mesenchyme development	138/6833	258/17913	3.41e-07	5.36e-06	TGFB3/ZFP36L1/BMP4/ALDH1A2/GREM1/ROBO2/SMAD3/ROBO1/SIX2/WNT4/RTN4/SOX11/DAB2IP/CRB2/NOTCH1/OLFM1/FGF9/JAG1/PHACTR4/BAMBI/OVOL2/PAX1/FOXA2/EPHA3/LAMA5/BMP7/FAM83D/TRIM62/ZFPM2/SNAI2/SCX/FOXH1/WT1/DCHS1/BCL9L/PHLDB1/FN1/YAP1/ERBB4/TGFB2/MTOR/NRP2/BMPR2/ADIPOR1/KLHL12/CORO1C/TBX5/EDNRA/STAT1/FOXF1/FOXC2/CLASP1/EPB41L5/TGFB1/DACT3/TEAD2/ZEB2/FUZ/TRIM28/ACVR1/COL1A1/MEOX1/MCRIP1/SOX9/AXIN2/NKX2-5/MSX2…	138
BP	GO:0007548	sex differentiation	143/6833	269/17913	3.41e-07	5.36e-06	ESR1/ARID4A/CYP19A1/TYRO3/ROBO2/MMP14/REC8/LHFPL2/MERTK/MSH2/WNT4/EIF2B4/NCOA1/SDC1/NR5A1/FGF9/GATA3/TAF4/TFAP2C/TBC1D20/SRC/HNF4A/CEBPB/ZFPM2/CHD7/SCX/WT1/KIF18A/LGR4/ARRB1/PTPRN/RRM1/CBL/PGR/TGFB2/ASPM/LHX9/PATZ1/PTPN11/TBX3/FANCA/SALL1/IRX5/INHBB/KMT2B/AXL/BAX/CCDC182/LHX1/ZNF830/ARRB2/UBB/PHB/LRP2/RARA/STAT5B/CBX2/SOX9/SLIT3/FGF10/HMGCS1/NIPBL/SRD5A1/UBE3A/STRA6/WDR48/CTNNB1/WNT5A/FOXC1/BMP6/…	143
BP	GO:0003338	metanephros morphogenesis	27/6833	33/17913	3.47e-07	5.43e-06	BMP4/GREM1/FMN1/SIX2/WNT4/PAX8/WT1/LGR4/KIF26B/HES5/LIF/STAT1/SALL1/LHX1/FOXJ1/SOX9/FGF10/GDNF/CTNNB1/SOX8/PKD1/SMO/HES1/WNT7B/PKD2/FRAS1/PDGFRB	27
BP	GO:0001843	neural tube closure	56/6833	86/17913	3.54e-07	5.52e-06	BMP4/SPINT1/SEMA4C/IFT172/GRHL3/ABL1/TSC1/ARID1A/PHACTR4/SALL4/GRHL2/FZD6/CTHRC1/TRAF6/TGFB2/MTHFR/SKI/KDM2B/TMED2/SPINT2/TGFB1/VASP/ARHGAP35/TEAD2/ZEB2/FUZ/PFN1/DVL2/LRP2/RARA/KAT2A/FZD2/WNT5A/SETD2/IFT122/PTK7/IFT57/SUFU/SFRP1/DLC1/ST14/MED12/KDM6A/SCRIB/LMO4/VANGL2/FZD1/COBL/RARG/PRICKLE1/TULP3/CELSR1/SHROOM3/CC2D2A/PRKACA/PTCH1	56
BP	GO:1903829	positive regulation of cellular protein localization	165/6833	318/17913	3.57e-07	5.54e-06	PCNT/EZR/TCP1/CTDSPL2/PRKCH/TMEM30B/PPM1A/OAZ2/ARF6/CHP1/EPHA2/CROCC/SMAD3/APC/PINK1/CCT7/PRKCE/SPTBN1/RTN4/CCDC88A/EPHB2/ROCK2/XPO4/SESN2/MAVS/EPHA3/E2F1/CEP250/SRC/HPCA/YWHAB/KCNB1/YWHAZ/UBR5/VPS28/STX3/ACSL3/LRP4/F2/ATG13/PRR5L/NUMA1/VIL1/KCNJ11/SORL1/RDX/ABCA12/ERBB4/RAB29/TP53BP2/PARP1/FZD5/TP73/ARHGEF16/SEC16B/YWHAH/LIF/SSH1/FBXW7/CYLD/TYROBP/CLIP3/AKT2/TGFB1/MARK4/TRIM28/BCAS3/AP2B1/CDK5R1…	165
BP	GO:0042551	neuron maturation	34/6833	45/17913	3.61e-07	5.58e-06	C1QA/KDM1A/VSX1/B4GALT5/FEV/NFASC/CNTN2/MYOC/MTOR/AGRN/IRX5/CX3CL1/LGI4/SPTBN4/NR4A2/SCARF1/RAC3/FARP2/MTCH1/ANKS1A/B4GALT6/BCL2/TBX6/KCNIP2/RET/CDKN1C/MECP2/CNTNAP2/NRCAM/MAP3K13/RND1/NTN4/PICK1/C3	34
BP	GO:0035023	regulation of Rho protein signal transduction	75/6833	124/17913	3.62e-07	5.59e-06	TIAM2/PLEKHG3/SOS2/ARHGEF19/ARHGEF40/ROBO1/SOS1/ITSN2/ABL1/VAV2/ARHGEF7/FARP1/SPATA13/PREX1/PREX2/ARRB1/ARHGEF17/ARHGEF12/APOA1/MYOC/PLEKHG5/ARHGEF16/ABL2/ALS2/PLEKHG4/PLEKHG2/ARHGEF1/APOE/ARHGAP35/EPS8L1/TNFAIP1/ABR/ARHGEF15/ITGA3/ARHGDIA/ITSN1/ARHGEF28/CCDC125/TRIO/AKAP13/RASGRF1/RAF1/FGD5/FARP2/FLOT1/FGD2/NGEF/KCTD13/RAC1/DNMBP/DLC1/ARHGEF10/EPS8L2/OPHN1/BCR/MCF2L/VAV3/ARHGEF2/ARHGEF11/HEG1/AR…	75
BP	GO:0051258	protein polymerization	126/6833	232/17913	3.66e-07	5.63e-06	DYRK1A/SPTB/TMOD2/NIN/ARF6/SPTBN5/FMN1/CHMP4A/JMY/IQGAP2/PINK1/ANKRD53/ADD2/PRKCE/SPTBN1/NCK2/CAPG/CTNNA2/ACTR2/GOLGA2/SPTAN1/ABL1/CAMSAP1/DIAPH3/MAPRE1/PREX1/ARFGEF1/TTC17/FCHSD2/NUMA1/VIL1/RDX/MAP2/MTOR/ABI2/LMOD1/INPP5J/TRPV4/CLIP1/HIP1R/FGA/SPIRE2/CLASP1/CARMIL2/NPHS1/ACTR3/CLIP3/PLEKHG2/SPTBN4/VASP/EML2/UBE2S/CDK5R1/MYO1C/PFN1/CSF3/MAPT/TBCD/CSNK1D/GRB2/MAP1B/RICTOR/TPPP/FES/WHAMM/EVL/BIN1/H…	126
BP	GO:0014020	primary neural tube formation	59/6833	92/17913	3.8e-07	5.82e-06	BMP4/SPINT1/SEMA4C/IFT172/GRHL3/ABL1/TSC1/ARID1A/PHACTR4/OVOL2/BMP7/SALL4/GRHL2/FZD6/CTHRC1/TRAF6/TGFB2/MTHFR/SKI/KDM2B/TMED2/SPINT2/TGFB1/VASP/ARHGAP35/TEAD2/ZEB2/FUZ/PFN1/DVL2/LRP2/RARA/KAT2A/FZD2/WNT5A/SETD2/IFT122/PTK7/IFT57/SUFU/SFRP1/DLC1/NODAL/ST14/MED12/KDM6A/SCRIB/LMO4/VANGL2/FZD1/COBL/RARG/PRICKLE1/TULP3/CELSR1/SHROOM3/CC2D2A/PRKACA/PTCH1	59
BP	GO:0046928	regulation of neurotransmitter secretion	61/6833	96/17913	3.92e-07	5.97e-06	VPS18/RAB5A/DRD1/PREPL/STXBP1/NCS1/HTR2A/CACNB2/RIMS4/RIMS1/PNKD/DRD2/DVL1/SLC30A1/ATP2A2/RAB3GAP1/GRIK5/CALM3/PRKCG/RHOT1/NF1/GIT1/P2RX1/ADORA2B/FBXL20/CACNA1D/CSPG5/DTNBP1/BAIAP3/STX1B/RIMS3/TACR2/SYT12/SYN1/CASK/ADORA2A/KCNC4/GSK3B/STXBP5L/CHRNB2/SYT11/CDK5/DGKI/CHRM2/ADCY1/SYT1/ASIC1/KCNMB4/VAMP1/CPLX1/MCTP1/P2RY1/CAMK2A/SNCAIP/GIPC1/UNC13A/APBA1/UNC13B/GRIN3A/HTR1B/CNR1	61
BP	GO:0007613	memory	69/6833	112/17913	3.94e-07	5.98e-06	EIF2AK4/NFATC4/DRD1/HRH2/DBH/GRIN1/HTR2A/PLCB1/PAK5/CEBPB/ADCY8/ARC/DRD2/MTOR/CREB1/CUX2/JPH3/ATXN1L/KMT2B/CIC/APOE/SLC8A2/NTF4/SLC17A7/SHANK1/SHISA7/SLC6A4/SERPINF1/ITGA3/PPP1R1B/KAT2A/MAPT/RASGRF1/MAP1A/HRH1/ATXN1/SRF/BTBD9/ITPR3/GRIN2A/NTAN1/SORCS3/PTEN/B4GALT2/FEN1/RIN1/NPAS4/TH/FGF13/MECP2/COMT/CHRNB2/ADCY1/RELN/ITGA5/ASIC1/PLA2G6/SHANK3/CAMK4/PJA2/GRIA1/ABCA7/RGS14/INSR/CRTC1/MUSK/BRINP1/CN…	69
BP	GO:0001657	ureteric bud development	62/6833	98/17913	3.96e-07	5.98e-06	BMP4/GREM1/FMN1/ROBO2/SMAD3/SMAD6/SIX2/EPCAM/WNT4/PAX8/SDC1/GATA3/GZF1/LAMA5/BMP7/WT1/LGR4/WNT6/DCHS1/KIF26B/FGF2/FAT4/SMAD1/FOXC2/SALL1/TGFB1/LHX1/HNF1B/RARA/FOXJ1/SOX9/HOXD11/FOXD1/GDNF/CTNNB1/FOXC1/VEGFA/GREB1L/SMAD7/SMAD4/BCL2/SOX8/FGF8/LZTS2/SFRP1/RET/MAGED1/TACSTD2/PBX1/SHH/DLG1/SMO/HES1/GLI3/GDF11/NPNT/PKD2/SLIT2/CRLF1/PTCH1/SIM1/TCF21	62
BP	GO:0035264	multicellular organism growth	87/6833	149/17913	4.01e-07	6.05e-06	EZR/ZFP36L1/SOS1/PKDCC/CLIC4/RC3H2/GPR21/SLC25A25/SLITRK1/WDTC1/ATP8A2/FOXS1/SLC12A5/GRHL2/CHD7/PLAG1/HSF1/VIL1/DRD2/MTOR/CREB1/FLVCR1/PTPN11/TMED2/ANKRD11/BBS2/SMPD3/EN1/SPTBN4/ERCC2/PPP1R13L/ATF5/GPD2/CTC1/RAI1/RARA/KAT2A/STAT5B/STAT3/SH3PXD2B/STC2/PDE4D/GHR/NIPBL/NDUFS6/SLC6A3/UNC79/DIO3/WDR48/CACNA2D2/GIGYF2/BCL2/STK40/RBBP6/ZMPSTE24/PLEKHA1/WDR11/ADRB1/TNKS2/GPAT4/ERCC6/SPTBN2/CDKN1C/AR/KDM6…	87
BP	GO:0048839	inner ear development	104/6833	185/17913	4.22e-07	6.33e-06	DLL1/ESRRB/TGFB3/BMP4/LRP10/ATP6V1B1/C1QB/EPHB2/PAX8/OTX1/KCNK3/GRHL3/TPRN/FGF9/ATP8A2/FREM2/JAG1/GATA3/MYO3A/ZEB1/MAFB/HPCA/FZD6/CTHRC1/CHD7/MYO7A/DCHS1/USH1C/MAPKAPK2/USH2A/TGFB2/PRRX1/HES5/DVL1/PROX1/PTPN11/FAT4/MAF/GLI2/RPGRIP1L/TGFB1/ABR/PAFAH1B1/DVL2/MYO15A/MYO3B/NAGLU/FZD2/USH1G/SOX9/FOXI1/FGF10/NEUROD1/NTRK3/STRC/LRIG1/WNT5A/GATA2/SLC25A27/PTK7/MYCL/HMX2/HMX3/FGF8/PCDH15/CDH23/ROR1/MCM2/B…	104
BP	GO:0007422	peripheral nervous system development	47/6833	69/17913	4.23e-07	6.33e-06	MPP5/NCMAP/POU4F1/PARD3/NDRG1/ADGRB1/NFASC/MYOC/SKI/NEFH/FA2H/LGI4/SIRT2/AKT2/ASIC2/NF1/PMP22/ALDH3A2/ERBB2/CNTNAP1/HOXD9/GDNF/NTRK3/DICER1/NAB1/AKT1/GPC1/SOX8/ARTN/NRG1/ARHGEF10/RELA/MED12/HAPLN2/CDK5/PLXNA4/SCN8A/NAB2/ERBB3/UGT8/SH3TC2/HAND2/EGR3/NTRK2/POU3F2/LAMA2/ADGRG6	47
BP	GO:0030178	negative regulation of Wnt signaling pathway	110/6833	198/17913	4.46e-07	6.65e-06	PSMC1/DACT1/GREM1/CHD8/NFATC4/APC/MCC/SIX3/DAB2IP/RAPGEF1/LATS2/FGF9/AMER2/FOXO1/PTPRU/PSMA7/FZD6/CTHRC1/SOX17/SNAI2/CTNND1/LRP4/TSKU/DKK3/IGFBP2/DRAXIN/DVL1/TNN/KLHL12/KREMEN1/ZNRF3/PSMD9/JADE1/CYLD/NKD1/PSMC4/APOE/DACT3/RUVBL2/FUZ/RNF43/NLK/NXN/HIC1/PSMD14/DVL2/TMEM88/SHISA6/PSMD3/PSME3/SOST/PSMC5/NOTUM/RNF213/SOX9/AXIN2/NKX2-5/DAB2/NKD2/RBMS3/PSMD6/WNT5A/LIMD1/TMEM170B/MDFI/MAPK14/PSMB9/NFATC1…	110
BP	GO:0043270	positive regulation of ion transport	141/6833	266/17913	5.11e-07	7.6e-06	CHP1/HOMER1/DRD1/PINK1/CALM2/EPHB2/EHD3/STXBP1/ABL1/GRIN1/SLC9A1/ATP8A2/PTAFR/CACNB2/NTSR1/PLCG1/JPH2/CEBPB/APLNR/LRRC55/F2/KCNE3/STIM1/KCNJ11/KCNC1/SCN3B/THY1/SCN4B/APOA1/DRD2/TRPC6/ADORA1/NPPA/RNF207/LRRC38/MIF/CHCHD10/NOS1/P2RX7/P2RX4/ORAI1/TRPC3/ATP2C2/CX3CL1/FXYD1/ACTN4/RAB3GAP1/APOE/CALM3/SPHK2/BAX/SLC6A4/PLA2R1/TRPV3/P2RX5/P2RX1/ARRB2/PIRT/TRPV2/MLLT6/STAC2/HAP1/KCNJ2/MAP2K6/CACNG4/KCNMB1/…	141
BP	GO:0072088	nephron epithelium morphogenesis	51/6833	77/17913	5.33e-07	7.89e-06	BMP4/GREM1/FMN1/SIX2/WNT4/PAX8/GATA3/GZF1/LAMA5/WT1/LGR4/WNT6/DCHS1/KIF26B/HES5/LIF/FGF2/FAT4/STAT1/SALL1/IRX3/TGFB1/LHX1/HNF1B/SOX9/HOXD11/FOXD1/GDNF/IRX1/CTNNB1/VEGFA/GREB1L/SMAD4/BCL2/SOX8/PKD1/FGF8/LZTS2/MAGED1/TACSTD2/PBX1/SHH/DLG1/SMO/HES1/GLI3/NPNT/PKD2/KLHL3/PTCH1/TCF21	51
BP	GO:0060078	regulation of postsynaptic membrane potential	76/6833	127/17913	5.56e-07	8.2e-06	OPRM1/SLC8A1/NRXN1/GRIN1/NTSR1/ZMYND8/CHRND/RIMS1/DRD2/MTMR2/ADORA1/DVL1/SSH1/CUX2/P2RX7/P2RX4/GLRB/CBLN1/RAB3GAP1/GRIK5/DMPK/SLC17A7/SHANK1/SEZ6/TRPV1/P2RX5/P2RX1/ARRB2/DLG4/NLGN2/CHRNB1/MPP2/BAIAP2/RGS7BP/AKT1/GABBR1/CELF4/ABAT/STX1B/ADRB1/PTEN/GRM5/IGSF9B/CHRM1/NPAS4/DRD4/GLRA2/NLGN4X/GRIA3/GLRA4/MECP2/P2RX6/ADORA2A/IGSF11/GSK3B/CHRNB2/RGS4/CDK5/DGKI/KCND2/RELN/CACNB3/MAPK8IP2/SHANK3/PPP3CA/GR…	76
BP	GO:0010810	regulation of cell-substrate adhesion	111/6833	201/17913	5.93e-07	8.73e-06	THBS1/GREM1/FMN1/RCC2/MMP14/SMAD3/MAP4K4/PRKCE/CDC42/WNT4/LIMS1/ROCK2/ABL1/TSC1/NOTCH1/ARHGEF7/SLC9A1/OLFM4/JAG1/COL16A1/EPHA3/SRC/PREX1/PTPRJ/THY1/APOA1/FN1/MYOC/FZD7/NF2/CORO1C/FGA/CDH13/FOXF1/CLASP1/EPB41L5/CX3CL1/ACTN4/BCAS3/NF1/COL1A1/ITGA3/JUP/TBCD/ITGA6/RAC3/UNC13D/PIK3R1/EGFLAM/ABI3BP/PEAK1/CSPG5/DUSP22/RREB1/NEDD9/CARMIL1/VEGFA/ROCK1/BCL2/EMP2/SERPINE1/RAC1/DOCK1/SLK/LDB1/PTEN/SFRP1/PLEK…	111
BP	GO:0072080	nephron tubule development	59/6833	93/17913	6.55e-07	9.55e-06	DLL1/BMP4/GREM1/FMN1/POU3F3/SIX2/WNT4/PAX8/JAG1/GATA3/GZF1/LAMA5/WT1/LGR4/WNT6/DCHS1/YAP1/KIF26B/HES5/LIF/FGF2/FAT4/STAT1/SALL1/IRX3/TGFB1/LHX1/HNF1B/SOX9/HOXD11/FOXD1/GDNF/IRX1/CTNNB1/TFAP2B/VEGFA/GREB1L/SMAD4/BCL2/SOX8/PKD1/HEYL/FGF8/LZTS2/MAGED1/TACSTD2/PBX1/SHH/DLG1/SMO/HES1/GLI3/WNT7B/NPNT/PKD2/PROM1/KLHL3/PTCH1/TCF21	59
BP	GO:0022037	metencephalon development	66/6833	107/17913	6.57e-07	9.55e-06	DLL1/HERC1/TTBK2/MAP2K1/SEMA4C/OTX1/NCOA1/ABL1/GRIN1/MYO16/PTF1A/CLP1/PHOX2A/CDK5R2/KCNC1/RERE/SDF4/PROX1/KIF14/SEZ6L/PTPN11/LHX5/CBLN1/GLI2/RPGRIP1L/EN1/LHX1/CDK5R1/SEZ6/MYH10/HOXB1/NEUROD2/HAP1/KAT2A/NAGLU/SSTR2/NEUROD1/SCN5A/FOXC1/AIF1/BCL2/ABAT/KNDC1/NANOS1/LDB1/B4GALT2/FZD4/PAK1/SPTBN2/OPHN1/NLGN4X/MECP2/SCRIB/NCSTN/CDK5/EZH2/SMO/FOXP2/FAIM2/GLI1/ASCL1/SSTR3/GRID2/HNRNPD/PTPRS/WHRN	66
BP	GO:0030038	contractile actin filament bundle assembly	61/6833	97/17913	6.64e-07	9.55e-06	TGFB3/SMAD3/ALMS1/CDC42/WNT4/ASAP3/ROCK2/ABL1/TSC1/SLC9A1/WASF2/FAM171A1/SRC/ARRB1/ARAP1/APOA1/MYOC/MTOR/NF2/PXN/TMEFF2/FHDC1/CLASP1/FHOD1/TNFAIP1/SERPINF2/PFN1/ARHGEF15/SH3PXD2B/PIK3R1/PTGER4/EVL/PHACTR1/CARMIL1/SRF/ROCK1/CD47/KCTD13/ELN/RAC1/SFRP1/BAG4/DLC1/ARHGEF10/PAK1/PPFIA1/TACSTD2/ARHGAP6/PPM1F/WAS/S1PR1/ITGB5/ARHGEF5/EPHA1/ZYX/RAPGEF3/LIMCH1/TESK1/TGFBR1/SORBS3/PTK2B	61
BP	GO:0043149	stress fiber assembly	61/6833	97/17913	6.64e-07	9.55e-06	TGFB3/SMAD3/ALMS1/CDC42/WNT4/ASAP3/ROCK2/ABL1/TSC1/SLC9A1/WASF2/FAM171A1/SRC/ARRB1/ARAP1/APOA1/MYOC/MTOR/NF2/PXN/TMEFF2/FHDC1/CLASP1/FHOD1/TNFAIP1/SERPINF2/PFN1/ARHGEF15/SH3PXD2B/PIK3R1/PTGER4/EVL/PHACTR1/CARMIL1/SRF/ROCK1/CD47/KCTD13/ELN/RAC1/SFRP1/BAG4/DLC1/ARHGEF10/PAK1/PPFIA1/TACSTD2/ARHGAP6/PPM1F/WAS/S1PR1/ITGB5/ARHGEF5/EPHA1/ZYX/RAPGEF3/LIMCH1/TESK1/TGFBR1/SORBS3/PTK2B	61
BP	GO:0032526	response to retinoic acid	64/6833	103/17913	6.64e-07	9.55e-06	IGF2R/SNW1/ALDH1A2/LTK/NCOA1/PTGES/SETX/RXRA/EPHA3/PTK6/ASXL1/GDAP1/WNT6/IGFBP2/YAP1/CREB1/ABL2/FZD7/FZD10/TEAD2/SLC6A4/SERPINF1/OVCA2/TRIM16/COL1A1/RARA/SOX9/NTRK3/WNT5A/TWF2/BMP6/PTK7/YES1/TIE1/RET/FZD4/SLC10A3/TBX1/CLK2/STRA8/LEP/HOXA2/AQP1/WNT2/RARG/WNT10B/ASCL1/PHB2/WNT5B/WNT7B/IGFBP7/PDGFRB/WNT8A/CDKN2D/TMEM161A/WNT9A/WNT3A/RORB/PTK2B/AQP3/PTCH1/TNC/GJA1/MYB	64
BP	GO:0099565	chemical synaptic transmission, postsynaptic	64/6833	103/17913	6.64e-07	9.55e-06	OPRM1/NRXN1/GRIN1/NTSR1/ZMYND8/CHRND/RIMS1/DRD2/MTMR2/ADORA1/DVL1/SSH1/CUX2/P2RX7/P2RX4/GLRB/CBLN1/RAB3GAP1/GRIK5/DMPK/SLC17A7/SHANK1/SEZ6/TRPV1/P2RX5/P2RX1/ARRB2/DLG4/NLGN2/CHRNB1/MPP2/BAIAP2/AKT1/CELF4/ABAT/STX1B/PTEN/IGSF9B/NPAS4/DRD4/GLRA2/NLGN4X/GLRA4/MECP2/P2RX6/ADORA2A/IGSF11/GSK3B/CHRNB2/RGS4/CDK5/DGKI/RELN/CACNB3/MAPK8IP2/SHANK3/PPP3CA/GRID2/CHRNA9/GLRA1/ADRB2/SH3GL1/UNC13B/PTK2B	64
BP	GO:0048675	axon extension	63/6833	101/17913	6.66e-07	9.55e-06	SPG11/RTN4/ABL1/OLFM1/ANAPC2/DCLK1/CDH4/FN1/MAP2/DRAXIN/DVL1/NRP2/RAPH1/TNR/BMPR2/POU4F2/MT3/MEGF8/APOE/CDK5R1/PAFAH1B1/TRPV2/MAPT/SLIT3/MAP1B/SEMA5A/NTRK3/SEMA7A/ISLR2/HSP90AA1/WNT5A/SEMA3G/TWF2/ALCAM/VEGFA/SRF/AUTS2/LIMK1/ZFYVE27/SLIT1/CXCL12/DISC1/PAK1/SLC9A6/L1CAM/ARHGAP4/PLXNA3/GSK3B/SEMA5B/CDK5/PLXNA4/NRCAM/RAB21/MAP3K13/LRP1/SLIT2/RUFY3/NKX6-1/WDR36/PTPRS/DNM2/WNT3A/DSCAM	63
BP	GO:0032412	regulation of ion transmembrane transporter activity	126/6833	234/17913	6.79e-07	9.71e-06	OPRM1/MYO5A/CHP1/REM2/JPH4/HOMER1/PINK1/DYSF/THADA/PRKCE/CALM2/EPHB2/EHD3/GRIN1/SLC9A1/KCNRG/PTAFR/CACNB2/NTSR1/HPCA/JPH2/KCNS1/KCNG1/GEM/KCNS2/JPH1/CAB39/LRRC55/KCNE3/STIM1/KCNJ11/KCNC1/SCN3B/SCN4B/DRD2/TRPC6/GRIA4/CNIH3/NPPA/RNF207/LRRC38/CHCHD10/YWHAH/NOS1/JPH3/NETO2/WWP2/FXYD1/ACTN4/CALM3/SPHK2/SHANK1/CACNG7/CACNG8/DLG4/NLGN2/VAMP2/PIRT/STAC2/HAP1/CRHR1/CACNG5/CACNG4/PDE4D/RASGRF1/AKAP6/GPD1L…	126
BP	GO:0014037	Schwann cell differentiation	29/6833	37/17913	6.98e-07	9.95e-06	MPP5/NCMAP/PARD3/NDRG1/MYOC/SKI/FA2H/LGI4/SIRT2/AKT2/NF1/CNTNAP1/NTRK3/DICER1/NAB1/AKT1/GPC1/NRG1/ARHGEF10/RELA/MED12/CDK5/NAB2/ERBB3/SH3TC2/NTRK2/POU3F2/LAMA2/ADGRG6	29
BP	GO:0030850	prostate gland development	33/6833	44/17913	7.21e-07	1.02e-05	ESR1/BMP4/CYP19A1/FEM1B/RXRA/BMP7/PLAG1/GLI2/SERPINF1/RARA/SOX9/FGF10/UBE3A/CTNNB1/WNT5A/SMARCC1/ID4/PTEN/SFRP1/AR/WDR77/EAF2/SHH/GLI3/RARG/FRS2/GLI1/CDKN1B/FKBP4/STK11/NKX3-1/PTCH1/TNC	33
BP	GO:0060041	retina development in camera-type eye	80/6833	136/17913	7.63e-07	1.08e-05	DLL1/TTLL5/MAX/MEGF11/MERTK/SLC4A5/VAX2/SIX3/ZNF513/CLIC4/LAMC3/COL4A1/ATP8A2/PTF1A/XRN2/VSX1/TGIF2/HPCA/CHD7/ZHX2/FJX1/RRM1/TUB/NECTIN1/THY1/MFRP/USH2A/TGFB2/SKI/GNB1/BMPR2/PROX1/POU4F2/IRX5/BAX/SLC17A7/RDH13/LHX1/RAB11FIP4/SERPINF1/ARHGEF15/MYH10/DLX1/DLX2/SDK2/SOX9/HCN1/LPCAT1/NEUROD1/DIO3/ACVR2B/RHO/TFAP2B/TULP1/CELF4/LAMA1/SOX8/IFT140/ACHE/SDK1/NECTIN3/RET/FZD4/ROM1/LRP5/GNAT2/HIPK1/CASP2/HI…	80
BP	GO:0050772	positive regulation of axonogenesis	48/6833	72/17913	8.56e-07	1.21e-05	NIN/ROBO2/MAP2K1/ROBO1/ANAPC2/SLITRK1/CDH4/FN1/BMPR2/POU4F2/MEGF8/ZEB2/PAFAH1B1/TRPV2/NGFR/RND2/MAPT/ARHGDIA/MAP1B/SEMA5A/NTRK3/SEMA7A/ISLR2/TRAK1/TWF2/VEGFA/SRF/METRN/LIMK1/ZFYVE27/CXCL12/DISC1/PAK1/L1CAM/LPAR3/AMIGO1/NGF/MAP3K13/LRP1/SLIT2/RUFY3/SHOX2/STK11/WNT3A/DSCAM/NEFL/NTRK2/SEMA4D	48
BP	GO:0016573	histone acetylation	87/6833	151/17913	8.88e-07	1.25e-05	MCM3AP/RPS6KA5/DPF3/KAT2B/KANSL3/NCOA1/SET/GTF3C4/WDR5/GATA3/EPC1/KAT14/NCOA3/SNAI2/SPI1/ARRB1/APBB1/MYOD1/KMT2A/KANSL1L/CHD5/SMARCB1/LIF/NOS1/EP400/JADE1/CTCF/DPF1/TGFB1/SPHK2/RUVBL2/EPC2/PER1/MYOCD/TRIM16/PCGF2/MSL1/KAT2A/KANSL1/MORF4L1/SIN3A/MBIP/BRPF1/SETD5/GATA2/IRF4/BRPF3/ZNF451/SMAD4/MEAF6/NAA60/CREBBP/MAPK3/SRCAP/KAT8/ZMPSTE24/AUTS2/TRRAP/TAF5/LDB1/KAT6A/SIRT1/RSF1/CHEK1/NAA40/KAT5/NAP1L2…	87
BP	GO:0035270	endocrine system development	73/6833	122/17913	9.29e-07	1.3e-05	DLL1/BMP4/ALDH1A2/SMAD3/MAP2K1/OTP/SIX3/WNT4/PAX8/NR5A1/GSX1/FOXO1/GATA3/INSM1/NKX2-2/PAX1/FOXA2/HNF4A/TG/WT1/DKK3/SIDT2/APOA1/DRD2/CREB1/SALL1/GLI2/GIPR/NF1/HOXB3/SOX9/NKX2-5/HOXD3/FGF10/SRD5A1/SLC6A3/NEUROD1/STRA6/AKT1/WNT5A/RAF1/GATA2/BMP6/SOX4/SRF/BAK1/GATA6/PDPK1/MAPK3/FGF8/BMPR1A/MEN1/CDKN1C/TBX1/GSK3B/IL6R/PBX1/SHH/SMO/HES1/HOXA3/GHRHR/CDK6/GLI1/ASCL1/CLOCK/NKX6-1/PITX1/INSR/FOXE1/TGFBR1/R…	73
BP	GO:0030516	regulation of axon extension	50/6833	76/17913	9.36e-07	1.3e-05	RTN4/ABL1/OLFM1/ANAPC2/CDH4/FN1/MAP2/DRAXIN/TNR/BMPR2/POU4F2/MT3/MEGF8/APOE/CDK5R1/PAFAH1B1/TRPV2/MAPT/MAP1B/SEMA5A/NTRK3/SEMA7A/ISLR2/WNT5A/SEMA3G/TWF2/VEGFA/SRF/LIMK1/ZFYVE27/CXCL12/DISC1/PAK1/L1CAM/ARHGAP4/PLXNA3/GSK3B/CDK5/PLXNA4/NRCAM/RAB21/MAP3K13/LRP1/RUFY3/NKX6-1/WDR36/PTPRS/DNM2/WNT3A/DSCAM	50
BP	GO:0060415	muscle tissue morphogenesis	50/6833	76/17913	9.36e-07	1.3e-05	PAX7/BMP10/NOTCH1/RXRA/POU4F1/MYLK2/CCM2L/ZFPM2/CHD7/FOXH1/MYBPC3/TGFB2/UBE4B/PROX1/TNNT2/FOXC2/ZFPM1/TGFB1/XIRP2/LRP2/FZD2/NKX2-5/PTCD2/TTN/WNT5A/FOXC1/DSP/SMAD7/SMAD4/ANKRD1/NRG1/BMPR1A/RYR2/EGLN1/TBX1/S1PR1/COL11A1/MYLK/VANGL2/HEG1/WNT2/FZD1/MYF6/PKP2/SHOX2/HAND1/SIRT6/TGFBR1/HEY2/ADARB1	50
BP	GO:0070302	regulation of stress-activated protein kinase signaling cascade	120/6833	222/17913	9.53e-07	1.32e-05	EZR/MAP3K4/MAP3K9/DACT1/MAP2K1/SEMA4C/MAP4K4/MUL1/PINK1/EIF2AK2/DAB2IP/RAPGEF1/CARD9/RAP2A/MAP3K6/FOXO1/PLCB1/FZD8/ZMYND11/SIRPA/PTPN1/RB1CC1/EPHA4/MAPK8IP1/TRAF6/HIPK3/TGFB2/AIDA/FZD5/FZD7/TRPV4/FZD10/MLKL/CYLD/NOD2/MAP4K1/MAP3K10/ZEB2/TAOK1/SERPINF2/PAFAH1B1/DVL2/PER1/NCOR1/NBR1/MAP3K3/ERN1/SPHK1/IGF1R/AKT1/DBNL/EGFR/ULK4/WNT5A/TLR9/DTNBP1/RIPK1/TNF/AGER/VEGFA/UNC5CL/FGD2/DAXX/TNFRSF11A/PHLPP1/…	120
BP	GO:0009991	response to extracellular stimulus	242/6833	498/17913	9.54e-07	1.32e-05	OPRM1/SNW1/HLCS/ZFYVE1/MAX/ALDH1A2/TBC1D5/EIF2AK4/RYR3/PKM/EIF2AK2/SLC8A1/WNT4/CAD/DNMT3A/NCOA1/SLC25A25/ASS1/TSC1/GRIN1/FOXO1/SESN2/FOXA2/UCN3/BMP7/DNMT3B/SRC/HPCA/CD40/KCNB1/KLF10/GDAP1/TTPA/PENK/SNAI2/GSDMD/HSF1/SLC39A4/ACSL3/AMBRA1/P2RY2/FOLR2/RRP8/KCNJ11/MYOD1/CBL/APOA1/IGFBP2/PIK3C2B/NUAK2/MTHFR/MTOR/CREB1/BMPR2/PROX1/DEPDC5/MTMR3/GAS2L1/SSH1/ACACB/TRPV4/GCN1/P2RX7/P2RX4/TRPC3/IL15/STAT1/NO…	242
BP	GO:0010256	endomembrane system organization	184/6833	365/17913	9.99e-07	1.38e-05	SYNE1/NEK9/MPP5/SPTBN5/VPS18/CHMP4A/MAP2K1/DYSF/CDC42/SPTBN1/RTN4/GCC2/EHD3/RAB10/DNM1/GOLGA2/SEC16A/COL5A1/ARHGEF7/XKR8/USP6NL/STAM/STX16/VAPB/RAB22A/TBC1D20/ARFGEF2/LAPTM4B/YWHAZ/FABP9/ARFGEF1/NDRG1/VPS28/PACSIN3/OBSL1/ANO3/PTPRN/FAM160A2/RNF26/RAB29/TGFB2/RAB3GAP2/MIA3/CREB1/SEC16B/TOR1AIP1/ALS2/PLA2G3/CORO1C/CIT/ATP2A2/P2RX7/VPS37B/TMED2/ANKLE2/FAT4/TMEFF2/FHDC1/COG4/FA2H/CLASP1/AKTIP/NUP93/K…	184
BP	GO:0032872	regulation of stress-activated MAPK cascade	119/6833	220/17913	1.01e-06	1.38e-05	EZR/MAP3K4/MAP3K9/DACT1/MAP2K1/SEMA4C/MAP4K4/MUL1/PINK1/EIF2AK2/DAB2IP/RAPGEF1/CARD9/RAP2A/MAP3K6/FOXO1/PLCB1/FZD8/ZMYND11/SIRPA/PTPN1/RB1CC1/EPHA4/MAPK8IP1/TRAF6/HIPK3/TGFB2/AIDA/FZD5/FZD7/TRPV4/FZD10/MLKL/CYLD/NOD2/MAP4K1/MAP3K10/ZEB2/TAOK1/SERPINF2/PAFAH1B1/DVL2/PER1/NCOR1/NBR1/MAP3K3/ERN1/SPHK1/IGF1R/AKT1/DBNL/EGFR/ULK4/WNT5A/TLR9/DTNBP1/RIPK1/TNF/AGER/VEGFA/UNC5CL/FGD2/DAXX/TNFRSF11A/PHLPP1/…	119
BP	GO:0021987	cerebral cortex development	68/6833	112/17913	1.03e-06	1.41e-05	SYNE2/HTR6/ROBO1/POU3F3/EMX1/RTN4/PEX13/KDM1A/NCOA1/DAB2IP/LHX6/TSC1/GRIN1/PLCB1/BTBD3/TRAPPC9/CDK5R2/DIXDC1/SRGAP2/NRP2/ASPM/KIF14/FAT4/BBS2/BAX/MBOAT7/CDK5R1/NF1/PAFAH1B1/TBR1/SOCS7/SRD5A1/CCDC85C/EGFR/EOMES/CTNNB1/EFHC1/CDH2/NDE1/SUN1/EMX2/FUT10/MCPH1/DISC1/DMRTA2/TH/ARX/FGF13/FLNA/GSK3B/CDK5/FBXO45/CNTNAP2/SMO/GLI3/FOXP2/LAMB1/RELN/LRP1/ASCL1/SUN2/ATOH1/SLIT2/CEP120/PTPRS/NEFL/NTRK2/POU3F2	68
BP	GO:0031667	response to nutrient levels	228/6833	466/17913	1.03e-06	1.41e-05	OPRM1/SNW1/HLCS/ZFYVE1/MAX/ALDH1A2/TBC1D5/EIF2AK4/RYR3/PKM/EIF2AK2/SLC8A1/WNT4/CAD/DNMT3A/NCOA1/SLC25A25/ASS1/TSC1/GRIN1/FOXO1/SESN2/FOXA2/UCN3/BMP7/DNMT3B/SRC/HPCA/CD40/KCNB1/KLF10/GDAP1/TTPA/PENK/SNAI2/HSF1/SLC39A4/ACSL3/AMBRA1/P2RY2/FOLR2/RRP8/KCNJ11/MYOD1/CBL/APOA1/IGFBP2/PIK3C2B/NUAK2/MTHFR/MTOR/CREB1/BMPR2/PROX1/DEPDC5/MTMR3/GAS2L1/SSH1/ACACB/TRPV4/GCN1/P2RX7/P2RX4/TRPC3/IL15/STAT1/NOD2/INH…	228
BP	GO:0002065	columnar/cuboidal epithelial cell differentiation	65/6833	106/17913	1.07e-06	1.46e-05	DLL1/BMP4/SAV1/EMX1/WNT4/SOX11/ABL1/RXRA/CDX2/JAG1/INSM1/NKX2-2/CBFA2T2/HNF4A/CEBPB/MYO7A/USH1C/SIDT2/HES5/PROX1/TMEM231/PAFAH1B1/DLX3/RARA/NEUROD1/STRC/WNT5A/BMP6/SOX4/CDKN1A/SPDEF/CDH2/GATA6/PDPK1/MYCL/SERPINE1/FAM20C/BCCIP/FGF8/GPAT4/NODAL/MEN1/YIPF6/SCRIB/MCOLN3/WDR77/GSK3B/SMO/HES1/AGR2/C1GALT1/CDK6/RARG/ASCL1/TIGAR/TRIOBP/ATOH1/CLOCK/NKX6-1/NKX3-2/GATA4/HEY2/ROS1/RFX6/PRDM1	65
BP	GO:0051495	positive regulation of cytoskeleton organization	112/6833	205/17913	1.08e-06	1.47e-05	TGFB3/NIN/ARF6/FMN1/KATNBL1/SMAD3/JMY/IQGAP2/ANKRD53/PRKCE/CDC42/WNT4/NCK2/CTNNA2/ACTR2/BMP10/ROCK2/ABL1/TSC1/DSTN/MAPRE1/UBXN2B/FCHSD2/NUMA1/VIL1/APOA1/MYOC/MTOR/ABI2/PROX1/LMOD1/NF2/TRPV4/PXN/P2RX7/CLIP1/HIP1R/SPIRE2/CLASP1/MYLK3/CX3CL1/KATNB1/FHOD1/CARMIL2/NPHS1/ACTR3/VASP/BCAS3/CDK5R1/SPAG5/MYO1C/SERPINF2/PFN1/ARHGEF15/CSF3/MAPT/GRB2/SH3PXD2B/MAP1B/RICTOR/SEMA5A/NTRK3/FES/WHAMM/EVL/BIN1/DYNC1…	112
BP	GO:1901888	regulation of cell junction assembly	57/6833	90/17913	1.09e-06	1.47e-05	PRKCH/THBS1/GREM1/FMN1/EPHA2/RCC2/MMP14/SMAD3/MAP4K4/WNT4/LIMS1/ROCK2/ABL1/RAPGEF1/TSC1/SLC9A1/COL16A1/EPHA3/SRC/SNAI2/PTPRJ/GPBAR1/THY1/MYOC/FZD5/CORO1C/CLASP1/EPB41L5/BCAS3/MYO1C/TJP1/PEAK1/DUSP22/FLOT1/TNF/VEGFA/ROCK1/RAC1/SLK/LDB1/PTEN/IKBKB/SFRP1/DLC1/GPM6B/ARHGAP6/PPM1F/CLDN5/CAV1/ACVRL1/LRP1/LIMCH1/DAPK3/CAMSAP3/PRKACA/DMTN/GJA1	57
BP	GO:0001841	neural tube formation	62/6833	100/17913	1.1e-06	1.47e-05	BMP4/SPINT1/SEMA4C/IFT172/GRHL3/SOX11/ABL1/TSC1/ARID1A/PHACTR4/OVOL2/BMP7/SALL4/GRHL2/FZD6/CTHRC1/TRAF6/TGFB2/MTHFR/SKI/KDM2B/TMED2/SPINT2/TGFB1/VASP/ARHGAP35/TEAD2/ZEB2/FUZ/PFN1/DVL2/LRP2/RARA/KAT2A/FZD2/WNT5A/SETD2/IFT122/SOX4/PTK7/MIB1/IFT57/SUFU/SFRP1/DLC1/NODAL/ST14/MED12/KDM6A/SCRIB/LMO4/VANGL2/FZD1/COBL/RARG/PRICKLE1/TULP3/CELSR1/SHROOM3/CC2D2A/PRKACA/PTCH1	62
BP	GO:0046545	development of primary female sexual characteristics	62/6833	100/17913	1.1e-06	1.47e-05	ESR1/CYP19A1/ROBO2/MMP14/LHFPL2/WNT4/EIF2B4/NR5A1/TAF4/SRC/CEBPB/ZFPM2/WT1/ARRB1/PTPRN/PGR/LHX9/FANCA/INHBB/KMT2B/BAX/CCDC182/ZNF830/ARRB2/UBB/PHB/STAT5B/SLIT3/UBE3A/FOXC1/VEGFA/SMAD4/BCL2/VGF/LFNG/PLEKHA1/SFRP1/CASP3/SIRT1/FZD4/GAS2/PCYT1B/LHX8/NOS3/CASP2/LEP/INHBA/ADCYAP1R1/ACVR1B/MMP19/BMPR1B/SLIT2/TIPARP/ADAMTS1/GPR149/CTNNA1/AMH/ICAM1/INSR/FANCG/UMODL1/FOXO3	62
BP	GO:0060840	artery development	62/6833	100/17913	1.1e-06	1.47e-05	BMP4/ROBO2/SMAD6/ROBO1/LTBP1/NOTCH1/JAG1/CHD7/FOXH1/PDE2A/TGFB2/PRRX1/BMPR2/PROX1/FOXF1/FOXC2/APOE/AP2B1/NF1/MYH10/MYOCD/LRP2/STRA6/LOXL1/ACVR2B/ADAMTS9/PLXND1/FOXC1/SOX4/TFAP2B/ADGRF5/VEGFA/SRF/SMAD7/NPRL3/SUFU/FGF8/BMPR1A/ZMIZ1/TBX1/GJA5/MYLK/SHH/LEP/HES1/GLI3/ACVRL1/ARID2/PRICKLE1/LRP1/TAB1/PKD2/PDGFRB/LOX/DNM2/NOTCH3/COMP/HAND2/TGFBR1/NKX3-1/HEY2/PRDM1	62
BP	GO:0051893	regulation of focal adhesion assembly	42/6833	61/17913	1.11e-06	1.48e-05	THBS1/GREM1/FMN1/RCC2/MMP14/SMAD3/MAP4K4/WNT4/LIMS1/ROCK2/ABL1/TSC1/SLC9A1/COL16A1/EPHA3/SRC/PTPRJ/THY1/MYOC/CORO1C/CLASP1/EPB41L5/BCAS3/PEAK1/DUSP22/VEGFA/ROCK1/RAC1/SLK/LDB1/PTEN/SFRP1/DLC1/GPM6B/ARHGAP6/PPM1F/ACVRL1/LRP1/LIMCH1/DAPK3/CAMSAP3/DMTN	42
BP	GO:0090109	regulation of cell-substrate junction assembly	42/6833	61/17913	1.11e-06	1.48e-05	THBS1/GREM1/FMN1/RCC2/MMP14/SMAD3/MAP4K4/WNT4/LIMS1/ROCK2/ABL1/TSC1/SLC9A1/COL16A1/EPHA3/SRC/PTPRJ/THY1/MYOC/CORO1C/CLASP1/EPB41L5/BCAS3/PEAK1/DUSP22/VEGFA/ROCK1/RAC1/SLK/LDB1/PTEN/SFRP1/DLC1/GPM6B/ARHGAP6/PPM1F/ACVRL1/LRP1/LIMCH1/DAPK3/CAMSAP3/DMTN	42
BP	GO:0008016	regulation of heart contraction	132/6833	249/17913	1.16e-06	1.54e-05	RYR3/HSPB7/HCN4/KCNN2/SLC8A1/EPAS1/CALM2/BMP10/EHD3/KCNK3/CACNA1B/SLC9A1/CELF2/CACNB2/DES/KCNE3/STIM1/KCNJ11/SCN3B/SCN4B/DRD2/ADORA1/TGFB2/NPPA/RNF207/CACNA1S/TNNT2/NOS1/ATP2A2/P2RX4/IRX5/FXYD1/KCNK6/RYR1/SPTBN4/ATP1A3/DMPK/CALM3/SLC8A2/TRPM4/CACNG7/CACNG8/CACNG6/KCNJ3/TRPV1/ATP2A3/KCNJ12/CACNA1G/CACNB1/THRA/GJD3/JUP/GJC1/KCNJ2/CACNG5/CACNG4/KCNIP1/NKX2-5/PDE4D/CHGA/BIN1/GPD1L/SCN5A/SCN10A/ITPR1/…	132
BP	GO:0072210	metanephric nephron development	31/6833	41/17913	1.17e-06	1.54e-05	BMP4/GREM1/FMN1/SIX2/WNT4/PAX8/WT1/LGR4/KIF26B/HES5/CD34/LIF/STAT1/SALL1/LHX1/SOX9/FOXD1/GDNF/IRX1/CTNNB1/TFAP2B/SOX8/PKD1/RET/SMO/HES1/PDGFB/PKD2/PDGFRB/EGR1/TCF21	31
BP	GO:0021872	forebrain generation of neurons	43/6833	63/17913	1.2e-06	1.58e-05	NUMB/METTL3/ROBO2/OTP/DRD1/ROBO1/LHX6/DRD2/ERBB4/CNTN2/HES5/NRP2/PROX1/ASPM/LHX5/SATB2/SALL1/NUMBL/ATF5/TBR1/UBB/DLX1/DLX2/RAC3/BCL11B/FEZF2/WNT5A/GATA2/UNCX/FGF8/DISC1/ARX/PLXNA3/HES1/INHBA/GLI3/ASCL1/SHANK3/METTL14/SLIT2/GSX2/CSF1R/WNT3A	43
BP	GO:0030168	platelet activation	87/6833	152/17913	1.3e-06	1.71e-05	PRKCH/TYRO3/MERTK/ADRA2B/PRKCE/STXBP1/ADAMTS13/VAV2/PRKCQ/THBD/LCK/MYL9/SRC/CD40/YWHAZ/FZD6/F2/DGKZ/ARRB1/UBASH3B/TRPC6/SELP/GNB1/CSRP1/PTPN11/SH2B3/TRPC3/FGA/APOE/BLOC1S3/PRKCG/DGKE/P2RX1/GP1BA/ARRB2/ALOX12/PIK3R6/PIK3R5/COL1A1/ITGA2B/ITGB3/C1QTNF1/GNA13/PIK3R1/ITPR1/RAF1/CLIC1/SRF/DGKD/ITPR3/PDPK1/ABAT/MAPK3/PDGFA/PRKG1/TSPAN32/DGKK/F8/GP1BB/FLNA/VAV3/FCER1G/NOS3/DGKI/PIK3CG/COL1A2/DGKA/MYH9/IT…	87
BP	GO:0051588	regulation of neurotransmitter transport	76/6833	129/17913	1.31e-06	1.72e-05	VPS18/RAB5A/DRD1/PREPL/STXBP1/NCS1/HTR2A/CACNB2/NTSR1/RIMS4/RIMS1/PNKD/DRD2/NPPA/DVL1/SLC30A1/NOS1/ATP2A2/P2RX7/RAB3GAP1/GRIK5/CALM3/PRKCG/RHOT1/NF1/GIT1/SLC6A4/P2RX1/ADORA2B/FBXL20/HTR1A/GDNF/CACNA1D/CSPG5/DTNBP1/PER2/FLOT1/BAIAP3/ABAT/STX1B/RIMS3/TACR2/SYT12/DRD4/SYN1/GPM6B/APLN/CASK/ADORA2A/KCNC4/GSK3B/SV2A/STXBP5L/CHRNB2/SYT11/RGS4/CDK5/DGKI/CHRM2/ADCY1/SYT1/ASIC1/KCNMB4/VAMP1/CPLX1/MCTP1/P2R…	76
BP	GO:0061180	mammary gland epithelium development	45/6833	67/17913	1.37e-06	1.79e-05	ESR1/EPHA2/ROBO1/WNT4/RTN4/LBH/GATA3/SRC/CEBPB/PGR/ERBB4/KDM5B/TBX3/ORAI1/ATP2C2/FOXF1/GLI2/AKT2/TGFB1/BAX/MSX2/FGF10/PML/AKT1/WNT5A/RREB1/DDR1/MGMT/BTRC/ZNF703/CCND1/AR/SCRIB/CSF1/PYGO2/IQGAP3/SMO/WNT2/VDR/STAT6/PHB2/WNT7B/AREG/CSF1R/PTCH1	45
BP	GO:0030308	negative regulation of cell growth	94/6833	167/17913	1.38e-06	1.79e-05	GREM1/SMAD3/MUL1/CDA/RTN4/BMP10/ING1/SESN2/HNF4A/SOX17/PTPRJ/WT1/DNAJB2/APBB1/TGFB2/MAP2/NPPA/DRAXIN/TNR/BMPR2/ADIPOR1/TCHP/JADE1/WFDC1/MT3/SERTAD3/TGFB1/DACT3/SPHK2/PPP2R1A/CDK5R1/CRLF3/DCBLD2/TNK1/ULK2/PPP1R9B/PHB/SLIT3/SEMA5A/PML/BDKRB1/YY1/WNT5A/SEMA3G/HYAL2/HYAL1/NME6/SH3BP4/CDKN1A/PPARD/CTDP1/SMAD4/BCL2/DCUN1D3/PPT1/SFRP1/SIRT1/GNG4/PAK1/CDKN2C/SIPA1/CCDC85B/FGF13/G6PD/TSPYL2/DDX3X/ARHGAP4/…	94
BP	GO:0051216	cartilage development	101/6833	182/17913	1.39e-06	1.8e-05	BMP4/GREM1/ZNF219/PAX7/SMAD3/PKDCC/SIX2/EFEMP1/BMP10/FGF9/ZEB1/BMP7/OSR2/TRPS1/IMPAD1/SNAI2/SCX/SERPINH1/CHRDL2/SOX6/ZBTB16/PRRX1/HES5/BMPR2/TRPV4/SATB2/FGF2/SMAD1/GLG1/MAF/GLI2/BBS2/SMPD3/TGFB1/COL1A1/HOXB3/THRA/RARA/DLX2/SOX9/AXIN2/FGF18/MSX2/HOXD3/ADAMTS12/ACAN/ADAMTS7/CTNNB1/WNT5A/MUSTN1/HYAL2/HYAL1/PTH1R/BMP6/RUNX2/SRF/MAPK14/COL11A2/MEX3C/PKD1/BMP8A/BMP8B/MAPK3/ZMPSTE24/UNCX/FBXW4/CSGALNACT…	101
BP	GO:0030072	peptide hormone secretion	128/6833	241/17913	1.47e-06	1.9e-05	MYO5A/MAP4K4/RAB11FIP5/PRKCE/IL1RN/PAX8/VSNL1/IRS2/SNAP25/FOXA2/UCN3/HNF4A/KCNB1/ENY2/SYBU/SLC30A8/CHD7/ADCY8/IRS1/ARRB1/PTPRN/KCNJ11/C2CD2L/SIDT2/DRD2/KISS1/PFKFB2/KLF7/NADK/TRPV4/HNF1A/PTPN11/SLC8B1/PSMD9/FGA/INHBB/EXOC3L1/SMPD3/FFAR3/GIPR/TRPM4/STXBP4/HNF1B/RASL10B/NOS2/DOC2B/NLGN2/NR1D1/CRHR1/RAPGEF4/ITSN1/CARTPT/NEUROD1/EGFR/ACVR2B/MYRIP/JAGN1/ITPR1/GPR27/CACNA1D/CACNA2D2/RAF1/PASK/SOX4/CAPN…	128
BP	GO:0035303	regulation of dephosphorylation	112/6833	206/17913	1.49e-06	1.91e-05	ZFYVE1/CHP1/SPRED1/CHRM5/SMAD3/PINK1/EIF2AK2/CALM2/RCAN3/ROCK2/SET/PTPA/TSC1/PPP1R26/NSMF/FARP1/RBM26/PPP1R8/PHACTR4/MASTL/SPOCD1/PHACTR3/PPP1R16B/YWHAB/PCIF1/PPP1R16A/RCAN1/CRY2/PPME1/DRD2/PPP2R1B/MTMR2/ADORA1/TGFB2/MTOR/SMG7/PPP2R5A/SFI1/MTMR3/SPPL3/TMEM132D/RIMBP2/ANKLE2/MGAT5/TGFB1/PPP1R37/DMPK/SYMPK/CCDC8/CALM3/LMTK3/PPP1R15A/PPP2R1A/PPP6R1/MTMR4/MYO1D/WDR81/SMG6/CSRNP3/PPP1R9B/CDK5RAP3/PPP1…	112
BP	GO:0060074	synapse maturation	22/6833	26/17913	1.49e-06	1.91e-05	IGSF21/NFATC4/NRXN1/DAB2IP/ANAPC2/YWHAZ/SYBU/CLSTN1/SEZ6L/SHANK1/SEZ6/PFN1/ARHGEF15/NEUROD2/NEURL1/PTEN/DISC1/NFIA/BCAN/RELN/ADGRL1/NEFL	22
BP	GO:0072503	cellular divalent inorganic cation homeostasis	195/6833	392/17913	1.54e-06	1.97e-05	ESR1/SLC30A4/MYO5A/ANXA2/RYR3/JPH4/SMAD3/ERO1A/DRD1/TMEM178A/SLC8A1/THADA/PRKCE/CALM2/SLC30A3/KCNK3/SLC30A2/NCS1/ABL1/GRIN1/ATP7B/HTR2A/CACNB2/HCRTR1/NTSR1/VAPB/LCK/TGM2/PLCG1/JPH2/CD40/SLC30A8/JPH1/CHD7/ADCY8/APLNR/F2/THY1/DRD2/TRPC6/ADORA1/KISS1/SLC41A1/CD55/GNB1/ABL2/SLC30A1/TRPV4/SPPL3/SLC8B1/NOS1/ATP2A2/P2RX7/P2RX4/TRPC3/FGF2/EDNRA/JPH3/MT3/CX3CL1/CNGB1/RYR1/TGFB1/APOE/GIPR/DMPK/CALM3/SLC8A2…	195
BP	GO:0061005	cell differentiation involved in kidney development	38/6833	54/17913	1.54e-06	1.97e-05	BMP4/MYO1E/GREM1/POU3F3/SIX2/WNT4/PAX8/JAG1/GATA3/WT1/LGR4/YAP1/CD34/LIF/FAT4/STAT1/FOXC2/SALL1/NPHS1/GPR4/LHX1/FOXJ1/GDNF/CTNNB1/KLF15/GLIS2/PRKX/AMER1/SHH/PODXL/SMO/HES1/GLI3/MAGI2/PDGFB/PROM1/PTCH1/TCF21	38
BP	GO:0031016	pancreas development	49/6833	75/17913	1.63e-06	2.07e-05	DLL1/BMP4/ALDH1A2/MEIS2/FOXO1/PTF1A/INSM1/NKX2-2/FOXA2/HNF4A/SIDT2/PROX1/NR5A2/HNF1A/DNAAF1/FOXF1/GIPR/HNF1B/CCDC40/SOX9/FGF10/NEUROD1/AKT1/ACVR2B/CTNNB1/WNT5A/BMP6/SOX4/BAK1/GATA6/PDPK1/TCF7L2/MEN1/ZIC3/WLS/GSK3B/IL6R/ILDR2/SHH/SMO/HES1/CDK6/GDF11/CLOCK/NKX6-1/WFS1/NKX3-2/INSR/RFX6	49
BP	GO:0072078	nephron tubule morphogenesis	49/6833	75/17913	1.63e-06	2.07e-05	BMP4/GREM1/FMN1/SIX2/WNT4/PAX8/GATA3/GZF1/LAMA5/WT1/LGR4/WNT6/DCHS1/KIF26B/HES5/FGF2/FAT4/SALL1/IRX3/TGFB1/LHX1/HNF1B/SOX9/HOXD11/FOXD1/GDNF/IRX1/CTNNB1/VEGFA/GREB1L/SMAD4/BCL2/SOX8/PKD1/FGF8/LZTS2/MAGED1/TACSTD2/PBX1/SHH/DLG1/SMO/HES1/GLI3/NPNT/PKD2/KLHL3/PTCH1/TCF21	49
BP	GO:0060411	cardiac septum morphogenesis	50/6833	77/17913	1.68e-06	2.13e-05	BMP4/SAV1/ROBO2/SMAD6/ROBO1/SOX11/NOTCH1/JAG1/BMP7/ZFPM2/CHD7/PARVA/TGFB2/NRP2/BMPR2/PROX1/TBX5/TBX3/ZFPM1/ACVR1/LRP2/RARA/FZD2/SLIT3/NKX2-5/MSX2/WNT5A/SOX4/GATA6/SMAD7/SMAD4/HEYL/FGF8/BMPR1A/EGLN1/TBX1/RBM15/NOTCH2/GJA5/VANGL2/NOS3/SMO/HES1/DNAH11/FZD1/SLIT2/HAND1/GATA4/TGFBR1/HEY2	50
BP	GO:0051235	maintenance of location	148/6833	286/17913	1.71e-06	2.16e-05	SYNE1/EZR/SYNE2/SLC30A4/FBN1/MYO5A/TLN2/JPH4/FITM1/ERO1A/DRD1/HK2/PINK1/DYSF/LTBP1/SLC8A1/PRKCE/CALM2/SLC30A3/NR5A1/SLC30A2/ABL1/DZIP1/ATP7B/HTR2A/TAF3/NTSR1/LCK/PLCG1/JPH2/FITM2/YWHAB/SLC30A8/JPH1/CHD7/TONSL/APLNR/F2/UVRAG/SORL1/THY1/APOA1/DRD2/BARD1/IL10/HNRNPU/ASPM/ACACB/SLC8B1/NOS1/P2RX7/SCARB1/FGF2/FBXW7/JPH3/CX3CL1/RYR1/SPTBN4/TGFB1/GRIK5/APOE/CALM3/BAX/SLC17A7/SHANK1/PAFAH1B1/TRPV1/HAP1/JU…	148
BP	GO:0061333	renal tubule morphogenesis	51/6833	79/17913	1.72e-06	2.17e-05	BMP4/GREM1/FMN1/SIX2/WNT4/PAX8/COL4A1/GATA3/GZF1/LAMA5/WT1/LGR4/WNT6/DCHS1/KIF26B/HES5/FGF2/FAT4/SALL1/IRX3/TGFB1/LHX1/HNF1B/SOX9/HOXD11/FOXD1/GDNF/IRX1/CTNNB1/VEGFA/GREB1L/SMAD4/BCL2/SOX8/PKD1/FGF8/LZTS2/MAGED1/TACSTD2/PBX1/SHH/DLG1/SMO/HES1/GLI3/LGR5/NPNT/PKD2/KLHL3/PTCH1/TCF21	51
BP	GO:1901214	regulation of neuron death	160/6833	313/17913	1.73e-06	2.17e-05	PSMC1/ALKBH1/TGFB3/TYRO3/CHP1/CHMP4A/NFATC4/PINK1/MSH2/C1QA/REL/STXBP1/SET/ABL1/BARHL1/TSC1/NSMF/GRIN1/POU4F1/GATA3/DNAJC5/KCNB1/CEBPB/HSF1/AMBRA1/ARRB1/SORL1/CBL/HYOU1/ADORA1/BTG2/RAB29/LANCL1/IL10/TGFB2/TP53BP2/PARP1/DRAXIN/MTOR/CREB1/CASP9/CD34/KIF14/SSH1/KDM2B/RILPL1/FBXW7/MT3/CX3CL1/EN1/TYROBP/EGLN2/AXL/GRIK5/APOE/C5AR1/BAX/AKT1S1/PRKCG/UBE2M/NR4A2/AP2B1/CDK5R1/NF1/SARM1/SERPINF1/ARRB2/MAP2K…	160
BP	GO:0045785	positive regulation of cell adhesion	193/6833	388/17913	1.74e-06	2.18e-05	AFDN/ZBTB1/FMN1/SMAD3/AP3B1/MAP4K4/DYSF/PRKCE/SOCS5/CDC42/WNT4/LIMS1/NCK2/ABL1/TSC1/ARHGEF7/HSPH1/OLFM4/PTAFR/IL2RA/PRKCQ/GATA3/MAP3K8/PTPRU/FOXA2/COL16A1/BMP7/LCK/SRC/TGM2/PREX1/STX3/PTPRJ/TRAF6/THY1/APOA1/ZBTB16/IGFBP2/FN1/IL10/CD55/TGFB2/HLX/ITPKB/KIF26B/MYOC/TNFSF18/CD28/PTPN11/IL15/FGA/CDH13/FOXF1/FOXC2/PIEZO1/CYLD/NOD2/GLI2/EPB41L5/CX3CL1/NFAT5/ZFHX3/TGFB1/PRKD2/SERPINF2/EFNB3/PIK3R6/ITGA3/…	193
BP	GO:0030073	insulin secretion	109/6833	200/17913	1.75e-06	2.19e-05	MYO5A/MAP4K4/RAB11FIP5/PRKCE/IL1RN/VSNL1/IRS2/SNAP25/FOXA2/UCN3/HNF4A/KCNB1/ENY2/SYBU/SLC30A8/ADCY8/IRS1/ARRB1/PTPRN/KCNJ11/C2CD2L/SIDT2/DRD2/PFKFB2/KLF7/NADK/HNF1A/PTPN11/SLC8B1/PSMD9/INHBB/GIPR/TRPM4/STXBP4/HNF1B/NOS2/DOC2B/NLGN2/NR1D1/RAPGEF4/CARTPT/NEUROD1/ACVR2B/MYRIP/JAGN1/ITPR1/GPR27/CACNA1D/CACNA2D2/RAF1/SOX4/CAPN10/PER2/TNF/TFAP2B/GLP1R/PPARD/ITPR3/KCNG2/MC4R/BAIAP3/ABAT/BMP8A/STX4/VGF/R…	109
BP	GO:0001659	temperature homeostasis	96/6833	172/17913	1.78e-06	2.21e-05	TSHR/DIO2/GATM/PLCL2/TLE3/DRD1/APC/IL18R1/ALMS1/EPAS1/KDM1A/KDM3A/NOTCH1/DBH/EHMT1/GPR3/FOXO1/HTR2A/NTSR1/CEBPB/HSF1/LGR4/DRD2/ADORA1/ESRRG/MFN2/PRDM16/ADIPOR1/PRKAB1/PGAM5/PDGFC/IL15/FOXC2/ZNF423/NOVA2/CNOT3/TRPV1/KDM6B/TRPV2/THRA/NR1D1/STAT3/MAP2K6/PRLR/NPR3/IGF1R/DYNC1H1/ACVR2B/IP6K1/IRF4/PER2/TNF/VEGFA/ZNF516/CIDEA/TNFRSF11A/ABAT/IL4R/ACHE/EDN2/ADRB1/FFAR4/ADRB3/ACSL1/ACTN3/CPT2/OGT/APLN/DOCK…	96
BP	GO:0018107	peptidyl-threonine phosphorylation	62/6833	101/17913	1.8e-06	2.22e-05	DYRK1A/SPRED1/TSSK4/MAP2K1/CALM2/SPRED2/CAD/ROCK2/PARD3/BMP7/CSNK2A1/MYLK2/CAB39/TNKS1BP1/HIPK3/TRPC6/MTOR/CDK10/SIRT2/MAP3K10/TGFB1/CADM4/CALM3/PRKD2/ACVR1/CDK5R1/NLK/SPHK1/CEMIP/AKT1/OXSR1/WNT5A/TTBK1/PPP2R5D/SMAD7/BCL2/AXIN1/PDPK1/LMTK2/TNKS/DDIT4/CHEK1/MARK2/TAF1/WNK3/GSK3B/CDK5/HIPK2/MAP3K12/ACVR1B/EIF4G1/TBK1/WNK1/CAMK2D/PPEF2/DGKQ/CAMK2A/PKN1/PRKACA/TGFBR1/DMTN/TTK	62
BP	GO:0008585	female gonad development	59/6833	95/17913	1.84e-06	2.26e-05	ESR1/CYP19A1/ROBO2/MMP14/WNT4/EIF2B4/NR5A1/TAF4/SRC/CEBPB/ZFPM2/WT1/ARRB1/PTPRN/PGR/LHX9/FANCA/INHBB/KMT2B/BAX/CCDC182/ZNF830/ARRB2/UBB/PHB/STAT5B/SLIT3/UBE3A/FOXC1/VEGFA/SMAD4/BCL2/VGF/LFNG/PLEKHA1/SFRP1/CASP3/SIRT1/FZD4/GAS2/PCYT1B/LHX8/NOS3/CASP2/LEP/INHBA/MMP19/BMPR1B/SLIT2/TIPARP/ADAMTS1/GPR149/CTNNA1/AMH/ICAM1/INSR/FANCG/UMODL1/FOXO3	59
BP	GO:0060079	excitatory postsynaptic potential	59/6833	95/17913	1.84e-06	2.26e-05	OPRM1/NRXN1/GRIN1/ZMYND8/CHRND/RIMS1/DRD2/MTMR2/ADORA1/DVL1/SSH1/CUX2/P2RX7/P2RX4/GLRB/CBLN1/RAB3GAP1/GRIK5/DMPK/SLC17A7/SHANK1/SEZ6/TRPV1/P2RX5/P2RX1/ARRB2/DLG4/NLGN2/CHRNB1/MPP2/BAIAP2/AKT1/CELF4/STX1B/PTEN/NPAS4/GLRA2/NLGN4X/GLRA4/MECP2/P2RX6/ADORA2A/IGSF11/GSK3B/CHRNB2/RGS4/CDK5/DGKI/RELN/CACNB3/MAPK8IP2/SHANK3/PPP3CA/GRID2/CHRNA9/GLRA1/ADRB2/SH3GL1/PTK2B	59
BP	GO:0042326	negative regulation of phosphorylation	222/6833	455/17913	1.84e-06	2.26e-05	EZR/FGFR1OP/DACT1/GMFB/BMP4/CHP1/PP2D1/KAT2B/SPRED1/GREM1/AJUBA/SMAD6/ZBED3/APC/PINK1/SOCS5/CALM2/NCK2/EPHB2/SPRED2/EMILIN1/TRIB2/DAB2IP/PIP5KL1/ABL1/RAPGEF1/CEP85/IRS2/DNAJC3/LATS2/FOXO1/PARD3/INSM1/FOXA2/ZMYND11/SIRPA/ZGPAT/PTK6/PMEPA1/BMP7/TRIB3/PTPRT/DBNDD2/PTPN1/DEPTOR/PKIA/PRKDC/TRIB1/PTPRJ/MAPK8IP1/PRR5L/HIPK3/ARRB1/CTDSP1/IPO7/SORL1/THY1/DRD2/LAX1/PPP1R15B/AIDA/HNRNPU/MTOR/ERRFI1/DVL1/PPP…	222
BP	GO:0007405	neuroblast proliferation	40/6833	58/17913	1.87e-06	2.29e-05	NUMB/OTP/SIX3/KDM1A/RAB10/ZNF335/DRD2/ASPM/HHIP/CX3CL1/NUMBL/TGFB1/NF1/PAFAH1B1/KCTD11/EML1/CTNNB1/ID4/VEGFA/TEAD3/NDE1/FZD9/DAGLB/VAX1/ARTN/DISC1/DMRTA2/DAGLA/FGF13/DOCK7/ARHGEF2/SHH/SMO/GLI3/FRS2/ASCL1/SOX5/SOX10/CTNNA1/WNT3A	40
BP	GO:0043254	regulation of protein complex assembly	202/6833	409/17913	1.88e-06	2.3e-05	ESR1/DYRK1A/SPTB/PPM1A/DACT1/TMOD2/NIN/ARF6/SPTBN5/BMF/FMN1/AJUBA/SMAD6/JMY/IQGAP2/PINK1/ANKRD53/ADD2/EIF2AK2/PRKCE/CDC42/SPTBN1/NCK2/CAPG/CTNNA2/ACTR2/DAB2IP/STXBP1/SPTAN1/ABL1/SETX/CAMSAP1/ERCC5/RPA2/LCP1/OPRD1/INSM1/PMEPA1/MAPRE1/SRC/PREX1/ARFGEF1/SPIDR/DDB2/FCHSD2/NUMA1/VIL1/SORL1/RDX/MAP2/PARP1/SELP/MTOR/PEX14/CREB1/ABI2/KIF14/LMOD1/INPP5J/TFIP11/HNF1A/PTPN11/CLIP1/HIP1R/FNIP2/PIEZO1/SPIRE2/…	202
BP	GO:0022898	regulation of transmembrane transporter activity	128/6833	242/17913	1.95e-06	2.37e-05	OPRM1/MYO5A/CHP1/REM2/JPH4/HOMER1/PINK1/DYSF/THADA/PRKCE/CALM2/EPHB2/EHD3/GRIN1/SLC9A1/KCNRG/PTAFR/CACNB2/NTSR1/HPCA/JPH2/KCNS1/KCNG1/GEM/KCNS2/JPH1/CAB39/LRRC55/KCNE3/STIM1/KCNJ11/KCNC1/SCN3B/SCN4B/DRD2/TRPC6/GRIA4/CNIH3/NPPA/RNF207/LRRC38/CHCHD10/YWHAH/NOS1/JPH3/NETO2/WWP2/FXYD1/ACTN4/CALM3/SPHK2/SHANK1/CACNG7/CACNG8/DLG4/NLGN2/VAMP2/PIRT/STAC2/HAP1/CRHR1/CACNG5/CACNG4/PDE4D/RASGRF1/AKAP6/GPD1L…	128
BP	GO:0000187	activation of MAPK activity	84/6833	147/17913	2.16e-06	2.62e-05	TGFB3/MAP3K9/THBS1/MAP2K5/MAP2K1/ADRA2B/MUL1/TGFA/ALK/DAB2IP/MAP3K6/PTPN1/MADD/TRAF6/ARRB1/MAPKAPK2/TP73/MAPKAPK5/ERP29/PTPN11/P2RX7/FGF2/NOD2/MAP4K1/MAP3K10/C5AR1/TAOK1/UBB/ADORA2B/ERN1/MAP2K6/ITGA1/FGF10/GHR/PRKAA1/NTRK3/CSPG4/DBNL/WNT5A/DUSP7/MAPKAPK3/RIPK1/TNF/MAPK14/DAXX/MAPK8IP3/ERN2/MAPK3/TAOK2/AVPI1/PLCE1/NRG1/ERCC6/RET/MAP3K11/DRD4/PAK3/IKBKG/IRAK1/LPAR3/SHC1/IQGAP3/NOD1/MDFIC/UBE2N/MAP3…	84
BP	GO:0018394	peptidyl-lysine acetylation	92/6833	164/17913	2.16e-06	2.62e-05	MCM3AP/RPS6KA5/DPF3/KAT2B/KANSL3/NCOA1/SET/GTF3C4/WDR5/GATA3/EPC1/KAT14/NCOA3/SNAI2/SPI1/ARRB1/APBB1/MYOD1/KMT2A/KANSL1L/CHD5/SMARCB1/LIF/NOS1/EP400/JADE1/CTCF/DPF1/TGFB1/SPHK2/RUVBL2/EPC2/PER1/MYOCD/TRIM16/PCGF2/MSL1/KAT2A/KANSL1/PRKAA1/MORF4L1/SIN3A/MBIP/BRPF1/SETD5/GATA2/KLF15/IRF4/SOX4/BAG6/BRPF3/ZNF451/SMAD4/MEAF6/NAA60/CREBBP/MAPK3/SRCAP/KAT8/ZMPSTE24/AUTS2/TRRAP/TAF5/LDB1/KAT6A/SIRT1/RSF1/…	92
BP	GO:0072507	divalent inorganic cation homeostasis	203/6833	412/17913	2.18e-06	2.64e-05	ESR1/SLC30A4/MYO5A/ANXA2/RYR3/JPH4/SMAD3/ERO1A/DRD1/ATP6V1B1/TMEM178A/SLC8A1/THADA/PRKCE/CALM2/SLC30A3/KCNK3/SLC30A2/NCS1/ABL1/GRIN1/ATP7B/HTR2A/CACNB2/HCRTR1/NTSR1/VAPB/LCK/TGM2/PLCG1/JPH2/CD40/SLC30A8/JPH1/CHD7/ADCY8/APLNR/F2/THY1/DRD2/TRPC6/ADORA1/KISS1/SLC41A1/CD55/GNB1/ABL2/SLC30A1/TRPV4/SPPL3/SLC8B1/NOS1/ATP2A2/P2RX7/P2RX4/TRPC3/FGF2/EDNRA/JPH3/MT3/CX3CL1/CNGB1/RYR1/TGFB1/APOE/GIPR/DMPK/CAL…	203
BP	GO:0014074	response to purine-containing compound	83/6833	145/17913	2.25e-06	2.71e-05	EZR/ZFP36L1/DUOX2/AQP9/RYR3/HCN4/CNGA3/SLC8A1/KDM1A/CAD/SDC1/ASS1/RAPGEF1/PTAFR/THBD/DNMT3B/PENK/WT1/PTPRN/P2RY2/PDE2A/KCNJ11/FDX1/CACNA1S/SSH1/P2RX7/P2RX4/TRPC3/STAT1/DHODH/RYR1/FOSB/TRPM4/SLC6A4/TRPV1/P2RX5/P2RX1/PER1/COL1A1/HCN1/HMGCS1/PRKAA1/SRD5A1/SLC6A3/CIB2/AKAP6/SLC26A6/EEF2K/AQP8/VGF/PTEN/RYR2/PANX1/TYR/RELA/FOSL1/TAF1/P2RX6/ADORA2A/PKLR/AQP1/PIK3CG/AKAP9/GPD1/WNT10B/RAPGEF3/MMP19/ITPR2/…	83
BP	GO:1902893	regulation of pri-miRNA transcription by RNA polymerase II	30/6833	40/17913	2.33e-06	2.8e-05	BMP4/NFATC4/SMAD3/SMAD6/ATOH8/SPI1/WT1/IL10/TGFB2/SMAD1/NFATC3/TGFB1/NGFR/STAT3/SOX9/TERT/YY1/GATA2/HDAC4/SRF/PPARD/BMPR1A/RELA/JUN/APLN/PDGFB/SREBF2/PPARA/NR3C1/SMARCA4	30
BP	GO:0060675	ureteric bud morphogenesis	44/6833	66/17913	2.44e-06	2.92e-05	BMP4/GREM1/FMN1/SIX2/WNT4/PAX8/GATA3/GZF1/LAMA5/WT1/LGR4/WNT6/DCHS1/KIF26B/FGF2/FAT4/SALL1/TGFB1/LHX1/HNF1B/SOX9/HOXD11/FOXD1/GDNF/CTNNB1/VEGFA/GREB1L/SMAD4/BCL2/SOX8/FGF8/LZTS2/MAGED1/TACSTD2/PBX1/SHH/DLG1/SMO/HES1/GLI3/NPNT/PKD2/PTCH1/TCF21	44
BP	GO:0071229	cellular response to acid chemical	108/6833	199/17913	2.54e-06	3.03e-05	SNW1/ALDH1A2/UBR1/LTK/NFATC4/PINK1/PRKCE/ID3/DNMT3A/ASS1/SETX/NSMF/COL4A1/PTAFR/SESN2/ZEB1/COL16A1/EPHA3/PTK6/E2F1/SRC/CEBPB/HSF1/IRS1/FOLR2/WNT6/YAP1/MTOR/CREB1/GNB1/ABL2/FZD7/FZD10/PDGFC/MMP2/FFAR3/TEAD2/ACACA/SLC6A4/SERPINF1/SHMT1/COL1A1/RARA/BAIAP2/SOX9/KCNMB1/CPEB4/PRKAA1/NTRK3/CPEB1/COL5A2/AKT1/LANCL2/EGFR/WNT5A/TWF2/TNF/SH3BP4/VEGFA/PTK7/GCLC/YES1/ZC3H12A/RRAGC/LAMTOR4/NEURL1/SFRP1/RET/FZD…	108
BP	GO:0019932	second-messenger-mediated signaling	180/6833	360/17913	2.54e-06	3.03e-05	OPRM1/PDE10A/TSHR/MYO5A/EFHB/CHP1/THBS1/JPH4/ADCY4/DRD1/SLC8A1/CALM2/ADCY3/RCAN3/NR5A1/GRIN1/SLC9A1/GPR3/UCN3/ADGRB2/SLA2/PLCG1/HPCA/JPH2/JPH1/ADCY8/APLNR/RCAN1/PTPRJ/PDE2A/PDE3B/PDZD3/SELP/NPPA/MTOR/GNB1/NR5A2/SPPL3/NOS1/P2RX7/P2RX4/CAMKK2/ADGRD1/CDH13/JPH3/NFAT5/APLP1/APOE/GIPR/CALM3/PTGIR/GRIN2D/TRPM4/PPP2R1A/P2RX5/ADORA2B/RASD1/PDK2/NEUROD2/HAP1/RUNDC3A/CRHR1/MAPT/RAPGEF4/GCGR/SPHK1/GRIN2C/SO…	180
BP	GO:0018393	internal peptidyl-lysine acetylation	88/6833	156/17913	2.61e-06	3.1e-05	MCM3AP/RPS6KA5/DPF3/KAT2B/KANSL3/NCOA1/SET/GTF3C4/WDR5/GATA3/EPC1/KAT14/NCOA3/SNAI2/SPI1/ARRB1/APBB1/MYOD1/KMT2A/KANSL1L/CHD5/SMARCB1/LIF/NOS1/EP400/JADE1/CTCF/DPF1/TGFB1/SPHK2/RUVBL2/EPC2/PER1/MYOCD/TRIM16/PCGF2/MSL1/KAT2A/KANSL1/MORF4L1/SIN3A/MBIP/BRPF1/SETD5/GATA2/IRF4/BAG6/BRPF3/ZNF451/SMAD4/MEAF6/NAA60/CREBBP/MAPK3/SRCAP/KAT8/ZMPSTE24/AUTS2/TRRAP/TAF5/LDB1/KAT6A/SIRT1/RSF1/CHEK1/NAA40/KAT5/N…	88
BP	GO:0009411	response to UV	79/6833	137/17913	2.65e-06	3.14e-05	MAP3K4/ZBTB1/INO80/BMF/EIF2AK4/METTL3/NFATC4/POLK/MAP4K3/MSH2/MSH6/KDM1A/ERCC5/TP53INP1/RHBDD1/DDB2/USP28/PARP1/UBE4B/SDF4/CASP9/PPID/N4BP1/ERCC2/BAX/RUVBL2/POLD1/BRSK1/TP53I13/AURKB/MFAP4/PIK3R1/PRKAA1/PML/YY1/ERCC3/AKT1/EGFR/HYAL2/HYAL1/CDC25A/XPC/CDKN1A/BAK1/BCL2/CREBBP/DCUN1D3/CASP3/ERCC6/SIRT1/SPRTN/TYR/CHEK1/FEN1/MEN1/RELA/CCND1/TAF1/USP1/USF1/AQP1/RHNO1/EP300/IL12A/UVSSA/MME/DHX36/UBE2B/CI…	79
BP	GO:0021510	spinal cord development	62/6833	102/17913	2.88e-06	3.4e-05	DLL1/ROBO2/PAX7/IFT172/SOX11/GSX1/NKX2-2/SOX12/GDPD5/PHOX2A/DRAXIN/MTOR/PROX1/LHX5/GLI2/ERCC2/LHX1/NF1/HOXB8/NFE2L1/GDNF/SRD5A1/AKT1/IFT122/GATA2/SOX4/ABT1/DAAM2/MDGA1/GIGYF2/PKD1/UNCX/BAG3/SUFU/LBX1/EED/DBX1/TAL1/MED12/LMO4/SHH/GBX1/SMO/GLI3/EVX1/RELN/HOXC10/NPFF/GDF11/ASCL1/MPST/TULP3/PKD2/GSX2/NKX6-1/ZIC1/PTPRS/WNT3A/DMRT3/NEFL/PTCH1/ADARB1	62
BP	GO:0021954	central nervous system neuron development	49/6833	76/17913	2.9e-06	3.4e-05	NIN/ROBO2/DRD1/ROBO1/LHX6/MYCBP2/DCLK1/B4GALT5/EPHA4/TSKU/DRD2/BTG2/CNTN2/MAP2/NRP2/GLI2/CDH11/SPTBN4/ARHGAP35/ZEB2/ATF5/NR4A2/PAFAH1B1/UBB/MAPT/RAC3/HSP90AA1/FEZF2/WNT5A/GATA2/B4GALT6/NANOS1/FGF8/SZT2/PTEN/DISC1/ARX/PLXNA3/CHRNB2/CDK5/FBXO45/PLXNA4/LEP/ASCL1/SLIT2/PHOX2B/GBA2/NTRK2/ADARB1	49
BP	GO:1902803	regulation of synaptic vesicle transport	49/6833	76/17913	2.9e-06	3.4e-05	VPS18/RAB5A/DRD1/PINK1/PREPL/STXBP1/NCS1/HTR2A/CACNB2/RIMS4/DRD2/MAP2/DVL1/ATP2A2/RAB3GAP1/GRIK5/CALM3/PRKCG/GIT1/P2RX1/ADORA2B/FBXL20/CACNA1D/CSPG5/DTNBP1/STX1B/RIMS3/CNIH2/SYN1/CASK/ADORA2A/GSK3B/STXBP5L/CHRNB2/CDK5/DGKI/CHRM2/ADCY1/SYT1/VAMP1/CPLX1/P2RY1/CAMK2A/GIPC1/APBA1/UNC13B/GRIN3A/HTR1B/CNR1	49
BP	GO:0043393	regulation of protein binding	116/6833	217/17913	2.96e-06	3.46e-05	DACT1/BMP4/ANXA2/ARF6/PLCL2/TTBK2/EFHB/NFATC4/MITD1/ADD2/KDM1A/RPL11/MAPRE3/STPG1/DAB2IP/GOLGA2/ABL1/DZIP1/BAMBI/TRIB3/CCM2L/MAPRE1/SRC/CTHRC1/DERL1/HSF1/EPHA4/ARRB1/DNAJB2/SPON1/UBASH3B/SORL1/IL10/MAP2/AIDA/PEX14/DVL1/TFIP11/SPPL3/HIP1R/ZFPM1/CYLD/AKTIP/AMFR/FAM192A/EPB41L5/APOE/SYMPK/BAX/RUVBL2/TEX14/ARRB2/AURKB/CSF3/HDAC5/RFNG/TMC8/DAB2/TERT/AKT1/XIRP1/CAMK1/WNT5A/PLXND1/DTNBP1/HDAC4/FLOT1/TTB…	116
BP	GO:0007229	integrin-mediated signaling pathway	58/6833	94/17913	3.03e-06	3.53e-05	ADAM10/RCC2/ITGA11/CDC42/ABL1/ADAMTS13/PHACTR4/COL16A1/LAMA5/SRC/THY1/APOA1/PTPN11/BCAR1/TYROBP/ITGAE/ITGA3/ITGA2B/ADAM11/ITGB3/ITGA6/ERBIN/ITGA2/ITGA1/SEMA7A/LIMS2/NEDD9/DST/CD47/EMP2/LAT/ITGAL/ITGAX/DOCK1/ADAM9/TSPAN32/FLNA/VAV3/ITGA10/ADAM15/ITGB5/FCER1G/ZYX/CCM2/ITGA5/ITGB7/CD63/ITGA7/MYH9/BST1/ADAMTS1/CTNNA1/MADCAM1/VAV1/TLN1/DMTN/PTK2B/SYK	58
BP	GO:0061387	regulation of extent of cell growth	56/6833	90/17913	3.06e-06	3.56e-05	RTN4/ABL1/OLFM1/ANAPC2/CDH4/FN1/MAP2/DRAXIN/TNR/BMPR2/POU4F2/MT3/MEGF8/APOE/CDK5R1/PAFAH1B1/TRPV2/ULK2/RND2/MAPT/MAP1B/SEMA5A/NTRK3/SEMA7A/ISLR2/WNT5A/SEMA3G/TWF2/VEGFA/SRF/LIMK1/ZFYVE27/CXCL12/DISC1/PAK1/FGF13/L1CAM/ARHGAP4/PLXNA3/LPAR3/GSK3B/CDK5/PLXNA4/NRCAM/RAB21/MAP3K13/LRP1/RUFY3/NKX6-1/WDR36/FSTL4/PTPRS/DNM2/WNT3A/DSCAM/SEMA4D	56
BP	GO:0048013	ephrin receptor signaling pathway	54/6833	86/17913	3.07e-06	3.56e-05	APH1B/EPHA2/CDC42/NCK2/EPHB2/ACTR2/ROCK2/DNM1/VAV2/GRIN1/ARHGEF7/EPHA3/SRC/SDC2/EPHA6/EPHA4/PTPN11/MMP2/ACTR3/AP2S1/AP2A1/AP2B1/CDK5R1/GIT1/EFNB3/ITSN1/ARHGEF28/NTRK3/ARPC4/ANKS1A/NGEF/ROCK1/YES1/EPHA10/EPHB4/ARPC1B/RAC1/PAK1/AP2A2/PAK3/EFNB1/VAV3/APH1A/EFNA3/EFNA1/NTRK1/NCSTN/EPHA1/EPHB6/GRIN2B/EPHA5/RASA1/NCK1/FYN	54
BP	GO:0090092	regulation of transmembrane receptor protein serine/threonine kinase signaling pathway	115/6833	215/17913	3.13e-06	3.63e-05	DACT2/CTDSPL2/SNW1/TGFB3/PPM1A/BMP4/FBN1/THBS1/GREM1/NEO1/SKOR1/SMAD3/SMAD6/LTBP1/SPTBN1/BMP10/EMILIN1/SOX11/CRB2/ABL1/NOTCH1/ADAMTSL2/FGF9/ZEB1/BAMBI/OVOL2/PMEPA1/BMP7/ZC3H3/NUMA1/DKK3/BCL9L/PARP1/PRDM16/HES5/SKI/BMPR2/GLG1/ZNF423/NUP93/TGFB1/MTMR4/ACVR1/MYOCD/UBB/ITGA3/LRP2/SOST/DLX1/SMURF2/UBE2O/MSX2/FOXD1/FGF10/DAB2/PCSK6/ACVR2B/WNT5A/BMP6/TFAP2B/ZNF451/CIDEA/LDLRAD4/SKOR2/SMAD7/SMAD4/WFIKKN1…	115
BP	GO:0071496	cellular response to external stimulus	162/6833	320/17913	3.15e-06	3.63e-05	SNW1/ZFYVE1/MAX/EIF2AK4/RYR3/EIF2AK2/WNT4/NCOA1/TSC1/SLC9A1/FOXO1/SESN2/FOXA2/CD40/KCNB1/KLF10/GDAP1/PENK/SNAI2/GSDMD/SCX/HSF1/SLC39A4/AMBRA1/P2RY2/PDE2A/FOLR2/RRP8/MYOD1/CBL/PIK3C2B/NUAK2/TLR5/NPPA/MTOR/BMPR2/DEPDC5/MTMR3/GAS2L1/SSH1/GCN1/PTPN11/P2RX7/P2RX4/IL15/INHBB/USF2/AXL/TGFB1/ARHGAP35/TRPM4/NR4A2/PPM1D/TRPV1/MYBBP1A/CD68/MYH13/MAP2K4/MYOCD/ADORA2B/COL1A1/PPP1R9B/PDK2/WDR45B/ITGA6/BAIAP2/S…	162
BP	GO:0021795	cerebral cortex cell migration	32/6833	44/17913	3.32e-06	3.82e-05	SYNE2/HTR6/ROBO1/POU3F3/RTN4/PEX13/DAB2IP/LHX6/CDK5R2/DIXDC1/SRGAP2/NRP2/MBOAT7/CDK5R1/PAFAH1B1/SOCS7/EGFR/CTNNB1/EFHC1/SUN1/FUT10/DISC1/ARX/FGF13/CDK5/FBXO45/GLI3/LAMB1/RELN/SUN2/SLIT2/POU3F2	32
BP	GO:0006874	cellular calcium ion homeostasis	186/6833	375/17913	3.37e-06	3.86e-05	ESR1/MYO5A/ANXA2/RYR3/JPH4/SMAD3/ERO1A/DRD1/TMEM178A/SLC8A1/THADA/PRKCE/CALM2/KCNK3/NCS1/ABL1/GRIN1/ATP7B/HTR2A/CACNB2/HCRTR1/NTSR1/VAPB/LCK/TGM2/PLCG1/JPH2/CD40/JPH1/CHD7/ADCY8/APLNR/F2/THY1/DRD2/TRPC6/ADORA1/KISS1/CD55/GNB1/ABL2/SLC30A1/TRPV4/SPPL3/SLC8B1/NOS1/ATP2A2/P2RX7/P2RX4/TRPC3/FGF2/EDNRA/JPH3/CX3CL1/CNGB1/RYR1/TGFB1/APOE/GIPR/DMPK/CALM3/SLC8A2/GRIN2D/BAX/TRPM4/TSPOAP1/CCL1/TRPV1/P2RX5/P…	186
BP	GO:0006475	internal protein amino acid acetylation	90/6833	161/17913	3.39e-06	3.88e-05	MCM3AP/RPS6KA5/DPF3/KAT2B/KANSL3/NCOA1/SET/GTF3C4/WDR5/GATA3/EPC1/KAT14/NCOA3/SNAI2/SPI1/ARRB1/APBB1/MYOD1/KMT2A/KANSL1L/CHD5/SMARCB1/LIF/NOS1/EP400/JADE1/CTCF/DPF1/TGFB1/SPHK2/RUVBL2/EPC2/PER1/MYOCD/TRIM16/PCGF2/MSL1/KAT2A/MAPT/KANSL1/MORF4L1/SIN3A/MBIP/BRPF1/SETD5/GATA2/IRF4/BAG6/BRPF3/ZNF451/SMAD4/MEAF6/NAA60/CREBBP/MAPK3/SRCAP/KAT8/ZMPSTE24/AUTS2/TRRAP/TAF5/LDB1/KAT6A/SIRT1/RSF1/CHEK1/NAA40/K…	90
BP	GO:0061351	neural precursor cell proliferation	82/6833	144/17913	3.43e-06	3.89e-05	NUMB/SPINT1/OTP/POU3F3/EMX1/SIX3/KDM1A/RAB10/RAPGEF1/FOXO1/INSM1/ZNF335/FZD6/RRM1/RASSF10/DRD2/DIXDC1/BTG2/RERE/PROX1/ASPM/KIF14/NF2/LHX5/KDM2B/HHIP/CX3CL1/SPINT2/SIRT2/NUMBL/TGFB1/C5AR1/ZEB2/ATF5/NF1/SLC6A4/PAFAH1B1/KCTD11/LRP2/EML1/LIMS2/CTNNB1/WNT5A/GATA2/KIF1A/ID4/VEGFA/TEAD3/CDH2/NDE1/FZD9/DAGLB/EMX2/VAX1/FGF8/ARTN/ZNF503/DISC1/DMRTA2/DAGLA/CEND1/ARX/FGF13/DOCK7/FLNA/ARHGEF2/NES/SHH/SMO/GLI3…	82
BP	GO:0030326	embryonic limb morphogenesis	72/6833	123/17913	3.43e-06	3.89e-05	BMP4/ALDH1A2/GREM1/AFF3/ECE1/FGF9/FREM2/BMP7/SALL4/OSR2/GRHL2/FZD6/CHD7/IMPAD1/LRP4/ALX4/C2CD3/ZBTB16/TGFB2/PRRX1/SKI/FLVCR1/TBX5/TBX3/TMEM231/SALL1/GLI2/RPGRIP1L/EN1/MEGF8/BAX/TBX4/TMEM107/HOXD9/MSX2/NIPBL/CTNNB1/WNT5A/IFT122/TRAF3IP1/PBX2/RUNX2/SMAD4/IFT140/CREBBP/FGF8/FBXW4/BMPR1A/ALX3/GJA5/PBX1/SHH/GLI3/HOXA9/SP8/HOXC10/HOXC11/RARG/CHST11/TULP3/CACNA1C/SHOX2/FRAS1/PITX1/FBN2/ZNF358/WNT9A/HAND…	72
BP	GO:0035113	embryonic appendage morphogenesis	72/6833	123/17913	3.43e-06	3.89e-05	BMP4/ALDH1A2/GREM1/AFF3/ECE1/FGF9/FREM2/BMP7/SALL4/OSR2/GRHL2/FZD6/CHD7/IMPAD1/LRP4/ALX4/C2CD3/ZBTB16/TGFB2/PRRX1/SKI/FLVCR1/TBX5/TBX3/TMEM231/SALL1/GLI2/RPGRIP1L/EN1/MEGF8/BAX/TBX4/TMEM107/HOXD9/MSX2/NIPBL/CTNNB1/WNT5A/IFT122/TRAF3IP1/PBX2/RUNX2/SMAD4/IFT140/CREBBP/FGF8/FBXW4/BMPR1A/ALX3/GJA5/PBX1/SHH/GLI3/HOXA9/SP8/HOXC10/HOXC11/RARG/CHST11/TULP3/CACNA1C/SHOX2/FRAS1/PITX1/FBN2/ZNF358/WNT9A/HAND…	72
BP	GO:0045444	fat cell differentiation	118/6833	222/17913	3.52e-06	3.99e-05	ZFP36L1/SAV1/PIAS1/SMAD3/SMAD6/ERO1A/DYSF/ZFP36L2/ASXL2/TRIB2/FOXO1/HTR2A/PLCB1/JAG1/GATA3/CCDC3/TRIB3/ASXL1/E2F1/ADIG/CEBPB/ZFPM2/SNAI2/TPH1/ZBTB16/HNRNPU/MTOR/CREB1/PRDM16/SDF4/LAMB3/MMP11/TRPV4/TMEM120B/NUDT7/ZFPM1/INHBB/BBS2/CLIP3/SIRT2/ZFP36/AKT2/TGFB1/TRPM4/DKKL1/ATF5/IL11/NR4A2/ALOXE3/SOCS7/NR1D1/METRNL/ITGA6/SH3PXD2B/MSX2/FGF10/NIPBL/C1QTNF3/TRIO/AKT1/WNT5A/GATA2/ID4/PER2/TNF/TFAP2B/ADGRF…	118
BP	GO:1905314	semi-lunar valve development	28/6833	37/17913	3.78e-06	4.26e-05	BMP4/ROBO2/SMAD6/ROBO1/EMILIN1/ROCK2/NOTCH1/JAG1/GATA3/SNAI2/TGFB2/BMPR2/TGFB1/SOX9/SLIT3/STRA6/NFATC1/ROCK1/HEYL/ELN/NOTCH2/GJA5/EFNA1/NOS3/TNFRSF1A/SLIT2/GATA4/HEY2	28
BP	GO:0032330	regulation of chondrocyte differentiation	33/6833	46/17913	3.84e-06	4.31e-05	BMP4/GREM1/ZNF219/SMAD3/PKDCC/SIX2/EFEMP1/TRPS1/SNAI2/SOX6/ZBTB16/GLG1/MAF/GLI2/SOX9/AXIN2/FGF18/ADAMTS12/ADAMTS7/CTNNB1/BMP6/RUNX2/RELA/GLI3/RARG/ACVRL1/SOX5/BMPR1B/SHOX2/NKX3-2/WNT9A/TGFBR1/LOXL2	33
BP	GO:0048538	thymus development	33/6833	46/17913	3.84e-06	4.31e-05	ZBTB1/MAP2K1/ABL1/GATA3/PAX1/ASXL1/MAFB/PRKDC/FOXN1/CTC1/FGF10/BCL11B/CTNNB1/RAF1/JARID2/SRF/BCL2/MAPK3/ZMPSTE24/MAD1L1/TYR/TBX1/LMO4/PBX1/SHH/HES1/HOXA3/PRDX2/HAND2/FOXE1/TGFBR1/SLC46A2/AIRE	33
BP	GO:0031056	regulation of histone modification	79/6833	138/17913	3.9e-06	4.36e-05	RPS6KA5/SNW1/RTF1/PAX7/PINK1/KDM1A/KDM3A/CDK9/SET/GATA3/DNMT3B/ZNF335/UBR5/SNAI2/TRIP12/SPI1/ARRB1/CTR9/KMT2A/KDM4D/MTHFR/SKI/SMARCB1/LIF/SART3/NOS1/CTCF/KMT2B/TGFB1/PAXBP1/PRKD2/SPHK2/RUVBL2/ZNF274/SUPT6H/MYOCD/MLLT6/KAT2A/NIPBL/SIN3A/CTNNB1/SETD5/GATA2/JARID2/NELFE/VEGFA/PHF1/ZNF451/SMAD4/MAPK3/ZMPSTE24/AUTS2/ING2/TET1/SIRT1/EED/CHEK1/NAP1L2/OGT/MECP2/FOXP3/GFI1/PRMT6/PYGO2/ZBTB7B/MUC1/LMNA/PAX…	79
BP	GO:0043967	histone H4 acetylation	42/6833	63/17913	4.12e-06	4.6e-05	KANSL3/NCOA1/WDR5/EPC1/SPI1/ARRB1/APBB1/MYOD1/KMT2A/KANSL1L/CHD5/SMARCB1/EP400/JADE1/RUVBL2/PER1/TRIM16/MSL1/KAT2A/KANSL1/MORF4L1/IRF4/MEAF6/NAA60/KAT8/ZMPSTE24/AUTS2/TRRAP/KAT6A/SIRT1/NAA40/KAT5/OGT/HCFC1/NAA50/MUC1/ING3/MCRS1/EP300/BRD8/JADE2/BEND3	42
BP	GO:0006865	amino acid transport	77/6833	134/17913	4.23e-06	4.71e-05	SLC7A7/SFXN5/SLC1A4/STXBP1/LRRC8A/SLC7A1/TRPC4/SNAP25/NTSR1/SLC32A1/RIMS1/PPFIA4/ADORA1/P2RX7/SLC15A4/SLC7A5/SLC38A7/RAB3GAP1/SLC1A5/PPFIA3/SLC17A7/TSPOAP1/NF1/SLC43A2/TRPV1/VAMP2/NFE2L1/SLC25A12/SLC6A19/SLC25A29/GRM7/GRM2/SLC38A3/SLC6A20/SLC6A11/SLC6A6/PER2/NFKBIE/ABAT/CLN3/SFXN2/SLC16A12/SLC6A9/SLC36A4/SLC25A22/PPFIA1/SLC1A7/SLC7A3/PQLC2/SLC6A8/SLC7A4/SLC38A5/ADORA2A/LRRC8D/SLC6A17/SV2A/KCNJ10/…	77
BP	GO:2001257	regulation of cation channel activity	92/6833	166/17913	4.32e-06	4.8e-05	OPRM1/MYO5A/REM2/JPH4/HOMER1/PINK1/DYSF/CALM2/EPHB2/EHD3/GRIN1/KCNRG/CACNB2/NTSR1/HPCA/JPH2/KCNS1/KCNG1/GEM/KCNS2/JPH1/LRRC55/KCNE3/STIM1/KCNJ11/KCNC1/DRD2/GRIA4/CNIH3/NPPA/RNF207/LRRC38/NOS1/JPH3/NETO2/CALM3/SHANK1/CACNG7/CACNG8/DLG4/NLGN2/VAMP2/PIRT/STAC2/HAP1/CRHR1/CACNG5/CACNG4/PDE4D/RASGRF1/AKAP6/STAC/GPR35/GRIN2A/CACNG3/EPO/KCNIP2/ANK3/DLG2/AHNAK/CAPN1/CNIH2/DRD4/DLG3/DMD/GRIA3/LRRC7/AMIGO1…	92
BP	GO:0072171	mesonephric tubule morphogenesis	44/6833	67/17913	4.48e-06	4.97e-05	BMP4/GREM1/FMN1/SIX2/WNT4/PAX8/GATA3/GZF1/LAMA5/WT1/LGR4/WNT6/DCHS1/KIF26B/FGF2/FAT4/SALL1/TGFB1/LHX1/HNF1B/SOX9/HOXD11/FOXD1/GDNF/CTNNB1/VEGFA/GREB1L/SMAD4/BCL2/SOX8/FGF8/LZTS2/MAGED1/TACSTD2/PBX1/SHH/DLG1/SMO/HES1/GLI3/NPNT/PKD2/PTCH1/TCF21	44
BP	GO:0046834	lipid phosphorylation	29/6833	39/17913	4.63e-06	5.11e-05	TTC7B/EFR3B/PIP5KL1/PIP4K2A/IMPA1/IMPAD1/DGKZ/PIKFYVE/SPHK2/DGKE/PIK3R6/PIP4K2B/SPHK1/PIK3R1/INPP1/IP6K1/DGKD/IMPA2/SMG1/PI4K2A/PI4KA/CERK/PIP5K1A/DGKI/FAM126A/DGKA/PIK3CA/DGKQ/PIP5K1C	29
BP	GO:0055074	calcium ion homeostasis	191/6833	388/17913	4.64e-06	5.11e-05	ESR1/MYO5A/ANXA2/RYR3/JPH4/SMAD3/ERO1A/DRD1/ATP6V1B1/TMEM178A/SLC8A1/THADA/PRKCE/CALM2/KCNK3/NCS1/ABL1/GRIN1/ATP7B/HTR2A/CACNB2/HCRTR1/NTSR1/VAPB/LCK/TGM2/PLCG1/JPH2/CD40/JPH1/CHD7/ADCY8/APLNR/F2/THY1/DRD2/TRPC6/ADORA1/KISS1/CD55/GNB1/ABL2/SLC30A1/TRPV4/SPPL3/SLC8B1/NOS1/ATP2A2/P2RX7/P2RX4/TRPC3/FGF2/EDNRA/JPH3/CX3CL1/CNGB1/RYR1/TGFB1/APOE/GIPR/DMPK/CALM3/SLC8A2/GRIN2D/BAX/TRPM4/TSPOAP1/CCL1/TRPV…	191
BP	GO:0007190	activation of adenylate cyclase activity	25/6833	32/17913	4.69e-06	5.15e-05	ADCY4/DRD1/ADCY3/ADCY8/EDNRA/GIPR/CALM3/ADORA2B/CRHR1/ADCY2/RAF1/CAP2/GLP1R/ADCY9/CAP1/ADRB1/ADRB3/AVPR2/ADCY5/ADCY1/GHRHR/ADCY6/ACR/DRD5/ADRB2	25
BP	GO:0008593	regulation of Notch signaling pathway	60/6833	99/17913	4.74e-06	5.19e-05	DLL1/SNW1/CHAC1/KAT2B/METTL3/ROBO2/MMP14/ROBO1/AAK1/NOTCH1/EGFL7/ARRDC1/JAG1/YTHDF2/BMP7/POFUT1/CBFA2T2/SLC35C1/GDPD5/ARRB1/MAML2/TGFB2/HES5/DTX1/MAML3/FBXW7/NOD2/WWP2/EPN2/STAT3/DLX1/DLX2/RFNG/FGF10/DLK1/AKT1/EGFR/GATA2/NOTCH4/CREBBP/LFNG/NEURL1/HIF1AN/TSPAN14/ZMIZ1/GAS2/NEPRO/GALNT11/HES1/ASCL1/MFNG/PRKCI/EP300/TSPAN5/GSX2/ZBTB7A/NOTCH3/MAML1/ENHO/HEY2	60
BP	GO:2000300	regulation of synaptic vesicle exocytosis	46/6833	71/17913	4.76e-06	5.21e-05	VPS18/RAB5A/DRD1/PREPL/STXBP1/NCS1/HTR2A/CACNB2/RIMS4/DRD2/DVL1/ATP2A2/RAB3GAP1/GRIK5/CALM3/PRKCG/GIT1/P2RX1/ADORA2B/FBXL20/CACNA1D/CSPG5/DTNBP1/STX1B/RIMS3/SYN1/CASK/ADORA2A/GSK3B/STXBP5L/CHRNB2/CDK5/DGKI/CHRM2/ADCY1/SYT1/VAMP1/CPLX1/P2RY1/CAMK2A/GIPC1/APBA1/UNC13B/GRIN3A/HTR1B/CNR1	46
BP	GO:0002062	chondrocyte differentiation	59/6833	97/17913	4.82e-06	5.26e-05	BMP4/GREM1/ZNF219/SMAD3/PKDCC/SIX2/EFEMP1/FGF9/OSR2/TRPS1/IMPAD1/SNAI2/SCX/SERPINH1/SOX6/ZBTB16/BMPR2/GLG1/MAF/GLI2/SMPD3/TGFB1/SOX9/AXIN2/FGF18/MSX2/ADAMTS12/ACAN/ADAMTS7/CTNNB1/MUSTN1/PTH1R/BMP6/RUNX2/MAPK14/MEX3C/BMPR1A/SNX19/RELA/COL11A1/MEF2D/GLI3/RARG/ACVRL1/WNT10B/COL2A1/CHST11/SOX5/WNT5B/BMPR1B/SHOX2/CYTL1/NKX3-2/TGFBI/COMP/WNT9A/TGFBR1/LOXL2/COL27A1	59
BP	GO:0070997	neuron death	173/6833	347/17913	4.93e-06	5.32e-05	PSMC1/ALKBH1/TGFB3/MAX/TYRO3/CHP1/CHMP4A/NFATC4/PINK1/MSH2/C1QA/REL/STXBP1/SET/ABL1/BARHL1/TSC1/NSMF/GRIN1/POU4F1/SLC9A1/GATA3/DNAJC5/KCNB1/CEBPB/HSF1/AMBRA1/ARRB1/SORL1/CBL/HYOU1/ADORA1/BTG2/RAB29/LANCL1/IL10/TGFB2/TP53BP2/PARP1/DRAXIN/MTOR/CREB1/CASP9/CD34/KIF14/SSH1/CIT/KDM2B/RILPL1/FBXW7/SIAH1/MT3/CX3CL1/EN1/TYROBP/AKT2/EGLN2/AXL/GRIK5/APOE/C5AR1/BAX/AKT1S1/PRKCG/UBE2M/NR4A2/AP2B1/CDK5R1/NF1/…	173
BP	GO:0001933	negative regulation of protein phosphorylation	203/6833	416/17913	4.95e-06	5.32e-05	EZR/FGFR1OP/DACT1/GMFB/BMP4/CHP1/PP2D1/KAT2B/SPRED1/GREM1/SMAD6/ZBED3/APC/PINK1/SOCS5/CALM2/NCK2/EPHB2/SPRED2/EMILIN1/TRIB2/DAB2IP/PIP5KL1/ABL1/RAPGEF1/CEP85/DNAJC3/LATS2/FOXO1/PARD3/INSM1/ZMYND11/SIRPA/ZGPAT/PTK6/PMEPA1/BMP7/TRIB3/PTPRT/DBNDD2/PTPN1/DEPTOR/PKIA/PRKDC/TRIB1/PTPRJ/MAPK8IP1/PRR5L/HIPK3/ARRB1/CTDSP1/IPO7/SORL1/THY1/DRD2/LAX1/PPP1R15B/AIDA/MTOR/ERRFI1/DVL1/LIF/NF2/CORO1C/SH2B3/P2RX7/…	203
BP	GO:0035567	non-canonical Wnt signaling pathway	82/6833	145/17913	4.95e-06	5.32e-05	PSMC1/DAAM1/DACT1/PLCB2/ARHGEF19/CDC42/WNT4/GRHL3/ABL1/GPC6/PLCB1/PSMA7/FZD6/CTHRC1/AGO2/MYOC/FZD5/GNB1/DVL1/FZD7/ZNRF3/PSMD9/FZD10/NKD1/PSMC4/AP2S1/AP2A1/CLTC/AP2B1/NLK/PSMD14/PFN1/ARRB2/DVL2/PSMD3/PSME3/FZD2/PSMC5/SMURF2/CSNK1D/RNF213/TNRC6C/DAB2/CTNNB1/PSMD6/WNT5A/CELSR3/PTK7/DAAM2/PSMB9/NFATC1/AGO1/AGO3/SMURF1/RAC1/TCF7L2/SFRP1/FZD4/PLCB3/AP2A2/MED12/ROR1/CELSR2/GNAT2/VANGL1/PSMD4/VANGL2/SFRP…	82
BP	GO:0007272	ensheathment of neurons	73/6833	126/17913	4.95e-06	5.32e-05	QKI/GALC/MPP5/MYO5A/SERINC5/EIF2B4/NCMAP/TSC1/PARD3/CST7/B4GALT5/BCAS1/TG/NDRG1/MTMR2/NFASC/CNTN2/PIKFYVE/MYOC/MTOR/HES5/SKI/KIF14/GAL3ST1/TLR2/FA2H/LGI4/SIRT2/AKT2/PRX/TGFB1/ERCC2/NF1/ERBB2/RARA/CNTNAP1/SLC25A12/NTRK3/ACSBG1/DICER1/NAB1/AKT1/CTNNB1/ID4/GPC1/PPARD/ZNF24/B4GALT6/EPB41L3/ITGAX/GJC3/PTEN/NRG1/ARHGEF10/TENM4/MYRF/ABCD1/AMIGO1/KCNJ10/NCSTN/DLG1/FAM126A/RARG/SCN8A/DHH/NAB2/SOX10/UGT8/A…	73
BP	GO:0008366	axon ensheathment	73/6833	126/17913	4.95e-06	5.32e-05	QKI/GALC/MPP5/MYO5A/SERINC5/EIF2B4/NCMAP/TSC1/PARD3/CST7/B4GALT5/BCAS1/TG/NDRG1/MTMR2/NFASC/CNTN2/PIKFYVE/MYOC/MTOR/HES5/SKI/KIF14/GAL3ST1/TLR2/FA2H/LGI4/SIRT2/AKT2/PRX/TGFB1/ERCC2/NF1/ERBB2/RARA/CNTNAP1/SLC25A12/NTRK3/ACSBG1/DICER1/NAB1/AKT1/CTNNB1/ID4/GPC1/PPARD/ZNF24/B4GALT6/EPB41L3/ITGAX/GJC3/PTEN/NRG1/ARHGEF10/TENM4/MYRF/ABCD1/AMIGO1/KCNJ10/NCSTN/DLG1/FAM126A/RARG/SCN8A/DHH/NAB2/SOX10/UGT8/A…	73
BP	GO:0051668	localization within membrane	73/6833	126/17913	4.95e-06	5.32e-05	NUMB/GPHN/COLQ/ADAM10/RFTN1/NRXN1/GPC6/SNAP25/TBC1D20/HPCA/ARC/LRP4/THY1/MIA3/CLSTN1/DVL1/AGRN/SSH1/CLIP1/RILPL2/RILPL1/GLRB/CDH13/TYROBP/TGFB1/GRIK5/APOE/SHISA7/AP2B1/DLG4/SHISA6/ARHGAP44/ITGB3/CEP112/DOCK2/LHFPL4/ZDHHC3/SEC13/IFT122/GRIP2/SYNGAP1/CDH2/ITGAL/FZD9/HIP1/RAC1/FNTA/SEC24C/DLG2/NRXN2/CNIH2/DRD4/OPHN1/IQSEC2/GRIPAP1/FLNA/SCRIB/CD2/CDK5/DLG1/RELN/MAGI2/ITGB7/GRASP/GHSR/PICK1/SHANK3/SEC…	73
BP	GO:0046330	positive regulation of JNK cascade	72/6833	124/17913	5.14e-06	5.51e-05	MAP3K4/MAP3K9/MUL1/DAB2IP/CARD9/MAP3K6/PLCB1/FZD8/PTPN1/RB1CC1/EPHA4/MAPK8IP1/TRAF6/FZD5/FZD7/TRPV4/FZD10/MLKL/NOD2/MAP4K1/MAP3K10/ZEB2/TAOK1/SERPINF2/DVL2/ERN1/DBNL/WNT5A/TLR9/RIPK1/TNF/AGER/UNC5CL/FGD2/DAXX/TNFRSF11A/AXIN1/MAPK8IP3/ERN2/TAOK2/NCF1/MFHAS1/ERCC6/FZD4/PAK1/TIRAP/MAP3K11/NRK/VANGL2/ARHGEF5/HIPK2/WNT16/NOD1/MDFIC/MAP3K13/MAP3K12/DVL3/TNIK/LTBR/WNT7B/PJA2/GADD45B/MAP2K7/PKN1/FLT4/SH3…	72
BP	GO:0032869	cellular response to insulin stimulus	106/6833	197/17913	5.26e-06	5.62e-05	SRSF5/ZFP36L1/MYO5A/KAT2B/APC/ATP6V1B1/SOS1/RHOQ/RAB10/GPR21/SLC2A8/IRS2/TBC1D4/SLC9A1/WDTC1/FOXO1/PRKCQ/PTPRA/TRIB3/SOGA1/SRC/NCOA5/PTPN1/ATP6V1H/PRKDC/IRS1/PDE3B/SIK2/NUCKS1/PARP1/ERRFI1/ADIPOR1/PTPN11/POU4F2/STAT1/BCAR1/FOXC2/INHBB/ATP6V0D1/FFAR3/AKT2/STXBP4/MYO1C/VAMP2/GRB14/PDK2/SOCS7/ATP6V0A1/HDAC5/BAIAP2/GRB2/PIK3R1/PRKAA1/SRD5A1/IGF1R/CPEB1/AKT1/SMARCC1/CAPN10/GCLC/RAB31/PDPK1/EEF2K/TRIM7…	106
BP	GO:0021879	forebrain neuron differentiation	36/6833	52/17913	5.33e-06	5.65e-05	ROBO2/OTP/DRD1/ROBO1/LHX6/DRD2/ERBB4/CNTN2/HES5/NRP2/PROX1/LHX5/SATB2/SALL1/ATF5/TBR1/UBB/DLX1/DLX2/RAC3/BCL11B/FEZF2/WNT5A/GATA2/UNCX/FGF8/DISC1/ARX/PLXNA3/HES1/INHBA/ASCL1/SHANK3/SLIT2/GSX2/CSF1R	36
BP	GO:0051568	histone H3-K4 methylation	36/6833	52/17913	5.33e-06	5.65e-05	SNW1/ARID4A/RTF1/TET3/KDM1A/WDR5/GATA3/DNMT3B/ZNF335/CTR9/KMT2A/RBBP5/SETD1B/KMT2B/SETD3/CTNNB1/WDR82/NELFE/CXXC1/SMAD4/SETD1A/RLF/AUTS2/ASH2L/OGT/KDM6A/GFI1/PRMT6/PYGO2/ASH1L/PAXIP1/KMT2C/KMT2E/KMT2D/BEND3/MYB	36
BP	GO:0042552	myelination	71/6833	122/17913	5.34e-06	5.65e-05	QKI/GALC/MPP5/MYO5A/SERINC5/EIF2B4/NCMAP/TSC1/PARD3/CST7/B4GALT5/BCAS1/TG/NDRG1/MTMR2/NFASC/CNTN2/PIKFYVE/MYOC/MTOR/HES5/SKI/KIF14/GAL3ST1/TLR2/FA2H/LGI4/SIRT2/AKT2/TGFB1/ERCC2/NF1/ERBB2/RARA/CNTNAP1/SLC25A12/NTRK3/ACSBG1/DICER1/NAB1/AKT1/CTNNB1/ID4/GPC1/ZNF24/B4GALT6/EPB41L3/ITGAX/GJC3/PTEN/NRG1/ARHGEF10/TENM4/MYRF/ABCD1/AMIGO1/KCNJ10/NCSTN/DLG1/FAM126A/RARG/SCN8A/DHH/NAB2/SOX10/UGT8/ANK2/SH3TC2…	71
BP	GO:0071559	response to transforming growth factor beta	125/6833	239/17913	5.36e-06	5.66e-05	SNW1/TGFB3/LTBP2/ZFP36L1/PPM1A/FBN1/THBS1/SMAD3/SMAD6/TGFBRAP1/LTBP1/ZFP36L2/WNT4/LIMS1/FNDC4/EMILIN1/ROCK2/SOX11/ADAMTSL2/COL4A2/PARD3/ZEB1/BAMBI/OVOL2/PMEPA1/SRC/PENK/SCX/FOXH1/LRRC32/PDE2A/DKK3/SOX6/CBL/BCL9L/TGFB2/PARP1/CREB1/PRDM16/SKI/PXN/SMAD1/GLG1/EPB41L5/CDH5/ZFHX3/TGFB1/MTMR4/ACVR1/NLK/ARRB2/MYOCD/UBB/COL1A1/ITGA3/DLX1/SMURF2/SOX9/DAB2/FURIN/PML/WNT5A/HYAL2/ZNF451/ROCK1/YES1/CIDEA/LDLRA…	125
BP	GO:0002076	osteoblast development	15/6833	16/17913	5.37e-06	5.66e-05	SMAD3/TNN/SATB2/GLI2/MSX2/PTH1R/LIMD1/HDAC4/RUNX2/ACHE/MEN1/BGLAP/SHH/HOXA2/JUND	15
BP	GO:0032409	regulation of transporter activity	133/6833	257/17913	5.58e-06	5.87e-05	OPRM1/MYO5A/CHP1/REM2/JPH4/HOMER1/PINK1/DYSF/THADA/PRKCE/CALM2/EPHB2/EHD3/GRIN1/NDFIP2/SLC9A1/KCNRG/PTAFR/CACNB2/NTSR1/HPCA/JPH2/KCNS1/KCNG1/GEM/KCNS2/JPH1/CAB39/LRRC55/KCNE3/STIM1/KCNJ11/KCNC1/SCN3B/KMT2A/SCN4B/DRD2/TRPC6/GRIA4/CNIH3/NPPA/RNF207/LRRC38/CHCHD10/YWHAH/NOS1/JPH3/NETO2/WWP2/FXYD1/ACTN4/CALM3/SPHK2/SHANK1/CACNG7/CACNG8/DLG4/NLGN2/VAMP2/PIRT/STAC2/HAP1/CRHR1/CACNG5/CACNG4/PDE4D/RASGRF…	133
BP	GO:0006936	muscle contraction	171/6833	343/17913	5.6e-06	5.87e-05	PABPN1/LTB4R/HCN4/HOMER1/DRD1/KCNN2/ADRA2B/DYSF/SLC8A1/CALM2/HTR1D/BMP10/EHD3/ROCK2/TRIM63/SLC9A1/ATP8A2/HTR2A/PTAFR/CACNB2/MYLK2/MYL9/SNTB1/CHRND/KCNB2/MYBPC3/DES/KCNE3/SCN3B/SCN4B/DRD2/ADORA1/MYBPH/NPPA/MTOR/RNF207/CACNA1S/PPP1R12B/LMOD1/TNNT2/SMTN/PXN/NOS1/ATP2A2/P2RX4/EDNRA/BBS2/FXYD1/HSPB6/RYR1/PPP1R13L/DMPK/CALM3/TRPM4/MYH14/MYBPC2/KCNJ3/TRPV1/P2RX1/CHRNB1/MYH13/MYH8/MYOCD/ADORA2B/SCN7A/KCN…	171
BP	GO:0003015	heart process	145/6833	284/17913	5.64e-06	5.91e-05	RYR3/HSPB7/HCN4/KCNN2/SLC8A1/EPAS1/CALM2/BMP10/EHD3/KCNK3/CACNA1B/SLC9A1/CELF2/CACNB2/MYLK2/SRC/MYBPC3/DES/KCNE3/STIM1/KCNJ11/SCN3B/SCN4B/DRD2/YAP1/ADORA1/TGFB2/NPPA/MTOR/RNF207/CACNA1S/TNNT2/NOS1/ATP2A2/P2RX4/IRX5/FXYD1/KCNK6/RYR1/SPTBN4/ATP1A3/PPP1R13L/DMPK/CALM3/SLC8A2/TRPM4/CACNG7/CACNG8/CACNG6/KCNJ3/TRPV1/ATP2A3/KCNJ12/CACNA1G/CACNB1/THRA/JUP/GJC1/KCNJ2/MAP2K6/CACNG5/CACNG4/KCNIP1/NKX2-5/PDE…	145
BP	GO:0050773	regulation of dendrite development	79/6833	139/17913	5.67e-06	5.92e-05	ADAM10/ARF6/NFATC4/TLX2/ACTR2/ALK/DAB2IP/NSMF/ANAPC2/GRIN1/RAP2A/CAMK1D/LZTS3/BMP7/ZMYND8/PREX1/SDC2/ASAP1/ARC/ADGRB3/EPHA4/CAPRIN1/OBSL1/TRPC6/MTOR/ABI2/YWHAH/CUX2/KIAA0319/FBXO31/ARHGAP33/APOE/SHANK1/CDK5R1/SARM1/SEZ6/PAFAH1B1/SRCIN1/BAIAP2/ITSN1/UBE3A/GORASP1/CAMK1/RAB17/CUL7/PACSIN1/NGEF/EEF2K/CUX1/SDK1/KNDC1/NEURL1/PTEN/DLG5/DISC1/PAK3/GSK3B/CHRNB2/EFNA1/CDK5/EZH2/RELN/TMEM106B/COBL/RAB21/CA…	79
BP	GO:0048863	stem cell differentiation	124/6833	237/17913	5.7e-06	5.93e-05	ESR1/PSMC1/ESRRB/BATF/BMP4/TCF12/ALDH1A2/GREM1/METTL3/EIF2AK2/ZFP36L2/SIX3/EPCAM/KDM3A/LBH/SOX11/ABL1/NOTCH1/NELFB/JAG1/PHACTR4/GATA3/YTHDF2/OVOL2/SOX18/LAMA5/PSMA7/BMP7/SOX17/SNAI2/SOX6/KMT2A/FN1/YAP1/ERBB4/TGFB2/HNRNPU/TP73/HES5/NRP2/ZNF281/KLHL12/OSM/LIF/CORO1C/TBX5/PSMD9/EDNRA/FOXC2/PSMC4/ERCC2/NTF4/TEAD2/ZEB2/HNF1B/ACVR1/PSMD14/MYOCD/CDK12/PSMD3/STAT3/PSME3/MEOX1/PSMC5/SOX9/NKX2-5/MSX2/NFE2L…	124
BP	GO:0007204	positive regulation of cytosolic calcium ion concentration	132/6833	255/17913	5.94e-06	6.17e-05	ESR1/MYO5A/JPH4/ERO1A/DRD1/SLC8A1/PRKCE/CALM2/ABL1/GRIN1/HTR2A/CACNB2/NTSR1/LCK/TGM2/PLCG1/JPH2/JPH1/CHD7/ADCY8/APLNR/F2/THY1/DRD2/TRPC6/KISS1/CD55/GNB1/ABL2/TRPV4/SPPL3/SLC8B1/NOS1/P2RX7/P2RX4/TRPC3/FGF2/EDNRA/JPH3/CX3CL1/RYR1/TGFB1/GIPR/CALM3/GRIN2D/BAX/TRPM4/CCL1/TRPV1/P2RX5/DLG4/HAP1/C1QTNF1/GRIN2C/GNA13/PDE4D/CEMIP/TRPM1/CIB2/PML/AKAP6/BDKRB2/BDKRB1/ITPR1/CACNA1D/PTH1R/GATA2/GPR35/GLP1R/ITPR…	132
BP	GO:0006367	transcription initiation from RNA polymerase II promoter	97/6833	178/17913	6.39e-06	6.62e-05	ESR1/TBP/GTF2A1/SNW1/ESRRB/KAT2B/E2F2/NRBP1/NR5A1/NR6A1/CDK9/NOTCH1/RXRA/TAF3/TAF4/HNF4A/TAF2/MAML2/PGR/YAP1/ESRRG/NPPA/CREB1/NR5A2/HNF1A/TBX5/MAML3/POLR2C/ERCC2/BAX/TEAD2/MED25/TRIM28/NR4A2/PPM1D/HNF1B/POLR2A/THRA/NR1D1/RARA/SOX9/NKX2-5/ERCC3/NR2C2/E2F3/NOTCH4/RUNX2/SRF/CDKN1A/TEAD3/PPARD/RXRB/ZNF451/TAF4B/THRAP3/CREBBP/MAZ/GTF2I/POLR2J/TAF5/MED8/PTEN/GTF2E2/NRBF2/ESRRA/CCND1/TAF9B/TAF1/MED12/AR…	97
BP	GO:0060443	mammary gland morphogenesis	31/6833	43/17913	6.41e-06	6.62e-05	ESR1/BMP4/EPHA2/WNT4/SRC/PGR/KDM5B/TBX3/GLI2/TGFB1/BAX/MSX2/FGF10/PML/WNT5A/DDR1/BTRC/NRG3/CAPN1/AR/SCRIB/CSF1/GLI3/CAV1/VDR/STAT6/PHB2/AREG/CSF1R/PTCH1/ARG1	31
BP	GO:0009612	response to mechanical stimulus	107/6833	200/17913	6.7e-06	6.9e-05	THBS1/MEIS2/MMP14/ANKRD23/SLC8A1/NRXN1/STRBP/SLC9A1/ATP8A2/HTR2A/ABHD12/TMC2/SRC/CD40/SCX/ANO3/PDE2A/KCNC1/IGFBP2/DRD2/BTG2/TLR5/NPPA/CLCN6/TRPV4/PTPN11/P2RX7/STAT1/TGFB1/FOSB/ASIC2/MAP2K4/COL1A1/JUP/SOST/SOX9/KCNJ2/MAP1B/MAP3K1/ITGA2/PTGER4/TTN/STRA6/STRC/BDKRB1/AKT1/EGFR/MYD88/RAF1/XPC/BMP6/HDAC4/MAPK14/BAK1/GCLC/PIEZO2/MBD2/PKD1/PPL/MAPK3/PSPH/RAC1/SUN1/BAG3/ANKRD1/CXCL12/RYR2/CHEK1/NRXN2/RELA…	107
BP	GO:0031032	actomyosin structure organization	90/6833	163/17913	6.71e-06	6.9e-05	TGFB3/SMAD3/ALMS1/CDC42/WNT4/ASAP3/BMP10/ROCK2/ABL1/TSC1/SLC9A1/WASF2/FAM171A1/SRC/OBSL1/ARRB1/ARAP1/APOA1/CDC42BPA/MYOC/MTOR/PROX1/NF2/PXN/TMEFF2/FHDC1/CLASP1/MYLK3/FHOD1/MYH14/TNFAIP1/MYO18A/SERPINF2/PFN1/ARHGEF15/MYH10/KRT19/PRKAR1A/SH3PXD2B/NKX2-5/PIK3R1/PTGER4/TTN/AKAP13/EVL/CDC42BPB/PDCD6IP/PHACTR1/CARMIL1/SRF/FHOD3/ROCK1/SMAD4/CD47/MYH11/KCTD13/ELN/RAC1/ANKRD1/SFRP1/BAG4/DLC1/ARHGEF10/MYOZ…	90
BP	GO:0003012	muscle system process	216/6833	448/17913	7.05e-06	7.24e-05	GATM/PABPN1/LTB4R/HCN4/SMAD3/HOMER1/DRD1/KCNN2/ADRA2B/DYSF/SLC8A1/CALM2/HTR1D/BMP10/EHD3/ROCK2/CDK9/TRIM63/NOTCH1/SLC9A1/ATP8A2/FOXO1/HTR2A/PTAFR/CACNB2/MYLK2/MYL9/SNTB1/CHRND/KCNB2/MYBPC3/DES/KCNE3/MYOD1/SCN3B/SCN4B/DRD2/ADORA1/MYBPH/PARP1/MYOC/NPPA/MTOR/ERRFI1/RNF207/CACNA1S/PPP1R12B/LMOD1/TNNT2/SMTN/PXN/NOS1/ATP2A2/P2RX4/TRPC3/IL15/EDNRA/BBS2/FXYD1/HSPB6/RYR1/PPP1R13L/DMPK/CALM3/TRPM4/MYH14/MY…	216
BP	GO:0014044	Schwann cell development	23/6833	29/17913	7.26e-06	7.43e-05	MPP5/NCMAP/PARD3/NDRG1/MYOC/SKI/FA2H/LGI4/SIRT2/AKT2/NF1/CNTNAP1/NTRK3/DICER1/AKT1/NRG1/ARHGEF10/MED12/CDK5/SH3TC2/NTRK2/POU3F2/ADGRG6	23
BP	GO:0022602	ovulation cycle process	32/6833	45/17913	7.29e-06	7.45e-05	ESR1/TGFB3/ROBO2/NR5A1/SRC/ARRB1/PTPRN/PGR/KISS1/TGFB2/ZNF830/ARRB2/STAT5B/MAP2K6/SLIT3/PLEKHA1/CASP3/SIRT1/FZD4/GAS2/NOS3/CASP2/LEP/INHBA/MMP19/BMPR1B/SLIT2/ADAMTS1/PAM/GPR149/AMH/FOXO3	32
BP	GO:0008038	neuron recognition	27/6833	36/17913	7.57e-06	7.69e-05	ROBO2/ROBO1/RTN4/EPHB2/EPHA3/YWHAZ/EPHA4/CNTN2/TNN/MEGF8/ARHGAP35/CDK5R1/EFNB3/SEMA5A/CNTN4/FEZF2/CELSR3/CASP3/ROBO3/OPCML/NTM/AMIGO1/CNTNAP2/NRCAM/PCDH12/DSCAM/CNR1	27
BP	GO:0048663	neuron fate commitment	42/6833	64/17913	7.57e-06	7.69e-05	DLL1/BMP4/PAX7/POU4F1/GSX1/PTF1A/NKX2-2/FEV/PRRX1/HES5/SATB2/GLI2/TBR1/DLX1/DLX2/TLX3/NTRK3/BCL11B/FEZF2/GATA2/ZNF521/SMAD4/SUFU/LBX1/NRG1/DBX1/DMRTA2/SHH/GBX1/HES1/GLI3/EVX1/HOXC10/ASCL1/ATOH1/GSX2/NKX6-1/NOTCH3/DMRT3/TGFBR1/MYT1L/POU3F2	42
BP	GO:0061035	regulation of cartilage development	43/6833	66/17913	7.81e-06	7.92e-05	BMP4/GREM1/ZNF219/SMAD3/PKDCC/SIX2/EFEMP1/BMP10/TRPS1/SNAI2/SCX/SOX6/ZBTB16/BMPR2/SMAD1/GLG1/MAF/GLI2/SMPD3/TGFB1/RARA/SOX9/AXIN2/FGF18/ADAMTS12/ADAMTS7/CTNNB1/WNT5A/BMP6/RUNX2/RELA/LEP/GLI3/RARG/ACVRL1/SOX5/BMPR1B/SHOX2/NKX3-2/CARM1/WNT9A/TGFBR1/LOXL2	43
BP	GO:0030177	positive regulation of Wnt signaling pathway	93/6833	170/17913	7.94e-06	8.03e-05	PSMC1/PPM1A/DACT1/SMAD3/ZBED3/ABL1/FGF9/BAMBI/PSMA7/RSPO4/CSNK2A1/SRC/UBR5/TMEM198/LGR4/DIXDC1/YAP1/SKI/ASPM/LGR6/PSMD9/TLR2/SALL1/NKD1/PSMC4/TRPM4/ZEB2/PSMD14/CTDNEP1/COL1A1/PSMD3/JUP/PSME3/PSMC5/SMURF2/CSNK1D/AXIN2/FGF10/DAB2/SEMA5A/TERT/GSKIP/EGFR/PSMD6/WNT5A/SOX4/PTK7/DAAM2/PSMB9/MBD2/AXIN1/RSPO1/GPRC5B/FZD9/FAM53B/FRAT1/TNKS2/SFRP1/RNF220/ADGRA2/TNKS/DISC1/EDA/TBL1X/AMER1/DDX3X/WLS/PSMD4/SHH…	93
BP	GO:0046883	regulation of hormone secretion	131/6833	254/17913	8.17e-06	8.24e-05	CYP19A1/ADRA2B/MAP4K4/RAB11FIP5/PRKCE/PAX8/VSNL1/SOX11/IRS2/SNAP25/FOXA2/UCN3/HNF4A/KCNB1/ENY2/SYBU/SLC30A8/CHD7/ADCY8/IRS1/ARRB1/KCNJ11/C2CD2L/SIDT2/DRD2/ADORA1/KISS1/PFKFB2/NPPA/CREB1/KLF7/NADK/KDM5B/OSM/LIF/PTPN11/SLC8B1/PSMD9/FGA/INHBB/FFAR3/GIPR/TRPM4/IL11/STXBP4/RASL10B/NOS2/DOC2B/NLGN2/NR1D1/CRHR1/RAPGEF4/C1QTNF1/ITSN1/CARTPT/HTR1A/C1QTNF3/NEUROD1/EGFR/MYRIP/JAGN1/ITPR1/GPR27/CACNA1D/CACNA…	131
BP	GO:0048644	muscle organ morphogenesis	51/6833	82/17913	8.51e-06	8.54e-05	PAX7/BMP10/NOTCH1/RXRA/POU4F1/MYLK2/CCM2L/ZFPM2/CHD7/FOXH1/MYBPC3/TGFB2/UBE4B/PROX1/TNNT2/LIF/FOXC2/ZFPM1/TGFB1/XIRP2/LRP2/FZD2/NKX2-5/PTCD2/TTN/WNT5A/FOXC1/DSP/SMAD7/SMAD4/ANKRD1/NRG1/BMPR1A/RYR2/EGLN1/TBX1/S1PR1/COL11A1/MYLK/VANGL2/HEG1/WNT2/FZD1/MYF6/PKP2/SHOX2/HAND1/SIRT6/TGFBR1/HEY2/ADARB1	51
BP	GO:0048814	regulation of dendrite morphogenesis	51/6833	82/17913	8.51e-06	8.54e-05	ADAM10/NFATC4/TLX2/ACTR2/NSMF/ANAPC2/GRIN1/RAP2A/LZTS3/SDC2/ARC/ADGRB3/EPHA4/CAPRIN1/OBSL1/TRPC6/ABI2/YWHAH/CUX2/FBXO31/ARHGAP33/CDK5R1/SARM1/PAFAH1B1/SRCIN1/BAIAP2/UBE3A/GORASP1/CUL7/NGEF/EEF2K/CUX1/KNDC1/PTEN/PAK3/GSK3B/CHRNB2/EFNA1/CDK5/RELN/RAB21/CAPRIN2/TNIK/SHANK3/PPP3CA/PDLIM5/DHX36/STK11/PTPRD/LZTS1/SEMA4D	51
BP	GO:0038127	ERBB signaling pathway	78/6833	138/17913	8.57e-06	8.58e-05	RPS6KA5/DOK1/TGFA/SOS1/SOCS5/CDC42/RTN4/EFEMP1/NCK2/DAB2IP/MVB12B/ABL1/ARHGEF7/KIF16B/STAM/ZGPAT/PTK6/SRC/PLCG1/CPNE3/PTPRJ/ARAP1/VIL1/CBL/CUL5/ERBB4/ADORA1/MYOC/ERRFI1/PTPN11/HIP1R/FBXW7/BCAR1/CDH13/TGFB1/STAM2/ERBB2/GRB7/HAP1/HGS/GRB2/SOX9/PIK3R1/ERBIN/ITGA1/HSP90AA1/AKT1/EGFR/ARF4/DGKD/FAM83B/GAREM1/PDPK1/NCF1/HIP1/AFAP1L2/NEURL1/PLCE1/NRG1/SH3KBP1/RNF115/SHC1/PTPN12/AGR2/ERBB3/PIK3CA/GPRC5A/A…	78
BP	GO:0048545	response to steroid hormone	184/6833	375/17913	8.85e-06	8.84e-05	ESR1/ESRRB/TGFB3/ZFP36L1/BMP4/THBS1/PIAS1/CNGA3/ZFP36L2/IL1RN/KDM3A/LBH/CAD/NCOA1/SDC1/NR5A1/NR6A1/PAQR7/TRIM63/ASS1/CATSPER4/RXRA/ABCA2/ARID1A/FLT3/FOXO1/PTAFR/PTPRU/NKX2-2/UCN3/PMEPA1/BMP7/DNMT3B/NCOA6/SRC/HNF4A/NCOA3/UBR5/NCOA2/FBXO32/FOXH1/CRY2/TRIM68/MYOD1/IGFBP2/PGR/YAP1/GPR83/IL10/ESRRG/TGFB2/PARP1/HNRNPU/ERRFI1/CASP9/NR5A2/YWHAH/DDX54/NCOR2/PGRMC2/POU4F2/TLR2/CNOT1/CCNE1/ZFP36/EGLN2/TGFB1…	184
BP	GO:1903305	regulation of regulated secretory pathway	77/6833	136/17913	8.97e-06	8.94e-05	RAB15/VPS18/RAB5A/DRD1/PREPL/STXBP1/NCS1/HTR2A/PTAFR/CACNB2/RIMS4/KCNB1/CDK5R2/DRD2/NPPA/DVL1/ATP2A2/FOXF1/RAB3GAP1/GRIK5/CALM3/SPHK2/PRKCG/GIT1/ABR/DOC2B/P2RX1/ADORA2B/FBXL20/UNC13D/FES/SCAMP5/CACNA1D/CSPG5/GATA2/DTNBP1/BAIAP3/PDPK1/IL4R/STX1B/STX4/RIMS3/GAB2/SYT7/SYN1/BCR/CASK/STXBP2/ADORA2A/LAMP1/GSK3B/STXBP5L/CHRNB2/CD84/FCER1G/CDK5/TRPV6/DGKI/CHRM2/ADCY1/SYT1/RAC2/VAMP1/CPLX1/P2RY1/CAMK2A/CB…	77
BP	GO:0042692	muscle cell differentiation	177/6833	359/17913	9.07e-06	9.02e-05	SYNE1/QKI/DLL1/BMP4/MYEF2/GREM1/MMP14/NFATC4/PIAS1/HOMER1/FER1L5/SEMA4C/DYSF/SLC8A1/CDC42/WNT4/KDM1A/CTNNA2/BMP10/TRIM54/SDC1/CDK9/ABL1/TSC1/NOTCH1/RXRA/ARID1A/SLC9A1/FGF9/NEK5/EPC1/ZEB1/DNER/ADGRB1/ADGRB3/OBSL1/WT1/SOX6/MYOD1/HNRNPU/NPPA/MTOR/SKI/CACYBP/PROX1/FZD7/KCNH1/MYO18B/TMEM119/TBX5/TBX3/NOS1/ATP2A2/FOXF1/CDH15/MYLK3/NFATC3/NPHS1/RYR1/DYRK1B/TGFB1/DMPK/EHD2/MAMSTR/FLT3LG/ACVR1/TANC1/SUPT6…	177
BP	GO:0060391	positive regulation of SMAD protein signal transduction	12/6833	12/17913	9.43e-06	9.36e-05	TGFB3/BMP4/PARP1/NUP93/TGFB1/DAB2/BMP6/SMAD4/RBPMS/BMPR1A/NODAL/TGFBR1	12
BP	GO:0048762	mesenchymal cell differentiation	106/6833	199/17913	9.53e-06	9.44e-05	TGFB3/BMP4/ALDH1A2/GREM1/SMAD3/SIX2/WNT4/RTN4/SOX11/DAB2IP/CRB2/NOTCH1/OLFM1/JAG1/PHACTR4/BAMBI/OVOL2/FOXA2/EPHA3/LAMA5/BMP7/FAM83D/TRIM62/SNAI2/BCL9L/PHLDB1/FN1/ERBB4/TGFB2/MTOR/NRP2/ADIPOR1/KLHL12/CORO1C/TBX5/EDNRA/STAT1/FOXC2/CLASP1/EPB41L5/TGFB1/DACT3/ZEB2/FUZ/TRIM28/ACVR1/COL1A1/MCRIP1/SOX9/AXIN2/MSX2/FGF10/DAB2/GDNF/EOMES/CTNNB1/WNT5A/FOXC1/CUL7/LDLRAD4/SMAD7/SMAD4/BCL2/SOX8/VASN/HEYL/MAPK3…	106
BP	GO:0060047	heart contraction	140/6833	275/17913	9.85e-06	9.71e-05	RYR3/HSPB7/HCN4/KCNN2/SLC8A1/EPAS1/CALM2/BMP10/EHD3/KCNK3/CACNA1B/SLC9A1/CELF2/CACNB2/MYLK2/MYBPC3/DES/KCNE3/STIM1/KCNJ11/SCN3B/SCN4B/DRD2/ADORA1/TGFB2/NPPA/MTOR/RNF207/CACNA1S/TNNT2/NOS1/ATP2A2/P2RX4/IRX5/FXYD1/KCNK6/RYR1/SPTBN4/ATP1A3/PPP1R13L/DMPK/CALM3/SLC8A2/TRPM4/CACNG7/CACNG8/CACNG6/KCNJ3/TRPV1/ATP2A3/KCNJ12/CACNA1G/CACNB1/THRA/JUP/GJC1/KCNJ2/MAP2K6/CACNG5/CACNG4/KCNIP1/NKX2-5/PDE4D/TTN/CH…	140
BP	GO:0030098	lymphocyte differentiation	162/6833	325/17913	9.86e-06	9.71e-05	DLL1/BATF/ZFP36L1/ZBTB1/BMP4/PLCL2/TYRO3/METTL3/MMP14/AP3B1/MERTK/IL18R1/SOS1/ZFP36L2/SOCS5/MSH2/WNT4/RSAD2/RC3H2/LRRC8A/ABL1/TSC1/FUT7/FLT3/IL2RA/GATA3/FZD8/ZEB1/PAX1/LCK/MAFB/PREX1/CHD7/PRKDC/DOCK10/PTPRJ/SPI1/CD3D/ZBTB16/SOX13/IL10/CR2/HLX/ITPKB/FZD5/MTOR/PIK3CD/CD28/RC3H1/FZD7/PATZ1/HNF1A/DTX1/IL15/ZFPM1/FANCA/CYLD/GLI2/ADGRG3/AXL/TGFB1/POU2F2/CLPTM1/RELB/KDELR1/BAX/FLT3LG/IL11/FOXN1/PIK3R6/E…	162
BP	GO:1904886	beta-catenin destruction complex disassembly	18/6833	21/17913	1e-05	9.87e-05	APC/FZD5/DVL1/DVL2/FZD2/CTNNB1/AXIN1/FRAT2/FRAT1/PPP1CA/AMER1/GSK3B/CAV1/FZD1/DVL3/LRP6/WNT8A/WNT3A	18
BP	GO:0018210	peptidyl-threonine modification	64/6833	109/17913	1.02e-05	0.000100338	DYRK1A/SPRED1/TSSK4/MAP2K1/CALM2/SPRED2/CAD/ROCK2/PARD3/BMP7/CSNK2A1/MYLK2/CAB39/TNKS1BP1/HIPK3/TRPC6/MTOR/CDK10/SIRT2/MAP3K10/TGFB1/CADM4/CALM3/PRKD2/ACVR1/CDK5R1/NLK/SPHK1/CEMIP/AKT1/OXSR1/WNT5A/TTBK1/PPP2R5D/SMAD7/BCL2/AXIN1/PDPK1/LMTK2/TNKS/DDIT4/GALNT2/CHEK1/MARK2/TAF1/WNK3/GSK3B/GALNT11/CDK5/HIPK2/MAP3K12/ACVR1B/EIF4G1/TBK1/WNK1/CAMK2D/PPEF2/DGKQ/CAMK2A/PKN1/PRKACA/TGFBR1/DMTN/TTK	64
BP	GO:0098727	maintenance of cell number	88/6833	160/17913	1.04e-05	0.000101542	DLL1/ESRRB/SAV1/RTF1/METTL3/ZFP36L2/SIX2/PAX8/KDM3A/LBH/NOTCH1/ARID1A/CDX2/FOXO1/ZC3H13/JAG1/BMP7/NCOA3/SALL4/KLF10/ZHX2/SPI1/CTR9/BCL9L/DDX6/YAP1/PRRX1/PRDM16/HES5/SKI/PROX1/FZD7/ASPM/LIF/TBX3/KDM2B/FGF2/SALL1/POLR2C/CNOT1/CNOT3/HNF1B/POLR2A/STAT3/SOX9/FGF10/NIPBL/EOMES/CTNNB1/FOXP1/RAF1/GATA2/SOX4/CDH2/SMAD4/ZSCAN10/POLR2J/SRRT/TRIM8/LDB1/SFRP1/FUT10/MCPH1/BMPR1A/NODAL/TET1/TAL1/MED12/MED14/ZIC…	88
BP	GO:0060402	calcium ion transport into cytosol	81/6833	145/17913	1.06e-05	0.000103387	MYO5A/JPH4/ERO1A/DRD1/SLC8A1/PRKCE/CALM2/ABL1/GRIN1/HTR2A/NTSR1/LCK/PLCG1/JPH2/JPH1/CHD7/APLNR/F2/THY1/DRD2/SLC8B1/NOS1/P2RX7/P2RX4/TRPC3/FGF2/JPH3/CX3CL1/RYR1/TGFB1/CALM3/GRIN2D/BAX/TRPV1/P2RX5/HAP1/GRIN2C/PDE4D/CEMIP/TRPM1/PML/AKAP6/BDKRB1/ITPR1/ITPR3/BAK1/BCL2/PDPK1/GRIN2A/EPO/RYR2/TPCN2/DMD/RASA3/MCOLN3/TRPV6/RAMP3/ADCYAP1R1/CAV1/CACNA2D1/CACNB3/DDIT3/ITPR2/GRIN2B/PTPN6/CACNA1C/CAMK2D/ANK2/PK…	81
BP	GO:0045995	regulation of embryonic development	73/6833	128/17913	1.07e-05	0.000104108	DLL1/BMP4/MAP2K5/WNT4/IL1RN/GRHL3/CRB2/COL5A1/EHMT1/CDX2/PLCB1/GATA3/FOXA2/LAMA5/BMP7/TGIF2/HNF4A/B4GALT5/SOX17/TRIP12/SCX/PHLDB1/APOA1/IL10/RNF207/FZD7/RBM19/CLASP1/NKD1/FUZ/LHX1/HNF1B/PAFAH1B1/HES7/FZD2/NFE2L2/GDNF/NIPBL/COL5A2/CTNNB1/WNT5A/GATA2/TRAF3IP1/BAG6/PTK7/LAMA3/LAMA1/LFNG/SUFU/SFRP1/BMPR1A/NODAL/CCSAP/TENM4/AR/AMOT/NRK/VANGL2/GPR161/SHH/HES1/WNT2/FZD1/IGF1/TULP3/WNK1/CELSR1/DHX36/INSR…	73
BP	GO:0006473	protein acetylation	104/6833	195/17913	1.07e-05	0.000104108	MCM3AP/RPS6KA5/DPF3/NAA30/KAT2B/KANSL3/NCOA1/SET/GTF3C4/WDR5/FOXO1/NAA16/GATA3/EPC1/KAT14/NCOA3/SNAI2/SPI1/ARRB1/APBB1/MYOD1/KMT2A/KANSL1L/CHD5/SMARCB1/LIF/NOS1/EP400/JADE1/NAA15/CTCF/DPF1/TGFB1/SPHK2/RUVBL2/EPC2/TAOK1/PER1/MYOCD/TRIM16/PCGF2/MSL1/KAT2A/MAPT/KANSL1/SPHK1/PRKAA1/MORF4L1/SIN3A/MBIP/CAMK1/BRPF1/SETD5/GATA2/KLF15/IRF4/SOX4/BAG6/BRPF3/ZNF451/SMAD4/MEAF6/NAA60/CREBBP/MAPK3/SRCAP/KAT8/Z…	104
BP	GO:0010921	regulation of phosphatase activity	93/6833	171/17913	1.09e-05	0.000105913	ZFYVE1/CHP1/SPRED1/SMAD3/EIF2AK2/CALM2/RCAN3/ROCK2/SET/PTPA/TSC1/PPP1R26/FARP1/RBM26/PPP1R8/PHACTR4/MASTL/SPOCD1/PHACTR3/PPP1R16B/PCIF1/PPP1R16A/RCAN1/CRY2/PPME1/DRD2/PPP2R1B/TGFB2/MTOR/PPP2R5A/SFI1/TMEM132D/RIMBP2/ANKLE2/MGAT5/PPP1R37/DMPK/CCDC8/CALM3/LMTK3/PPP1R15A/PPP2R1A/PPP6R1/MYO1D/WDR81/CSRNP3/PPP1R9B/CDK5RAP3/PPP1R1B/ITGA2/ITGA1/PPP2R5C/PPP4R2/PHACTR1/TNF/RCAN2/PPP2R5D/ROCK1/CEP192/PKMYT1…	93
BP	GO:0022011	myelination in peripheral nervous system	21/6833	26/17913	1.1e-05	0.000106309	MPP5/NCMAP/PARD3/NDRG1/MYOC/SKI/FA2H/LGI4/SIRT2/AKT2/NF1/CNTNAP1/NTRK3/DICER1/AKT1/NRG1/ARHGEF10/SH3TC2/NTRK2/POU3F2/ADGRG6	21
BP	GO:0032292	peripheral nervous system axon ensheathment	21/6833	26/17913	1.1e-05	0.000106309	MPP5/NCMAP/PARD3/NDRG1/MYOC/SKI/FA2H/LGI4/SIRT2/AKT2/NF1/CNTNAP1/NTRK3/DICER1/AKT1/NRG1/ARHGEF10/SH3TC2/NTRK2/POU3F2/ADGRG6	21
BP	GO:0003229	ventricular cardiac muscle tissue development	37/6833	55/17913	1.12e-05	0.000107557	BMP10/NOTCH1/RXRA/POU4F1/CCM2L/ZFPM2/CHD7/FOXH1/MYBPC3/TGFB2/UBE4B/PROX1/TNNT2/TBX5/TBX3/FOXC2/TGFB1/PPP1R13L/LRP2/NKX2-5/PTCD2/ADAMTS9/FOXC1/DSP/DSG2/SMAD7/SMAD4/ZMPSTE24/NRG1/BMPR1A/RYR2/COL11A1/HEG1/PKP2/HAND1/TGFBR1/HEY2	37
BP	GO:0090090	negative regulation of canonical Wnt signaling pathway	92/6833	169/17913	1.16e-05	0.000110899	PSMC1/DACT1/GREM1/CHD8/APC/MCC/DAB2IP/RAPGEF1/LATS2/AMER2/FOXO1/PTPRU/PSMA7/FZD6/CTHRC1/SOX17/SNAI2/CTNND1/LRP4/DKK3/IGFBP2/DRAXIN/DVL1/TNN/KLHL12/KREMEN1/ZNRF3/PSMD9/JADE1/CYLD/NKD1/PSMC4/APOE/DACT3/RUVBL2/FUZ/PSMD14/DVL2/TMEM88/SHISA6/PSMD3/PSME3/SOST/PSMC5/SOX9/AXIN2/NKX2-5/DAB2/NKD2/RBMS3/PSMD6/WNT5A/LIMD1/TMEM170B/MAPK14/PSMB9/CDH2/AXIN1/KREMEN2/TCF7L2/LZTS2/SFRP1/AMER1/GSK3B/PSMD4/SHH/GLI3/…	92
BP	GO:0035418	protein localization to synapse	38/6833	57/17913	1.18e-05	0.000112598	ADAM10/NRXN1/GRIN1/GPC6/SNAP25/CLSTN1/DVL1/TERF2/NPHS1/SHANK1/KIF5C/ASIC2/DLG4/NLGN2/ARHGAP44/MAPT/BAIAP2/GRIN2C/MAP1A/WNT5A/BSN/GRIP2/RAB27B/MAPK8IP3/GRIN2A/DLG2/NRXN2/IQSEC2/GRIPAP1/CDK5/DLG1/PCLO/GRASP/KIF5A/GHSR/CLSTN3/MAPK10/CPLX1	38
BP	GO:0035904	aorta development	38/6833	57/17913	1.18e-05	0.000112598	ROBO2/SMAD6/ROBO1/LTBP1/JAG1/CHD7/FOXH1/PDE2A/TGFB2/PROX1/AP2B1/MYH10/LRP2/LOXL1/ADAMTS9/PLXND1/SOX4/TFAP2B/SRF/NPRL3/SUFU/FGF8/BMPR1A/TBX1/MYLK/LEP/HES1/ACVRL1/PRICKLE1/LRP1/TAB1/PKD2/PDGFRB/LOX/DNM2/NKX3-1/HEY2/PRDM1	38
BP	GO:0018022	peptidyl-lysine methylation	70/6833	122/17913	1.22e-05	0.000116084	SNW1/ARID4A/RTF1/TET3/KDM1A/KDM3A/WDR5/EHMT1/GATA3/DNMT3B/ZNF335/CTR9/KMT2A/KDM4D/RBBP5/CHD5/PRDM16/PRDM2/SMARCB1/SETD1B/KMT2B/KMT5C/ZNF274/SUZ12/SUPT6H/MLLT6/EZH1/SETD3/CTNNB1/SETD5/WDR82/SETD2/JARID2/EHMT2/NELFE/PHF1/CXXC1/SMAD4/SETD1A/RLF/AUTS2/ASH2L/SIRT1/ARID4B/EED/MEN1/KMT5B/OGT/KDM6A/MECP2/GFI1/PRMT6/PYGO2/ASH1L/LMNA/PAXIP1/KMT2C/EZH2/KMT2E/KMT2D/PWP1/MECOM/PRDM5/NSD1/PRDM6/DOT1L/BRD4/PHF1…	70
BP	GO:0007221	positive regulation of transcription of Notch receptor target	16/6833	18/17913	1.25e-05	0.000119176	SNW1/KAT2B/NOTCH1/MAML2/MAML3/STAT1/PLXND1/NOTCH4/CREBBP/HEYL/RBM15/PBX1/EP300/WWC1/NOTCH3/MAML1	16
BP	GO:1990845	adaptive thermogenesis	84/6833	152/17913	1.28e-05	0.000121594	TSHR/DIO2/GATM/PLCL2/TLE3/APC/IL18R1/ALMS1/THADA/EPAS1/KDM1A/KDM3A/NOTCH1/DBH/EHMT1/GPR3/CEBPB/HSF1/LGR4/ESRRG/HNRNPU/MFN2/PRDM16/ADIPOR1/TRPV4/PRKAB1/PGAM5/PDGFC/IL15/FOXC2/ZNF423/NOVA2/CNOT3/TRPV1/KDM6B/TRPV2/THRA/NR1D1/MAP2K6/PRLR/NPR3/IGF1R/DYNC1H1/ACVR2B/IP6K1/IRF4/PER2/VEGFA/ZNF516/CIDEA/MC4R/BMP8A/IL4R/ACHE/ADRB1/FFAR4/ADRB3/ACSL1/ACTN3/CPT2/OGT/DOCK7/MFAP2/TFE3/ZBTB7B/LEP/CAV1/GRB10/HOXC1…	84
BP	GO:0043242	negative regulation of protein complex disassembly	41/6833	63/17913	1.32e-05	0.000124579	SPTB/TMOD2/TTBK2/SPTBN5/APC/ADD2/PLEKHH2/SPTBN1/CAPG/TRIM54/SPTAN1/SPEF1/VIL1/RDX/LMOD1/CLASP1/KATNB1/CARMIL2/SPTBN4/TAOK1/PHF23/MAP1B/VILL/TWF2/CARMIL1/TNF/CLEC16A/SPTBN2/MID1IP1/MID1/FGF13/TMOD4/ARHGEF2/UBQLN4/RUBCN/NAV3/LIMA1/TRIOBP/KIAA1211/ADD1/DMTN	41
BP	GO:0055008	cardiac muscle tissue morphogenesis	41/6833	63/17913	1.32e-05	0.000124579	BMP10/NOTCH1/RXRA/POU4F1/MYLK2/CCM2L/ZFPM2/CHD7/FOXH1/MYBPC3/TGFB2/UBE4B/PROX1/TNNT2/FOXC2/ZFPM1/TGFB1/XIRP2/LRP2/NKX2-5/PTCD2/TTN/WNT5A/FOXC1/DSP/SMAD7/SMAD4/ANKRD1/NRG1/BMPR1A/RYR2/EGLN1/S1PR1/COL11A1/HEG1/WNT2/PKP2/HAND1/SIRT6/TGFBR1/HEY2	41
BP	GO:0042176	regulation of protein catabolic process	174/6833	354/17913	1.35e-05	0.000126801	EZR/PSMC1/DACT1/ANXA2/SNX1/OAZ2/PIAS1/SMAD3/APC/PINK1/DYSF/SOCS5/RPL11/TRIB2/ODC1/DAB2IP/MYCBP2/FOXO1/CSNK2A1/FAM83D/AZIN2/LAPTM4B/RNF19A/SOX17/RNF139/TRIB1/ADGRB1/VPS28/EPHA4/PACSIN3/DNAJB2/SORL1/RDX/BARD1/IL10/UCHL5/PLEKHG5/DVL1/RNF185/RHBDD3/CHEK2/CHFR/SH3D19/FBXW7/BANP/CBFA2T3/NKD1/N4BP1/FAM192A/SIRT2/PSMC4/EGLN2/APOE/SNRNP70/PRKCG/HSPBP1/RNFT1/NOS2/RILP/PSMD14/TNFSF12/UBB/PHB/NFE2L1/CDK5RAP3…	174
BP	GO:0006109	regulation of carbohydrate metabolic process	105/6833	198/17913	1.35e-05	0.000126801	ESRRB/KAT2B/PPP1R3E/PRKCE/NUP188/NUP214/WDR5/IRS2/NUP58/FOXO1/HTR2A/PTAFR/SESN2/PFKFB3/FOXA2/NTSR1/PPP1R3D/RAE1/SOGA1/SRC/NCOA2/IRS1/NUP98/SLC45A3/PFKFB2/MTOR/ADIPOR1/ACACB/P2RX7/MLXIP/MLYCD/CBFA2T3/NUP93/SMPD3/AKT2/TGFB1/AP2A1/CLTC/NCOR1/PDK2/NFE2L1/NR1D1/KAT2A/STAT3/SLC25A12/FOXK2/GCGR/C1QTNF1/PRKAA1/C1QTNF3/AKT1/MST1/PFKFB4/PTH1R/SEC13/HRH1/NUP210/PASK/NUP153/PPP1R3G/HDAC4/JMJD8/ZMPSTE24/MLXIP…	105
BP	GO:0017157	regulation of exocytosis	100/6833	187/17913	1.35e-05	0.000126801	RAB15/VPS18/RAB5A/DRD1/CPLX2/PREPL/SDC1/VSNL1/STXBP1/NCS1/HTR2A/PTAFR/STAM/CACNB2/RIMS4/KCNB1/CDK5R2/DRD2/EXPH5/NPPA/DVL1/ATP2A2/FGA/FOXF1/CLASP1/SMPD3/RAB3GAP1/GRIK5/CALM3/SPHK2/PRKCG/GIT1/ABR/DOC2B/P2RX1/VAMP2/ADORA2B/FBXL20/HAP1/NSF/RAPGEF4/HGS/UNC13D/FES/SCAMP5/PDCD6IP/CACNA1D/CSPG5/GATA2/DTNBP1/RAB27B/VPS4B/BAIAP3/RAB26/PDPK1/IL4R/STX1B/STX4/RIMS3/GAB2/SYT7/SYN1/BCR/CASK/STXBP2/ADORA2A/LAMP1…	100
BP	GO:0001892	embryonic placenta development	53/6833	87/17913	1.35e-05	0.000126801	VASH1/ZFP36L1/SPINT1/MAP2K1/BIRC6/EPAS1/NCOA1/CDX2/OVOL2/BMP7/CEBPB/GRHL2/TTPA/ZFAT/HSF1/IL10/FZD5/VASH2/LIF/TMED2/SPINT2/TRIM28/KRT19/PLCD3/BPTF/SP3/SOCS3/GRB2/AKT1/EGFR/EOMES/SETD2/GATA2/TFEB/MDFI/PKD1/NODAL/EGLN1/ST14/CDKN1C/NRK/DNAJB6/HES1/WNT2/E2F7/PDGFB/WNT7B/PKD2/HAND1/PCDH12/JUNB/HEY2/PRDM1	53
BP	GO:0042475	odontogenesis of dentin-containing tooth	52/6833	85/17913	1.37e-05	0.000128173	BMP4/FOXO1/LAMA5/BMP7/LRP4/TRAF6/STIM1/WNT6/NECTIN1/NF2/ANKRD11/GLI2/SMPD3/BAX/DLX3/DLX1/DLX2/ITGA6/ITGB4/FAM20A/MSX2/FGF10/SLC24A4/BCL11B/ACVR2B/SCN5A/SCN10A/CTNNB1/FOXC1/RUNX2/CSF3R/SERPINE1/FAM20C/FGF8/BMPR1A/EDA/TBX1/LHX8/CSF1/SHH/SMO/GLI3/PPARA/AMBN/DMP1/HAND1/CTNNA1/SLC34A1/NFIC/HAND2/DMRT3/TNC	52
BP	GO:0061014	positive regulation of mRNA catabolic process	31/6833	44/17913	1.38e-05	0.000128173	ZFP36L1/METTL3/ZFP36L2/HNRNPR/ROCK2/YTHDF2/AGO2/PRR5L/BTG2/RC3H1/CNOT1/ZFP36/METTL16/TNRC6C/RBM24/GIGYF2/ROCK1/ZC3H12A/NANOS1/ZC3HAV1/GTPBP1/TNRC6B/METTL14/CNOT6L/HNRNPD/DHX36/MEX3D/KHSRP/NANOS3/UPF1/ZC3H12D	31
BP	GO:0099601	regulation of neurotransmitter receptor activity	43/6833	67/17913	1.38e-05	0.000128173	OPRM1/HOMER1/PINK1/EPHB2/GRIN1/SRC/LYNX1/GRIA4/CNIH3/NETO2/SHANK1/CACNG7/CACNG8/SHISA7/DLG4/NLGN2/SHISA6/NPTX1/CACNG5/CACNG4/RASGRF1/GRIN2A/CACNG3/FNTA/DLG2/CAPN1/CNIH2/DLG3/GRIA3/PSCA/LRRC7/DLG1/RELN/AKAP9/CACNG2/GRIN2B/NPTXR/MAPK8IP2/SHANK3/GRIA1/ADRB2/NEFL/PTK2B	43
BP	GO:0051260	protein homooligomerization	170/6833	345/17913	1.41e-05	0.000130708	ZBTB1/ALDH1A2/SPTBN5/BMF/RYR3/CHMP4A/PKM/APC/CDA/KCNG3/EHD3/EMILIN1/KCNF1/GOLGA2/NACC2/RXRA/CLYBL/KCTD12/NUP58/LNX2/KCNRG/OLFM4/OSBPL2/HM13/SRC/TGM2/KCNS1/KCNB1/KCNG1/KCNS2/KCNB2/DERL1/ADCY8/ARC/GSDMD/HSF1/KCNA4/KCNC1/CD3D/KCTD3/DISP1/PEX14/DFFB/SKI/MIF/ACACB/KCTD10/P2RX4/MLKL/DYNC1LI2/HSF4/KCTD19/SMPD3/KCTD15/RYR1/APOE/VASP/SLC1A5/BAX/KCNA7/TRPM4/KCNC3/ACACA/TNFAIP1/SLC6A4/TRPV1/P2RX1/KCTD11/SHM…	170
BP	GO:0007492	endoderm development	46/6833	73/17913	1.42e-05	0.00013156	ZFP36L1/BMP4/RTF1/MMP14/SMAD3/COL5A1/COL4A2/KIF16B/EXT1/SOX17/ARC/CTR9/FN1/MIXL1/LAMC1/LAMB3/MMP2/EPB41L5/MMP15/TGFB1/LHX1/HNF1B/BPTF/COL5A2/PAX9/EOMES/CTNNB1/COL7A1/SETD2/LAMA3/GATA6/SMAD4/FGF8/BMPR1A/NODAL/MED12/COL11A1/ITGB5/INHBA/LAMB1/ITGA5/HOXC11/ITGA7/GATA4/COL12A1/COL6A1	46
BP	GO:1902905	positive regulation of supramolecular fiber organization	99/6833	185/17913	1.43e-05	0.000132561	TGFB3/NIN/ARF6/FMN1/SMAD3/JMY/IQGAP2/ANKRD53/PRKCE/CDC42/WNT4/NCK2/CTNNA2/ACTR2/BMP10/ROCK2/ABL1/TSC1/DSTN/MAPRE1/FCHSD2/NUMA1/VIL1/APOA1/MYOC/MTOR/ABI2/PROX1/LMOD1/NF2/TRPV4/PXN/CLIP1/HIP1R/SPIRE2/CLASP1/MYLK3/CX3CL1/KATNB1/FHOD1/CARMIL2/NPHS1/ACTR3/APOE/VASP/CDK5R1/MYO1C/SERPINF2/PFN1/ARHGEF15/CSF3/MAPT/GRB2/SH3PXD2B/MAP1B/RICTOR/SEMA5A/FES/WHAMM/EVL/BIN1/BRK1/ARPC4/CARMIL1/TRIM27/CD47/LIMK1/AR…	99
BP	GO:0061614	pri-miRNA transcription by RNA polymerase II	32/6833	46/17913	1.52e-05	0.000140073	BMP4/NFATC4/SMAD3/SMAD6/ATOH8/SPI1/WT1/IL10/TGFB2/SMAD1/NFATC3/TGFB1/NGFR/STAT3/SOX9/TERT/YY1/GATA2/HDAC4/SRF/PPARD/SMAD4/BMPR1A/RELA/FOSL1/JUN/APLN/PDGFB/SREBF2/PPARA/NR3C1/SMARCA4	32
BP	GO:0003180	aortic valve morphogenesis	22/6833	28/17913	1.52e-05	0.000140161	BMP4/ROBO2/SMAD6/ROBO1/EMILIN1/ROCK2/NOTCH1/JAG1/GATA3/SNAI2/TGFB1/SOX9/SLIT3/NFATC1/ROCK1/HEYL/ELN/EFNA1/NOS3/SLIT2/GATA4/HEY2	22
BP	GO:0008154	actin polymerization or depolymerization	92/6833	170/17913	1.58e-05	0.000145104	SPTB/TMOD2/ARF6/SPTBN5/FMN1/JMY/IQGAP2/ADD2/PLEKHH2/PRKCE/SPTBN1/NCK2/CAPG/CTNNA2/ACTR2/SPTAN1/DIAPH3/DSTN/PREX1/ARFGEF1/TTC17/FCHSD2/VIL1/RDX/MTOR/ABI2/LMOD1/CIT/HIP1R/SPIRE2/CARMIL2/NPHS1/ACTR3/PLEKHG2/SPTBN4/VASP/ARHGAP35/MYO1C/PFN1/CSF3/WIPF1/GRB2/RICTOR/SEMA5A/WHAMM/EVL/BIN1/VILL/BRK1/ARPC4/TWF2/CARMIL1/TRIM27/AIF1/FHOD3/MSRB1/ELN/ARPC1B/RAC1/BAG4/CXCL12/CORO1B/SPTBN2/ARHGAP6/TENM1/PAK3/WAS/…	92
BP	GO:0045137	development of primary sexual characteristics	116/6833	223/17913	1.59e-05	0.000145469	ESR1/ARID4A/CYP19A1/ROBO2/MMP14/REC8/LHFPL2/MSH2/WNT4/EIF2B4/NCOA1/SDC1/NR5A1/FGF9/GATA3/TAF4/TFAP2C/TBC1D20/SRC/CEBPB/ZFPM2/SCX/WT1/KIF18A/ARRB1/PTPRN/RRM1/CBL/PGR/TGFB2/ASPM/LHX9/PATZ1/FANCA/SALL1/IRX5/INHBB/KMT2B/BAX/CCDC182/ZNF830/ARRB2/UBB/PHB/LRP2/RARA/STAT5B/CBX2/SOX9/SLIT3/HMGCS1/SRD5A1/UBE3A/WDR48/WNT5A/FOXC1/VEGFA/GATA6/SMAD4/BCL2/SOX8/VGF/LFNG/UTF1/PLEKHA1/FGF8/SFRP1/CASP3/ING2/NASP/SI…	116
BP	GO:0032874	positive regulation of stress-activated MAPK cascade	85/6833	155/17913	1.69e-05	0.000154583	MAP3K4/MAP3K9/SEMA4C/MUL1/EIF2AK2/DAB2IP/CARD9/MAP3K6/PLCB1/FZD8/PTPN1/RB1CC1/EPHA4/MAPK8IP1/TRAF6/TGFB2/FZD5/FZD7/TRPV4/FZD10/MLKL/NOD2/MAP4K1/MAP3K10/ZEB2/TAOK1/SERPINF2/DVL2/MAP3K3/ERN1/SPHK1/DBNL/WNT5A/TLR9/RIPK1/TNF/AGER/VEGFA/UNC5CL/FGD2/DAXX/TNFRSF11A/AXIN1/ZC3H12A/MAPK8IP3/ERN2/TAOK2/NCF1/MFHAS1/ERCC6/FZD4/PAK1/TIRAP/MAP3K11/MID1/NRK/VANGL2/ARHGEF5/HIPK2/LEP/WNT16/NOD1/MDFIC/MAP3K13/MAP3K…	85
BP	GO:0030278	regulation of ossification	105/6833	199/17913	1.79e-05	0.000163245	TGFB3/SMOC1/BMP4/GREM1/SMAD3/SMAD6/SLC8A1/PKDCC/SIX2/WNT4/ID3/SOX11/NOTCH1/JAG1/UCMA/MATN1/BMP7/ZHX3/CEBPB/OSR2/CTHRC1/SNAI2/LRP4/TPH1/ZBTB16/TGFB2/SKI/TNN/BMPR2/KREMEN1/TMEM119/P2RX7/SMAD1/TGFB1/TRPM4/ACVR1/PHOSPHO1/NBR1/SOST/SOX9/AXIN2/MSX2/PTGER4/NIPBL/ACVR2B/CTNNB1/WNT5A/LIMD1/BMP6/ID4/HDAC4/TWIST2/TNF/CLIC1/RUNX2/MAPK14/BCL2/KREMEN2/MAPK3/ZMPSTE24/FZD9/SMURF1/FAM20C/SUFU/SFRP1/BMPR1A/NELL1/E…	105
BP	GO:0032886	regulation of microtubule-based process	105/6833	199/17913	1.79e-05	0.000163245	DYRK1A/NIN/TTBK2/KAT2B/APC/ANKRD53/TRIM54/ROCK2/ABL1/CAMSAP1/CEP85/BORA/ARMC4/SPEF1/EPHA3/RAE1/TPX2/MAPRE1/CEP250/UBXN2B/KIF18A/NUMA1/PHLDB1/DIXDC1/MAP2/HNRNPU/INPP5J/NEFH/TRPV4/CLIP1/DNAAF1/CLASP1/CYLD/BBS2/KATNB1/CLIP3/MARK4/EML2/ATF5/CLTC/CDK5R1/RHOT1/SPAG5/TAOK1/PAFAH1B1/TTC21B/TTLL6/ERBB2/HAP1/KAT2A/MAPT/TBCD/CEP131/CCDC40/MAP1B/PRKAA1/FES/DYNC1H1/XRCC3/PDCD6IP/CTNNB1/RASSF1/TRAF3IP1/PKHD1/V…	105
BP	GO:0014065	phosphatidylinositol 3-kinase signaling	77/6833	138/17913	1.83e-05	0.000166176	ZFP36L1/TYRO3/LTK/DAB2IP/IRS2/FLT3/FLT1/HTR2A/GATA3/PIP4K2A/SRC/PPP1R16B/PREX2/IRS1/NYAP2/F2/PRR5L/CBL/ERBB4/TGFB2/SELP/MYOC/PIK3CD/CD28/OSM/SIRT2/NF1/PIK3R5/PIP4K2B/ERBB2/CSF3/SOX9/PIK3R1/UBE3A/IGF1R/NTRK3/PPP2R5C/AKT1/EGFR/PLXNB1/TNF/PPARD/RGL2/NLRC3/MAPK3/MAZ/NCF1/EPO/NYAP1/PDGFA/PLEKHA1/PIK3AP1/PTEN/UNC5B/SIRT1/PIP5K1A/HAX1/LEP/WNT16/PIK3CG/RELN/ERBB3/IGF1/PIK3CA/PTPN6/NTF3/PDGFB/PRR5/PTPN13/…	77
BP	GO:0021549	cerebellum development	58/6833	98/17913	1.88e-05	0.000170271	DLL1/HERC1/TTBK2/MAP2K1/SEMA4C/NCOA1/ABL1/MYO16/PTF1A/CLP1/CDK5R2/KCNC1/RERE/SDF4/PROX1/KIF14/SEZ6L/PTPN11/LHX5/CBLN1/GLI2/RPGRIP1L/EN1/LHX1/CDK5R1/SEZ6/MYH10/NEUROD2/HAP1/NAGLU/SSTR2/NEUROD1/SCN5A/FOXC1/AIF1/ABAT/KNDC1/NANOS1/LDB1/B4GALT2/FZD4/PAK1/SPTBN2/OPHN1/NLGN4X/MECP2/NCSTN/CDK5/EZH2/SMO/FOXP2/FAIM2/GLI1/SSTR3/GRID2/HNRNPD/PTPRS/WHRN	58
BP	GO:0043244	regulation of protein complex disassembly	58/6833	98/17913	1.88e-05	0.000170271	SPTB/TMOD2/TTBK2/SPTBN5/APC/ADD2/PLEKHH2/SPTBN1/CAPG/TRIM54/SPTAN1/SETX/DSTN/SPEF1/UVRAG/VIL1/RDX/LMOD1/TRPV4/CLASP1/KATNB1/CARMIL2/SPTBN4/TAOK1/PHF23/EIF5A/SMCR8/MAP1B/SEMA5A/IGF1R/VILL/TWF2/FYCO1/CARMIL1/TNF/CLEC16A/ZMPSTE24/SPTBN2/MID1IP1/MID1/FGF13/TMOD4/ARHGEF2/UBQLN4/NES/RUBCN/NAV3/LIMA1/PDXP/TRIOBP/KIAA1211/WDR1/ADD1/ADRB2/ETF1/INSR/UPF1/DMTN	58
BP	GO:0015711	organic anion transport	206/6833	430/17913	1.89e-05	0.000170838	NPC2/TMEM30B/TNFAIP8L3/AQP9/CA12/PLA2G4F/THBS1/SLC7A7/PLA2G2F/SLC4A5/SFXN5/SLC1A4/NCOA1/STXBP1/SLC25A25/SLC27A4/LRRC8A/RXRA/IRS2/ATP8A2/SLC7A1/TRPC4/SLC25A30/SNAP25/SLC23A2/NTSR1/OSBPL2/SLC32A1/PLTP/ATP9A/CA3/SLC25A32/NCOA2/SLC52A2/RIMS1/ACSL3/SLC4A3/SLCO2B1/FOLR2/C2CD2L/SLC37A4/APOA1/DRD2/ABCA12/PPFIA4/ADORA1/MIF/PLA2G3/ACACB/P2RX7/P2RX4/PITPNM2/SCARB1/SLC15A4/SLC7A5/ABCC11/SLC38A7/GOT2/CA7/AKT2…	206
BP	GO:0051928	positive regulation of calcium ion transport	68/6833	119/17913	1.94e-05	0.000174573	HOMER1/DRD1/CALM2/EHD3/ABL1/GRIN1/SLC9A1/CACNB2/NTSR1/PLCG1/JPH2/APLNR/F2/KCNE3/STIM1/THY1/TRPC6/P2RX7/P2RX4/ORAI1/TRPC3/ATP2C2/CX3CL1/CALM3/SPHK2/BAX/TRPV3/P2RX5/ARRB2/TRPV2/STAC2/HAP1/CEMIP/AKAP6/BDKRB1/STAC/CACNA1D/BAK1/PDPK1/CXCL12/RYR2/RGN/WNK3/G6PD/CASK/LPAR3/MYLK/RAMP3/ADCYAP1R1/CAV1/CACNA2D1/CACNB3/CRACR2A/PDGFB/MCHR1/ANK2/PKD2/STIM2/CXCL9/CXCL10/WFS1/HTT/CAMK2A/PDGFRB/GJC2/GRM6/STC1/TRDN	68
BP	GO:0021799	cerebral cortex radially oriented cell migration	23/6833	30/17913	1.98e-05	0.00017784	SYNE2/POU3F3/RTN4/DAB2IP/LHX6/CDK5R2/DIXDC1/SRGAP2/MBOAT7/CDK5R1/PAFAH1B1/SOCS7/CTNNB1/SUN1/FUT10/DISC1/CDK5/FBXO45/GLI3/LAMB1/RELN/SUN2/POU3F2	23
BP	GO:0060603	mammary gland duct morphogenesis	23/6833	30/17913	1.98e-05	0.00017784	ESR1/EPHA2/WNT4/SRC/PGR/KDM5B/TBX3/GLI2/TGFB1/MSX2/FGF10/PML/WNT5A/DDR1/BTRC/AR/SCRIB/CSF1/VDR/PHB2/AREG/CSF1R/PTCH1	23
BP	GO:0031109	microtubule polymerization or depolymerization	56/6833	94/17913	1.99e-05	0.000177954	DYRK1A/NIN/TTBK2/APC/ANKRD53/TRIM54/GOLGA2/ABL1/CAMSAP1/SPEF1/MAPRE1/KIF18A/NUMA1/MAP2/INPP5J/TRPV4/CLIP1/CLASP1/KATNB1/CLIP3/EML2/CDK5R1/TAOK1/MAPT/TBCD/CSNK1D/KIF19/MAP1B/KIF2A/TPPP/FES/TUBGCP5/CEP192/RAC1/TUBGCP2/CCSAP/PAK1/MID1IP1/MID1/FGF13/MECP2/TUBGCP3/PSRC1/PRUNE1/ARHGEF2/AKAP9/NAV3/NCKAP5L/CDKN1B/FKBP4/TUBGCP6/TUBB4A/CAMSAP3/GBA2/KIF24/CDK5RAP2	56
BP	GO:0032231	regulation of actin filament bundle assembly	56/6833	94/17913	1.99e-05	0.000177954	TGFB3/SMAD3/ALMS1/CDC42/WNT4/ASAP3/ROCK2/ABL1/TSC1/SLC9A1/WASF2/ARAP1/VIL1/APOA1/RDX/MYOC/MTOR/NF2/PXN/TMEFF2/CLASP1/CX3CL1/FHOD1/SHANK1/SERPINF2/PFN1/ARHGEF15/SH3PXD2B/PIK3R1/PTGER4/EVL/CARMIL1/ROCK1/CD47/LIMK1/RAC1/SFRP1/BAG4/DLC1/ARHGEF10/PAK1/PPFIA1/TACSTD2/ARHGAP6/PPM1F/WAS/FLNA/S1PR1/ARHGEF5/EPHA1/RAPGEF3/SHANK3/LIMCH1/TESK1/TGFBR1/SORBS3	56
BP	GO:0031644	regulation of neurological system process	75/6833	134/17913	2.02e-05	0.000179859	OPRM1/ZFHX2/HOMER1/NRXN1/NCMAP/ROCK2/GRIN1/SLC9A1/PTAFR/PARD3/OPRD1/CST7/NTSR1/SRC/ZMYND8/RIMS1/MTMR2/ADORA1/IL10/MTOR/DVL1/TNR/SSH1/CUX2/CBLN1/DMPK/GRIN2D/SHANK1/SHISA7/DLG4/NLGN2/SHISA6/SLC25A12/BAIAP2/NPTX1/CACNG5/CACNG4/CARTPT/ITGA2/DICER1/SCN11A/MGLL/GPR35/CELF4/ABAT/GRIN2A/STX1B/ITGAX/PTEN/TENM4/IGSF9B/MYRF/CNIH2/NLGN4X/COMT/IGSF11/RGS4/NOS3/RELN/AKAP9/NPFF/CACNB3/AVPR1A/GHSR/SOX10/NPTXR/SH…	75
BP	GO:0001952	regulation of cell-matrix adhesion	67/6833	117/17913	2.02e-05	0.000179859	THBS1/GREM1/FMN1/RCC2/MMP14/SMAD3/MAP4K4/WNT4/LIMS1/ROCK2/ABL1/TSC1/SLC9A1/JAG1/COL16A1/EPHA3/SRC/PTPRJ/THY1/MYOC/NF2/CORO1C/CDH13/CLASP1/EPB41L5/CX3CL1/BCAS3/NF1/JUP/PIK3R1/PEAK1/DUSP22/VEGFA/ROCK1/BCL2/EMP2/SERPINE1/RAC1/SLK/LDB1/PTEN/SFRP1/PLEKHA2/DLC1/PLAU/DISC1/GPM6B/ARHGAP6/PPM1F/CASK/CSF1/GSK3B/ADAM15/EPHA1/HOXA7/CDK6/ACVRL1/LRP1/LIMCH1/BST1/RASA1/DAPK3/CAMSAP3/PIK3CB/DMTN/PTK2B/UTRN	67
BP	GO:1900449	regulation of glutamate receptor signaling pathway	37/6833	56/17913	2.09e-05	0.000184674	OPRM1/PINK1/EPHB2/GRIN1/GRIA4/CNIH3/NETO2/CX3CL1/SHANK1/CACNG7/CACNG8/DLG4/NLGN2/CACNG5/CACNG4/RASGRF1/GRIN2A/CACNG3/DLG2/CAPN1/CNIH2/DLG3/GRIA3/LRRC7/DLG1/RELN/CACNG2/GRIN2B/MAPK8IP2/SHANK3/GRIA1/ADRB2/UNC13A/NEFL/PTK2B/FRRS1L/FYN	37
BP	GO:0071560	cellular response to transforming growth factor beta stimulus	120/6833	233/17913	2.09e-05	0.000184674	SNW1/TGFB3/LTBP2/ZFP36L1/PPM1A/FBN1/THBS1/SMAD3/SMAD6/TGFBRAP1/LTBP1/ZFP36L2/WNT4/LIMS1/EMILIN1/SOX11/ADAMTSL2/COL4A2/PARD3/ZEB1/BAMBI/OVOL2/PMEPA1/SRC/PENK/SCX/FOXH1/LRRC32/PDE2A/DKK3/SOX6/CBL/BCL9L/TGFB2/PARP1/CREB1/PRDM16/SKI/PXN/SMAD1/GLG1/EPB41L5/CDH5/TGFB1/MTMR4/ACVR1/NLK/ARRB2/MYOCD/UBB/COL1A1/ITGA3/DLX1/SMURF2/SOX9/DAB2/FURIN/PML/WNT5A/HYAL2/ZNF451/YES1/CIDEA/LDLRAD4/SKOR2/SMAD7/SMAD4/WFI…	120
BP	GO:0050821	protein stabilization	92/6833	171/17913	2.15e-05	0.000189744	TCP1/SEL1L/SAV1/CHP1/SMAD3/ZBED3/OTUD3/MUL1/PINK1/CCT7/RTN4/RPL11/AAK1/STXBP1/TSC1/SEC16A/NAA16/GTPBP4/MCM8/SOX17/EPHA4/TRIM44/USP2/APOA1/CREB1/DVL1/CHEK2/HIP1R/NAA15/FBXW7/MT3/TYROBP/STXBP4/NLK/WDR81/PFN1/TMEM88/ZSWIM7/PHB/USP36/PIK3R1/PRKRA/HYPK/HSP90AA1/CRTAP/SOX4/FLOT1/BAG6/FKBPL/PEX6/PIM1/CDKN1A/BAG2/DSG1/NAPG/SMAD7/TELO2/HIP1/BAG3/PTEN/TBRG1/SYVN1/TAF9B/TAF1/USP27X/PLPP3/TBL1X/LAMP2/LAMP1/H…	92
BP	GO:0019827	stem cell population maintenance	86/6833	158/17913	2.21e-05	0.000194701	DLL1/ESRRB/SAV1/RTF1/METTL3/ZFP36L2/SIX2/PAX8/KDM3A/LBH/NOTCH1/ARID1A/CDX2/FOXO1/ZC3H13/JAG1/BMP7/NCOA3/SALL4/KLF10/ZHX2/SPI1/CTR9/BCL9L/DDX6/YAP1/PRRX1/PRDM16/HES5/SKI/PROX1/FZD7/ASPM/LIF/TBX3/KDM2B/FGF2/SALL1/POLR2C/CNOT1/CNOT3/HNF1B/POLR2A/STAT3/SOX9/FGF10/NIPBL/EOMES/CTNNB1/FOXP1/RAF1/GATA2/SOX4/CDH2/SMAD4/ZSCAN10/POLR2J/SRRT/TRIM8/LDB1/SFRP1/FUT10/MCPH1/BMPR1A/NODAL/TET1/TAL1/MED12/MED14/ZIC…	86
BP	GO:0006352	DNA-templated transcription, initiation	119/6833	231/17913	2.22e-05	0.000194975	ESR1/TBP/GTF2A1/SNW1/ESRRB/KAT2B/E2F2/NRBP1/NR5A1/NR6A1/CDK9/SETX/GTF3C4/GTF3C5/NOTCH1/RXRA/TAF3/TAF4/NCOA6/HNF4A/TAF2/MAML2/PGR/YAP1/ESRRG/TAF1A/NPPA/CREB1/NR5A2/SMARCB1/HNF1A/TBX5/MAML3/SMARCA5/TAF1C/POLR2C/ERCC2/CD3EAP/BAX/TEAD2/MED25/NAT14/TRIM28/NR4A2/PPM1D/HNF1B/POLR2A/THRA/NR1D1/RARA/UBTF/SOX9/NKX2-5/ERCC3/BRF1/CTNNB1/MITF/NR2C2/E2F3/ZNRD1/NOTCH4/RUNX2/SRF/CDKN1A/TEAD3/PPARD/RXRB/ZNF451/TA…	119
BP	GO:0001658	branching involved in ureteric bud morphogenesis	39/6833	60/17913	2.23e-05	0.000194975	BMP4/GREM1/SIX2/WNT4/PAX8/GZF1/LAMA5/WT1/LGR4/WNT6/DCHS1/FGF2/FAT4/SALL1/TGFB1/LHX1/HNF1B/SOX9/HOXD11/FOXD1/GDNF/CTNNB1/VEGFA/GREB1L/SMAD4/BCL2/SOX8/FGF8/MAGED1/TACSTD2/PBX1/SHH/DLG1/SMO/GLI3/NPNT/PKD2/PTCH1/TCF21	39
BP	GO:0046683	response to organophosphorus	73/6833	130/17913	2.23e-05	0.000194975	EZR/ZFP36L1/DUOX2/AQP9/RYR3/HCN4/CNGA3/SLC8A1/KDM1A/SDC1/ASS1/RAPGEF1/PTAFR/THBD/PENK/WT1/PTPRN/P2RY2/PDE2A/KCNJ11/FDX1/SSH1/P2RX7/P2RX4/TRPC3/STAT1/FOSB/TRPM4/SLC6A4/TRPV1/P2RX5/P2RX1/PER1/TRIM16/COL1A1/HCN1/SRD5A1/SLC6A3/CIB2/AKAP6/SLC26A6/EEF2K/AQP8/VGF/PTEN/PANX1/TYR/RELA/FOSL1/TAF1/P2RX6/PKLR/AQP1/PIK3CG/AKAP9/GPD1/WNT10B/RAPGEF3/MMP19/ITPR2/PDE3A/PDXP/PKD2/AREG/DGKQ/P2RY1/SPARC/PPARGC1B/HCN…	73
BP	GO:0090100	positive regulation of transmembrane receptor protein serine/threonine kinase signaling pathway	51/6833	84/17913	2.24e-05	0.00019525	SNW1/TGFB3/BMP4/THBS1/NEO1/BMP10/SOX11/CRB2/NOTCH1/FGF9/BMP7/ZC3H3/NUMA1/PARP1/HES5/BMPR2/ZNF423/NUP93/TGFB1/ACVR1/MYOCD/UBE2O/MSX2/FOXD1/DAB2/ACVR2B/BMP6/SMAD4/CREBBP/TGFB1I1/RBPMS/ING2/BMPR1A/NODAL/MEN1/CDKN1C/HIPK2/HES1/INHBA/ACVR1B/ACVRL1/EP300/NPNT/STK11/LRG1/GIPC1/FKBP8/GATA4/CDKN2B/TGFBR1/TTK	51
BP	GO:0050796	regulation of insulin secretion	91/6833	169/17913	2.28e-05	0.000198412	MAP4K4/PRKCE/VSNL1/IRS2/SNAP25/FOXA2/UCN3/HNF4A/KCNB1/ENY2/SYBU/SLC30A8/ADCY8/IRS1/ARRB1/KCNJ11/C2CD2L/SIDT2/DRD2/PFKFB2/KLF7/NADK/PTPN11/SLC8B1/PSMD9/INHBB/GIPR/TRPM4/STXBP4/NOS2/DOC2B/NLGN2/NR1D1/RAPGEF4/CARTPT/NEUROD1/MYRIP/JAGN1/ITPR1/GPR27/CACNA1D/CACNA2D2/SOX4/CAPN10/PER2/TNF/TFAP2B/GLP1R/PPARD/ITPR3/KCNG2/BAIAP3/ABAT/BMP8A/STX4/RAC1/TCF7L2/SFRP1/SLC25A4/MCU/SYT7/CPT1A/CDK16/SLC16A1/STXBP5L…	91
BP	GO:0070304	positive regulation of stress-activated protein kinase signaling cascade	85/6833	156/17913	2.34e-05	0.000203185	MAP3K4/MAP3K9/SEMA4C/MUL1/EIF2AK2/DAB2IP/CARD9/MAP3K6/PLCB1/FZD8/PTPN1/RB1CC1/EPHA4/MAPK8IP1/TRAF6/TGFB2/FZD5/FZD7/TRPV4/FZD10/MLKL/NOD2/MAP4K1/MAP3K10/ZEB2/TAOK1/SERPINF2/DVL2/MAP3K3/ERN1/SPHK1/DBNL/WNT5A/TLR9/RIPK1/TNF/AGER/VEGFA/UNC5CL/FGD2/DAXX/TNFRSF11A/AXIN1/ZC3H12A/MAPK8IP3/ERN2/TAOK2/NCF1/MFHAS1/ERCC6/FZD4/PAK1/TIRAP/MAP3K11/MID1/NRK/VANGL2/ARHGEF5/HIPK2/LEP/WNT16/NOD1/MDFIC/MAP3K13/MAP3K…	85
BP	GO:0030010	establishment of cell polarity	71/6833	126/17913	2.45e-05	0.000212286	MPP5/ARF6/MYO9A/CDC42/RAB10/ROCK2/SAPCD2/GATA3/PARD3/ARFGEF1/UBXN2B/NUMA1/MAP2/KIF26B/HES5/FOXF1/CLASP1/CDH5/SIPA1L3/MARK4/BRSK1/BCAS3/MYO18A/PAFAH1B1/CYTH1/FOXJ1/FBF1/SPDL1/DOCK2/MAP1B/FGF10/RICTOR/GOLPH3/HSP90AA1/FRMD4B/WNT5A/MAP4/PTK7/ROCK1/LAMA1/PKD1/NDE1/CYTH3/FSCN1/RAB11FIP2/GBF1/MCPH1/PAK1/MARK2/OPHN1/FGF13/DOCK7/SCRIB/GSK3B/SNX27/ARHGEF2/ARHGEF11/SHH/HES1/MYH9/PRKCI/RUFY3/HTT/WWC1/STK11/M…	71
BP	GO:0051592	response to calcium ion	71/6833	126/17913	2.45e-05	0.000212286	THBS1/RYR3/HOMER1/CALM2/SDC1/CLIC4/PTGES/ENTPD6/CPNE1/HPCA/CPNE3/PENK/ADCY8/STIM1/ITPKB/CACYBP/KCNH1/TNNT2/RASAL1/P2RX7/TRPC3/FGA/CPNE7/RYR1/FOSB/GIPR/CALM3/NEUROD2/SLC25A12/PRKAA1/TTN/EGFR/SCN5A/WNT5A/ITPR3/EEF2K/FUS/KCNIP2/ADAM9/ANXA11/PPIF/KCNMA1/RYR2/RASGRP2/CCND1/JUN/AHCYL1/NCSTN/TRPV6/ADCY1/CAV1/SYT1/KCNMB4/CACNG2/KCNMB3/WNK1/CAMK2D/PPP3CA/PKD2/HNRNPD/ADD1/ADGRV1/SPARC/SLC25A23/JUNB/JUND/AL…	71
BP	GO:0030705	cytoskeleton-dependent intracellular transport	84/6833	154/17913	2.47e-05	0.000212495	SPG11/SYNE2/MYO5A/AP3B1/KIF17/DYNC2LI1/CDC42/IFT172/KIF3C/WDR34/KIF3B/SYBU/TUB/MREG/MAP2/HNRNPU/PEX14/KIF1B/TRAK2/ARL8A/NEFH/SPG7/TERF2/ACTN4/BLOC1S3/KLC3/KIF5C/DYNLL2/MYO19/RHOT1/MYO1C/PAFAH1B1/KIF1C/UBB/TTC21B/HAP1/MAPT/CEP131/TNPO1/MAP1B/MYO10/AP3B2/MAP1A/FYCO1/IFT122/COPG1/DTNBP1/KIF1A/KIF13A/TRAF3IP1/TUBB/ICK/DST/SFPQ/RAB27B/RHOT2/IFT140/MAPK8IP3/IFT57/CLN3/SUN1/BAG3/AP3M2/DLG2/CNIH2/KIF4A/U…	84
BP	GO:0003176	aortic valve development	24/6833	32/17913	2.47e-05	0.000212495	BMP4/ROBO2/SMAD6/ROBO1/EMILIN1/ROCK2/NOTCH1/JAG1/GATA3/SNAI2/BMPR2/TGFB1/SOX9/SLIT3/NFATC1/ROCK1/HEYL/ELN/EFNA1/NOS3/TNFRSF1A/SLIT2/GATA4/HEY2	24
BP	GO:0009954	proximal/distal pattern formation	24/6833	32/17913	2.47e-05	0.000212495	DLL1/ALDH1A2/GREM1/SIX3/LRP4/HES5/GLI2/IRX3/EN1/DLX1/DLX2/HOXD9/FGF10/IRX1/CTNNB1/PBX2/NODAL/PBX1/GLI3/HOXA9/SP8/HOXC10/HOXC11/GLI1	24
BP	GO:0042593	glucose homeostasis	117/6833	227/17913	2.51e-05	0.000216087	MAP4K4/RAB11FIP5/PRKCE/VSNL1/GPR21/DBH/IRS2/FOXO1/SESN2/FOXA2/HNF4A/NCOA5/KCNB1/ENY2/SYBU/ADCY8/IRS1/CRY2/ARRB1/PTPRN/KCNJ11/C2CD2L/SIDT2/NUCKS1/KLF7/NADK/ADIPOR1/SMARCB1/TRPV4/HNF1A/HECTD4/PTPN11/SLC8B1/GRIK5/TRPM4/STXBP4/SERPINF1/PLSCR3/PDK2/NGFR/NR1D1/STAT3/ERN1/FOXK2/ASPSCR1/GCGR/CARTPT/PIK3R1/PRKAA1/NEUROD1/POLG/SIN3A/AKT1/JAGN1/GPR27/RAF1/KLF15/SOX4/PPP1R3G/AGER/TFAP2B/ADGRF5/SRF/GCLC/BAIAP…	117
BP	GO:0051963	regulation of synapse assembly	61/6833	105/17913	2.57e-05	0.000220693	FLRT2/COLQ/ARF6/ROBO2/NRXN1/EPHB2/NTNG2/GRIN1/SLITRK5/SLITRK1/FLRT3/SYNDIG1/ADGRB2/ADGRB1/LRRC24/ADGRB3/NECTIN1/AGRN/CUX2/TLR2/CBLN1/LRFN3/LRFN1/LRRC4B/ASIC2/NLGN2/NTRK3/LHFPL4/LRRN1/WNT5A/AMIGO3/RAB17/MDGA1/EEF2K/SLIT1/DLG5/FLRT1/LRFN4/SLITRK2/AMIGO1/CHRNB2/SEMA4A/NTRK1/FZD1/EIF4G1/AMIGO2/GHSR/CLSTN3/LRTM2/PDLIM5/GRID2/ADGRL3/PTPRS/ADGRL1/WNT3A/LINGO2/PTPRD/NTRK2/SEMA4D/MUSK/TPBG	61
BP	GO:0032868	response to insulin	128/6833	252/17913	2.66e-05	0.000227572	SRSF5/ZFP36L1/MAX/MYO5A/KAT2B/APC/ATP6V1B1/SOS1/RHOQ/CAD/RAB10/GPR21/SLC2A8/TSC1/IRS2/TBC1D4/SLC9A1/WDTC1/FOXO1/SESN2/PRKCQ/SRSF4/PTPRA/TRIB3/SOGA1/SRC/NCOA5/PTPN1/ATP6V1H/PRKDC/IRS1/PTPRN/INPPL1/PDE3B/SIK2/NUCKS1/IL10/PARP1/NPPA/MTOR/ERRFI1/ADIPOR1/TRPV4/PTPN11/POU4F2/STAT1/TLR2/BCAR1/FOXC2/INHBB/GOT2/ATP6V0D1/AGRP/FFAR3/AKT2/STXBP4/MYO1C/VAMP2/GRB14/PDK2/SOCS7/ATP6V0A1/HDAC5/BAIAP2/GRB2/PIK3R1/…	128
BP	GO:0071383	cellular response to steroid hormone stimulus	124/6833	243/17913	2.68e-05	0.00022896	ESR1/ESRRB/ZFP36L1/BMP4/PIAS1/ZFP36L2/KDM3A/LBH/NCOA1/NR5A1/NR6A1/PAQR7/ASS1/RXRA/ARID1A/FLT3/FOXO1/PMEPA1/BMP7/DNMT3B/NCOA6/SRC/HNF4A/NCOA3/UBR5/FBXO32/FOXH1/CRY2/TRIM68/MYOD1/PGR/YAP1/ESRRG/PARP1/HNRNPU/ERRFI1/CASP9/NR5A2/YWHAH/DDX54/NCOR2/PGRMC2/POU4F2/CNOT1/CCNE1/ZFP36/EGLN2/TGFB1/ATP1A3/NR4A2/SERPINF1/ARRB2/PER1/NCOR1/PHB/THRA/NR1D1/RARA/DAB2/SRD5A1/UBE3A/AKAP13/ABHD2/TFPI/STRN3/EGFR/CTNNB1/…	124
BP	GO:1902904	negative regulation of supramolecular fiber organization	69/6833	122/17913	2.69e-05	0.000229298	DYRK1A/SPTB/TMOD2/TTBK2/SPTBN5/APC/ADD2/PLEKHH2/SPTBN1/CAPG/CTNNA2/TRIM54/EMILIN1/SPTAN1/WASF2/SPEF1/MAPRE1/ARFGEF1/ARAP1/VIL1/RDX/MAP2/MYOC/LMOD1/INPP5J/HIP1R/TMEFF2/CLASP1/KATNB1/CARMIL2/CLIP3/SPTBN4/APOE/EML2/SHANK1/TAOK1/PFN1/TBCD/MAP1B/VILL/TWF2/CARMIL1/FHOD3/SMAD4/DLC1/CORO1B/SPTBN2/PPFIA1/MID1IP1/TACSTD2/ARHGAP6/MID1/FGF13/WAS/S1PR1/TMOD4/ARHGEF2/NAV3/LIMA1/TWF1/FKBP4/TRIOBP/PICK1/SHANK3/S…	69
BP	GO:0010923	negative regulation of phosphatase activity	59/6833	101/17913	2.77e-05	0.000234962	ZFYVE1/CHP1/SPRED1/ROCK2/SET/PTPA/PPP1R26/FARP1/RBM26/PPP1R8/MASTL/SPOCD1/PHACTR3/PCIF1/CRY2/PPME1/TGFB2/SFI1/TMEM132D/RIMBP2/MGAT5/PPP1R37/CCDC8/LMTK3/PPP1R15A/MYO1D/WDR81/CSRNP3/PPP1R9B/PPP1R1B/PHACTR1/TNF/ROCK1/CEP192/PKMYT1/CD2BP2/PPP1R35/LMTK2/SH2D4A/IKBKB/BAG4/MYOZ1/DLG2/PPP1R14B/DLG3/RGN/ELFN1/GSK3B/ENSA/TIPRL/PPP1R1A/ELFN2/SLC7A14/WNK1/CAMSAP3/ELL/SEMA4D/FKBP15/PHACTR2	59
BP	GO:1905269	positive regulation of chromatin organization	59/6833	101/17913	2.77e-05	0.000234962	RPS6KA5/SNW1/RTF1/PAX7/PINK1/KDM1A/CDK9/MPHOSPH8/GATA3/DNMT3B/SNAI2/ARRB1/CTR9/KMT2A/SMARCB1/MORC2/LIF/SART3/NOS1/TGFB1/PAXBP1/PRKD2/SPHK2/RUVBL2/TRIM28/KAT2A/NIPBL/SIN3A/CTNNB1/JARID2/NELFE/VEGFA/PHF1/SMAD4/MAPK3/AUTS2/ING2/TET1/SIRT1/EED/TAL1/NAP1L2/OGT/MIER1/MECP2/FOXP3/ZBTB7B/MUC1/LMNA/PAXIP1/KMT2E/UBE2N/ATF7IP/SIRT6/BRD4/AKAP8/AKAP8L/PHF19/MYB	59
BP	GO:0006650	glycerophospholipid metabolic process	149/6833	300/17913	2.79e-05	0.000235945	SYNJ2/AGPAT4/TTC7B/DDHD1/PLA2G4F/PLA2G4D/PLA2G4E/RAB5A/CHRM5/LPCAT4/ABHD4/AJUBA/CPNE6/SERINC5/GPAT2/STARD7/INPP4A/PLA2G2F/LCLAT1/HADHB/EFR3B/MBOAT2/PIP5KL1/INPP5E/AGPAT2/HTR2A/PLCB1/PIP4K2A/ABHD12/CDS2/CSNK2A1/CPNE1/LPIN3/IMPA1/CPNE3/PTDSS1/IMPAD1/ACSL3/DGKZ/INPPL1/PGAP2/PLCD4/APOA1/MTMR2/PIK3C2B/PIKFYVE/PIK3CD/PLCH2/PRDX6/PLA2G3/INPP5J/MTMR3/PITPNM2/SCARB1/FGF2/CPNE7/LPCAT2/PLA2G15/PLEKHA4/TMEM8…	149
BP	GO:0060412	ventricular septum morphogenesis	31/6833	45/17913	2.81e-05	0.000237115	BMP4/SAV1/ROBO2/ROBO1/SOX11/NOTCH1/ZFPM2/TGFB2/BMPR2/PROX1/TBX3/ZFPM1/ACVR1/FZD2/SLIT3/NKX2-5/WNT5A/SOX4/SMAD7/SMAD4/HEYL/EGLN1/RBM15/GJA5/VANGL2/NOS3/HES1/FZD1/SLIT2/TGFBR1/HEY2	31
BP	GO:1903320	regulation of protein modification by small protein conjugation or removal	115/6833	223/17913	2.85e-05	0.000240209	CHP1/FEM1B/PIAS1/MUL1/PINK1/DYSF/PRKCE/KDM1A/RPL11/CDK9/GOLGA2/ABL1/NDFIP2/MYCBP2/MASTL/BMI1/GTPBP4/TRIB3/UBR5/DERL1/TRIP12/ADGRB1/PARP10/VPS28/TRAF6/TRIM44/ARRB1/DNAJB2/CTR9/RASSF5/FBXO2/MTOR/SART3/CHFR/FBXW7/NOD2/N4BP1/SPOPL/PRKCG/U2AF2/UBE2S/HSPBP1/NXN/ARRB2/PHF23/UBB/CDK5RAP3/SPHK1/RNF180/UBE3A/FANCI/FANCM/HSP90AA1/AKT1/WDR48/GORASP1/CTNNB1/KLHL40/USP4/SOX4/HDAC4/PER2/DAXX/GCLC/BAG2/SMAD7/MAL…	115
BP	GO:0010977	negative regulation of neuron projection development	75/6833	135/17913	2.86e-05	0.000240255	ARF6/NFATC4/MAP4K4/TLX2/RTN4/EPHB2/TSC1/CBFA2T2/ITM2C/ASAP1/RTN4RL2/EPHA4/LRP4/DENND5A/THY1/TRPC6/RAB29/MAP2/DRAXIN/TNR/TRAK2/YWHAH/INPP5J/KREMEN1/TRPV4/KIAA0319/MT3/APOE/CDK5R1/RTN4RL1/PAFAH1B1/RAP1GAP2/EFNB3/PMP22/ULK2/NGFR/ARHGDIA/SEMA5A/UBE3A/RGMA/LINGO1/PTPN9/GORASP1/PTPRG/WNT5A/SEMA3G/MYLIP/SYNGAP1/NGEF/TBX6/STX1B/INPP5F/PTEN/FGF13/GAK/ARHGAP4/PLXNA3/GFI1/LRIG2/EFNA1/CDK5/ADCY6/LRP1/FKBP4/P…	75
BP	GO:0090263	positive regulation of canonical Wnt signaling pathway	75/6833	135/17913	2.86e-05	0.000240255	PSMC1/PPM1A/DACT1/SMAD3/ZBED3/FGF9/BAMBI/PSMA7/SRC/UBR5/TMEM198/LGR4/YAP1/ASPM/LGR6/PSMD9/PSMC4/TRPM4/PSMD14/CTDNEP1/COL1A1/PSMD3/JUP/PSME3/PSMC5/SMURF2/CSNK1D/AXIN2/FGF10/SEMA5A/GSKIP/EGFR/PSMD6/SOX4/PTK7/DAAM2/PSMB9/AXIN1/RSPO1/GPRC5B/FZD9/FAM53B/FRAT1/TNKS2/SFRP1/RNF220/ADGRA2/TNKS/EDA/TBL1X/AMER1/DDX3X/WLS/PSMD4/CAV1/SFRP4/LGR5/WNT10B/PSMD2/CAPRIN2/TBL1XR1/WNK1/DKK2/NFKB1/UBE2B/DAPK3/PIN1/WNT…	75
BP	GO:0015672	monovalent inorganic cation transport	225/6833	477/17913	2.9e-05	0.000242818	KCNJ15/CHP1/HCN4/SLC24A1/DRD1/KCNN2/SLC4A5/ATP6V1B1/SLC8A1/KCNG3/PRKCE/SLC5A7/SLC20A1/SLC5A6/KCNK3/KCNF1/SLC2A8/TSC1/CATSPER4/KCNT1/NALCN/SLC9A1/KCNRG/HTR2A/SNAP25/SLC24A3/SLC23A2/KCNQ2/BPIFA1/KCNS1/SLC2A10/KCNB1/SLC9A8/KCNG1/SLC10A5/KCNS2/KCNB2/CAB39/ATP6V1H/KCNQ3/KCNK9/KCNQ5/LRRC55/COMMD9/KCNA4/ASIC4/KCNE3/KCNJ11/KCNC1/SCN3B/SCN4B/DRD2/ADORA1/SLC41A1/KCNT2/NPPA/RNF207/KCNAB2/LRRC38/KCNH1/CHCHD1…	225
BP	GO:0003184	pulmonary valve morphogenesis	15/6833	17/17913	2.94e-05	0.000245236	BMP4/ROBO2/SMAD6/ROBO1/NOTCH1/JAG1/TGFB2/STRA6/NFATC1/HEYL/NOTCH2/GJA5/NOS3/SLIT2/HEY2	15
BP	GO:0030540	female genitalia development	15/6833	17/17913	2.94e-05	0.000245236	ESR1/CYP19A1/TYRO3/MERTK/CHD7/TBX3/AXL/BAX/LHX1/LRP2/FGF10/SRD5A1/STRA6/WNT5A/BAK1	15
BP	GO:0030258	lipid modification	101/6833	192/17913	3.02e-05	0.000251105	TTC7B/IVD/CHRM5/PEX13/HADHB/EFR3B/PIP5KL1/CRAT/INPP5E/IRS2/SESN2/PIP4K2A/PHYH/MECR/ACOT8/IMPA1/IMPAD1/IRS1/DGKZ/SLC35C1/INPPL1/APOA1/MTMR2/PIKFYVE/MTOR/ADIPOR1/MTMR3/ACACB/ACADS/ST3GAL2/FA2H/MLYCD/LONP2/ECH1/AKT2/APOE/SPHK2/CPT1C/DGKE/MTMR4/SYNJ1/ALOX12/PIK3R6/ALDH3A2/PIP4K2B/CYGB/SPHK1/PIK3R1/PRKAA1/INPP1/AKT1/ACOX2/IP6K1/MAPK14/PPARD/DGKD/INPP5D/IMPA2/ECI1/INPP5B/SMG1/ACSM1/INPP5F/PI4K2A/PTEN/P…	101
BP	GO:0061383	trabecula morphogenesis	32/6833	47/17913	3.02e-05	0.000251105	GREM1/SOS1/BMP10/NOTCH1/OVOL2/BMP7/CCM2L/CHD7/FOXH1/TGFB2/UBE4B/MMP2/CHAD/COL1A1/NKX2-5/MSX2/PLXNB1/SRF/SFRP1/NRG1/BMPR1A/EGLN1/S1PR1/HEG1/WNT10B/ADAMTS1/PPARGC1B/SBNO2/FBN2/TGFBR1/SEMA4D/HEY2	32
BP	GO:0046488	phosphatidylinositol metabolic process	86/6833	159/17913	3.02e-05	0.000251105	SYNJ2/TTC7B/PLA2G4F/PLA2G4D/PLA2G4E/RAB5A/CHRM5/INPP4A/PLA2G2F/EFR3B/PIP5KL1/INPP5E/HTR2A/PLCB1/PIP4K2A/IMPA1/IMPAD1/INPPL1/PGAP2/PLCD4/MTMR2/PIK3C2B/PIKFYVE/PIK3CD/PLCH2/INPP5J/MTMR3/PITPNM2/FGF2/PLEKHA4/MBOAT7/MTMR4/PIGS/SYNJ1/PITPNM3/PIK3R6/PIK3R5/PIP4K2B/PGAP3/PIK3R1/PLEKHA3/MTMR12/INPP1/IP6K1/INPP5D/IMPA2/PIGQ/INPP5B/SMG1/CDIPT/PDGFA/PLEKHA1/INPP5F/PI4K2A/PTEN/PLEKHA2/PIK3R3/RAB4A/PITPNM1/OC…	86
BP	GO:0022612	gland morphogenesis	66/6833	116/17913	3.08e-05	0.000255467	ESR1/TGFB3/BMP4/EPHA2/FEM1B/WNT4/RXRA/LAMA5/BMP7/SRC/TGM2/CEBPB/PLAG1/SNAI2/PGR/TGFB2/PROX1/KDM5B/TBX3/FBXW7/GLI2/TGFB1/BAX/SOX9/MSX2/FGF10/PML/BTBD7/LIMS2/EGFR/WNT5A/PLXND1/PLXNA1/ID4/DDR1/TNF/LAMA1/BCL2/PDGFA/FGF8/BTRC/SFRP1/NRG3/CAPN1/EDA/AR/SCRIB/CSF1/SHH/GLI3/CAV1/RARG/VDR/FRS2/GLI1/STAT6/NTN4/PHB2/AREG/CSF1R/WNT3A/NKX3-1/PTCH1/TNC/ARG1/TNFAIP3	66
BP	GO:0048010	vascular endothelial growth factor receptor signaling pathway	55/6833	93/17913	3.16e-05	0.000260737	CDC42/NCK2/EMILIN1/ROCK2/DAB2IP/VAV2/FGF9/FLT1/WASF2/SRC/PTPN1/MAPKAPK2/NRP2/NCF2/PXN/BCAR1/FOXC2/MT3/AXL/CADM4/PRKD2/EPN2/ITGB3/HGS/BAIAP2/FGF18/PIK3R1/FGF10/HSP90AA1/BRK1/MAPKAPK3/FOXC1/VEGFA/MAPK14/ROCK1/NCF1/RAC1/DOCK1/MMRN2/FZD4/VEGFB/VAV3/GRB10/ITGA5/PIK3CA/MAPK11/CYFIP2/VAV1/PIK3CB/NCK1/PIK3R2/FLT4/SHB/PTK2B/FYN	55
BP	GO:0051261	protein depolymerization	55/6833	93/17913	3.16e-05	0.000260737	SPTB/TMOD2/TTBK2/SPTBN5/APC/ADD2/PLEKHH2/SPTBN1/CAPG/TRIM54/SPTAN1/DSTN/SPEF1/KIF18A/VIL1/RDX/LMOD1/TRPV4/CLASP1/KATNB1/CARMIL2/SPTBN4/TAOK1/SYNJ1/KIF19/MAP1B/KIF2A/SEMA5A/VILL/TWF2/CARMIL1/VPS4B/CCSAP/SPTBN2/MID1IP1/MID1/FGF13/GAK/DNAJC6/TMOD4/ARHGEF2/NES/NAV3/LIMA1/NCKAP5L/MICAL3/PDXP/TRIOBP/KIAA1211/WDR1/ADD1/SH3GL1/DMTN/KIF24/MICAL1	55
BP	GO:0030203	glycosaminoglycan metabolic process	85/6833	157/17913	3.2e-05	0.000263594	CHP1/CHST14/HEXA/LYG2/HSPG2/FUCA1/SDC1/GPC6/SLC9A1/ITIH5/SDC3/B4GALT5/SDC2/EXT1/B3GNT7/IMPAD1/ST3GAL1/CHST1/EXT2/LYVE1/PRELP/B3GALT6/AGRN/FGF2/IL15/ST3GAL2/GALNS/SMPD3/HAS3/TGFB1/PGLYRP1/AP2A1/HAS1/CLTC/GALNT5/HS3ST3A1/NAGLU/SGSH/EGFLAM/ACAN/CEMIP/CSPG4/AKT1/ITIH4/HYAL2/HYAL1/CSPG5/FOXC1/GPC1/PIM1/DSEL/B4GALT6/XYLT1/GUSB/GPC2/CHST12/CHST15/HPSE2/ST3GAL3/B4GALT2/CSGALNACT1/HGSNAT/NDST2/SPOCK2/CHST…	85
BP	GO:0033500	carbohydrate homeostasis	117/6833	228/17913	3.24e-05	0.000266356	MAP4K4/RAB11FIP5/PRKCE/VSNL1/GPR21/DBH/IRS2/FOXO1/SESN2/FOXA2/HNF4A/NCOA5/KCNB1/ENY2/SYBU/ADCY8/IRS1/CRY2/ARRB1/PTPRN/KCNJ11/C2CD2L/SIDT2/NUCKS1/KLF7/NADK/ADIPOR1/SMARCB1/TRPV4/HNF1A/HECTD4/PTPN11/SLC8B1/GRIK5/TRPM4/STXBP4/SERPINF1/PLSCR3/PDK2/NGFR/NR1D1/STAT3/ERN1/FOXK2/ASPSCR1/GCGR/CARTPT/PIK3R1/PRKAA1/NEUROD1/POLG/SIN3A/AKT1/JAGN1/GPR27/RAF1/KLF15/SOX4/PPP1R3G/AGER/TFAP2B/ADGRF5/SRF/GCLC/BAIAP…	117
BP	GO:0007009	plasma membrane organization	54/6833	91/17913	3.25e-05	0.000266356	MPP5/CHMP4A/DYSF/SPTBN1/COL5A1/XKR8/NDRG1/PACSIN3/ANO3/TGFB2/ATP2A2/P2RX7/FAT4/TMEFF2/FA2H/AKT2/EHD2/TLCD1/PLSCR3/MYH10/SLC4A1/BAIAP2/WHAMM/SNX33/BIN1/AKT1/ANO7/FLOT1/PACSIN1/EPB41L3/TRIM72/PTEN/ANK3/SYT7/MYRF/AR/ABCD1/FNBP1L/SYPL2/SYT11/CAV1/BIN2/ANO6/ANO4/MYH9/MICALL1/BAIAP2L2/A4GALT/PACSIN2/ANK2/SH3TC2/ABCA7/DNM2/UGCG	54
BP	GO:0017158	regulation of calcium ion-dependent exocytosis	54/6833	91/17913	3.25e-05	0.000266356	VPS18/RAB5A/DRD1/PREPL/STXBP1/NCS1/HTR2A/CACNB2/RIMS4/KCNB1/CDK5R2/DRD2/DVL1/ATP2A2/RAB3GAP1/GRIK5/CALM3/PRKCG/GIT1/DOC2B/P2RX1/ADORA2B/FBXL20/SCAMP5/CACNA1D/CSPG5/DTNBP1/BAIAP3/STX1B/RIMS3/SYT7/SYN1/CASK/ADORA2A/GSK3B/STXBP5L/CHRNB2/CDK5/TRPV6/DGKI/CHRM2/ADCY1/SYT1/VAMP1/CPLX1/P2RY1/CAMK2A/CBARP/GIPC1/APBA1/UNC13B/GRIN3A/HTR1B/CNR1	54
BP	GO:0035265	organ growth	95/6833	179/17913	3.26e-05	0.000266356	ESR1/DLL1/CYP19A1/SAV1/BMP10/NOTCH1/RXRA/FGF9/CCM2L/ZFPM2/PLAG1/WT1/YAP1/ERBB4/TGFB2/HLX/NPPA/MTOR/TP73/PROX1/FLVCR1/ACACB/PTPN11/TBX5/FGF2/SMAD1/FOXC2/SMPD3/SLC6A4/MAP2K4/RARA/SOX9/PRKAR1A/NKX2-5/MSX2/FGF10/UBE3A/AKAP13/AKAP6/YY1/AKT1/ACVR2B/CACNA2D2/FOXC1/JARID2/RIPK1/PIM1/MAPK14/CTDP1/GATA6/BCL2/ZMPSTE24/FGF8/PTEN/SORBS2/WWC2/BMPR1A/TENM4/PAK1/AR/ARX/NLGN4X/G6PD/WWC3/SASH3/S1PR1/HEG1/DDR2/RGS4…	95
BP	GO:0090276	regulation of peptide hormone secretion	104/6833	199/17913	3.31e-05	0.000269918	MAP4K4/PRKCE/PAX8/VSNL1/IRS2/SNAP25/FOXA2/UCN3/HNF4A/KCNB1/ENY2/SYBU/SLC30A8/CHD7/ADCY8/IRS1/ARRB1/KCNJ11/C2CD2L/SIDT2/DRD2/KISS1/PFKFB2/KLF7/NADK/PTPN11/SLC8B1/PSMD9/FGA/INHBB/FFAR3/GIPR/TRPM4/STXBP4/RASL10B/NOS2/DOC2B/NLGN2/NR1D1/RAPGEF4/ITSN1/CARTPT/NEUROD1/EGFR/MYRIP/JAGN1/ITPR1/GPR27/CACNA1D/CACNA2D2/PASK/SOX4/CAPN10/PER2/TNF/TFAP2B/GLP1R/PPARD/ITPR3/KCNG2/BAIAP3/ABAT/BMP8A/STX4/TFR2/RAC1/TC…	104
BP	GO:0030100	regulation of endocytosis	132/6833	262/17913	3.32e-05	0.000269918	DLL1/NUMB/ANXA2/ARF6/TBC1D5/GREM1/MERTK/PROM2/DYSF/AAK1/LRSAM1/DNM1/ABL1/RAPGEF1/IL15RA/CAMK1D/SIRPA/EPHA3/SRC/HPCA/PTPN1/ARC/VPS28/PTPRJ/PACSIN3/ARRB1/TUB/CBL/APOA1/APOA5/DRD2/MTMR2/ABL2/HIP1R/SCARB1/IL15/TLR2/CDH13/CLIP3/ACTN4/AXL/TGFB1/APOE/CALM3/AP2S1/SLC17A7/AP2A1/PRKCG/AP2B1/SPACA3/UNC119/MYO18A/ANKRD13B/ABR/ARRB2/DLG4/ITGB3/SPHK1/ITSN1/DOCK2/ITGA2/DAB2/MFGE8/SNX33/SCAMP5/CSK/BIN1/WNT5A/GAT…	132
BP	GO:0050885	neuromuscular process controlling balance	34/6833	51/17913	3.39e-05	0.000275074	HERC1/JPH4/IGDCC3/NRXN1/ABL1/POU4F1/FOXS1/MYO7A/USH1C/TNR/POU4F2/JPH3/SHANK1/ABR/PAFAH1B1/DLG4/NLGN2/MYH10/CNTNAP1/RAC3/USH1G/GRIN2C/GIGYF2/CLN3/HMX3/PCDH15/CDH23/BCR/ADCY5/RBFOX2/BLOC1S4/NEUROG1/NR4A3/NEFL	34
BP	GO:0045926	negative regulation of growth	124/6833	244/17913	3.42e-05	0.00027704	BMP4/SAV1/GREM1/SMAD3/MUL1/CDA/RTN4/BMP10/NOTCH1/ING1/SESN2/PTK6/HNF4A/SOX17/PTPRJ/WT1/DNAJB2/APBB1/TMPRSS4/IL10/TGFB2/MAP2/NPPA/DRAXIN/TP73/TNR/BMPR2/ADIPOR1/TCHP/TBX5/JADE1/WFDC1/NKD1/MT3/BBS2/SERTAD3/TGFB1/DACT3/SPHK2/PPP2R1A/CDK5R1/CRLF3/DCBLD2/SLC6A4/TNK1/ULK2/RAI1/PPP1R9B/PHB/SLIT3/STC2/SEMA5A/PML/BDKRB1/YY1/WNT5A/SEMA3G/HYAL2/HYAL1/NME6/JARID2/RIPK1/TNF/SH3BP4/CDKN1A/PPARD/CTDP1/SMAD4/BCL2…	124
BP	GO:0008406	gonad development	112/6833	217/17913	3.43e-05	0.00027704	ESR1/ARID4A/CYP19A1/ROBO2/MMP14/REC8/MSH2/WNT4/EIF2B4/NCOA1/SDC1/NR5A1/FGF9/GATA3/TAF4/TFAP2C/TBC1D20/SRC/CEBPB/ZFPM2/SCX/WT1/KIF18A/ARRB1/PTPRN/RRM1/CBL/PGR/TGFB2/ASPM/LHX9/PATZ1/FANCA/SALL1/IRX5/INHBB/KMT2B/BAX/CCDC182/ZNF830/ARRB2/UBB/PHB/LRP2/RARA/STAT5B/SOX9/SLIT3/HMGCS1/SRD5A1/UBE3A/WDR48/WNT5A/FOXC1/VEGFA/GATA6/SMAD4/BCL2/SOX8/VGF/LFNG/UTF1/PLEKHA1/FGF8/SFRP1/CASP3/ING2/NASP/SIRT1/ARID4B/F…	112
BP	GO:0035601	protein deacylation	52/6833	87/17913	3.44e-05	0.00027704	DYRK1A/SPRED1/PINK1/SPRED2/NACC2/FRY/ABHD12/ELK4/SKI/SIRT2/TGFB1/PRKD2/SPHK2/PER1/PHB/HDAC5/MAPT/NOTUM/SIRT7/PRKAA1/NIPBL/MORF4L1/SIN3A/RCOR1/HDAC11/SIRT5/HDAC4/PER2/VEGFA/SFPQ/PPT1/FNTA/ING2/SIRT1/MIER1/FOXP3/ZBTB7B/HDAC7/BAZ2A/KDM5A/EP300/HDAC10/PRDM5/CAMK2D/SAP30L/ABHD17A/MIER2/SIRT6/AKAP8/AKAP8L/SAP30/CCAR2	52
BP	GO:0031076	embryonic camera-type eye development	26/6833	36/17913	3.44e-05	0.00027704	ALDH1A2/SIX3/SOX11/ARID1A/PHACTR4/ZEB1/BMP7/FZD5/PROX1/KDM2B/PPP1R13L/RARA/SP3/FGF10/STRA6/WNT5A/TRAF3IP1/IFT140/TH/HIPK1/NES/HIPK2/WNT16/RARG/FRS2/TULP3	26
BP	GO:0086091	regulation of heart rate by cardiac conduction	26/6833	36/17913	3.44e-05	0.00027704	HCN4/CACNB2/KCNE3/SCN3B/SCN4B/TRPM4/KCNJ3/CACNA1G/JUP/KCNJ2/BIN1/SCN5A/CACNA1D/DSP/DSG2/KCND3/GJA5/KCNH2/CAV1/CACNA2D1/AKAP9/PKP2/KCNA5/CACNA1C/CAMK2D/ANK2	26
BP	GO:0031345	negative regulation of cell projection organization	89/6833	166/17913	3.46e-05	0.000277482	ARF6/NFATC4/MAP4K4/TLX2/RAP1GAP/RTN4/EPHB2/TSC1/CBFA2T2/ITM2C/ASAP1/RTN4RL2/EPHA4/LRP4/DENND5A/THY1/TRPC6/RAB29/MAP2/DRAXIN/TNR/TRAK2/YWHAH/INPP5J/KREMEN1/TRPV4/TCHP/KIAA0319/CDK10/MT3/APOE/CDK5R1/RTN4RL1/PAFAH1B1/RAP1GAP2/EFNB3/PMP22/ULK2/ITGA3/NGFR/ARHGDIA/SEMA5A/UBE3A/RGMA/LINGO1/PTPN9/EVL/GORASP1/PTPRG/WNT5A/SEMA3G/MAP4/MYLIP/SYNGAP1/NGEF/CCP110/TBX6/STX1B/INPP5F/PTEN/TACSTD2/FGF13/GAK/PLXNB3…	89
BP	GO:0010811	positive regulation of cell-substrate adhesion	63/6833	110/17913	3.51e-05	0.000281308	FMN1/SMAD3/MAP4K4/PRKCE/CDC42/WNT4/LIMS1/ABL1/TSC1/ARHGEF7/OLFM4/COL16A1/PREX1/PTPRJ/THY1/APOA1/FN1/MYOC/FGA/CDH13/FOXF1/EPB41L5/CX3CL1/ITGA3/JUP/ITGA6/RAC3/UNC13D/EGFLAM/ABI3BP/CSPG5/RREB1/NEDD9/CARMIL1/VEGFA/ROCK1/EMP2/RAC1/DOCK1/SFRP1/PLEKHA2/SPOCK2/DISC1/CCDC80/PPM1F/FLNA/CSF1/GSK3B/EPHA1/AGR2/CDK6/VWC2/ITGA5/TRIOBP/NDNF/NPNT/DMP1/RELL2/DNM2/DMTN/DOCK5/PTK2B/UTRN	63
BP	GO:0007596	blood coagulation	162/6833	331/17913	3.52e-05	0.000281308	RAD51B/PRKCH/TYRO3/RAB5A/THBS1/AP3B1/MERTK/ADRA2B/PRKCE/CDC42/KDM1A/EHD3/STXBP1/ADAMTS13/VAV2/DOCK9/PRKCQ/GATA3/FOXA2/THBD/LCK/MYL9/SRC/HNF4A/CD40/YWHAZ/FZD6/ZFPM2/F2/DGKZ/PHF21A/ARRB1/UBASH3B/TRPC6/F5/SELP/MFN2/GNB1/CD34/CSRP1/PTPN11/SH2B3/P2RX7/P2RX4/TRPC3/FGA/ZFPM1/APOE/BLOC1S3/EHD2/PRKCG/DGKE/AKAP1/SERPINF2/P2RX5/P2RX1/GP1BA/ARRB2/ALOX12/PIK3R6/PIK3R5/COL1A1/SLC4A1/ITGA2B/ITGB3/MAFG/C1QTNF1/P…	162
BP	GO:0060444	branching involved in mammary gland duct morphogenesis	18/6833	22/17913	3.54e-05	0.000282675	ESR1/EPHA2/WNT4/SRC/PGR/KDM5B/TBX3/TGFB1/MSX2/PML/WNT5A/DDR1/BTRC/AR/CSF1/VDR/PHB2/AREG	18
BP	GO:0090287	regulation of cellular response to growth factor stimulus	138/6833	276/17913	3.58e-05	0.000285644	DLL1/CTDSPL2/SNW1/TGFB3/PPM1A/BMP4/FBN1/THBS1/GREM1/NEO1/SKOR1/SMAD3/SMAD6/ROBO1/LTBP1/WNT4/EMILIN1/SOX11/DAB2IP/CRB2/ABL1/NOTCH1/ADAMTSL2/FGF9/FLT1/GATA3/ZEB1/BAMBI/PMEPA1/PTPN1/DOK5/PTP4A3/CREB3L1/NUMA1/DKK3/BCL9L/DSTYK/PRDM16/HES5/SKI/BMPR2/FGF2/HHIP/GLG1/ZNF423/MT3/TGFB1/CADM4/PRKD2/FUZ/MTMR4/MYO1C/MYOCD/UBB/EPN2/ITGA3/LRP2/SOST/ITGB3/DLX1/SMURF2/HGS/UBE2O/FGF18/MSX2/FOXD1/FGF10/DAB2/ADAMTS12…	138
BP	GO:0031668	cellular response to extracellular stimulus	127/6833	251/17913	3.59e-05	0.000285919	SNW1/ZFYVE1/MAX/EIF2AK4/RYR3/EIF2AK2/WNT4/NCOA1/TSC1/FOXO1/SESN2/FOXA2/KCNB1/KLF10/GDAP1/PENK/SNAI2/GSDMD/HSF1/SLC39A4/AMBRA1/P2RY2/FOLR2/RRP8/MYOD1/CBL/PIK3C2B/NUAK2/MTOR/BMPR2/DEPDC5/MTMR3/GAS2L1/SSH1/GCN1/P2RX7/P2RX4/IL15/INHBB/USF2/AXL/ARHGAP35/TRPM4/NR4A2/PPM1D/TRPV1/MYBBP1A/CD68/MYH13/MYOCD/ADORA2B/COL1A1/PPP1R9B/PDK2/WDR45B/ITGA6/BAIAP2/WIPI1/CPEB4/CARTPT/NFE2L2/PRKAA1/DAP/SRD5A1/FES/CIB2/…	127
BP	GO:0007584	response to nutrient	111/6833	215/17913	3.65e-05	0.000289757	SNW1/HLCS/ALDH1A2/RYR3/PKM/SLC8A1/DNMT3A/NCOA1/ASS1/GRIN1/FOXA2/BMP7/DNMT3B/HPCA/CD40/GDAP1/TTPA/PENK/SNAI2/HSF1/ACSL3/P2RY2/FOLR2/KCNJ11/APOA1/IGFBP2/MTHFR/MTOR/CREB1/SSH1/P2RX7/P2RX4/TRPC3/IL15/STAT1/NOD2/DHODH/USF2/TGFB1/GIPR/TRPM4/TRIM25/SLC6A4/TRPV1/P2RX5/P2RX1/COL1A1/PDK2/RARA/GCGR/BAIAP2/SRSF2/STC2/MAP1B/ITGA2/NNT/HMGCS1/SLC6A19/FES/CIB2/EGFR/C2/SRF/PIM1/PPARD/GCLC/LIPG/EPO/MGMT/PTEN/SFRP1…	111
BP	GO:0014068	positive regulation of phosphatidylinositol 3-kinase signaling	49/6833	81/17913	3.69e-05	0.000291458	IRS2/FLT3/FLT1/SRC/F2/PRR5L/CBL/ERBB4/TGFB2/SELP/MYOC/PIK3CD/CD28/OSM/PIK3R5/CSF3/SOX9/PIK3R1/UBE3A/NTRK3/PLXNB1/TNF/PPARD/RGL2/MAZ/NCF1/EPO/PDGFA/PIK3AP1/UNC5B/SIRT1/HAX1/LEP/WNT16/PIK3CG/RELN/ERBB3/IGF1/PIK3CA/PTPN6/NTF3/PDGFB/PRR5/PDGFRB/PIK3CB/NKX3-1/NTRK2/SEMA4D/FYN	49
BP	GO:0046849	bone remodeling	49/6833	81/17913	3.69e-05	0.000291458	TGFB3/GREM1/EPHA2/SRC/CTHRC1/TRAF6/LGR4/TPH1/TMEM119/P2RX7/DEF8/TGFB1/NF1/P3H4/PLEKHM1/ITGB3/CARTPT/CSK/EGFR/CTNNB1/MITF/PTH1R/INPP5D/NCDN/SIGLEC15/MC4R/TNFRSF11A/RAC1/ADAM8/SFRP1/SYT7/S1PR1/NOTCH2/BGLAP/LEP/WNT16/PDK4/RAC2/CSF1R/PPARGC1B/ADRB2/RAB3D/CLDN18/PTK2B/SYK/HTR1B/GJA1/IL20RA/TNFAIP3	49
BP	GO:0045787	positive regulation of cell cycle	180/6833	373/17913	3.72e-05	0.000293282	RAD51B/INO80/MEIS2/RCC2/PGGT1B/CNOT11/TGFA/MTA3/PRKCE/CDC42/WNT4/MAPRE3/ROCK2/DAB2IP/CDK9/ABL1/POU4F1/PLCB1/CCNY/SVIL/INSM1/CDC25B/PTK6/KIF3B/E2F1/SRC/FAM83D/UBXN2B/HSF1/ZNF16/TNKS1BP1/GDPD5/NUMA1/CDK5R2/RRP8/USP2/CXCR5/DRD2/RDX/BTG2/DYRK3/IL10/TGFB2/HNRNPU/TP73/ZBTB17/CD28/PROX1/KIF14/MIF/THOC5/CHEK2/PTPN11/TBX3/CIT/ZNF268/CDK10/RBL2/CNOT1/E2F4/SMPD3/CCNE1/SIRT2/CCNT2/TGFB1/BAX/FLT3LG/MED25/CNOT…	180
BP	GO:0006476	protein deacetylation	48/6833	79/17913	3.76e-05	0.000295933	DYRK1A/SPRED1/PINK1/SPRED2/NACC2/FRY/ELK4/SKI/SIRT2/TGFB1/PRKD2/SPHK2/PER1/PHB/HDAC5/MAPT/SIRT7/PRKAA1/NIPBL/MORF4L1/SIN3A/RCOR1/HDAC11/SIRT5/HDAC4/PER2/VEGFA/SFPQ/FNTA/ING2/SIRT1/MIER1/FOXP3/ZBTB7B/HDAC7/BAZ2A/KDM5A/EP300/HDAC10/PRDM5/CAMK2D/SAP30L/MIER2/SIRT6/AKAP8/AKAP8L/SAP30/CCAR2	48
BP	GO:0060688	regulation of morphogenesis of a branching structure	37/6833	57/17913	3.76e-05	0.000296007	ESR1/BMP4/GREM1/SIX2/RTN4/PAX8/ABL1/RXRA/BMP7/SNAI2/LGR4/TGFB1/LHX1/HNF1B/SOX9/FGF10/GDNF/BTBD7/CTNNB1/WNT5A/TNF/FKBPL/VEGFA/SOX8/PDGFA/SFRP1/AR/MAGED1/TACSTD2/SHH/SMO/WNT2/MAP3K13/NTN4/PHB2/SHOX2/SIRT6	37
BP	GO:0007599	hemostasis	164/6833	336/17913	3.8e-05	0.000297965	RAD51B/PRKCH/TYRO3/RAB5A/THBS1/AP3B1/MERTK/ADRA2B/PRKCE/CDC42/KDM1A/EHD3/STXBP1/ADAMTS13/VAV2/DOCK9/PRKCQ/GATA3/FOXA2/THBD/LCK/MYL9/SRC/HNF4A/CD40/YWHAZ/FZD6/ZFPM2/F2/DGKZ/PHF21A/ARRB1/UBASH3B/TRPC6/F5/SELP/MFN2/GNB1/CD34/CSRP1/PTPN11/SH2B3/P2RX7/P2RX4/TRPC3/FGA/ZFPM1/APOE/BLOC1S3/EHD2/PRKCG/DGKE/AKAP1/SERPINF2/P2RX5/P2RX1/GP1BA/ARRB2/ALOX12/PIK3R6/PIK3R5/COL1A1/SLC4A1/ITGA2B/ITGB3/MAFG/C1QTNF1/P…	164
BP	GO:0010675	regulation of cellular carbohydrate metabolic process	76/6833	138/17913	3.8e-05	0.000297965	ESRRB/KAT2B/PPP1R3E/PRKCE/WDR5/IRS2/FOXO1/PTAFR/SESN2/FOXA2/NTSR1/PPP1R3D/SOGA1/SRC/NCOA2/IRS1/SLC45A3/PFKFB2/MTOR/ADIPOR1/ACACB/MLYCD/CBFA2T3/AKT2/PDK2/NFE2L1/NR1D1/KAT2A/STAT3/SLC25A12/FOXK2/GCGR/C1QTNF1/C1QTNF3/AKT1/MST1/PTH1R/HRH1/PASK/PPP1R3G/HDAC4/ZMPSTE24/FOXK1/DDIT4/SIRT1/ACTN3/PPP1CA/OGT/RGN/FAM3A/PPP1R3F/GSK3B/RORC/CLK2/CD244/SLC35B4/LEP/GCK/ADCYAP1R1/PDK4/DYRK2/IGF1/GNB3/TIGAR/EP300/PP…	76
BP	GO:0021761	limbic system development	61/6833	106/17913	3.82e-05	0.000298681	OTP/DRD1/ALK/NCOA1/TSC1/GSX1/XRN2/SLC32A1/CDK5R2/DRD2/BTG2/NRP2/PROX1/KIF14/NF2/LHX5/TBX3/BBS2/PHLPP2/RAB3GAP1/BAX/ZEB2/CDK5R1/NF1/PAFAH1B1/TBR1/KDM6B/UBB/RARA/HAP1/EZH1/DLX1/DLX2/SRD5A1/NEUROD1/FEZF2/ID4/SRF/RAX/EMX2/PTEN/CASP3/KIRREL3/FGF13/PLXNA3/GSK3B/BCAN/HTR5A/CDK5/EZH2/CNTNAP2/SMO/GLI3/RELN/CDK6/EPHA5/PTPRS/WNT3A/NR4A3/NEFL/POU3F2	61
BP	GO:0001508	action potential	69/6833	123/17913	3.86e-05	0.000301068	HCN4/DRD1/KCNN2/SLC8A1/CNR2/SLC9A1/CACNB2/NTSR1/KCNB1/KCNE3/SCN3B/SCN4B/RNF207/YWHAH/ATP2A2/P2RX4/TRPM4/MYH14/KCNJ3/P2RX1/CACNA1G/JUP/CNTNAP1/GJC1/SCN4A/KCNJ2/NTRK3/AKAP6/BIN1/GPD1L/SCN5A/SCN10A/CACNA1D/DSP/GPR35/DSG2/NEDD4L/CLN3/KCNIP2/ANK3/RYR2/DMD/FGF13/FLNA/KCND3/ATP1A1/GJA5/CHRNB2/KCNH2/CLCN1/DLG1/KCND2/CAV1/NRCAM/CACNA2D1/AKAP9/CACNB3/KCNMB4/PKP2/KCNMB3/KCNA5/CACNA1C/CAMK2D/ANK2/GLRA1/HCN2/…	69
BP	GO:0008344	adult locomotory behavior	46/6833	75/17913	3.87e-05	0.000301257	DRD1/TSC1/GRIN1/OPRD1/FOXA2/ABHD12/NTSR1/PREX2/CHD7/EPHA4/OTOG/DRD2/CNTN2/SEZ6L/GLRB/EN1/LGI4/SPTBN4/GRIN2D/NTF4/NR4A2/SEZ6/PAFAH1B1/ARRB2/EFNB3/HOXB8/CNP/HOXD9/GDNF/CHL1/GIGYF2/NPC1/NTAN1/PPT1/ZMPSTE24/INPP5F/CXCL12/CEND1/DRD4/MECP2/KCNJ10/GBX1/HIPK2/GLRA1/ZIC1/DMRT3	46
BP	GO:0035050	embryonic heart tube development	46/6833	75/17913	3.87e-05	0.000301257	DLL1/SMAD3/NOTO/IFT172/NOTCH1/OVOL2/SOX18/SOX17/FOXH1/C2CD3/YAP1/RNF207/TBX3/TMED2/DNAAF1/FOXC2/MEGF8/TEAD2/ACVR1/CCDC40/NKX2-5/CTNNB1/WNT5A/IFT122/FOXC1/TRAF3IP1/SRF/MIB1/IFT57/SUFU/FGF8/LBX1/NODAL/RYR2/ZIC3/GJA5/VANGL2/SHH/SMO/HES1/PKD2/HAND1/WNT3A/HAND2/GATA4/GJA1	46
BP	GO:0001649	osteoblast differentiation	114/6833	222/17913	3.91e-05	0.000301839	SMOC1/BMP4/GREM1/EPHA2/ITGA11/SMAD3/SMAD6/SNRNP200/WNT4/ID3/SOX11/NOTCH1/FGF9/JAG1/UCMA/RRBP1/GTPBP4/BMP7/TP53INP2/ZHX3/CEBPB/CTHRC1/PENK/SNAI2/CREB3L1/LGR4/HNRNPU/MYOC/SKI/TNN/DHX9/BMPR2/TMEM119/SATB2/SMAD1/GLI2/FBL/TRPM4/CLTC/ACVR1/NF1/MYBBP1A/COL1A1/PHB/NBR1/MRC2/FASN/ALYREF/AXIN2/SH3PXD2B/MSX2/SEMA7A/AKT1/ACVR2B/CTNNB1/PTH1R/LIMD1/BMP6/ID4/HDAC4/TWIST2/TNF/CLIC1/RUNX2/SOX8/ACHE/FAM20C/SUFU/SF…	114
BP	GO:0006875	cellular metal ion homeostasis	220/6833	467/17913	3.91e-05	0.000301839	ESR1/SLC30A4/MYO5A/ANXA2/RYR3/JPH4/NEDD8/SMAD3/ERO1A/DRD1/TMEM178A/SLC8A1/THADA/PRKCE/TTC7A/CALM2/SLC30A3/KCNK3/SLC30A2/NCS1/ABL1/GRIN1/SLC9A1/ATP7B/HTR2A/CACNB2/HCRTR1/NTSR1/VAPB/LCK/TGM2/PLCG1/JPH2/CD40/SLC30A8/JPH1/CHD7/ADCY8/APLNR/F2/THY1/DRD2/TRPC6/ADORA1/KISS1/SLC41A1/CD55/GNB1/ABL2/FLVCR1/SLC30A1/TRPV4/SPPL3/SLC8B1/NOS1/ATP2A2/P2RX7/P2RX4/TRPC3/FGF2/EDNRA/JPH3/MT3/CX3CL1/CNGB1/ATP6V0D1/RYR…	220
BP	GO:0035329	hippo signaling	27/6833	38/17913	3.91e-05	0.000301839	SAV1/AJUBA/SOX11/LATS2/YWHAB/DCHS1/AMOTL1/YAP1/NF2/FAT4/WTIP/TEAD2/NEK8/DVL2/TJP1/LIMD1/TEAD3/CASP3/WWC2/DLG5/AMOT/WWC3/TEAD4/PJA2/WWC1/AMOTL2/TJP2	27
BP	GO:2001222	regulation of neuron migration	27/6833	38/17913	3.91e-05	0.000301839	FLRT2/ZNF609/CTNNA2/DAB2IP/NSMF/SCRT2/SCRT1/ERBB4/SRGAP2/TNN/FBXO31/CX3CL1/STAT3/NIPBL/ULK4/NRG1/NRG3/GPR173/FLNA/LRIG2/ARHGEF2/RELN/NKX6-1/CAMK2A/IGSF10/SOX14/PLAA	27
BP	GO:0048332	mesoderm morphogenesis	45/6833	73/17913	3.92e-05	0.000301939	BMP4/EPHA2/SMAD3/TLX2/SIX2/CRB2/BMP7/EYA2/SOX17/SCX/EXT2/BMPR2/NF2/TBX3/SMAD1/FOXF1/FOXC2/EPB41L5/ACVR1/KDM6B/ITGA3/ITGB3/ITGB4/PRKAR1A/ITGA2/EOMES/WNT5A/SETD2/FOXC1/TRIM15/SRF/TBX6/BMPR1A/NODAL/TAL1/KDM6A/WLS/EXOC4/INHBA/TXNRD1/HAND1/PRKACA/WNT3A/NR4A3/POFUT2	45
BP	GO:0014031	mesenchymal cell development	41/6833	65/17913	3.97e-05	0.000305065	BMP4/ALDH1A2/SOX11/NOTCH1/JAG1/PHACTR4/OVOL2/LAMA5/BMP7/SNAI2/FN1/ERBB4/NRP2/KLHL12/CORO1C/EDNRA/FOXC2/ZEB2/ACVR1/SOX9/GDNF/FOXC1/BCL2/SOX8/HEYL/MAPK3/NOLC1/NRG1/BMPR1A/RET/EFNB1/TBX1/SHH/SMO/HES1/PHOX2B/FAM172A/TCOF1/NRTN/HAND2/HEY2	41
BP	GO:0071300	cellular response to retinoic acid	41/6833	65/17913	3.97e-05	0.000305065	SNW1/ALDH1A2/LTK/SETX/EPHA3/PTK6/WNT6/YAP1/CREB1/ABL2/FZD7/FZD10/TEAD2/SLC6A4/SERPINF1/COL1A1/RARA/SOX9/NTRK3/WNT5A/TWF2/PTK7/YES1/RET/FZD4/TBX1/STRA8/LEP/HOXA2/AQP1/WNT2/WNT10B/PHB2/WNT5B/WNT7B/WNT9A/WNT3A/RORB/PTK2B/TNC/MYB	41
BP	GO:0097106	postsynaptic density organization	22/6833	29/17913	4.03e-05	0.000308794	ARF6/NRXN1/ZMYND8/CBLN1/LRFN1/NLGN2/NTRK3/SYNGAP1/CDH2/PTEN/DLG2/NRXN2/LRFN4/DLG3/OPHN1/DLG1/LRRC4/RELN/SHANK3/GRID2/PTPRS/PTPRD	22
BP	GO:0009895	negative regulation of catabolic process	143/6833	288/17913	4.07e-05	0.000310447	ANXA2/HERC1/BMF/CHMP4A/SMAD3/PINK1/DYSF/RPL11/DAB2IP/GOLGA2/TSC1/MYCBP2/CSNK2A1/E2F1/AZIN2/LAPTM4B/ADGRB1/EPHA4/PDE3B/IL10RA/MTMR2/ADORA1/MAPKAPK2/IL10/UCHL5/HNRNPU/MTOR/DFFA/DHX9/PKP1/USP30/ACACB/BANP/CBFA2T3/N4BP1/MT3/FAM192A/SIRT2/ZFP36/SNRNP70/PRKCG/NOS2/RILP/PHF23/SMCR8/PHB/CDK5RAP3/STAT3/TLK2/SLC25A12/FOXK2/USP36/GRIN2C/AXIN2/PAIP1/PRKAA1/GDNF/DAP/FURIN/CRTC3/PML/MAP1A/AKT1/EGFR/MYD88/WDR6/…	143
BP	GO:0030522	intracellular receptor signaling pathway	136/6833	272/17913	4.07e-05	0.000310447	ESR1/SNW1/ESRRB/ALDH1A2/PIAS1/KDM3A/LBH/ASXL2/NCOA1/PUM2/NR5A1/NR6A1/RXRA/ARID1A/CREM/PTF1A/PMEPA1/ZCCHC3/ASXL1/NCOA6/SLA2/SRC/NCOA3/UBR5/SNAI2/FOXH1/CRY2/TRAF6/TRIM68/NLRX1/PGR/YAP1/ESRRG/PARP1/NR5A2/YWHAH/DDX54/NCOR2/POU4F2/CYLD/NOD2/CNOT1/CCNE1/ZNF536/LSM14A/ACTN4/EGLN2/NR4A2/DCBLD2/ARRB2/ALOXE3/PER1/TRIM16/UBB/NCOR1/PHB/THRA/NR1D1/RARA/STAT3/NPLOC4/SEC14L1/MAP2K6/ERBIN/DAB2/OTULIN/UBE3A/PML/S…	136
BP	GO:0033044	regulation of chromosome organization	153/6833	311/17913	4.1e-05	0.000312475	TCP1/MAP3K4/RPS6KA5/SNW1/PIF1/RTF1/PAX7/APC/PINK1/CCT7/KDM1A/KDM3A/CDK9/SET/MPHOSPH8/PRKCQ/GATA3/RTEL1/DNMT3B/SRC/ZNF335/UBR5/SNAI2/TRIP12/PARP10/SPI1/NAT10/ARRB1/NUMA1/CTR9/KMT2A/KDM4D/PARP1/HNRNPU/MTHFR/SKI/CENPF/NEK7/SMARCB1/MORC2/LIF/SART3/MAPKAPK5/NOS1/HECW2/CTCF/ACD/TERF2/KMT2B/TGFB1/PAXBP1/PRKD2/SPHK2/RUVBL2/PNKP/ZNF274/TRIM28/TEX14/SUPT6H/SMG6/AURKB/CTC1/MYOCD/CENPV/MLLT6/KAT2A/TLK1/MAPT/…	153
BP	GO:0031669	cellular response to nutrient levels	113/6833	220/17913	4.16e-05	0.000316354	SNW1/ZFYVE1/MAX/EIF2AK4/RYR3/EIF2AK2/WNT4/NCOA1/TSC1/FOXO1/SESN2/FOXA2/KCNB1/KLF10/GDAP1/PENK/SNAI2/HSF1/SLC39A4/AMBRA1/P2RY2/FOLR2/RRP8/MYOD1/CBL/PIK3C2B/NUAK2/MTOR/BMPR2/DEPDC5/MTMR3/GAS2L1/SSH1/GCN1/P2RX7/P2RX4/IL15/INHBB/USF2/TRPM4/PPM1D/TRPV1/MYBBP1A/CD68/MYH13/COL1A1/PDK2/WDR45B/BAIAP2/WIPI1/CPEB4/CARTPT/NFE2L2/PRKAA1/DAP/SRD5A1/FES/CIB2/SLC38A3/ATG7/EHMT2/SRF/PIM1/CDKN1A/RNF152/BCL2/NPRL3/…	113
BP	GO:0031279	regulation of cyclase activity	28/6833	40/17913	4.35e-05	0.000329792	LTB4R2/HPCA/STIM1/PDZD3/ORAI1/NF1/RCVRN/ADORA2B/CRHR1/TIMP2/NPR3/GRM7/CACNA1D/GRM2/GUCA1B/MAPK14/GALR1/MAPK3/GNAI3/NOS3/GRM3/AKAP9/CACNA1C/GALR3/DRD5/ADGRV1/P2RY13/GABBR2	28
BP	GO:0048286	lung alveolus development	28/6833	40/17913	4.35e-05	0.000329792	TGFB3/BMP4/PKDCC/RC3H2/ASXL1/PGR/ABCA12/CREB1/ERRFI1/BMPR2/LIF/FOXF1/SMPD3/ATXN1L/CIC/MYOCD/FGF10/STRA6/GATA6/STK40/EDN2/PDGFA/SFTPD/TNS3/FOXP2/PHF14/FLT4/TCF21	28
BP	GO:0030048	actin filament-based movement	73/6833	132/17913	4.45e-05	0.000336955	SYNE2/MYO5A/MYO1E/KCNN2/SLC9A1/WASF2/CACNB2/MYLK2/MYBPC3/MYO7A/DES/KCNE3/VIL1/PARVA/SCN3B/SCN4B/ADORA1/RNF207/TNNT2/MYO1B/EPB41L5/ACTN4/TRPM4/MYH14/MYBPC2/KCNJ3/MYO19/MYO1C/MYH10/MYH8/CACNA1G/JUP/GJC1/KCNJ2/PDE4D/TTN/BIN1/GPD1L/SCN5A/CACNA1D/DSP/DSG2/ROCK1/NEDD4L/EMP2/RYR2/ACTN3/DMD/FLNA/FNBP1L/KCND3/ATP1A1/GJA5/TPM3/KCNH2/DLG1/CAV1/CACNA2D1/MYL6/MYL6B/MYH9/PKP2/KCNA5/CACNA1C/SUN2/CAMK2D/ANK2/SGC…	73
BP	GO:0030041	actin filament polymerization	79/6833	145/17913	4.48e-05	0.000337927	SPTB/TMOD2/ARF6/SPTBN5/FMN1/JMY/IQGAP2/ADD2/PRKCE/SPTBN1/NCK2/CAPG/CTNNA2/ACTR2/SPTAN1/DIAPH3/PREX1/ARFGEF1/TTC17/FCHSD2/VIL1/RDX/MTOR/ABI2/LMOD1/HIP1R/SPIRE2/CARMIL2/NPHS1/ACTR3/PLEKHG2/SPTBN4/VASP/MYO1C/PFN1/CSF3/GRB2/RICTOR/WHAMM/EVL/BIN1/VILL/BRK1/ARPC4/TWF2/CARMIL1/TRIM27/AIF1/FHOD3/MSRB1/ELN/ARPC1B/RAC1/BAG4/CORO1B/SPTBN2/ARHGAP6/TENM1/PAK3/WAS/MICALL2/TMOD4/HAX1/DLG1/COBL/TWF1/TRIOBP/PICK1…	79
BP	GO:0007173	epidermal growth factor receptor signaling pathway	65/6833	115/17913	4.67e-05	0.000351202	RPS6KA5/DOK1/TGFA/SOS1/SOCS5/CDC42/EFEMP1/NCK2/DAB2IP/MVB12B/ABL1/ARHGEF7/KIF16B/STAM/ZGPAT/PTK6/SRC/PLCG1/PTPRJ/ARAP1/VIL1/CBL/ADORA1/ERRFI1/PTPN11/HIP1R/FBXW7/BCAR1/CDH13/TGFB1/STAM2/GRB7/HAP1/HGS/GRB2/SOX9/PIK3R1/ERBIN/ITGA1/AKT1/EGFR/ARF4/DGKD/FAM83B/GAREM1/PDPK1/NCF1/HIP1/AFAP1L2/NEURL1/PLCE1/SH3KBP1/RNF115/SHC1/PTPN12/AGR2/PIK3CA/GPRC5A/AREG/ZFYVE28/HBEGF/CAMLG/RNF126/EPS15L1/SHC3	65
BP	GO:0042471	ear morphogenesis	65/6833	115/17913	4.67e-05	0.000351202	ATP6V1B1/SIX2/EPHB2/PAX8/OTX1/GRHL3/FGF9/ATP8A2/GATA3/MYO3A/ZEB1/MAFB/OSR2/FZD6/CTHRC1/CHD7/MYO7A/USH1C/PRRX1/DVL1/PROX1/SALL1/GLI2/ABR/DVL2/MYO15A/MYO3B/NAGLU/FZD2/USH1G/SOX9/FOXI1/FGF10/PRKRA/NIPBL/STRC/LRIG1/WNT5A/GATA2/PTK7/TSHZ1/MAPK3/HMX2/HMX3/FGF8/BCR/TBX1/SCRIB/COL11A1/VANGL2/HOXA2/COL2A1/LRIG3/TRIOBP/CELSR1/ATOH1/CHRNA9/OTOP1/NKX3-2/NEUROG1/ZIC1/WNT3A/NR4A3/ROR2/SOBP	65
BP	GO:0106106	cold-induced thermogenesis	78/6833	143/17913	4.73e-05	0.000354552	TSHR/DIO2/GATM/PLCL2/TLE3/APC/IL18R1/ALMS1/EPAS1/KDM1A/KDM3A/NOTCH1/DBH/EHMT1/GPR3/CEBPB/HSF1/LGR4/ESRRG/MFN2/PRDM16/ADIPOR1/PRKAB1/PGAM5/PDGFC/IL15/FOXC2/ZNF423/NOVA2/CNOT3/KDM6B/TRPV2/THRA/NR1D1/MAP2K6/PRLR/NPR3/IGF1R/DYNC1H1/ACVR2B/IP6K1/IRF4/PER2/VEGFA/ZNF516/CIDEA/IL4R/ACHE/ADRB1/FFAR4/ADRB3/ACSL1/ACTN3/CPT2/OGT/DOCK7/MFAP2/TFE3/ZBTB7B/LEP/CAV1/GRB10/HOXC10/WNT10B/DDIT3/STAT6/ADIPOR2/PHOX2B/…	78
BP	GO:0120161	regulation of cold-induced thermogenesis	78/6833	143/17913	4.73e-05	0.000354552	TSHR/DIO2/GATM/PLCL2/TLE3/APC/IL18R1/ALMS1/EPAS1/KDM1A/KDM3A/NOTCH1/DBH/EHMT1/GPR3/CEBPB/HSF1/LGR4/ESRRG/MFN2/PRDM16/ADIPOR1/PRKAB1/PGAM5/PDGFC/IL15/FOXC2/ZNF423/NOVA2/CNOT3/KDM6B/TRPV2/THRA/NR1D1/MAP2K6/PRLR/NPR3/IGF1R/DYNC1H1/ACVR2B/IP6K1/IRF4/PER2/VEGFA/ZNF516/CIDEA/IL4R/ACHE/ADRB1/FFAR4/ADRB3/ACSL1/ACTN3/CPT2/OGT/DOCK7/MFAP2/TFE3/ZBTB7B/LEP/CAV1/GRB10/HOXC10/WNT10B/DDIT3/STAT6/ADIPOR2/PHOX2B/…	78
BP	GO:0014047	glutamate secretion	29/6833	42/17913	4.76e-05	0.000356218	STXBP1/SNAP25/NTSR1/RIMS1/PPFIA4/ADORA1/P2RX7/RAB3GAP1/PPFIA3/SLC17A7/TSPOAP1/NF1/TRPV1/VAMP2/GRM7/GRM2/PPFIA1/SLC1A7/ADORA2A/SYT1/PPFIA2/AVPR1A/CPLX1/GIPC1/SLC1A6/SLC1A1/APBA1/UNC13B/NTRK2	29
BP	GO:0043255	regulation of carbohydrate biosynthetic process	55/6833	94/17913	4.8e-05	0.000358752	ESRRB/KAT2B/PPP1R3E/WDR5/IRS2/FOXO1/PTAFR/SESN2/NTSR1/PPP1R3D/SOGA1/IRS1/MTOR/SMPD3/AKT2/TGFB1/AP2A1/CLTC/PDK2/NR1D1/KAT2A/FOXK2/C1QTNF3/AKT1/MST1/PTH1R/HRH1/PASK/PPP1R3G/FOXK1/SIRT1/PPP1CA/OGT/FAM3A/PPP1R3F/GSK3B/CLK2/CD244/SLC35B4/LEP/GCK/ADCYAP1R1/DYRK2/IGF1/PDGFB/EP300/PPARA/NFKB1/DGKQ/P2RY1/C1QTNF2/INSR/PTK2B/SIK1/ENPP1	55
BP	GO:0003382	epithelial cell morphogenesis	23/6833	31/17913	4.91e-05	0.000365193	DACT2/HRH2/CLIC4/GRHL2/RILPL2/RILPL1/EPB41L5/SIPA1L3/SPINT2/PECAM1/BCL11B/FLNB/NOTCH4/ROCK1/CLDN3/PLOD3/FAT1/ST14/AR/HEG1/PALLD/STC1/COL18A1	23
BP	GO:0099084	postsynaptic specialization organization	23/6833	31/17913	4.91e-05	0.000365193	ARF6/NRXN1/NTNG2/ZMYND8/CBLN1/LRFN1/NLGN2/NTRK3/SYNGAP1/CDH2/PTEN/DLG2/NRXN2/LRFN4/DLG3/OPHN1/DLG1/LRRC4/RELN/SHANK3/GRID2/PTPRS/PTPRD	23
BP	GO:0060538	skeletal muscle organ development	88/6833	165/17913	4.93e-05	0.000365854	DLL1/PAX7/HOMER1/FOXN2/SOX11/ASS1/GTF3C5/SVIL/MYLK2/CHRND/MSC/SOX17/DNER/SCX/WT1/MYOD1/BCL9L/BTG2/HLX/DISP1/ZBTB18/SKI/NPHS1/RYR1/CCNT2/TGFB1/MYH14/NF1/MYOCD/HOXD9/PRKAA1/STRA6/ASB2/EOMES/CTNNB1/KLHL40/FLNB/RBM24/GPC1/HDAC4/FLOT1/MAPK14/LEMD2/MYOM1/BCL2/SOX8/HEYL/MYH15/ELN/HIVEP3/VAX1/NEURL1/ANKRD2/TLL2/MYOM2/MYOZ1/DMRTA2/ACTN3/MTM1/TBX1/BCL9/MEF2D/IGSF8/SHH/CDK5/SMO/FOXP2/CAV1/MYF6/WNT10B/MYL6/M…	88
BP	GO:0007498	mesoderm development	71/6833	128/17913	4.94e-05	0.000365854	ZFP36L1/BMP4/EPHA2/SMAD3/TLX2/SIX2/CRB2/POU4F1/BMP7/EYA2/ZFPM2/EXT1/SOX17/SCX/FOXH1/EXT2/YAP1/MIXL1/BMPR2/NF2/TBX3/SMAD1/FOXF1/FOXC2/IRX3/EPB41L5/TEAD2/ACVR1/CTDNEP1/KDM6B/HES7/ITGA3/ITGB3/ITGB4/PRKAR1A/ITGA2/EOMES/ACVR2B/WNT5A/SETD2/FOXC1/TRIM15/VEGFA/SRF/SMAD4/TBX6/FGF8/TIE1/BMPR1A/NODAL/TAL1/OVOL1/KDM6A/BTK/WLS/TBX1/SHH/EXOC4/SMO/INHBA/PUS7/IKZF1/GDF11/TXNRD1/HAND1/PPP2CA/AMH/PRKACA/WNT3A/NR4A…	71
BP	GO:0051494	negative regulation of cytoskeleton organization	71/6833	128/17913	4.94e-05	0.000365854	DYRK1A/SPTB/TMOD2/TTBK2/SPTBN5/KAT2B/APC/ADD2/PLEKHH2/SPTBN1/CAPG/CTNNA2/TRIM54/SPTAN1/WASF2/SPEF1/MAPRE1/ARFGEF1/ARAP1/VIL1/RDX/MAP2/MYOC/LMOD1/INPP5J/HIP1R/TMEFF2/CLASP1/KATNB1/CARMIL2/CLIP3/SPTBN4/EML2/SHANK1/TAOK1/PFN1/KAT2A/TBCD/MAP1B/VILL/TWF2/CARMIL1/FHOD3/SMAD4/CCNF/DLC1/CORO1B/SPTBN2/PPFIA1/MID1IP1/TACSTD2/ARHGAP6/MID1/FGF13/WAS/S1PR1/TMOD4/ARHGEF2/NAV3/LIMA1/TWF1/FKBP4/TRIOBP/PICK1/SHAN…	71
BP	GO:0001894	tissue homeostasis	110/6833	214/17913	5.02e-05	0.000370665	ESRRB/RDH12/CROCC/HOMER1/EPAS1/CUBN/TP53INP2/SRC/SCX/TRAF6/TUB/USH1C/ABCA12/YAP1/BARD1/USH2A/CD34/TMEM119/PTPN11/P2RX7/P2RX4/ANKRD11/DEF8/NOD2/BBS2/CNGB1/BAX/FLT3LG/RCN3/NAPSA/ACACA/ZNF830/NF1/AIPL1/PLEKHM1/ITGB3/RAC3/USH1G/SOX9/CARTPT/LPCAT1/NEUROD1/HOMER2/CIB2/CSK/EGFR/CTNNB1/CCDC66/TLR9/PTH1R/RHO/GATA2/FOXC1/ADGRF5/VEGFA/SRF/TULP1/INPP5D/GIGYF2/NCDN/SIGLEC15/MC4R/TNFRSF11A/BCL2/RAC1/ADAM8/NANO…	110
BP	GO:0072077	renal vesicle morphogenesis	16/6833	19/17913	5.1e-05	0.000376366	BMP4/GREM1/FMN1/SIX2/WNT4/PAX8/KIF26B/LIF/STAT1/SALL1/LHX1/SOX9/GDNF/CTNNB1/SOX8/SMO	16
BP	GO:0006914	autophagy	221/6833	471/17913	5.13e-05	0.000377206	SPTLC2/ZFYVE1/HERC1/TBC1D5/VPS39/VPS18/RAB5A/BMF/EIF2AK4/CHMP4A/HK2/MUL1/PINK1/ATP6V1B1/LRSAM1/GOLGA2/ABL1/TSC1/SUPT20H/FOXO1/SESN2/PIP4K2A/STAM/RGS19/CSNK2A1/TRIB3/TP53INP2/SOGA1/SRC/TP53INP1/MTDH/TMEM74/ATP6V1H/RB1CC1/VPS28/ATG13/AMBRA1/UVRAG/ATG9A/PRKAG3/TMEM41B/RUFY4/IL10RA/DRD2/RAB39A/PIK3C2B/IL10/RAB3GAP2/PIKFYVE/FZD5/VPS13D/MFN2/MTOR/ABL2/RNF185/MTMR3/USP30/PRKAB1/CAMKK2/VPS37B/PGAM5/FBXW7…	221
BP	GO:0061919	process utilizing autophagic mechanism	221/6833	471/17913	5.13e-05	0.000377206	SPTLC2/ZFYVE1/HERC1/TBC1D5/VPS39/VPS18/RAB5A/BMF/EIF2AK4/CHMP4A/HK2/MUL1/PINK1/ATP6V1B1/LRSAM1/GOLGA2/ABL1/TSC1/SUPT20H/FOXO1/SESN2/PIP4K2A/STAM/RGS19/CSNK2A1/TRIB3/TP53INP2/SOGA1/SRC/TP53INP1/MTDH/TMEM74/ATP6V1H/RB1CC1/VPS28/ATG13/AMBRA1/UVRAG/ATG9A/PRKAG3/TMEM41B/RUFY4/IL10RA/DRD2/RAB39A/PIK3C2B/IL10/RAB3GAP2/PIKFYVE/FZD5/VPS13D/MFN2/MTOR/ABL2/RNF185/MTMR3/USP30/PRKAB1/CAMKK2/VPS37B/PGAM5/FBXW7…	221
BP	GO:0098732	macromolecule deacylation	52/6833	88/17913	5.3e-05	0.000389272	DYRK1A/SPRED1/PINK1/SPRED2/NACC2/FRY/ABHD12/ELK4/SKI/SIRT2/TGFB1/PRKD2/SPHK2/PER1/PHB/HDAC5/MAPT/NOTUM/SIRT7/PRKAA1/NIPBL/MORF4L1/SIN3A/RCOR1/HDAC11/SIRT5/HDAC4/PER2/VEGFA/SFPQ/PPT1/FNTA/ING2/SIRT1/MIER1/FOXP3/ZBTB7B/HDAC7/BAZ2A/KDM5A/EP300/HDAC10/PRDM5/CAMK2D/SAP30L/ABHD17A/MIER2/SIRT6/AKAP8/AKAP8L/SAP30/CCAR2	52
BP	GO:0006022	aminoglycan metabolic process	86/6833	161/17913	5.55e-05	0.000406232	CHP1/CHST14/HEXA/LYG2/HSPG2/FUCA1/SDC1/GPC6/SLC9A1/ITIH5/SDC3/B4GALT5/SDC2/EXT1/B3GNT7/IMPAD1/ST3GAL1/CHST1/EXT2/LYVE1/PRELP/B3GALT6/AGRN/FGF2/IL15/ST3GAL2/GALNS/SMPD3/HAS3/TGFB1/PGLYRP1/AP2A1/HAS1/CLTC/GALNT5/HS3ST3A1/NAGLU/SGSH/EGFLAM/ACAN/CEMIP/CSPG4/AKT1/ITIH4/HYAL2/HYAL1/CSPG5/FOXC1/GPC1/PIM1/DSEL/B4GALT6/XYLT1/GUSB/GPC2/CHST12/CHST15/HPSE2/ST3GAL3/B4GALT2/CSGALNACT1/HGSNAT/NDST2/SPOCK2/CHST…	86
BP	GO:0007616	long-term memory	24/6833	33/17913	5.77e-05	0.000421942	EIF2AK4/NFATC4/GRIN1/ADCY8/ARC/DRD2/MTOR/APOE/NTF4/SLC17A7/SHANK1/KAT2A/RASGRF1/SRF/BTBD9/NPAS4/MECP2/ADCY1/RELN/CAMK4/PJA2/GRIA1/RGS14/SGK1	24
BP	GO:0050954	sensory perception of mechanical stimulus	85/6833	159/17913	5.88e-05	0.000429247	ATP6V1B1/OTOF/BARHL1/TPRN/HTR2A/MYO3A/TMC2/CHD7/SNAI2/COL4A3/PAX3/MYO7A/TUB/USH1C/OTOG/USH2A/SRRM4/P2RX4/POU4F2/SPTBN4/EML2/MYH14/ASIC2/TRPV1/MYO15A/COL1A1/LRP2/MYO3B/USH1G/ITGA2/NIPBL/HOMER2/CEMIP/STRC/GRM7/LRIG1/CACNA1D/ATP2B2/ESPNL/CLIC5/COL11A2/PIEZO2/LOXHD1/CRYM/OTOA/GJC3/PCDH15/CASP3/CXCL12/CDH23/FZD4/NAV2/EPS8L2/TH/TBL1X/ROR1/TBX1/CDC14A/COL11A1/LRIG2/CHRNB2/NTRK1/ASIC3/ATP6V0A4/OTOGL/CACN…	85
BP	GO:0060976	coronary vasculature development	33/6833	50/17913	6e-05	0.000437095	BMP4/SPRED1/SMAD6/LTBP1/NOTCH1/APLNR/TBX5/MEGF8/AP2B1/MYH10/MYOCD/LRP2/SETD2/PLXND1/VEGFA/SRF/PTK7/GATA6/SUFU/VEGFB/APLN/TBX1/ARID2/PRICKLE1/TAB1/SGCD/PDGFRB/DNM2/HAND2/PCSK5/TGFBR1/HEY2/PRDM1	33
BP	GO:1905477	positive regulation of protein localization to membrane	67/6833	120/17913	6.06e-05	0.000440116	EZR/PRKCH/ARF6/CHP1/EPHA2/PRKCE/SPTBN1/EPHB2/EPHA3/E2F1/HPCA/YWHAB/KCNB1/YWHAZ/STX3/ACSL3/LRP4/VIL1/KCNJ11/TP53BP2/TP73/ARHGEF16/YWHAH/SSH1/CLIP3/AKT2/TGFB1/AP2B1/CDK5R1/MYO1C/MIEF2/ITGA3/STAC2/ERBB2/NMT1/PIK3R1/NKD2/CEMIP/PTPN9/PPP1R13B/AKT1/EGFR/STAC/TNF/MTCL1/BCL2/PDPK1/STX4/YWHAG/CNPY4/RAB11FIP2/ANK3/PAK1/WNK3/CDK5/DLG1/RAMP3/AGR2/CACNB3/LRP1/CACNG2/PRKCI/MIEF1/TFDP2/WNT3A/PPP3CC/FYN	67
BP	GO:0001570	vasculogenesis	47/6833	78/17913	6.07e-05	0.000440116	QKI/ZFP36L1/MYO1E/SPRED1/EPHA2/NOTCH1/EGFL7/SOX18/ZFPM2/SOX17/APLNR/WT1/YAP1/CD34/MYO18B/TBX5/FBXW7/FOXF1/TGFB1/TEAD2/MYOCD/GJC1/NKX2-5/CTNNB1/SETD2/VEGFA/CUL7/EMP2/HIF1AN/TIE1/ZMIZ1/FZD4/AMOT/HEG1/SHH/PAXIP1/SMO/CCM2/CAV1/HDAC7/WNT7B/TIPARP/RASA1/PDGFRB/JUNB/NTRK2/HEY2	47
BP	GO:0008589	regulation of smoothened signaling pathway	47/6833	78/17913	6.07e-05	0.000440116	IFT172/PDCL/FGF9/C2CD3/STK36/DISP1/PRRX1/HHIP/GLI2/RPGRIP1L/MEGF8/FUZ/TUBD1/KCTD11/TTC21B/FGF10/KIF7/IFT122/TRAF3IP1/RUNX2/SCUBE3/IFT140/CREBBP/GLIS2/MGRN1/WDR11/SUFU/BTRC/SFRP1/PTCH2/DLG5/GPR161/SHH/GLI3/GLI1/TULP3/SCUBE1/SHOX2/EVC/FBXL17/CTNNA1/ZIC1/PRKACA/WNT9A/GAS1/PTCH1/ENPP1	47
BP	GO:0060401	cytosolic calcium ion transport	84/6833	157/17913	6.23e-05	0.000451168	MYO5A/JPH4/ERO1A/DRD1/SLC8A1/PRKCE/CALM2/ABL1/GRIN1/HTR2A/NTSR1/LCK/PLCG1/JPH2/JPH1/CHD7/APLNR/F2/THY1/DRD2/SLC8B1/NOS1/ATP2A2/P2RX7/P2RX4/TRPC3/FGF2/JPH3/CX3CL1/RYR1/TGFB1/CALM3/GRIN2D/BAX/TRPV1/P2RX5/HAP1/GRIN2C/PDE4D/CEMIP/TRPM1/PML/AKAP6/BDKRB1/ITPR1/ITPR3/BAK1/BCL2/PDPK1/GRIN2A/EPO/MCU/RYR2/TPCN2/DMD/RASA3/MCOLN3/TRPV6/RAMP3/ADCYAP1R1/CAV1/CACNA2D1/CACNB3/DDIT3/ITPR2/GRIN2B/PTPN6/CACNA1C/CAM…	84
BP	GO:0019722	calcium-mediated signaling	98/6833	188/17913	6.26e-05	0.000452572	MYO5A/EFHB/CHP1/JPH4/SLC8A1/CALM2/RCAN3/NR5A1/GRIN1/SLC9A1/ADGRB2/SLA2/PLCG1/HPCA/JPH2/JPH1/RCAN1/PTPRJ/SELP/MTOR/NR5A2/SPPL3/NOS1/P2RX7/P2RX4/CAMKK2/CDH13/JPH3/NFAT5/CALM3/GRIN2D/TRPM4/P2RX5/PDK2/NEUROD2/HAP1/MAPT/SPHK1/GRIN2C/PDE4D/PRKAA1/MCTP2/HOMER2/AKAP6/EGFR/ITPR1/HDAC4/TNF/RCAN2/NFATC1/PDPK1/GRIN2A/LAT/ZMPSTE24/LAT2/EDN2/BHLHA15/PLCE1/NRG1/MYOZ1/MCU/RYR2/GRM5/ACTN3/TPCN2/RGN/DMD/GPR143/BTK…	98
BP	GO:1903169	regulation of calcium ion transmembrane transport	78/6833	144/17913	6.49e-05	0.000465298	MYO5A/REM2/JPH4/DRD1/DYSF/SLC8A1/THADA/PRKCE/CALM2/EHD3/ABL1/SLC9A1/CACNB2/TMC2/NTSR1/PLCG1/HPCA/JPH2/GEM/JPH1/CHD7/APLNR/F2/KCNE3/STIM1/THY1/DRD2/NPPA/NOS1/JPH3/CX3CL1/TGFB1/CALM3/BAX/CACNB1/STAC2/HAP1/CRHR1/PDE4D/SESTD1/CEMIP/AKAP6/BDKRB1/BIN1/STAC/TLR9/GPR35/PDPK1/RYR2/AHNAK/DRD4/RGN/DMD/G6PD/RAMP3/PIK3CG/CACNA2D1/CACNB3/PTPN6/CRACR2A/CACNA1C/PLA2G6/CAMK2D/ANK2/PKD2/STIM2/CXCL9/CXCL10/HTT/DIAP…	78
BP	GO:0086065	cell communication involved in cardiac conduction	36/6833	56/17913	6.5e-05	0.000465298	HCN4/KCNN2/SLC8A1/CALM2/CACNB2/SCN3B/SCN4B/RNF207/ATP1A3/CALM3/TRPM4/KCNJ3/CACNA1G/GJD3/JUP/GJC1/PDE4D/SCN5A/SCN10A/CACNA1D/DSP/DSG2/RYR2/FLNA/ATP1A1/GJA5/CAV1/CACNA2D1/PKP2/KCNA5/CACNA1C/CAMK2D/ANK2/PRKACA/TRDN/GJA1	36
BP	GO:1901880	negative regulation of protein depolymerization	36/6833	56/17913	6.5e-05	0.000465298	SPTB/TMOD2/TTBK2/SPTBN5/APC/ADD2/PLEKHH2/SPTBN1/CAPG/TRIM54/SPTAN1/SPEF1/VIL1/RDX/LMOD1/CLASP1/KATNB1/CARMIL2/SPTBN4/TAOK1/MAP1B/VILL/TWF2/CARMIL1/SPTBN2/MID1IP1/MID1/FGF13/TMOD4/ARHGEF2/NAV3/LIMA1/TRIOBP/KIAA1211/ADD1/DMTN	36
BP	GO:0060767	epithelial cell proliferation involved in prostate gland development	10/6833	10/17913	6.5e-05	0.000465298	SERPINF1/SOX9/CTNNB1/AR/WDR77/EAF2/SHH/CDKN1B/STK11/NKX3-1	10
BP	GO:0086070	SA node cell to atrial cardiac muscle cell communication	10/6833	10/17913	6.5e-05	0.000465298	HCN4/SCN3B/CACNA1G/GJC1/SCN5A/CACNA1D/RYR2/GJA5/KCNA5/ANK2	10
BP	GO:0045598	regulation of fat cell differentiation	72/6833	131/17913	6.56e-05	0.000468829	ZFP36L1/SAV1/SMAD3/ZFP36L2/ASXL2/TRIB2/FOXO1/HTR2A/JAG1/GATA3/CCDC3/TRIB3/ASXL1/E2F1/ADIG/CEBPB/ZFPM2/SNAI2/TPH1/ZBTB16/HNRNPU/MTOR/CREB1/PRDM16/MMP11/TRPV4/ZFPM1/SIRT2/ZFP36/TGFB1/TRPM4/DKKL1/NR1D1/METRNL/SH3PXD2B/MSX2/TRIO/AKT1/WNT5A/GATA2/ID4/TNF/TAF8/MAPK14/PPARD/ZADH2/ZBTB7C/MEX3C/ZC3H12A/FAM57B/TGFB1I1/SFRP1/SIRT1/CCDC85B/LRP5/SORT1/RORC/ZBTB7B/LEP/HES1/CCDC71L/NAPEPLD/ZNF385A/C1QL4/WNT10B/…	72
BP	GO:0007257	activation of JUN kinase activity	25/6833	35/17913	6.6e-05	0.000471005	MAP3K9/MUL1/DAB2IP/MAP3K6/PTPN1/MAP4K1/MAP3K10/TAOK1/ERN1/DBNL/WNT5A/RIPK1/DAXX/MAPK8IP3/ERN2/ERCC6/MAP3K11/MDFIC/MAP3K13/MAP3K12/WNT7B/MAP2K7/PKN1/SYK/MAP3K5	25
BP	GO:0046785	microtubule polymerization	41/6833	66/17913	6.64e-05	0.000473052	DYRK1A/NIN/ANKRD53/GOLGA2/ABL1/CAMSAP1/MAPRE1/NUMA1/MAP2/INPP5J/TRPV4/CLIP1/CLASP1/CLIP3/EML2/CDK5R1/MAPT/TBCD/CSNK1D/MAP1B/TPPP/FES/TUBGCP5/CEP192/RAC1/TUBGCP2/PAK1/FGF13/MECP2/TUBGCP3/PSRC1/PRUNE1/AKAP9/NAV3/CDKN1B/FKBP4/TUBGCP6/TUBB4A/CAMSAP3/GBA2/CDK5RAP2	41
BP	GO:0031060	regulation of histone methylation	40/6833	64/17913	6.67e-05	0.000474244	SNW1/RTF1/PAX7/KDM1A/KDM3A/GATA3/DNMT3B/ZNF335/CTR9/KMT2A/KDM4D/MTHFR/SMARCB1/CTCF/KMT2B/PAXBP1/ZNF274/SUPT6H/MLLT6/CTNNB1/JARID2/NELFE/PHF1/SMAD4/AUTS2/TET1/SIRT1/EED/OGT/MECP2/GFI1/PRMT6/PYGO2/LMNA/PAXIP1/KMT2E/NSD1/BRD4/PHF19/MYB	40
BP	GO:0032273	positive regulation of protein polymerization	65/6833	116/17913	6.69e-05	0.0004749	NIN/ARF6/FMN1/JMY/IQGAP2/PINK1/ANKRD53/PRKCE/NCK2/CTNNA2/ACTR2/MAPRE1/FCHSD2/NUMA1/VIL1/MTOR/ABI2/LMOD1/CLIP1/HIP1R/SPIRE2/CLASP1/CARMIL2/NPHS1/ACTR3/VASP/CDK5R1/MYO1C/PFN1/CSF3/MAPT/GRB2/MAP1B/RICTOR/TPPP/FES/WHAMM/EVL/BIN1/HSP90AA1/BRK1/ARPC4/CARMIL1/TRIM27/TTBK1/ARPC1B/RAC1/BAG4/PAK1/CORO1B/TENM1/MECP2/WAS/PSRC1/DLG1/AKAP9/NAV3/CDKN1B/PICK1/KIAA1211/FCHSD1/ICAM1/NCK1/PTK2B/CDK5RAP2	65
BP	GO:0006644	phospholipid metabolic process	191/6833	402/17913	6.78e-05	0.000480774	SYNJ2/AGPAT4/TTC7B/SPTLC2/DDHD1/TNFAIP8L3/PLA2G4F/PLA2G4D/PLA2G4E/RAB5A/PLCB2/CHRM5/LPCAT4/ABHD4/AJUBA/CPNE6/SERINC5/GPAT2/STARD7/INPP4A/PLA2G2F/SOCS5/LCLAT1/HADHB/EFR3B/MBOAT2/DAB2IP/PIP5KL1/DOLK/DOLPP1/INPP5E/AGPAT2/VAV2/DHDDS/FLT3/FLT1/SMPDL3B/HTR2A/PLCB1/PIP4K2A/ABHD12/CDS2/CSNK2A1/CPNE1/SLA2/SRC/PLCG1/LPIN3/IMPA1/CPNE3/PTDSS1/IMPAD1/IRS1/ACSL3/AMBRA1/DGKZ/INPPL1/PGAP2/PLCD4/APOA1/MTMR2/PIK3C…	191
BP	GO:0006469	negative regulation of protein kinase activity	113/6833	222/17913	6.83e-05	0.00048316	FGFR1OP/GMFB/BMP4/CHP1/PP2D1/KAT2B/SPRED1/APC/SOCS5/EPHB2/SPRED2/TRIB2/DAB2IP/ABL1/CEP85/DNAJC3/LATS2/ZGPAT/PTK6/BMP7/TRIB3/PTPRT/DBNDD2/PTPN1/DEPTOR/PKIA/TRIB1/PTPRJ/MAPK8IP1/HIPK3/IPO7/SORL1/THY1/LAX1/AIDA/ERRFI1/DVL1/NF2/CORO1C/SH2B3/APOE/AKT1S1/PPP2R1A/DUSP14/NF1/INCA1/MYOCD/SMCR8/CDK5RAP3/SRCIN1/PPP1R1B/HEXIM1/HEXIM2/GPS1/SOCS3/PRKAR1A/IGF1R/MBIP/GSKIP/AKT1/DUSP7/HYAL2/PRKAR2A/DUSP22/DTNBP1/…	113
BP	GO:0051146	striated muscle cell differentiation	131/6833	263/17913	6.97e-05	0.000492332	DLL1/BMP4/MYEF2/GREM1/MMP14/HOMER1/FER1L5/DYSF/SLC8A1/BMP10/SDC1/TSC1/NOTCH1/RXRA/ARID1A/SLC9A1/NEK5/DNER/ADGRB1/ADGRB3/OBSL1/WT1/SOX6/MYOD1/HNRNPU/NPPA/MTOR/SKI/CACYBP/PROX1/FZD7/KCNH1/MYO18B/TMEM119/TBX5/TBX3/NOS1/MYLK3/NPHS1/RYR1/DYRK1B/TGFB1/DMPK/EHD2/MAMSTR/FLT3LG/ACVR1/TANC1/ARRB2/CHRNB1/KDM6B/MYH10/MAP2K4/MYOCD/RARA/KRT19/KAT2A/HDAC5/PRKAR1A/NKX2-5/PTCD2/TTN/AKAP13/AKAP6/YY1/AKT1/KLHL40/CA…	131
BP	GO:0042472	inner ear morphogenesis	55/6833	95/17913	7.19e-05	0.000507508	ATP6V1B1/EPHB2/PAX8/OTX1/GRHL3/FGF9/ATP8A2/GATA3/MYO3A/ZEB1/MAFB/FZD6/CTHRC1/CHD7/MYO7A/USH1C/PRRX1/DVL1/PROX1/GLI2/ABR/DVL2/MYO15A/MYO3B/FZD2/USH1G/SOX9/FOXI1/FGF10/STRC/LRIG1/WNT5A/GATA2/PTK7/HMX2/HMX3/FGF8/BCR/TBX1/SCRIB/COL11A1/VANGL2/COL2A1/LRIG3/TRIOBP/CELSR1/ATOH1/CHRNA9/OTOP1/NEUROG1/ZIC1/WNT3A/NR4A3/ROR2/SOBP	55
BP	GO:0001941	postsynaptic membrane organization	26/6833	37/17913	7.38e-05	0.000519382	GPHN/COLQ/NRXN1/EPHB2/ZMYND8/LRP4/DVL1/SSH1/GLRB/APOE/SHISA7/DLG4/NLGN2/CHRNB1/SHISA6/GDNF/LHFPL4/CDH2/FZD9/FNTA/NRXN2/LRRC4/RELN/MAGI2/SHANK3/MUSK	26
BP	GO:0001890	placenta development	81/6833	151/17913	7.43e-05	0.00052202	MAP3K4/ALKBH1/VASH1/ZFP36L1/SPINT1/MAP2K1/BIRC6/EPAS1/TCF23/NCOA1/RXRA/ARID1A/CDX2/OVOL2/BMP7/CEBPB/GRHL2/TTPA/ZFAT/HSF1/IL10/FZD5/BMPR2/VASH2/LIF/TMED2/SPINT2/TRIM28/DLX3/KRT19/PLCD3/BPTF/SP3/SOCS3/GRB2/STC2/AKT1/EGFR/EOMES/SETD2/GATA2/CUL7/TFEB/MDFI/MAPK14/PPARD/PKD1/CCNF/MAPK3/STOX2/NODAL/EGLN1/ST14/MEN1/FOSL1/CDKN1C/NRK/RBM15/ASH1L/DNAJB6/LEP/HES1/WNT2/E2F7/VDR/RTCB/CDKN1B/GHSR/PDGFB/WNT7B/PK…	81
BP	GO:0035282	segmentation	54/6833	93/17913	7.48e-05	0.000524852	DLL1/BMP4/ALDH1A2/SMAD3/CRB2/CDX2/BMI1/PAX1/POFUT1/MAFB/PRKDC/WT1/FZD5/HES5/NRP2/PLXNA2/TBX3/TMED2/FOXF1/FOXC2/NKD1/IRX3/EPB41L5/ZEB2/LHX1/DVL2/HES7/KAT2A/MEOX1/AXIN2/HOXD8/IRX1/PCSK6/WNT5A/FOXC1/MIB1/SMAD4/TBX6/LFNG/SFRP1/BMPR1A/MED12/KDM6A/RIPPLY1/HOXA2/COBL/MYF6/FRS2/EP300/NEUROG1/WNT3A/MLLT3/NKX3-1/ROR2	54
BP	GO:0003177	pulmonary valve development	17/6833	21/17913	7.66e-05	0.000536791	BMP4/ROBO2/SMAD6/ROBO1/NOTCH1/JAG1/TGFB2/BMPR2/STRA6/NFATC1/HEYL/NOTCH2/GJA5/NOS3/TNFRSF1A/SLIT2/HEY2	17
BP	GO:0032606	type I interferon production	69/6833	125/17913	7.69e-05	0.000538122	PPM1B/REL/MAVS/SIRPA/ZBP1/ZCCHC3/PRKDC/DTX4/UBE2L6/RNF26/NLRX1/IL10/DHX9/PTPN11/STAT1/TLR2/CYLD/NLRC5/RELB/TRIM25/DHX33/NPLOC4/YY1/MYD88/CTNNB1/TLR9/TRAIP/UBA7/SETD2/TRAF3IP1/TRIM15/LRRFIP1/FLOT1/RNF125/NLRC3/CREBBP/POLR3E/CRCP/TRIM56/NFKB2/CHUK/TIRAP/RELA/IRF7/TLR8/DDX3X/IRAK1/ZBTB20/PTPN22/POLR3GL/TBK1/STAT6/EP300/POLR3H/NFKB1/HERC5/DHX36/POLR3G/HAVCR2/G3BP1/TMEM173/DDX41/CACTIN/TICAM1/PTPRS/PI…	69
BP	GO:0035725	sodium ion transmembrane transport	62/6833	110/17913	7.73e-05	0.000539977	CHP1/HCN4/SLC24A1/SLC8A1/PRKCE/SLC20A1/NALCN/SLC9A1/SLC24A3/BPIFA1/SLC9A8/ASIC4/SCN3B/SCN4B/SLC41A1/YWHAH/SLC8B1/NOS1/NETO2/FXYD1/ACTN4/ATP1A3/SLC8A2/TRPM4/SLC17A7/ASIC2/SCN4A/HCN1/SLC9A3/SLC24A4/GPD1L/SCN5A/SCN10A/SLC17A2/NEDD4L/SCNN1G/SCNN1B/SLC20A2/ANK3/DRD4/TRPM5/WNK3/DMD/SHROOM2/ATP1A1/HCN3/ASIC3/DLG1/ASIC1/ANO6/SCNN1A/CAMK2D/SLC9B2/PKD2/SLC23A1/HCN2/SLC34A1/DNM2/SLC28A3/WNK2/TRPM2/UTRN	62
BP	GO:0046661	male sex differentiation	85/6833	160/17913	7.89e-05	0.000549737	ESR1/ARID4A/MMP14/REC8/LHFPL2/MSH2/WNT4/NCOA1/SDC1/NR5A1/FGF9/GATA3/TFAP2C/TBC1D20/ZFPM2/SCX/WT1/KIF18A/LGR4/RRM1/CBL/TGFB2/ASPM/LHX9/PATZ1/TBX3/FANCA/BAX/UBB/LRP2/RARA/STAT5B/SOX9/FGF10/HMGCS1/SRD5A1/WDR48/CTNNB1/WNT5A/BMP6/ASB1/GATA6/GREB1L/SMAD4/BCL2/SOX8/UTF1/PLEKHA1/FGF8/SFRP1/ING2/BMPR1A/NASP/ARID4B/SF1/CCND1/AR/DHCR24/MAMLD1/FLNA/RAB13/NUP210L/ADAM15/NTRK1/SHH/INHBA/HOXA9/DHH/MGST1/YBX3/FK…	85
BP	GO:0010763	positive regulation of fibroblast migration	12/6833	13/17913	7.95e-05	0.000552439	AKAP12/THBS1/SLC8A1/PRKCE/ARHGEF7/TGFB1/AKT1/BAG4/PAK1/PAK3/DDR2/DMTN	12
BP	GO:0061430	bone trabecula morphogenesis	12/6833	13/17913	7.95e-05	0.000552439	GREM1/MMP2/CHAD/COL1A1/MSX2/PLXNB1/SFRP1/WNT10B/PPARGC1B/SBNO2/FBN2/SEMA4D	12
BP	GO:0009953	dorsal/ventral pattern formation	52/6833	89/17913	8.05e-05	0.00055862	BMP4/GREM1/PAX7/SMAD6/NOTO/VAX2/SIX3/IFT172/LMX1B/OVOL2/NKX2-2/LRP4/DSCAML1/AIDA/DISP1/HHIP/GLI2/EN1/LHX1/ACVR1/TTC21B/HOXB2/HOXD11/CTNNB1/IFT122/TRAF3IP1/MDFI/SUFU/FGF8/SFRP1/BMPR1A/DBX1/GPR161/SHH/SMO/GLI3/HOXA2/EVX1/SP8/DDIT3/GLI1/ASCL1/TULP3/CXXC4/BMPR1B/GSX2/NKX6-1/PRKACA/FKBP8/WNT3A/DMRT3/PTCH1	52
BP	GO:0001964	startle response	21/6833	28/17913	8.1e-05	0.000558808	CHD8/DRD1/NRXN1/CTNNA2/GRIN1/PENK/DRD2/DVL1/KCNH1/GLRB/NPAS1/GRIN2D/SLC6A3/GRIN2A/PTEN/CSMD1/MECP2/ADORA2A/GRID2/GLRA1/GRIN3A	21
BP	GO:0060292	long-term synaptic depression	21/6833	28/17913	8.1e-05	0.000558808	DRD1/STXBP1/KCNB1/ADCY8/ARC/ADORA1/CBLN1/MAPT/AGER/SRF/GRID2IP/SORCS3/PTEN/SHANK2/DGKI/PICK1/SHANK3/GRID2/DRD5/GRIA1/PTK2B	21
BP	GO:0061157	mRNA destabilization	21/6833	28/17913	8.1e-05	0.000558808	ZFP36L1/METTL3/ZFP36L2/HNRNPR/ROCK2/YTHDF2/RC3H1/ZFP36/METTL16/RBM24/GIGYF2/ROCK1/ZC3H12A/METTL14/CNOT6L/HNRNPD/DHX36/MEX3D/KHSRP/UPF1/ZC3H12D	21
BP	GO:0032479	regulation of type I interferon production	68/6833	123/17913	8.11e-05	0.000558808	PPM1B/REL/MAVS/SIRPA/ZBP1/ZCCHC3/PRKDC/DTX4/UBE2L6/RNF26/NLRX1/IL10/DHX9/PTPN11/STAT1/TLR2/CYLD/NLRC5/RELB/TRIM25/DHX33/NPLOC4/YY1/MYD88/CTNNB1/TLR9/TRAIP/UBA7/SETD2/TRAF3IP1/TRIM15/LRRFIP1/FLOT1/RNF125/NLRC3/CREBBP/POLR3E/CRCP/TRIM56/NFKB2/CHUK/TIRAP/RELA/IRF7/TLR8/DDX3X/IRAK1/ZBTB20/PTPN22/POLR3GL/TBK1/STAT6/EP300/POLR3H/NFKB1/HERC5/DHX36/POLR3G/HAVCR2/TMEM173/DDX41/CACTIN/TICAM1/PTPRS/PIN1/DDX…	68
BP	GO:1901215	negative regulation of neuron death	106/6833	207/17913	8.28e-05	0.000568273	PSMC1/ALKBH1/TGFB3/TYRO3/CHMP4A/NFATC4/PINK1/MSH2/REL/STXBP1/SET/BARHL1/TSC1/GRIN1/POU4F1/DNAJC5/CEBPB/HSF1/AMBRA1/ARRB1/SORL1/CBL/HYOU1/BTG2/IL10/DRAXIN/CREB1/CD34/KIF14/KDM2B/MT3/CX3CL1/EN1/AXL/APOE/C5AR1/BAX/PRKCG/NR4A2/AP2B1/SERPINF1/ARRB2/MAP2K4/CSF3/STAT3/DLX1/ITSN1/CPEB4/GDNF/TERT/CHGA/AKT1/CTNNB1/CHL1/ATG7/TFAP2B/SYNGAP1/GCLC/ROCK1/BCL2/PDPK1/CLN3/PPT1/FZD9/EPO/ADAM8/FGF8/UNC5B/SIRT1/CD20…	106
BP	GO:0008064	regulation of actin polymerization or depolymerization	79/6833	147/17913	8.34e-05	0.000568273	SPTB/TMOD2/ARF6/SPTBN5/FMN1/JMY/IQGAP2/ADD2/PLEKHH2/PRKCE/SPTBN1/NCK2/CAPG/CTNNA2/ACTR2/SPTAN1/DSTN/PREX1/ARFGEF1/FCHSD2/VIL1/RDX/MTOR/ABI2/LMOD1/CIT/HIP1R/SPIRE2/CARMIL2/NPHS1/ACTR3/PLEKHG2/SPTBN4/VASP/ARHGAP35/MYO1C/PFN1/CSF3/GRB2/RICTOR/SEMA5A/WHAMM/EVL/BIN1/VILL/BRK1/ARPC4/TWF2/CARMIL1/TRIM27/FHOD3/ELN/ARPC1B/BAG4/CXCL12/CORO1B/SPTBN2/TENM1/PAK3/WAS/TMOD4/HAX1/DLG1/LIMA1/TWF1/PDXP/TRIOBP/PICK…	79
BP	GO:0071772	response to BMP	79/6833	147/17913	8.34e-05	0.000568273	CTDSPL2/PPM1A/BMP4/FBN1/SPINT1/GREM1/NEO1/SKOR1/SMAD6/BMP10/SOX11/CRB2/ABL1/NOTCH1/GATA3/BMP7/SCX/LRP4/NUMA1/HES5/SKI/BMPR2/SMAD1/ZNF423/SMPD3/SPINT2/MEGF8/ZNF8/ACVR1/ITGA3/LRP2/SOST/DLX1/SMURF2/UBE2O/SOX9/NKX2-5/MSX2/FOXD1/ADAMTS12/PCSK6/ADAMTS7/ACVR2B/WNT5A/BMP6/TFAP2B/RUNX2/DSG4/GATA6/SMAD7/SMAD4/HEYL/MAPK3/SMURF1/PDCD4/FGF8/SFRP1/BMPR1A/RYR2/HIPK2/HES1/SFRP4/FZD1/VWC2/ACVRL1/COL2A1/LEMD3/TMPR…	79
BP	GO:0071773	cellular response to BMP stimulus	79/6833	147/17913	8.34e-05	0.000568273	CTDSPL2/PPM1A/BMP4/FBN1/SPINT1/GREM1/NEO1/SKOR1/SMAD6/BMP10/SOX11/CRB2/ABL1/NOTCH1/GATA3/BMP7/SCX/LRP4/NUMA1/HES5/SKI/BMPR2/SMAD1/ZNF423/SMPD3/SPINT2/MEGF8/ZNF8/ACVR1/ITGA3/LRP2/SOST/DLX1/SMURF2/UBE2O/SOX9/NKX2-5/MSX2/FOXD1/ADAMTS12/PCSK6/ADAMTS7/ACVR2B/WNT5A/BMP6/TFAP2B/RUNX2/DSG4/GATA6/SMAD7/SMAD4/HEYL/MAPK3/SMURF1/PDCD4/FGF8/SFRP1/BMPR1A/RYR2/HIPK2/HES1/SFRP4/FZD1/VWC2/ACVRL1/COL2A1/LEMD3/TMPR…	79
BP	GO:0022404	molting cycle process	51/6833	87/17913	8.34e-05	0.000568273	MYO5A/SAV1/SOS1/TNFRSF19/TGM3/SOX18/LAMA5/FZD6/LRP4/ALX4/LGR4/NUMA1/TGFB2/ERCC2/FUZ/NF1/FOXN1/SOX9/MSX2/FGF10/EGFR/CTNNB1/LRIG1/WNT5A/FARP2/TNF/DSG4/APCDD1/SMAD4/BCL2/DNASE1L2/ZMPSTE24/PDGFA/LDB1/RELA/EDA/MYSM1/TMEM79/VANGL2/NOM1/SHH/SMO/INHBA/LGR5/HOXC13/ACVR1B/WNT10B/CELSR1/LDB2/FOXE1/CD109	51
BP	GO:0022405	hair cycle process	51/6833	87/17913	8.34e-05	0.000568273	MYO5A/SAV1/SOS1/TNFRSF19/TGM3/SOX18/LAMA5/FZD6/LRP4/ALX4/LGR4/NUMA1/TGFB2/ERCC2/FUZ/NF1/FOXN1/SOX9/MSX2/FGF10/EGFR/CTNNB1/LRIG1/WNT5A/FARP2/TNF/DSG4/APCDD1/SMAD4/BCL2/DNASE1L2/ZMPSTE24/PDGFA/LDB1/RELA/EDA/MYSM1/TMEM79/VANGL2/NOM1/SHH/SMO/INHBA/LGR5/HOXC13/ACVR1B/WNT10B/CELSR1/LDB2/FOXE1/CD109	51
BP	GO:0098773	skin epidermis development	51/6833	87/17913	8.34e-05	0.000568273	DLL1/MYO5A/SAV1/SOS1/KDF1/TNFRSF19/TGM3/SOX18/LAMA5/FZD6/LRP4/ALX4/LGR4/NUMA1/TGFB2/ERCC2/FUZ/NF1/FOXN1/SOX9/MSX2/FGF10/EGFR/CTNNB1/WNT5A/TNF/DSG4/APCDD1/SMAD4/BCL2/DNASE1L2/ZMPSTE24/PDGFA/LDB1/RELA/EDA/MYSM1/TMEM79/VANGL2/NOM1/SHH/SMO/INHBA/LGR5/HOXC13/ACVR1B/WNT10B/CELSR1/LDB2/FOXE1/CD109	51
BP	GO:0048872	homeostasis of number of cells	121/6833	241/17913	8.36e-05	0.000568751	ZFP36L1/ARID4A/BMP4/EPB42/ACIN1/GCNT4/MERTK/EMX1/SOS1/EPAS1/RC3H2/ABL1/FLT3/IL2RA/GATA3/ASXL1/MAFB/ZNF16/DOCK10/SPI1/LGR4/AMPD3/SOX6/DYRK3/ITPKB/PIK3CD/RC3H1/FLVCR1/MIF/PTPN11/SH2B3/P2RX7/STAT1/ZFPM1/CYLD/ZFP36/AXL/TGFB1/ERCC2/BAX/FLT3LG/FOXN1/SPNS2/HOXB6/NFE2L1/THRA/STAT5B/STAT3/SLC4A1/RAC3/SP3/SOX9/IL7R/KLF13/AKT1/CCR4/WDR48/SLC25A38/GATA2/ADGRF5/VEGFA/SRF/MAPK14/BAK1/INPP5D/GIGYF2/CDH2/BCL2/RR…	121
BP	GO:0031532	actin cytoskeleton reorganization	50/6833	85/17913	8.63e-05	0.000585024	EZR/CDC42/ANTXR1/ABL1/RAP2A/PTPN1/ARAP1/CDC42BPA/ABL2/TRPV4/TGFB1/BCAS3/CSF3/ARHGDIA/FGF10/RICTOR/NTRK3/FES/WHAMM/CDC42BPB/FARP2/PHACTR1/DTNBP1/CAPN10/PTK7/AUTS2/PAK1/CDC42BPG/GDPD2/FLNA/MICALL2/S1PR1/NOTCH2/PIP5K1A/HAX1/SHC1/INSRR/F11R/CDK5/RAPGEF3/MYH9/TNIK/NTF3/PARVB/CSF1R/PDLIM4/DAPK3/DMTN/PTK2B/TRPM2	50
BP	GO:0045185	maintenance of protein location	50/6833	85/17913	8.63e-05	0.000585024	SYNE1/EZR/SYNE2/FBN1/TLN2/HK2/PINK1/LTBP1/NR5A1/DZIP1/TAF3/YWHAB/TONSL/SORL1/BARD1/IL10/HNRNPU/SPTBN4/GRIK5/SHANK1/JUP/GOLPH3/PML/SYNE3/AKT1/FLNB/TWF2/NFKBIL1/NFKBIE/TAF8/MDFI/EPB41L3/PKD1/SUN1/HK1/ANK3/FLNA/IGSF11/CDK5/NRROS/CAV1/TWF1/SUN2/RANGAP1/PKD2/G3BP2/FBN2/TOPORS/TLN1/GOPC	50
BP	GO:0072331	signal transduction by p53 class mediator	131/6833	264/17913	8.67e-05	0.000587103	TBP/SNW1/BATF/DYRK1A/SPRED1/SUPT16H/JMY/CNOT11/KDM1A/E2F2/RPL11/SPRED2/EHMT1/POU4F1/RPA2/SESN2/TAF3/TAF4/CSNK2A1/TPX2/E2F1/L3MBTL1/TAF2/TP53INP1/SNAI2/NDRG1/SSRP1/TNKS1BP1/PRKAG3/RRP8/USP28/BARD1/BTG2/DYRK3/TP53BP2/EXO1/CHD5/TP73/PHLDA3/MIF/CHEK2/MAPKAPK5/PRKAB1/POU4F2/BANP/RBL2/CNOT1/E2F4/HIPK4/PPP1R13L/BAX/CNOT3/PPM1D/RFFL/CDK5R1/ATAD5/PLA2R1/HIC1/MYBBP1A/CHD3/AURKB/UBB/PDK2/CDK5RAP3/HEXIM1/PRK…	131
BP	GO:0031396	regulation of protein ubiquitination	101/6833	196/17913	8.79e-05	0.000594122	CHP1/FEM1B/PINK1/DYSF/PRKCE/KDM1A/RPL11/CDK9/GOLGA2/ABL1/NDFIP2/MYCBP2/MASTL/BMI1/GTPBP4/TRIB3/UBR5/DERL1/TRIP12/ADGRB1/PARP10/VPS28/TRAF6/TRIM44/ARRB1/DNAJB2/CTR9/RASSF5/FBXO2/MTOR/CHFR/FBXW7/NOD2/N4BP1/SPOPL/PRKCG/U2AF2/UBE2S/HSPBP1/NXN/ARRB2/PHF23/UBB/CDK5RAP3/SPHK1/RNF180/UBE3A/FANCI/FANCM/HSP90AA1/AKT1/WDR48/GORASP1/KLHL40/USP4/SOX4/PER2/DAXX/GCLC/BAG2/SMAD7/MALT1/AXIN1/LIMK1/PTEN/SPRTN/PRMT…	101
BP	GO:0007519	skeletal muscle tissue development	83/6833	156/17913	8.88e-05	0.00059911	DLL1/PAX7/HOMER1/FOXN2/SOX11/GTF3C5/SVIL/MYLK2/CHRND/MSC/SOX17/DNER/SCX/MYOD1/BCL9L/BTG2/HLX/ZBTB18/SKI/NPHS1/RYR1/CCNT2/TGFB1/MYH14/NF1/MYOCD/HOXD9/PRKAA1/ASB2/EOMES/CTNNB1/KLHL40/FLNB/RBM24/GPC1/HDAC4/FLOT1/MAPK14/LEMD2/MYOM1/BCL2/SOX8/HEYL/MYH15/ELN/HIVEP3/VAX1/NEURL1/ANKRD2/TLL2/MYOM2/MYOZ1/DMRTA2/ACTN3/MTM1/TBX1/BCL9/MEF2D/IGSF8/SHH/CDK5/SMO/FOXP2/CAV1/MYF6/WNT10B/MYL6/MYL6B/YBX3/MAFF/EP300/…	83
BP	GO:0051492	regulation of stress fiber assembly	49/6833	83/17913	8.92e-05	0.000600469	TGFB3/SMAD3/ALMS1/CDC42/WNT4/ASAP3/ROCK2/ABL1/TSC1/SLC9A1/WASF2/ARAP1/APOA1/MYOC/MTOR/NF2/PXN/TMEFF2/CLASP1/FHOD1/SERPINF2/PFN1/ARHGEF15/SH3PXD2B/PIK3R1/PTGER4/EVL/CARMIL1/ROCK1/CD47/RAC1/SFRP1/BAG4/DLC1/ARHGEF10/PAK1/PPFIA1/TACSTD2/ARHGAP6/PPM1F/WAS/S1PR1/ARHGEF5/EPHA1/RAPGEF3/LIMCH1/TESK1/TGFBR1/SORBS3	49
BP	GO:0033135	regulation of peptidyl-serine phosphorylation	66/6833	119/17913	9e-05	0.000605297	PLCL2/PINK1/NCK2/MAPKAP1/OPRD1/TNKS1BP1/ARRB1/MIF/OSM/LIF/NOS1/FNIP2/SPTBN4/TGFB1/PRKD2/BAX/IL11/ARRB2/CSF3/PDE4D/PRKAA1/RICTOR/NTRK3/BDKRB2/HSP90AA1/AKT1/EGFR/GPD1L/CAMK1/WNT5A/RAF1/TNF/VEGFA/BAK1/SMAD7/BCL2/AXIN1/MLXIPL/INPP5F/BAG4/ERCC6/DDIT4/RET/PAK1/DMD/TENM1/DOCK7/PPM1F/MTCP1/HAX1/RAMP3/CAV1/AKAP9/EIF4G1/RAPGEF3/TBK1/PWP1/CAPRIN2/PIK3CA/CREBL2/NTF3/NSD1/NCK1/WNT3A/DMTN/NTRK2	66
BP	GO:0010970	transport along microtubule	77/6833	143/17913	9.36e-05	0.000627408	SPG11/SYNE2/AP3B1/KIF17/DYNC2LI1/CDC42/IFT172/KIF3C/WDR34/KIF3B/SYBU/TUB/MREG/MAP2/HNRNPU/PEX14/KIF1B/TRAK2/ARL8A/NEFH/SPG7/TERF2/BLOC1S3/KLC3/KIF5C/DYNLL2/RHOT1/PAFAH1B1/KIF1C/UBB/TTC21B/HAP1/MAPT/CEP131/TNPO1/MAP1B/AP3B2/MAP1A/FYCO1/IFT122/COPG1/DTNBP1/KIF1A/KIF13A/TRAF3IP1/ICK/DST/SFPQ/RAB27B/RHOT2/IFT140/MAPK8IP3/IFT57/CLN3/SUN1/BAG3/AP3M2/DLG2/CNIH2/KIF4A/UXT/LAMP1/SSX2IP/WDR60/TCTEX1D2/RAB2…	77
BP	GO:0099111	microtubule-based transport	77/6833	143/17913	9.36e-05	0.000627408	SPG11/SYNE2/AP3B1/KIF17/DYNC2LI1/CDC42/IFT172/KIF3C/WDR34/KIF3B/SYBU/TUB/MREG/MAP2/HNRNPU/PEX14/KIF1B/TRAK2/ARL8A/NEFH/SPG7/TERF2/BLOC1S3/KLC3/KIF5C/DYNLL2/RHOT1/PAFAH1B1/KIF1C/UBB/TTC21B/HAP1/MAPT/CEP131/TNPO1/MAP1B/AP3B2/MAP1A/FYCO1/IFT122/COPG1/DTNBP1/KIF1A/KIF13A/TRAF3IP1/ICK/DST/SFPQ/RAB27B/RHOT2/IFT140/MAPK8IP3/IFT57/CLN3/SUN1/BAG3/AP3M2/DLG2/CNIH2/KIF4A/UXT/LAMP1/SSX2IP/WDR60/TCTEX1D2/RAB2…	77
BP	GO:0006029	proteoglycan metabolic process	47/6833	79/17913	9.47e-05	0.000632766	CHST14/HEXA/EXT1/IMPAD1/EXT2/B3GALT6/BMPR2/FOXL1/SGSH/EGFLAM/ADAMTS12/ACAN/CSPG4/CTNNB1/HYAL1/CSPG5/GPC1/PPARD/DSEL/XYLT1/HS3ST4/GAL3ST4/CHST12/CHST15/TCF7L2/CSGALNACT1/SPOCK2/CHST3/CSGALNACT2/GAL3ST3/BGN/COL11A1/BCAN/VANGL2/COL2A1/IGF1/CHST11/NDNF/BMPR1B/UGDH/CYTL1/IDUA/NDST1/B4GALT7/NCAN/EXTL3/UST	47
BP	GO:0021766	hippocampus development	47/6833	79/17913	9.47e-05	0.000632766	DRD1/ALK/NCOA1/TSC1/XRN2/SLC32A1/CDK5R2/BTG2/PROX1/KIF14/NF2/LHX5/BBS2/PHLPP2/ZEB2/CDK5R1/PAFAH1B1/KDM6B/RARA/EZH1/DLX1/DLX2/SRD5A1/NEUROD1/FEZF2/ID4/SRF/EMX2/PTEN/CASP3/KIRREL3/FGF13/PLXNA3/GSK3B/BCAN/HTR5A/CDK5/EZH2/SMO/GLI3/RELN/CDK6/EPHA5/PTPRS/WNT3A/NR4A3/NEFL	47
BP	GO:0050779	RNA destabilization	22/6833	30/17913	9.66e-05	0.000642033	ZFP36L1/METTL3/ZFP36L2/HNRNPR/ROCK2/YTHDF2/RC3H1/ZFP36/METTL16/RBM24/DXO/GIGYF2/ROCK1/ZC3H12A/METTL14/CNOT6L/HNRNPD/DHX36/MEX3D/KHSRP/UPF1/ZC3H12D	22
BP	GO:0070050	neuron cellular homeostasis	22/6833	30/17913	9.66e-05	0.000642033	TYRO3/HAAO/NCS1/CACNB2/DNAJB2/ADORA1/SLC6A2/CX3CL1/SLC17A7/TSPOAP1/TAOK1/P2RX1/PRKAA1/MAP1A/CACNA1D/ATP2B2/FGGY/ATP2B3/CDK5/P2RY1/HTR1B/CNR1	22
BP	GO:1902895	positive regulation of pri-miRNA transcription by RNA polymerase II	22/6833	30/17913	9.66e-05	0.000642033	SMAD3/SMAD6/ATOH8/SPI1/WT1/IL10/TGFB2/SMAD1/TGFB1/NGFR/STAT3/TERT/GATA2/SRF/BMPR1A/RELA/JUN/APLN/PDGFB/SREBF2/NR3C1/SMARCA4	22
BP	GO:0002067	glandular epithelial cell differentiation	30/6833	45/17913	9.78e-05	0.00064948	DLL1/BMP4/WNT4/RXRA/INSM1/NKX2-2/HNF4A/SIDT2/PROX1/RARA/NEUROD1/WNT5A/BMP6/SPDEF/GATA6/PDPK1/FGF8/GPAT4/MEN1/WDR77/GSK3B/SMO/HES1/AGR2/CDK6/RARG/ASCL1/CLOCK/NKX6-1/RFX6	30
BP	GO:0033673	negative regulation of kinase activity	122/6833	244/17913	9.85e-05	0.000652959	FGFR1OP/GMFB/BMP4/CHP1/PP2D1/KAT2B/SPRED1/AJUBA/APC/SOCS5/EPHB2/SPRED2/TRIB2/DAB2IP/ABL1/CEP85/IRS2/DNAJC3/LATS2/FOXA2/ZGPAT/PTK6/BMP7/TRIB3/PTPRT/DBNDD2/PTPN1/DEPTOR/PKIA/TRIB1/PTPRJ/MAPK8IP1/HIPK3/IPO7/SORL1/THY1/LAX1/AIDA/HNRNPU/ERRFI1/DVL1/PPP2R5A/NF2/CORO1C/SH2B3/APOE/AKT1S1/PPP2R1A/DUSP14/NF1/INCA1/MYOCD/SMCR8/CDK5RAP3/SRCIN1/PPP1R1B/HEXIM1/HEXIM2/MAPT/GPS1/SOCS3/PRKAR1A/IGF1R/CSK/MBIP/GSKI…	122
BP	GO:0002573	myeloid leukocyte differentiation	103/6833	201/17913	0.0001	0.000661572	BATF/ZFP36L1/BMP4/FBN1/ANXA2/EPHA2/ACIN1/CEBPE/TMEM178A/CDC42/POU4F1/GATA3/ZBTB46/MAFB/OCSTAMP/CEBPB/KLF10/TRIB1/SPI1/TRAF6/UBASH3B/PARP1/MTOR/CREB1/PIK3CD/BATF3/LIF/THOC5/IL15/POU4F2/FBXW7/TLR2/IL34/ZFPM1/CBFA2T3/TYROBP/TGFB1/RELB/OSCAR/NF1/PAFAH1B1/DHRS7B/CSF3/RARA/FASN/SP3/CARTPT/PIK3R1/IL31RA/FES/CTNNB1/JAGN1/FOXP1/MITF/FARP2/GATA2/IRF4/RIPK1/TNF/VEGFA/MAPK14/INPP5D/SIGLEC15/TNFRSF11A/EIF2AK1…	103
BP	GO:0031113	regulation of microtubule polymerization	31/6833	47/17913	0.000101923	0.000673429	DYRK1A/NIN/ANKRD53/ABL1/CAMSAP1/MAPRE1/NUMA1/MAP2/INPP5J/CLIP1/CLASP1/CLIP3/EML2/CDK5R1/MAPT/TBCD/MAP1B/FES/RAC1/PAK1/MECP2/PSRC1/PRUNE1/AKAP9/NAV3/CDKN1B/FKBP4/TUBB4A/CAMSAP3/GBA2/CDK5RAP2	31
BP	GO:0021895	cerebral cortex neuron differentiation	18/6833	23/17913	0.000104485	0.000688374	DRD1/EMX1/LHX6/ZNF335/GDPD5/DRD2/CNTN2/CHD5/PAFAH1B1/DLX1/DLX2/RAC3/EOMES/FEZF2/ID4/OPHN1/ARX/ASCL1	18
BP	GO:0001707	mesoderm formation	43/6833	71/17913	0.000104514	0.000688374	BMP4/EPHA2/SMAD3/TLX2/SIX2/CRB2/BMP7/EYA2/SOX17/SCX/EXT2/BMPR2/NF2/SMAD1/FOXF1/FOXC2/EPB41L5/ACVR1/KDM6B/ITGA3/ITGB3/ITGB4/PRKAR1A/ITGA2/EOMES/WNT5A/FOXC1/TRIM15/SRF/TBX6/BMPR1A/NODAL/TAL1/KDM6A/WLS/EXOC4/INHBA/TXNRD1/HAND1/PRKACA/WNT3A/NR4A3/POFUT2	43
BP	GO:1905475	regulation of protein localization to membrane	94/6833	181/17913	0.000104691	0.000688451	EZR/NUMB/VTI1B/PRKCH/ADAM10/ARF6/CHP1/EPHA2/MMP14/PKDCC/PRKCE/RHOQ/SPTBN1/EPHB2/GPC6/EPHA3/E2F1/HPCA/YWHAB/ZMYND8/KCNB1/YWHAZ/STX3/ACSL3/LRP4/VIL1/KCNJ11/TP53BP2/TP73/ARHGEF16/PPP2R5A/YWHAH/SSH1/CLIP3/AKT2/TGFB1/SHISA7/CLTC/AP2B1/CDK5R1/MYO1C/SHISA6/ARHGAP44/MIEF2/ITGA3/STAC2/ERBB2/NMT1/PIK3R1/DAB2/NKD2/CEMIP/PTPN9/CSK/PPP1R13B/AKT1/EGFR/STAC/LZTFL1/TNF/CDH2/MTCL1/BCL2/PDPK1/STX4/FZD9/YWHAG/CNPY4…	94
BP	GO:0003018	vascular process in circulatory system	85/6833	161/17913	0.000105036	0.000688911	AKAP12/C2CD4B/DRD1/HRH2/ADRA2B/ECE1/SLC8A1/HTR1D/ROCK2/DBH/HTR2A/PTAFR/SRC/PTP4A3/SMTNL1/PTPRJ/P2RY2/PDE2A/ADORA1/NPPA/BMPR2/TRPV4/NOS1/EDNRA/FGA/FOXC2/MYLK3/BBS2/TGFB1/APOE/ARHGAP35/TRPM4/ASIC2/SLC6A4/ABR/SERPINF2/P2RX1/ALOX12/ADORA2B/KCNMB1/HTR1A/ITGA1/CHGA/BDKRB2/AKT1/EGFR/HRH1/GRIP2/FOXC1/PER2/PPARD/GCLC/ROCK1/YES1/PLOD3/EDN2/HTR7/PRKG1/TACR2/CHRM3/APLN/BCR/ADORA2A/GJA5/NPR1/CRP/NOS3/LEP/DOCK…	85
BP	GO:0000186	activation of MAPKK activity	32/6833	49/17913	0.000105256	0.000688911	MAP3K4/MAP3K9/BMP4/EIF2AK2/KIDINS220/RAPGEF1/MAP3K8/ADORA1/MLKL/MAP3K10/MAP3K3/CARTPT/MAP3K1/EGFR/RAF1/RIPK1/MAPK3/TAOK2/ADAM9/ERCC6/MAP3K11/NRK/NGF/NTRK1/MAP3K13/MAP3K12/FRS2/TNIK/GADD45B/TGFBR1/MAP3K5/GRM1	32
BP	GO:0043113	receptor clustering	32/6833	49/17913	0.000105256	0.000688911	GPHN/COLQ/NRXN1/LRP4/THY1/DVL1/AGRN/SSH1/GLRB/TGFB1/GRIK5/APOE/SHISA7/DLG4/SHISA6/LHFPL4/IFT122/SYNGAP1/CDH2/ITGAL/FZD9/FNTA/NRXN2/FLNA/CDK5/RELN/MAGI2/ITGB7/PICK1/SHANK3/MADCAM1/MUSK	32
BP	GO:0034764	positive regulation of transmembrane transport	102/6833	199/17913	0.000106441	0.000695011	CHP1/DRD1/PINK1/RHOQ/CALM2/EPHB2/EHD3/ABL1/IRS2/SLC9A1/PTAFR/CACNB2/NTSR1/PLCG1/JPH2/AZIN2/IRS1/APLNR/LRRC55/F2/KCNE3/STIM1/KCNJ11/KCNC1/THY1/TRPC6/NPPA/RNF207/LRRC38/CHCHD10/PTPN11/NOS1/P2RX7/POU4F2/CX3CL1/FXYD1/CLIP3/ACTN4/AKT2/CALM3/BAX/PIRT/STAC2/HAP1/KCNJ2/CACNG4/KCNMB1/PIK3R1/NFE2L2/TERT/CEMIP/AKAP6/BDKRB1/AKT1/STAC/SLC26A6/KLF15/CAPN10/MAPK14/PDPK1/CACNG3/KCNIP2/ANK3/RYR2/DRD4/RGN/WNK3/DMD…	102
BP	GO:0031110	regulation of microtubule polymerization or depolymerization	42/6833	69/17913	0.000106521	0.000695011	DYRK1A/NIN/TTBK2/APC/ANKRD53/TRIM54/ABL1/CAMSAP1/SPEF1/MAPRE1/NUMA1/MAP2/INPP5J/TRPV4/CLIP1/CLASP1/KATNB1/CLIP3/EML2/CDK5R1/TAOK1/MAPT/TBCD/MAP1B/FES/RAC1/PAK1/MID1IP1/MID1/FGF13/MECP2/PSRC1/PRUNE1/ARHGEF2/AKAP9/NAV3/CDKN1B/FKBP4/TUBB4A/CAMSAP3/GBA2/CDK5RAP2	42
BP	GO:0097553	calcium ion transmembrane import into cytosol	69/6833	126/17913	0.000107093	0.000697656	MYO5A/JPH4/ERO1A/DRD1/SLC8A1/PRKCE/CALM2/ABL1/GRIN1/HTR2A/NTSR1/LCK/PLCG1/JPH2/JPH1/CHD7/APLNR/F2/THY1/DRD2/SLC8B1/NOS1/P2RX7/FGF2/JPH3/CX3CL1/RYR1/TGFB1/CALM3/GRIN2D/BAX/TRPV1/HAP1/GRIN2C/PDE4D/CEMIP/AKAP6/BDKRB1/ITPR1/PDPK1/GRIN2A/RYR2/TPCN2/DMD/RASA3/MCOLN3/TRPV6/RAMP3/CACNA2D1/DDIT3/ITPR2/GRIN2B/PTPN6/CACNA1C/CAMK2D/ANK2/PKD2/CXCL9/CXCL10/LETM1/HTT/DIAPH1/PRKACA/CHERP/TMEM38A/PTK2B/TRDN/TRPM2…	69
BP	GO:0003143	embryonic heart tube morphogenesis	40/6833	65/17913	0.000109743	0.000713804	DLL1/SMAD3/NOTO/IFT172/NOTCH1/OVOL2/SOX18/SOX17/FOXH1/C2CD3/YAP1/RNF207/TBX3/TMED2/DNAAF1/MEGF8/TEAD2/ACVR1/CCDC40/NKX2-5/WNT5A/SRF/MIB1/IFT57/SUFU/FGF8/LBX1/NODAL/RYR2/ZIC3/VANGL2/SHH/SMO/HES1/PKD2/HAND1/WNT3A/HAND2/GATA4/GJA1	40
BP	GO:0035305	negative regulation of dephosphorylation	62/6833	111/17913	0.00011041	0.000715452	ZFYVE1/CHP1/SPRED1/ROCK2/SET/PTPA/PPP1R26/FARP1/RBM26/PPP1R8/MASTL/SPOCD1/PHACTR3/PPP1R16B/YWHAB/PCIF1/CRY2/PPME1/TGFB2/SFI1/TMEM132D/RIMBP2/MGAT5/PPP1R37/CCDC8/LMTK3/PPP1R15A/MYO1D/WDR81/CSRNP3/PPP1R9B/PPP1R1B/PHACTR1/TNF/ROCK1/CEP192/PKMYT1/CD2BP2/PPP1R35/LMTK2/SH2D4A/IKBKB/BAG4/MFHAS1/MYOZ1/DLG2/PPP1R14B/DLG3/RGN/ELFN1/GSK3B/ENSA/TIPRL/PPP1R1A/ELFN2/SLC7A14/WNK1/CAMSAP3/ELL/SEMA4D/FKBP15/PHACT…	62
BP	GO:0043297	apical junction assembly	39/6833	63/17913	0.000110873	0.000715452	AFDN/MPP5/PRKCH/EPHA2/APC/STRN/ROCK2/PARD3/PARD6B/MTDH/GRHL2/SNAI2/GPBAR1/FZD5/ACTN4/MYO1C/TBCD/FBF1/TJP1/PDCD6IP/TNF/SRF/PARD6G/ROCK1/CLDN3/IKBKB/DLG5/PATJ/CLDN5/MICALL2/PKN2/RAB13/F11R/DLG1/PRKCI/WDR1/CTNNA1/PRKACA/GJA1	39
BP	GO:0060996	dendritic spine development	54/6833	94/17913	0.000110911	0.000715452	ARID1B/ADAM10/ARF6/CDC42/NCK2/EPHB2/ACTR2/LZTS3/SLC12A5/ZMYND8/ASAP1/ARC/DOCK10/EPHA4/CAPRIN1/SRGAP2/MTOR/DVL1/ABI2/CUX2/ARHGAP33/PAK4/APOE/SHANK1/CDK5R1/PAFAH1B1/DLG4/SRCIN1/BAIAP2/ITSN1/CTNND2/UBE3A/CAMK1/ARF4/NGEF/EEF2K/SDK1/NEURL1/PTEN/DLG5/DISC1/SLC9A6/PAK3/ACSL4/EFNA1/CDK5/RELN/CAPRIN2/SHANK3/PDLIM5/DHX36/CAMK2A/FSTL4/PTPRS	54
BP	GO:0110020	regulation of actomyosin structure organization	54/6833	94/17913	0.000110911	0.000715452	TGFB3/SMAD3/ALMS1/CDC42/WNT4/ASAP3/BMP10/ROCK2/ABL1/TSC1/SLC9A1/WASF2/ARAP1/APOA1/MYOC/MTOR/PROX1/NF2/PXN/TMEFF2/CLASP1/MYLK3/FHOD1/SERPINF2/PFN1/ARHGEF15/SH3PXD2B/PIK3R1/PTGER4/AKAP13/EVL/CARMIL1/ROCK1/SMAD4/CD47/RAC1/SFRP1/BAG4/DLC1/ARHGEF10/PAK1/PPFIA1/TACSTD2/ARHGAP6/PPM1F/WAS/S1PR1/ARHGEF5/EPHA1/RAPGEF3/LIMCH1/TESK1/TGFBR1/SORBS3	54
BP	GO:0001885	endothelial cell development	35/6833	55/17913	0.000111073	0.000715452	EZR/AFDN/ROCK2/CLIC4/RAPGEF1/SOX18/PPP1R16B/PDE2A/RDX/CDH5/VEZF1/PECAM1/FASN/PDE4D/TJP1/CTNNB1/TNF/NOTCH4/ROCK1/PLOD3/IKBKB/CLDN5/HAPLN2/HEG1/F11R/CCM2/RAPGEF3/TNFRSF1A/WNT7B/ADD1/PTPRS/ICAM1/TJP2/STC1/COL18A1	35
BP	GO:0120192	tight junction assembly	35/6833	55/17913	0.000111073	0.000715452	AFDN/MPP5/PRKCH/EPHA2/APC/STRN/ROCK2/PARD3/PARD6B/MTDH/GRHL2/SNAI2/GPBAR1/FZD5/LSR/ACTN4/MYO1C/TBCD/TJP1/PDCD6IP/TNF/SRF/PARD6G/ROCK1/CLDN3/IKBKB/PATJ/CLDN5/MICALL2/RAB13/F11R/DLG1/PRKCI/PRKACA/GJA1	35
BP	GO:0038128	ERBB2 signaling pathway	23/6833	32/17913	0.000111371	0.000715452	SOS1/PTK6/SRC/CPNE3/CUL5/ERBB4/MYOC/ERBB2/GRB7/GRB2/PIK3R1/ERBIN/HSP90AA1/EGFR/NRG1/SHC1/PTPN12/ERBB3/PIK3CA/HBEGF/NRG2/MATK/CDC37	23
BP	GO:0040018	positive regulation of multicellular organism growth	23/6833	32/17913	0.000111371	0.000715452	EZR/GPR21/ATP8A2/FOXS1/CHD7/HSF1/VIL1/DRD2/CREB1/BBS2/SPTBN4/STAT5B/SH3PXD2B/GHR/NIPBL/SLC6A3/DIO3/BCL2/CSF1/SMO/GHRHR/GHSR/POU3F2	23
BP	GO:0032922	circadian regulation of gene expression	38/6833	61/17913	0.000111621	0.000715452	NPAS2/GFPT1/MYCBP2/TOP1/NCOA2/CRY2/LGR4/USP2/KMT2A/DRD2/HNRNPU/PPP1CC/ZFHX3/RELB/HNF1B/MYBBP1A/PER1/RAI1/NGFR/NR1D1/CSNK1D/CARTPT/PML/BHLHE40/PER2/KDM8/SIRT1/KDM2A/PPP1CA/OGT/MAGED1/HUWE1/RORC/NAMPT/KDM5A/PPARA/CLOCK/EGR1	38
BP	GO:0044262	cellular carbohydrate metabolic process	127/6833	256/17913	0.000111709	0.000715452	ESRRB/GALK2/KAT2B/PPP1R3E/HK2/DYSF/NAGK/PRKCE/UGP2/INPP5E/WDR5/IRS2/FOXO1/PTAFR/SESN2/PFKFB3/FOXA2/PYGB/NTSR1/PPP1R3D/SOGA1/SRC/B4GALT5/IMPA1/EXT1/NCOA2/IMPAD1/IRS1/EXT2/PGM2L1/PRKAG3/TREH/MTMR2/SLC45A3/PFKFB2/MTOR/ADIPOR1/ACACB/PPP1CC/MLYCD/CBFA2T3/HAS3/AKT2/HAS1/GPD2/SYNJ1/PDK2/NFE2L1/NR1D1/KAT2A/STAT3/SLC25A12/FOXK2/GCGR/C1QTNF1/C1QTNF3/PPIP5K1/AKT1/XYLB/MST1/PFKFB4/PTH1R/HRH1/PASK/PPP1R3G/HDA…	127
BP	GO:0120193	tight junction organization	37/6833	59/17913	0.000111938	0.000715818	AFDN/TGFB3/MPP5/PRKCH/EPHA2/APC/STRN/ROCK2/PARD3/PARD6B/MTDH/GRHL2/SNAI2/GPBAR1/FZD5/LSR/ACTN4/MYO1C/TBCD/TJP1/PDCD6IP/TNF/SRF/PARD6G/ROCK1/CLDN3/IKBKB/PATJ/CLDN5/MICALL2/RAB13/F11R/DLG1/PRKCI/PRKACA/TGFBR1/GJA1	37
BP	GO:0030832	regulation of actin filament length	79/6833	148/17913	0.000112527	0.000718485	SPTB/TMOD2/ARF6/SPTBN5/FMN1/JMY/IQGAP2/ADD2/PLEKHH2/PRKCE/SPTBN1/NCK2/CAPG/CTNNA2/ACTR2/SPTAN1/DSTN/PREX1/ARFGEF1/FCHSD2/VIL1/RDX/MTOR/ABI2/LMOD1/CIT/HIP1R/SPIRE2/CARMIL2/NPHS1/ACTR3/PLEKHG2/SPTBN4/VASP/ARHGAP35/MYO1C/PFN1/CSF3/GRB2/RICTOR/SEMA5A/WHAMM/EVL/BIN1/VILL/BRK1/ARPC4/TWF2/CARMIL1/TRIM27/FHOD3/ELN/ARPC1B/BAG4/CXCL12/CORO1B/SPTBN2/TENM1/PAK3/WAS/TMOD4/HAX1/DLG1/LIMA1/TWF1/PDXP/TRIOBP/PICK…	79
BP	GO:0001101	response to acid chemical	159/6833	330/17913	0.000112983	0.000719546	IGF2R/SNW1/HLCS/ALDH1A2/UBR1/LTK/NFATC4/PINK1/PRKCE/ID3/DNMT3A/NCOA1/PTGES/ASS1/SETX/RXRA/NSMF/GRIN1/COL4A1/FOXO1/PTAFR/SESN2/ZEB1/COL16A1/EPHA3/PTK6/ASXL1/E2F1/SRC/HPCA/CEBPB/GDAP1/HSF1/IRS1/FOLR2/WNT6/IGFBP2/YAP1/MTHFR/MTOR/CREB1/GNB1/ABL2/FZD7/FZD10/PDGFC/TLR2/MMP2/DHODH/FFAR3/GIPR/TEAD2/ACACA/SLC6A4/SERPINF1/OVCA2/TRIM16/SHMT1/COL1A1/RARA/BAIAP2/SOX9/KCNMB1/CPEB4/ITGA2/PRKAA1/NTRK3/CPEB1/COL5…	159
BP	GO:0003158	endothelium development	68/6833	124/17913	0.000113095	0.000719546	EZR/AFDN/DLL1/BMP4/ATOH8/ROCK2/CLIC4/RAPGEF1/NOTCH1/STARD13/JAG1/ZEB1/SOX18/LAMA5/PPP1R16B/SOX17/PDE2A/RDX/BMPR2/PROX1/CD34/FOXC2/CDH5/PRKD2/VEZF1/ACVR1/ALOX12/KDM6B/HOXB5/PECAM1/FASN/PDE4D/ADAMTS12/TJP1/ACVR2B/CTNNB1/FOXP1/BMP6/TNF/NOTCH4/ROCK1/SMAD4/ITGAX/PLOD3/IKBKB/NRG1/CLDN5/S1PR1/GJA5/HAPLN2/HEG1/F11R/CCM2/ACVRL1/RAPGEF3/FOXJ2/TNFRSF1A/SCUBE1/WNT7B/CXCL10/ADD1/PTPRS/ICAM1/TJP2/STC1/HEY2/GJA…	68
BP	GO:0050817	coagulation	162/6833	337/17913	0.00011321	0.000719546	RAD51B/PRKCH/TYRO3/RAB5A/THBS1/AP3B1/MERTK/ADRA2B/PRKCE/CDC42/KDM1A/EHD3/STXBP1/ADAMTS13/VAV2/DOCK9/PRKCQ/GATA3/FOXA2/THBD/LCK/MYL9/SRC/HNF4A/CD40/YWHAZ/FZD6/ZFPM2/F2/DGKZ/PHF21A/ARRB1/UBASH3B/TRPC6/F5/SELP/MFN2/GNB1/CD34/CSRP1/PTPN11/SH2B3/P2RX7/P2RX4/TRPC3/FGA/ZFPM1/APOE/BLOC1S3/EHD2/PRKCG/DGKE/AKAP1/SERPINF2/P2RX5/P2RX1/GP1BA/ARRB2/ALOX12/PIK3R6/PIK3R5/COL1A1/SLC4A1/ITGA2B/ITGB3/MAFG/C1QTNF1/P…	162
BP	GO:0010506	regulation of autophagy	152/6833	314/17913	0.00011913	0.000756023	SPTLC2/HERC1/RAB5A/BMF/EIF2AK4/CHMP4A/HK2/MUL1/PINK1/ATP6V1B1/LRSAM1/GOLGA2/ABL1/TSC1/FOXO1/SESN2/PIP4K2A/TRIB3/TP53INP2/SOGA1/TP53INP1/MTDH/ATP6V1H/RB1CC1/ATG13/AMBRA1/UVRAG/PRKAG3/RUFY4/IL10RA/IL10/RAB3GAP2/PIKFYVE/FZD5/VPS13D/MFN2/MTOR/ABL2/MTMR3/USP30/PRKAB1/CAMKK2/FBXW7/MT3/ATP6V0D1/PLEKHF1/SIRT2/SUPT5H/RAB3GAP1/SNRNP70/CDK5R1/PHF23/SMCR8/OSBPL7/PIP4K2B/STAT3/ATP6V0A1/GFAP/MAPT/TLK2/ERN1/FOX…	152
BP	GO:0060349	bone morphogenesis	52/6833	90/17913	0.000120423	0.00076307	FOXN3/TGFB3/BMP4/MMP14/PAX1/OSR2/IMPAD1/SCX/SERPINH1/INPPL1/SKI/PAPPA2/BMPR2/TMEM119/TRPV4/GLG1/SMPD3/TGFB1/MEGF8/COL1A1/PHOSPHO1/RARA/SP5/SOX9/AXIN2/FGF18/MSX2/NAB1/FOXC1/BMP6/RUNX2/RAB23/ZMPSTE24/CSGALNACT1/COL13A1/IFITM5/LRP5/MEF2D/GLI3/SFRP4/RARG/COL2A1/NAB2/BMPR1B/SHOX2/NEUROG1/CARM1/ACP5/COMP/FREM1/STC1/COL27A1	52
BP	GO:0035088	establishment or maintenance of apical/basal cell polarity	24/6833	34/17913	0.000125159	0.000790341	MYO9A/CDC42/CLIC4/CRB2/CDX2/FOXF1/FOXJ1/ERBIN/PDCD6IP/ARF4/WNT5A/PTK7/LAMA1/MTCL1/FSCN1/FAT1/DLG5/MARK2/OPHN1/SCRIB/VANGL2/PRKCI/WDR1/CAMSAP3	24
BP	GO:0061245	establishment or maintenance of bipolar cell polarity	24/6833	34/17913	0.000125159	0.000790341	MYO9A/CDC42/CLIC4/CRB2/CDX2/FOXF1/FOXJ1/ERBIN/PDCD6IP/ARF4/WNT5A/PTK7/LAMA1/MTCL1/FSCN1/FAT1/DLG5/MARK2/OPHN1/SCRIB/VANGL2/PRKCI/WDR1/CAMSAP3	24
BP	GO:0031058	positive regulation of histone modification	51/6833	88/17913	0.000125295	0.000790341	RPS6KA5/SNW1/RTF1/PAX7/PINK1/KDM1A/CDK9/GATA3/DNMT3B/SNAI2/ARRB1/CTR9/KMT2A/SMARCB1/LIF/SART3/NOS1/TGFB1/PAXBP1/PRKD2/SPHK2/RUVBL2/KAT2A/NIPBL/CTNNB1/JARID2/NELFE/VEGFA/PHF1/SMAD4/MAPK3/AUTS2/ING2/TET1/SIRT1/EED/NAP1L2/OGT/MECP2/FOXP3/ZBTB7B/MUC1/LMNA/PAXIP1/KMT2E/UBE2N/BRD4/AKAP8/AKAP8L/PHF19/MYB	51
BP	GO:0007179	transforming growth factor beta receptor signaling pathway	95/6833	184/17913	0.000127839	0.000805172	SNW1/TGFB3/LTBP2/PPM1A/FBN1/THBS1/SMAD3/SMAD6/TGFBRAP1/LTBP1/EMILIN1/SOX11/ADAMTSL2/PARD3/ZEB1/BAMBI/PMEPA1/SRC/FOXH1/LRRC32/DKK3/CBL/BCL9L/TGFB2/PARP1/CREB1/PRDM16/SKI/PXN/SMAD1/GLG1/CDH5/TGFB1/MTMR4/ACVR1/NLK/ARRB2/MYOCD/UBB/ITGA3/SMURF2/DAB2/FURIN/PML/ZNF451/CIDEA/LDLRAD4/SKOR2/SMAD7/SMAD4/WFIKKN1/PDPK1/CREBBP/VASN/TGFB1I1/SMURF1/FNTA/ADAM9/ZNF703/ING2/NODAL/SIRT1/MEN1/ZFYVE9/CDKN1C/JUN/CLDN5/…	95
BP	GO:2000177	regulation of neural precursor cell proliferation	50/6833	86/17913	0.000130222	0.000818948	SPINT1/OTP/EMX1/SIX3/KDM1A/RAPGEF1/FOXO1/INSM1/ZNF335/RASSF10/DRD2/BTG2/PROX1/ASPM/NF2/LHX5/KDM2B/GLI2/CX3CL1/SPINT2/SIRT2/TGFB1/LHX1/NF1/SLC6A4/KCTD11/LRP2/LIMS2/CTNNB1/WNT5A/GATA2/VEGFA/CDH2/FZD9/VAX1/DISC1/DMRTA2/CEND1/FLNA/NES/SHH/SMO/GLI3/GLI1/ASCL1/SOX10/CTNNA1/WNT3A/GJC2/FOXO3	50
BP	GO:0032885	regulation of polysaccharide biosynthetic process	25/6833	36/17913	0.000137693	0.000864629	ESRRB/PPP1R3E/IRS2/PPP1R3D/IRS1/MTOR/SMPD3/AKT2/TGFB1/AP2A1/CLTC/AKT1/PASK/PPP1R3G/PPP1CA/PPP1R3F/GSK3B/GCK/DYRK2/IGF1/PDGFB/NFKB1/C1QTNF2/INSR/ENPP1	25
BP	GO:0046486	glycerolipid metabolic process	182/6833	385/17913	0.000139165	0.00087256	SYNJ2/AGPAT4/TTC7B/SEL1L/DDHD1/PLA2G4F/PLA2G4D/PLA2G4E/RAB5A/CHRM5/LPCAT4/ABHD4/AJUBA/CPNE6/SERINC5/GPAT2/STARD7/INPP4A/PLA2G2F/LCLAT1/HADHB/EFR3B/MBOAT2/PIP5KL1/INPP5E/AGPAT2/HTR2A/PLCB1/PIP4K2A/ABHD12/CDS2/CSNK2A1/CPNE1/LPIN3/FITM2/IMPA1/CPNE3/PTDSS1/FABP9/IMPAD1/ACSL3/DGKZ/INPPL1/PGAP2/PLCD4/APOA1/APOA5/MTMR2/PIK3C2B/PIKFYVE/PIK3CD/PLCH2/PRDX6/PLA2G3/INPP5J/MTMR3/PTPN11/PITPNM2/SCARB1/FGF2/FBX…	182
BP	GO:0030833	regulation of actin filament polymerization	70/6833	129/17913	0.000139596	0.00087395	SPTB/TMOD2/ARF6/SPTBN5/FMN1/JMY/IQGAP2/ADD2/PRKCE/SPTBN1/NCK2/CAPG/CTNNA2/ACTR2/SPTAN1/PREX1/ARFGEF1/FCHSD2/VIL1/RDX/MTOR/ABI2/LMOD1/HIP1R/SPIRE2/CARMIL2/NPHS1/ACTR3/PLEKHG2/SPTBN4/VASP/MYO1C/PFN1/CSF3/GRB2/RICTOR/WHAMM/EVL/BIN1/VILL/BRK1/ARPC4/TWF2/CARMIL1/TRIM27/FHOD3/ELN/ARPC1B/BAG4/CORO1B/SPTBN2/TENM1/PAK3/WAS/TMOD4/HAX1/DLG1/TWF1/TRIOBP/PICK1/SLIT2/KIAA1211/ADD1/RASA1/FCHSD1/ICAM1/NCK1/GBA2/…	70
BP	GO:2000736	regulation of stem cell differentiation	64/6833	116/17913	0.000140268	0.000876844	PSMC1/ESRRB/BMP4/TCF12/METTL3/EIF2AK2/ZFP36L2/KDM3A/LBH/ABL1/NOTCH1/NELFB/JAG1/GATA3/YTHDF2/PSMA7/BMP7/SOX6/KMT2A/YAP1/TGFB2/HNRNPU/TP73/HES5/OSM/TBX5/PSMD9/PSMC4/TEAD2/PSMD14/CDK12/PSMD3/STAT3/PSME3/PSMC5/SOX9/NKX2-5/NFE2L2/GDNF/PSMD6/GATA2/FOXC1/RBM24/PSMB9/GATA6/SETD1A/LDB1/TAL1/LTBP3/PSMD4/HES1/CDK13/PUS7/CDK6/SP7/PSMD2/PRICKLE1/PWP1/SOX5/DHX36/TCF3/WNT3A/GATA4/MYB	64
BP	GO:0009755	hormone-mediated signaling pathway	109/6833	216/17913	0.00014172	0.000884596	ESR1/ESRRB/BMP4/PIAS1/KDM3A/LBH/NCOA1/NR5A1/NR6A1/PAQR7/RXRA/ARID1A/LATS2/UCN3/PMEPA1/BMP7/ASIP/NCOA6/SRC/HNF4A/NCOA3/UBR5/FOXH1/CRY2/TRIM68/PGR/YAP1/ESRRG/PARP1/NR5A2/ADIPOR1/YWHAH/PTPN11/DDX54/NCOR2/PGRMC2/POU4F2/CNOT1/AGRP/CCNE1/EGLN2/NR4A2/ARRB2/PER1/NCOR1/PHB/THRA/NR1D1/RARA/CRHR1/GCGR/SSTR2/DAB2/PRLR/UBE3A/AKAP13/ABHD2/STRN3/LANCL2/CTNNB1/FOXP1/NR2C2/PPARD/DAXX/RXRB/AXIN1/HEYL/TGFB1I1/SFRP1…	109
BP	GO:0071804	cellular potassium ion transport	75/6833	140/17913	0.00014236	0.000885942	HCN4/KCNN2/KCNG3/KCNT1/NALCN/KCNRG/SNAP25/KCNQ2/KCNS1/KCNB1/KCNG1/KCNS2/KCNB2/CAB39/KCNQ3/KCNQ5/LRRC55/KCNA4/KCNE3/KCNJ11/KCNC1/KCNT2/NPPA/RNF207/KCNAB2/LRRC38/KCNH1/NETO2/WWP2/ATP1A3/KCNC3/KCNJ3/KCNAB3/VAMP2/KCNJ2/KCNMB1/KCNIP1/HCN1/AKAP6/BIN1/OXSR1/CACNA1D/NEDD4L/KCNIP2/PTEN/KCNMA1/ANK3/TRPM5/TMEM175/FLNA/AMIGO1/KCND3/ATP1A1/HCN3/RGS4/DPP6/CCT8L2/KCNH2/DLG1/KCND2/AQP1/CAV1/AKAP9/ANO6/KCNMB4/CD6…	75
BP	GO:0071805	potassium ion transmembrane transport	75/6833	140/17913	0.00014236	0.000885942	HCN4/KCNN2/KCNG3/KCNT1/NALCN/KCNRG/SNAP25/KCNQ2/KCNS1/KCNB1/KCNG1/KCNS2/KCNB2/CAB39/KCNQ3/KCNQ5/LRRC55/KCNA4/KCNE3/KCNJ11/KCNC1/KCNT2/NPPA/RNF207/KCNAB2/LRRC38/KCNH1/NETO2/WWP2/ATP1A3/KCNC3/KCNJ3/KCNAB3/VAMP2/KCNJ2/KCNMB1/KCNIP1/HCN1/AKAP6/BIN1/OXSR1/CACNA1D/NEDD4L/KCNIP2/PTEN/KCNMA1/ANK3/TRPM5/TMEM175/FLNA/AMIGO1/KCND3/ATP1A1/HCN3/RGS4/DPP6/CCT8L2/KCNH2/DLG1/KCND2/AQP1/CAV1/AKAP9/ANO6/KCNMB4/CD6…	75
BP	GO:0072583	clathrin-dependent endocytosis	26/6833	38/17913	0.000148836	0.000923857	DLL1/AAK1/DNM1/GPR107/FCHSD2/HIP1R/AP2S1/AP2A1/CLTC/AP2B1/UNC119/DAB2/HIP1/INPP5F/AP2A2/GAK/DNAJC6/FNBP1L/SYT11/TNK2/SLC9B2/PIP5K1C/DNM2/PIK3CB/FCHO1/SNAP91	26
BP	GO:0019318	hexose metabolic process	119/6833	239/17913	0.000148895	0.000923857	ESRRB/KAT2B/PPP1R3E/ADPGK/PKM/HK2/GALM/MDH1/GALE/FUCA1/WDR5/FUT7/IRS2/WDTC1/FOXO1/SESN2/PFKFB3/CREM/FOXA2/PPP1R3D/POFUT1/SOGA1/SRC/NCOA2/IRS1/CHST1/PGM2L1/INPPL1/KCNJ11/SLC37A4/DLAT/FUT4/SLC45A3/PFKFB2/MTOR/H6PD/ADIPOR1/ACACB/HECTD4/MLYCD/GOT2/AKT2/GPD2/ENO3/PDK2/NFE2L1/NR1D1/KAT2A/G6PC3/SLC25A12/FOXK2/GCGR/C1QTNF1/PRKAA1/C1QTNF3/GDPGP1/AKT1/NISCH/GLYCTK/MST1/PFKFB4/PASK/PPP1R3G/PER2/TNF/TFAP2B/M…	119
BP	GO:0006479	protein methylation	88/6833	169/17913	0.00015174	0.000938717	SNW1/ARID4A/RTF1/FAM98B/PAX7/TET3/FAM98A/KDM1A/KDM3A/WDR5/EHMT1/GATA3/PCMTD2/DNMT3B/ZNF335/CTR9/KMT2A/KDM4D/BTG2/RBBP5/MTHFR/CHD5/PRDM16/PRDM2/SMARCB1/SETD1B/CTCF/KMT2B/FBL/PAXBP1/KMT5C/ZNF274/SUZ12/SUPT6H/MLLT6/EZH1/SETD3/CTNNB1/SETD5/WDR82/HEMK1/SETD2/JARID2/EHMT2/NELFE/PHF1/CXXC1/SMAD4/GSPT1/SETD1A/RLF/AUTS2/ASH2L/TET1/SIRT1/ARID4B/EED/PRMT3/MEN1/KMT5B/OGT/KDM6A/MECP2/GFI1/PRMT6/PYGO2/ASH1L/LM…	88
BP	GO:0008213	protein alkylation	88/6833	169/17913	0.00015174	0.000938717	SNW1/ARID4A/RTF1/FAM98B/PAX7/TET3/FAM98A/KDM1A/KDM3A/WDR5/EHMT1/GATA3/PCMTD2/DNMT3B/ZNF335/CTR9/KMT2A/KDM4D/BTG2/RBBP5/MTHFR/CHD5/PRDM16/PRDM2/SMARCB1/SETD1B/CTCF/KMT2B/FBL/PAXBP1/KMT5C/ZNF274/SUZ12/SUPT6H/MLLT6/EZH1/SETD3/CTNNB1/SETD5/WDR82/HEMK1/SETD2/JARID2/EHMT2/NELFE/PHF1/CXXC1/SMAD4/GSPT1/SETD1A/RLF/AUTS2/ASH2L/TET1/SIRT1/ARID4B/EED/PRMT3/MEN1/KMT5B/OGT/KDM6A/MECP2/GFI1/PRMT6/PYGO2/ASH1L/LM…	88
BP	GO:0060766	negative regulation of androgen receptor signaling pathway	13/6833	15/17913	0.000157864	0.000972279	FOXH1/NCOR2/NCOR1/PHB/DAB2/FOXP1/HEYL/SFRP1/NODAL/SIRT1/ZBTB7A/SMARCA4/TCF21	13
BP	GO:0098840	protein transport along microtubule	13/6833	15/17913	0.000157864	0.000972279	HNRNPU/TERF2/KIF5C/MAP1A/KIF1A/SFPQ/RAB27B/MAPK8IP3/BAG3/DLG2/KIF5A/PURA/CAMSAP3	13
BP	GO:0099118	microtubule-based protein transport	13/6833	15/17913	0.000157864	0.000972279	HNRNPU/TERF2/KIF5C/MAP1A/KIF1A/SFPQ/RAB27B/MAPK8IP3/BAG3/DLG2/KIF5A/PURA/CAMSAP3	13
BP	GO:0086001	cardiac muscle cell action potential	44/6833	74/17913	0.000159629	0.000981706	HCN4/KCNN2/SLC8A1/CACNB2/KCNE3/SCN3B/SCN4B/RNF207/ATP2A2/TRPM4/KCNJ3/CACNA1G/JUP/GJC1/KCNJ2/BIN1/GPD1L/SCN5A/SCN10A/CACNA1D/DSP/DSG2/NEDD4L/KCNIP2/ANK3/RYR2/DMD/FGF13/FLNA/KCND3/ATP1A1/GJA5/KCNH2/DLG1/CAV1/CACNA2D1/AKAP9/PKP2/KCNA5/CACNA1C/CAMK2D/ANK2/HCN2/GJA1	44
BP	GO:0045761	regulation of adenylate cyclase activity	20/6833	27/17913	0.000161256	0.000988799	LTB4R2/HPCA/STIM1/ORAI1/NF1/CRHR1/TIMP2/NPR3/CACNA1D/GRM2/GALR1/GNAI3/GRM3/AKAP9/CACNA1C/GALR3/DRD5/ADGRV1/P2RY13/GABBR2	20
BP	GO:0046854	phosphatidylinositol phosphorylation	20/6833	27/17913	0.000161256	0.000988799	TTC7B/EFR3B/PIP5KL1/PIP4K2A/IMPA1/IMPAD1/PIKFYVE/PIK3R6/PIP4K2B/PIK3R1/INPP1/IP6K1/IMPA2/SMG1/PI4K2A/PI4KA/PIP5K1A/FAM126A/PIK3CA/PIP5K1C	20
BP	GO:0030878	thyroid gland development	16/6833	20/17913	0.000164176	0.00100228	SMAD3/MAP2K1/PAX8/TG/HOXB3/NKX2-5/HOXD3/FGF10/RAF1/SRF/MAPK3/FGF8/TBX1/SHH/HOXA3/FOXE1	16
BP	GO:0072087	renal vesicle development	16/6833	20/17913	0.000164176	0.00100228	BMP4/GREM1/FMN1/SIX2/WNT4/PAX8/KIF26B/LIF/STAT1/SALL1/LHX1/SOX9/GDNF/CTNNB1/SOX8/SMO	16
BP	GO:2000738	positive regulation of stem cell differentiation	16/6833	20/17913	0.000164176	0.00100228	BMP4/BMP7/SOX6/TGFB2/TBX5/SOX9/NKX2-5/FOXC1/RBM24/GATA6/LTBP3/SP7/PWP1/SOX5/DHX36/GATA4	16
BP	GO:0008654	phospholipid biosynthetic process	124/6833	251/17913	0.0001675	0.00102109	SYNJ2/AGPAT4/SPTLC2/DDHD1/PLA2G4D/RAB5A/LPCAT4/AJUBA/CPNE6/SERINC5/GPAT2/STARD7/INPP4A/PLA2G2F/LCLAT1/MBOAT2/DOLK/DOLPP1/INPP5E/AGPAT2/DHDDS/HTR2A/PIP4K2A/CDS2/CSNK2A1/CPNE1/LPIN3/IMPA1/CPNE3/PTDSS1/ACSL3/DGKZ/INPPL1/PGAP2/APOA1/MTMR2/PIK3C2B/PIKFYVE/PIK3CD/INPP5J/MTMR3/PITPNM2/FGF2/CPNE7/LPCAT2/SPHK2/PLEKHA4/MBOAT7/DGKE/MTMR4/PIGS/SYNJ1/PITPNM3/PLD2/PIK3R6/PIK3R5/PHOSPHO1/PIP4K2B/PCYT2/PGS1/PIK3…	124
BP	GO:0014033	neural crest cell differentiation	42/6833	70/17913	0.000168566	0.00102609	BMP4/ALDH1A2/SOX11/JAG1/PHACTR4/OVOL2/LAMA5/BMP7/SNAI2/FN1/ERBB4/NRP2/KLHL12/CORO1C/EDNRA/FOXC2/ZEB2/ACVR1/SOX9/GDNF/FOXC1/SMAD4/SOX8/MAPK3/NOLC1/SFRP1/NRG1/BMPR1A/RET/EFNB1/TBX1/SHH/SMO/HES1/LRP6/PHOX2B/FBXL17/FAM172A/TCOF1/WNT8A/NRTN/HAND2	42
BP	GO:0032092	positive regulation of protein binding	53/6833	93/17913	0.000169736	0.00103171	DACT1/BMP4/ANXA2/ARF6/PLCL2/ADD2/RPL11/MAPRE3/STPG1/ABL1/BAMBI/TRIB3/MAPRE1/CTHRC1/DERL1/HSF1/EPHA4/ARRB1/SPON1/SPPL3/HIP1R/AKTIP/AMFR/EPB41L5/APOE/CSF3/RFNG/TERT/WNT5A/PLXND1/FLOT1/PKD1/LFNG/TCF7L2/TIRAP/MEN1/TAF1/GSK3B/DTX3L/CDK5/HIPK2/HOXA3/CAV1/LRP1/MFNG/CAPRIN2/EP300/ADD1/TMEM173/PPP2CA/TICAM1/PIN1/WNT3A	53
BP	GO:0043523	regulation of neuron apoptotic process	106/6833	210/17913	0.000171378	0.00104017	ALKBH1/TGFB3/TYRO3/NFATC4/PINK1/MSH2/STXBP1/SET/BARHL1/NSMF/GRIN1/POU4F1/GATA3/DNAJC5/KCNB1/CEBPB/AMBRA1/ARRB1/HYOU1/BTG2/LANCL1/TGFB2/PARP1/DRAXIN/CASP9/KIF14/KDM2B/FBXW7/MT3/CX3CL1/EN1/TYROBP/EGLN2/AXL/GRIK5/C5AR1/BAX/AKT1S1/PRKCG/UBE2M/NR4A2/CDK5R1/NF1/ARRB2/MAP2K4/DLX1/ITSN1/CPEB4/ITGA1/GDNF/TERT/CTNNB1/CHL1/HDAC4/TNF/TFAP2B/SYNGAP1/GCLC/ROCK1/BCL2/PDPK1/CLN3/PPT1/FZD9/ADAM8/FGF8/CASP3/UNC5B/…	106
BP	GO:0042698	ovulation cycle	41/6833	68/17913	0.000172668	0.00104345	ESR1/OPRM1/TGFB3/TYRO3/ROBO2/NCOA1/NR5A1/SRC/ARRB1/PTPRN/PGR/KISS1/TGFB2/NCOR2/AXL/HAS1/ZNF830/SERPINF1/ARRB2/STAT5B/MAP2K6/SLIT3/EGFR/PLEKHA1/CASP3/SIRT1/FZD4/GAS2/NOS3/CASP2/LEP/INHBA/MMP19/BMPR1B/SLIT2/ADAMTS1/PAM/GPR149/EGR1/AMH/FOXO3	41
BP	GO:0043647	inositol phosphate metabolic process	41/6833	68/17913	0.000172668	0.00104345	PLCB2/INPP4A/INPP5E/PTAFR/PLCB1/NTSR1/PLCG1/IMPA1/INPPL1/PLCD4/MTMR2/ITPKB/PLCH2/INPP5J/FGF2/ITPKC/SYNJ1/PLCD3/PPIP5K1/ITPK1/INPP1/PLD4/IP6K1/PTH1R/HRH1/NUDT3/INPP5D/IMPA2/INPP5B/PLCE1/PTEN/PLCB3/OCRL/CD244/ADCYAP1R1/NUDT4/PLCH1/PPIP5K2/P2RY1/PTK2B/IPPK	41
BP	GO:0072091	regulation of stem cell proliferation	41/6833	68/17913	0.000172668	0.00104345	ZFP36L1/OTP/EIF2AK2/SIX3/EPCAM/KDM1A/SOX11/KDF1/OVOL2/SOX18/ZNF335/SOX17/SNAI2/DRD2/YAP1/HNRNPU/ASPM/NF2/TBX3/CX3CL1/ATXN1L/TGFB1/NF1/KCTD11/TERT/CTNNB1/VEGFA/PIM1/AGO3/VAX1/DISC1/DMRTA2/LTBP3/OVOL1/SHH/SMO/GLI3/THPO/SOX10/CTNNA1/SIRT6	41
BP	GO:0048483	autonomic nervous system development	29/6833	44/17913	0.000173485	0.00104687	TLX2/SOX11/PHACTR4/GATA3/INSM1/PHOX2A/FN1/HLX/NRP2/EDNRA/NF1/HOXB2/HOXB1/GDNF/CTNNB1/SOX4/TFAP2B/SOX8/RET/NAV2/TBX1/PLXNA3/NTRK1/PLXNA4/HES1/ASCL1/PHOX2B/HAND2/ADARB1	29
BP	GO:0000271	polysaccharide biosynthetic process	40/6833	66/17913	0.000176447	0.00106321	ESRRB/PPP1R3E/UGP2/IRS2/PPP1R3D/B4GALT5/EXT1/IRS1/EXT2/PGM2L1/PRKAG3/MTOR/SMPD3/HAS3/AKT2/TGFB1/AP2A1/HAS1/CLTC/NR1D1/AKT1/PASK/PPP1R3G/PER2/CSGALNACT1/CSGALNACT2/PPP1CA/GYG2/PPP1R3F/GSK3B/GCK/DYRK2/IGF1/PDGFB/NFKB1/C1QTNF2/NDST1/INSR/B3GNT3/ENPP1	40
BP	GO:0021695	cerebellar cortex development	30/6833	46/17913	0.000178855	0.00107462	DLL1/HERC1/TTBK2/MAP2K1/CLP1/RERE/PROX1/KIF14/SEZ6L/PTPN11/LHX5/CBLN1/GLI2/LHX1/SEZ6/MYH10/NEUROD2/NAGLU/KNDC1/LDB1/B4GALT2/SPTBN2/OPHN1/CDK5/EZH2/SMO/FAIM2/GLI1/GRID2/WHRN	30
BP	GO:0048806	genitalia development	30/6833	46/17913	0.000178855	0.00107462	ESR1/CYP19A1/TYRO3/MERTK/CHD7/WT1/LGR4/PTPN11/TBX3/AXL/BAX/LHX1/LRP2/FGF10/NIPBL/SRD5A1/STRA6/CTNNB1/WNT5A/BMP6/ASB1/BAK1/GREB1L/PKD1/FGF8/AR/DHCR24/SHH/NEUROG1/ROR2	30
BP	GO:0060135	maternal process involved in female pregnancy	39/6833	64/17913	0.000179836	0.00107896	ESR1/WNT4/TCF23/RXRA/KPNA6/PGR/MTOR/BMPR2/LIF/TMED2/AGRP/ITGA3/STC2/AKT1/PPARD/DSG2/DSG1/MAPK3/HMX3/STOX2/NODAL/MEN1/AR/ASH1L/NPFF/VDR/GHSR/PLA2G6/PPAT/PAM/HAVCR2/DAZAP1/KLF1/JUNB/STC1/GJA1/PRDM1/CNR1/ARG1	39
BP	GO:0015800	acidic amino acid transport	38/6833	62/17913	0.000182763	0.00108919	STXBP1/LRRC8A/SNAP25/NTSR1/RIMS1/PPFIA4/ADORA1/P2RX7/SLC38A7/RAB3GAP1/PPFIA3/SLC17A7/TSPOAP1/NF1/TRPV1/VAMP2/SLC25A12/GRM7/GRM2/PER2/ABAT/SLC25A22/PPFIA1/SLC1A7/ADORA2A/LRRC8D/KCNJ10/SYT1/PPFIA2/AVPR1A/CPLX1/LRRC8E/GIPC1/SLC1A6/SLC1A1/APBA1/UNC13B/NTRK2	38
BP	GO:0048546	digestive tract morphogenesis	31/6833	48/17913	0.000182912	0.00108919	DACT1/BMP4/SMAD3/SIX2/SOX11/OVOL2/SOX17/HLX/FOXF1/GLI2/EPB41L5/HNF1B/FGF10/NIPBL/STRA6/EGFR/ACVR2B/CTNNB1/WNT5A/BCL2/SFRP1/NODAL/VANGL2/SHH/GLI3/AGR2/GLI1/SOX10/SHOX2/GATA4/TCF21	31
BP	GO:0055010	ventricular cardiac muscle tissue morphogenesis	31/6833	48/17913	0.000182912	0.00108919	BMP10/NOTCH1/RXRA/POU4F1/CCM2L/ZFPM2/CHD7/FOXH1/MYBPC3/TGFB2/UBE4B/PROX1/TNNT2/FOXC2/TGFB1/LRP2/NKX2-5/PTCD2/FOXC1/DSP/SMAD7/SMAD4/NRG1/BMPR1A/RYR2/COL11A1/HEG1/PKP2/HAND1/TGFBR1/HEY2	31
BP	GO:0061647	histone H3-K9 modification	31/6833	48/17913	0.000182912	0.00108919	ARID4A/KAT2B/KDM1A/KDM3A/EHMT1/GATA3/DNMT3B/KMT2A/KDM4D/PRDM16/SMARCB1/SPHK2/ZNF274/SETD5/JARID2/EHMT2/ZNF451/SMAD4/SIRT1/ARID4B/CHEK1/NAP1L2/MECP2/CRTC2/ASH1L/LMNA/MECOM/PRDM5/SIRT6/BEND3/MYB	31
BP	GO:0015849	organic acid transport	142/6833	293/17913	0.000183105	0.00108919	AQP9/PLA2G4F/THBS1/SLC7A7/PLA2G2F/SFXN5/SLC1A4/NCOA1/STXBP1/SLC27A4/LRRC8A/RXRA/IRS2/SLC7A1/TRPC4/SLC25A30/SNAP25/SLC23A2/NTSR1/SLC32A1/SLC25A32/NCOA2/RIMS1/ACSL3/FOLR2/DRD2/PPFIA4/ADORA1/MIF/PLA2G3/ACACB/P2RX7/P2RX4/SLC15A4/SLC7A5/SLC38A7/GOT2/AKT2/RAB3GAP1/APOE/SLC1A5/PPFIA3/SLC17A7/SLC27A5/TSPOAP1/ACACA/NF1/NOS2/SLC13A2/PROCA1/SLC43A2/PLA2R1/TRPV1/SLC13A5/VAMP2/NCOR1/NFE2L1/LRP2/SLC25A12/MAP2K…	142
BP	GO:0046942	carboxylic acid transport	142/6833	293/17913	0.000183105	0.00108919	AQP9/PLA2G4F/THBS1/SLC7A7/PLA2G2F/SFXN5/SLC1A4/NCOA1/STXBP1/SLC27A4/LRRC8A/RXRA/IRS2/SLC7A1/TRPC4/SLC25A30/SNAP25/SLC23A2/NTSR1/SLC32A1/SLC25A32/NCOA2/RIMS1/ACSL3/FOLR2/DRD2/PPFIA4/ADORA1/MIF/PLA2G3/ACACB/P2RX7/P2RX4/SLC15A4/SLC7A5/SLC38A7/GOT2/AKT2/RAB3GAP1/APOE/SLC1A5/PPFIA3/SLC17A7/SLC27A5/TSPOAP1/ACACA/NF1/NOS2/SLC13A2/PROCA1/SLC43A2/PLA2R1/TRPV1/SLC13A5/VAMP2/NCOR1/NFE2L1/LRP2/SLC25A12/MAP2K…	142
BP	GO:0032233	positive regulation of actin filament bundle assembly	36/6833	58/17913	0.000186903	0.0011082	TGFB3/SMAD3/CDC42/WNT4/ROCK2/ABL1/TSC1/VIL1/APOA1/MYOC/MTOR/NF2/PXN/CX3CL1/FHOD1/SERPINF2/ARHGEF15/SH3PXD2B/EVL/CARMIL1/CD47/LIMK1/RAC1/SFRP1/BAG4/ARHGEF10/PAK1/PPM1F/FLNA/ARHGEF5/EPHA1/RAPGEF3/LIMCH1/TESK1/TGFBR1/SORBS3	36
BP	GO:0051099	positive regulation of binding	93/6833	181/17913	0.000187236	0.0011082	DACT1/BMP4/ANXA2/ARF6/PLCL2/LARP6/ADD2/CALM2/KDM1A/RPL11/MAPRE3/STPG1/CDK9/ABL1/POU4F1/GATA3/BAMBI/TRIB3/MAPRE1/CTHRC1/DERL1/HSF1/EPHA4/TRAF6/ARRB1/SPON1/KDM4D/PARP1/SKI/DHX9/SPPL3/HIP1R/POU4F2/AKTIP/AMFR/EPB41L5/ACD/SIRT2/TGFB1/APOE/ERCC2/CALM3/MED25/TRIM28/MYOCD/CSF3/RARA/RFNG/ITGA2/NIPBL/TERT/NEUROD1/CTNNB1/WNT5A/PLXND1/IRF4/FOXC1/FLOT1/MBD2/PKD1/LFNG/CTBP2/TCF7L2/WAPL/TIRAP/MEN1/TAF1/NGF/GSK3…	93
BP	GO:0060350	endochondral bone morphogenesis	33/6833	52/17913	0.000187464	0.0011082	BMP4/MMP14/IMPAD1/SCX/SERPINH1/INPPL1/BMPR2/TMEM119/TRPV4/SMPD3/COL1A1/PHOSPHO1/RARA/SOX9/AXIN2/FGF18/NAB1/FOXC1/BMP6/RUNX2/ZMPSTE24/CSGALNACT1/COL13A1/MEF2D/RARG/COL2A1/NAB2/BMPR1B/SHOX2/CARM1/COMP/STC1/COL27A1	33
BP	GO:0033619	membrane protein proteolysis	35/6833	56/17913	0.000187939	0.0011082	ADAM10/APH1B/PRKCQ/HM13/RHBDD1/PACSIN3/TRAF6/IL10/SPPL3/P2RX7/SH3D19/TGFB1/APOE/NAPSA/NGFR/FURIN/SNX33/TNF/ROCK1/ADAM8/ADAM9/RET/RELA/RBMX/LRIG2/APH1A/NCSTN/TIMP3/MYH9/TMPRSS6/NFKB1/ADAM19/PRTN3/SPPL2B/BACE2	35
BP	GO:0090162	establishment of epithelial cell polarity	21/6833	29/17913	0.000187989	0.0011082	MPP5/ARF6/MYO9A/CDC42/PARD3/HES5/FOXF1/CLASP1/SIPA1L3/MYO18A/CYTH1/FBF1/GOLPH3/FRMD4B/WNT5A/PTK7/LAMA1/CYTH3/OPHN1/HES1/CAMSAP3	21
BP	GO:0070830	bicellular tight junction assembly	34/6833	54/17913	0.00018816	0.0011082	AFDN/MPP5/PRKCH/EPHA2/APC/STRN/ROCK2/PARD3/PARD6B/MTDH/GRHL2/SNAI2/GPBAR1/FZD5/ACTN4/MYO1C/TBCD/TJP1/PDCD6IP/TNF/SRF/PARD6G/ROCK1/CLDN3/IKBKB/PATJ/CLDN5/MICALL2/RAB13/F11R/DLG1/PRKCI/PRKACA/GJA1	34
BP	GO:1903078	positive regulation of protein localization to plasma membrane	34/6833	54/17913	0.00018816	0.0011082	EZR/PRKCH/ARF6/EPHA2/PRKCE/SPTBN1/EPHB2/EPHA3/STX3/ACSL3/VIL1/KCNJ11/ARHGEF16/CLIP3/ITGA3/STAC2/PIK3R1/NKD2/PTPN9/AKT1/EGFR/STAC/TNF/PDPK1/STX4/CNPY4/RAB11FIP2/WNK3/DLG1/RAMP3/AGR2/LRP1/PRKCI/WNT3A	34
BP	GO:1903844	regulation of cellular response to transforming growth factor beta stimulus	64/6833	117/17913	0.000195189	0.00114798	SNW1/TGFB3/PPM1A/FBN1/THBS1/SMAD3/SMAD6/LTBP1/EMILIN1/SOX11/ADAMTSL2/ZEB1/BAMBI/PMEPA1/DKK3/BCL9L/PRDM16/SKI/GLG1/TGFB1/MTMR4/MYOCD/UBB/ITGA3/DLX1/SMURF2/DAB2/ZNF451/CIDEA/LDLRAD4/SKOR2/SMAD7/SMAD4/WFIKKN1/PDPK1/CREBBP/VASN/TGFB1I1/SMURF1/ZNF703/ING2/SIRT1/MEN1/CDKN1C/NRROS/HIPK2/CAV1/PEG10/LEMD3/CHST11/EP300/NPNT/HTRA3/STK11/LOX/FBN2/ZBTB7A/LRG1/PIN1/DNM2/GIPC1/CDKN2B/TGFBR1/CD109	64
BP	GO:0001942	hair follicle development	49/6833	85/17913	0.000201724	0.00118475	MYO5A/SAV1/SOS1/TNFRSF19/TGM3/SOX18/LAMA5/FZD6/LRP4/ALX4/LGR4/NUMA1/TGFB2/ERCC2/FUZ/NF1/FOXN1/SOX9/MSX2/FGF10/EGFR/CTNNB1/WNT5A/TNF/DSG4/APCDD1/SMAD4/BCL2/DNASE1L2/ZMPSTE24/PDGFA/LDB1/RELA/EDA/MYSM1/TMEM79/VANGL2/NOM1/SHH/SMO/INHBA/LGR5/HOXC13/ACVR1B/WNT10B/CELSR1/LDB2/FOXE1/CD109	49
BP	GO:0046474	glycerophospholipid biosynthetic process	107/6833	213/17913	0.00020301	0.00118857	SYNJ2/AGPAT4/DDHD1/PLA2G4D/RAB5A/LPCAT4/AJUBA/CPNE6/GPAT2/STARD7/INPP4A/PLA2G2F/LCLAT1/INPP5E/AGPAT2/HTR2A/PIP4K2A/CDS2/CSNK2A1/CPNE1/LPIN3/IMPA1/CPNE3/PTDSS1/ACSL3/DGKZ/INPPL1/PGAP2/APOA1/MTMR2/PIK3C2B/PIKFYVE/PIK3CD/INPP5J/MTMR3/PITPNM2/FGF2/CPNE7/LPCAT2/PLEKHA4/MTMR4/PIGS/SYNJ1/PITPNM3/PLD2/PIK3R6/PIK3R5/PHOSPHO1/PIP4K2B/PCYT2/PGS1/PIK3R1/PLEKHA3/MTMR12/LPCAT1/GPD1L/AGPAT1/INPP5D/LPIN2/PIGQ/CD…	107
BP	GO:0001738	morphogenesis of a polarized epithelium	74/6833	139/17913	0.000203228	0.00118857	PSMC1/DAAM1/DACT1/ARHGEF19/MYO9A/CDC42/RAB10/GRHL3/ABL1/SAPCD2/GPC6/LAMA5/PSMA7/FZD6/CTHRC1/FZD5/DVL1/FZD7/ZNRF3/PSMD9/FOXF1/NKD1/RPGRIP1L/PSMC4/AP2S1/AP2A1/FUZ/BRSK1/CLTC/AP2B1/PAFAH1B1/PSMD14/PFN1/ARRB2/DVL2/PSMD3/PSME3/FZD2/PSMC5/SMURF2/DAB2/PSMD6/WNT5A/CELSR3/TRAF3IP1/PTK7/PSMB9/LAMA1/SMURF1/RAC1/SFRP1/DLG5/FZD4/AP2A2/MED12/DLG3/OPHN1/ROR1/CELSR2/VANGL1/PSMD4/VANGL2/MAGI2/FZD1/PSMD2/PRICKLE1/…	74
BP	GO:0007605	sensory perception of sound	74/6833	139/17913	0.000203228	0.00118857	ATP6V1B1/OTOF/BARHL1/TPRN/MYO3A/TMC2/CHD7/SNAI2/COL4A3/PAX3/MYO7A/TUB/USH1C/OTOG/USH2A/SRRM4/POU4F2/SPTBN4/EML2/MYH14/ASIC2/MYO15A/COL1A1/LRP2/MYO3B/USH1G/NIPBL/HOMER2/CEMIP/STRC/GRM7/LRIG1/CACNA1D/ATP2B2/ESPNL/CLIC5/COL11A2/LOXHD1/CRYM/OTOA/GJC3/PCDH15/CASP3/CDH23/FZD4/NAV2/EPS8L2/TH/TBL1X/ROR1/TBX1/CDC14A/COL11A1/LRIG2/CHRNB2/ATP6V0A4/OTOGL/COL2A1/CDKN1B/TRIOBP/CHRNA9/WFS1/WDR1/ADGRV1/GABRB2/DI…	74
BP	GO:0017015	regulation of transforming growth factor beta receptor signaling pathway	63/6833	115/17913	0.000206233	0.00120445	SNW1/TGFB3/PPM1A/FBN1/THBS1/SMAD3/SMAD6/LTBP1/EMILIN1/SOX11/ADAMTSL2/ZEB1/BAMBI/PMEPA1/DKK3/BCL9L/PRDM16/SKI/GLG1/TGFB1/MTMR4/MYOCD/UBB/ITGA3/SMURF2/DAB2/ZNF451/CIDEA/LDLRAD4/SKOR2/SMAD7/SMAD4/WFIKKN1/PDPK1/CREBBP/VASN/TGFB1I1/SMURF1/ZNF703/ING2/SIRT1/MEN1/CDKN1C/NRROS/HIPK2/CAV1/PEG10/LEMD3/CHST11/EP300/NPNT/HTRA3/STK11/LOX/FBN2/ZBTB7A/LRG1/PIN1/DNM2/GIPC1/CDKN2B/TGFBR1/CD109	63
BP	GO:0006006	glucose metabolic process	103/6833	204/17913	0.000207277	0.00120886	ESRRB/KAT2B/PPP1R3E/ADPGK/PKM/HK2/GALM/MDH1/WDR5/IRS2/WDTC1/FOXO1/SESN2/CREM/FOXA2/PPP1R3D/SOGA1/SRC/NCOA2/IRS1/PGM2L1/INPPL1/KCNJ11/SLC37A4/DLAT/SLC45A3/PFKFB2/MTOR/H6PD/ADIPOR1/ACACB/HECTD4/MLYCD/GOT2/AKT2/GPD2/ENO3/PDK2/NFE2L1/NR1D1/KAT2A/G6PC3/SLC25A12/FOXK2/GCGR/C1QTNF1/PRKAA1/C1QTNF3/GDPGP1/AKT1/NISCH/MST1/PASK/PPP1R3G/PER2/TNF/TFAP2B/MAPK14/PPARD/ZMPSTE24/FOXK1/HK1/SIRT1/ACTN3/PC/PPP1CA/LR…	103
BP	GO:0060491	regulation of cell projection assembly	87/6833	168/17913	0.000210544	0.0012262	TGFB3/SYNE2/ARF6/RAB5A/EPHA2/CROCC/RCC2/APC/NOTO/FAM98A/RAP1GAP/DYNC2LI1/RHOQ/CDC42/CCDC88A/DZIP1/WASF2/SRC/PPP1R16B/ZMYND8/ARAP1/RDX/MTOR/WRAP73/AGRN/CORO1C/TCHP/P2RX7/ATMIN/CDK10/DEF8/CYLD/CARMIL2/MARK4/ARHGAP35/FUZ/EPS8L1/BCAS3/PFN1/CNTROB/MIEN1/HAP1/PLEKHM1/CDC42EP4/MYO10/EVL/BRK1/TWF2/MAP4/HDAC4/RAB17/SRF/IFT140/CCP110/RABEP2/AUTS2/RAC1/FSCN1/NEURL1/EPS8L2/TACSTD2/TENM1/DOCK11/PLXNB3/WAS/FNB…	87
BP	GO:0031122	cytoplasmic microtubule organization	22/6833	31/17913	0.000212651	0.00123497	EZR/CHP1/IFT172/STMN3/NUMA1/DVL1/TRPV4/CLASP1/PAFAH1B1/KPNB1/TUBG1/MAPT/KIF19/WDR73/CCDC13/SLK/PLK3/MAP10/DLG1/CEP120/FSD1/TRDN	22
BP	GO:1903393	positive regulation of adherens junction organization	22/6833	31/17913	0.000212651	0.00123497	ARF6/FMN1/SMAD3/MAP4K4/WNT4/LIMS1/ABL1/TSC1/COL16A1/PTPRJ/THY1/MYOC/EPB41L5/PTPN23/IQSEC1/VEGFA/MAPRE2/ROCK1/RAC1/SFRP1/PPM1F/ADD1	22
BP	GO:0008277	regulation of G protein-coupled receptor signaling pathway	78/6833	148/17913	0.000212936	0.00123497	OPRM1/RGS6/TMOD2/ALK/ROCK2/PDCL/DNM1/USP20/PLCB1/NMT2/YWHAB/RGS20/APLNR/F2/ARRB1/TUB/DRD2/CNTN2/RGS16/RGS8/GIT2/NOS1/RPGRIP1L/CNGB1/APLP1/GIPR/KLK5/KLK14/GIT1/AIPL1/ARRB2/GUCY2D/PPP1R9B/PHB/FZD2/NMT1/HOMER2/CHGA/GPR27/WNT5A/RHO/MGLL/DTNBP1/RAMP1/GUCA1B/ROCK1/RGS11/MGRN1/RGS10/GRK5/FGF8/PLCE1/FNTA/GNG4/PPEF1/APLN/GRK1/RGS4/RAMP3/RIC8B/BICD1/TULP3/RGS12/GRK4/DGKQ/PDE6B/ARRDC3/PDE6A/ADRB2/GRK6/RGS14…	78
BP	GO:0021516	dorsal spinal cord development	17/6833	22/17913	0.000216732	0.00125524	PAX7/GSX1/DRAXIN/PROX1/LHX5/LHX1/HOXB8/GDNF/DAAM2/MDGA1/UNCX/LBX1/TAL1/LMO4/ASCL1/GSX2/WNT3A	17
BP	GO:0010508	positive regulation of autophagy	62/6833	113/17913	0.000217842	0.00125644	SPTLC2/EIF2AK4/HK2/MUL1/PINK1/LRSAM1/TSC1/FOXO1/SESN2/PIP4K2A/TP53INP2/TP53INP1/MTDH/AMBRA1/UVRAG/RUFY4/RAB3GAP2/VPS13D/MFN2/CAMKK2/PLEKHF1/SUPT5H/RAB3GAP1/SMCR8/PIP4K2B/TRIM65/PRKAA1/FYCO1/ATG7/SH3BP4/TFEB/ROCK1/RNF152/ZC3H12A/MEFV/CLEC16A/MAPK3/SMURF1/BAG3/TRIM8/PLK3/SIRT1/KAT5/IKBKG/DHRSX/PIM2/GNAI3/GSK3B/NOD1/TBK1/FBXO7/HTT/LARP1/ADRB2/TMEM173/STK11/TICAM1/CDC37/PIK3CB/SPTLC1/FOXO3/EPM2A	62
BP	GO:0010906	regulation of glucose metabolic process	62/6833	113/17913	0.000217842	0.00125644	ESRRB/KAT2B/PPP1R3E/WDR5/IRS2/FOXO1/SESN2/FOXA2/PPP1R3D/SOGA1/SRC/NCOA2/IRS1/SLC45A3/PFKFB2/MTOR/ADIPOR1/ACACB/MLYCD/AKT2/PDK2/NFE2L1/NR1D1/KAT2A/SLC25A12/FOXK2/GCGR/C1QTNF1/C1QTNF3/AKT1/MST1/PASK/PPP1R3G/ZMPSTE24/FOXK1/SIRT1/ACTN3/PPP1CA/OGT/RGN/FAM3A/PPP1R3F/GSK3B/RORC/CLK2/SLC35B4/LEP/GCK/PDK4/DYRK2/IGF1/GNB3/TIGAR/EP300/PPARA/NKX1-1/DGKQ/C1QTNF2/MIDN/INSR/SIK1/ENPP1	62
BP	GO:1904375	regulation of protein localization to cell periphery	62/6833	113/17913	0.000217842	0.00125644	EZR/NUMB/VTI1B/PRKCH/ADAM10/ARF6/EPHA2/MMP14/PKDCC/PRKCE/RHOQ/SPTBN1/EPHB2/SAPCD2/GPC6/EPHA3/STX3/ACSL3/NUMA1/VIL1/KCNJ11/ARHGEF16/PPP2R5A/CLIP3/TGFB1/CLTC/ARHGAP44/ITGA3/STAC2/PIK3R1/DAB2/NKD2/PTPN9/CSK/AKT1/EGFR/STAC/LZTFL1/TNF/PDPK1/STX4/CNPY4/RAB11FIP2/PPFIA1/AR/IQSEC2/WNK3/GRIPAP1/CDK5/DLG1/LRRC15/RAMP3/AGR2/GRASP/LRP1/CACNG2/GHSR/PRKCI/MISP/WNT3A/GOPC/EPB41L2	62
BP	GO:0055117	regulation of cardiac muscle contraction	47/6833	81/17913	0.000218621	0.0012592	HCN4/SLC8A1/CALM2/BMP10/EHD3/SLC9A1/KCNE3/ADORA1/NPPA/RNF207/NOS1/ATP2A2/P2RX4/CALM3/TRPM4/JUP/KCNJ2/NKX2-5/PDE4D/CHGA/BIN1/SCN5A/SCN10A/DSP/HDAC4/DSG2/SMAD7/ZC3H12A/RYR2/DMD/FGF13/FLNA/ATP1A1/GJA5/DLG1/CAV1/PIK3CG/AKAP9/PKP2/CACNA1C/CAMK2D/ANK2/ADRA1B/PRKACA/TMEM38A/GATA4/STC1	47
BP	GO:0016050	vesicle organization	136/6833	280/17913	0.000219101	0.00126022	SPG11/ANXA2/VPS39/VPS18/CHMP4A/AP3B1/TGFBRAP1/DYSF/TGFA/MCFD2/SDC1/PPP6C/STXBP1/DNM1/GOLGA2/SEC16A/RAB20/TBC1D4/STAM/VAPB/RAB22A/TBC1D20/ASIP/ARFGEF2/LAPTM4B/FABP9/TRAPPC9/VPS28/MYO7A/PTPRN/FAM160A2/RNF26/RAB39A/MIA3/CNIH3/F5/CREB1/VAMP3/SEC16B/ALS2/CD34/KLHL12/PLA2G3/CORO1C/P2RX7/VPS37B/TMED2/TRAPPC2L/AKTIP/PLEKHF1/AKT2/GRIK5/NECTIN2/BLOC1S3/SLC17A7/ZEB2/PPP6R1/STAM2/MYO18A/DOC2B/RILP/SYNJ1/PAFA…	136
BP	GO:0010522	regulation of calcium ion transport into cytosol	55/6833	98/17913	0.000222919	0.00128041	MYO5A/JPH4/DRD1/SLC8A1/PRKCE/CALM2/ABL1/GRIN1/NTSR1/PLCG1/JPH2/JPH1/CHD7/APLNR/F2/THY1/NOS1/P2RX7/P2RX4/TRPC3/JPH3/CX3CL1/TGFB1/CALM3/BAX/P2RX5/HAP1/PDE4D/CEMIP/PML/AKAP6/BDKRB1/BAK1/BCL2/PDPK1/EPO/RYR2/DMD/RAMP3/ADCYAP1R1/CAV1/PTPN6/CACNA1C/CAMK2D/ANK2/PKD2/CXCL9/CXCL10/HTT/DIAPH1/PRKACA/TMEM38A/PTK2B/TRDN/FYN	55
BP	GO:0001708	cell fate specification	46/6833	79/17913	0.000227198	0.0013032	DLL1/SIX2/POU4F1/NKX2-2/FOXA2/SOX18/EYA2/SOX17/FEV/SOX6/FZD7/FGF2/GLI2/HNF1B/SOX9/TLX3/NTRK3/EOMES/CTNNB1/TBX6/SUFU/LBX1/PTCH2/BMPR1A/NODAL/TENM4/DBX1/DMRTA2/AR/TBX1/LMO4/SHH/SMO/GLI3/EVX1/HOXC10/ASCL1/ATOH1/GSX2/NKX6-1/FKBP8/WNT3A/DMRT3/PTCH1/MYT1L/POU3F2	46
BP	GO:0002791	regulation of peptide secretion	222/6833	483/17913	0.000228552	0.00130917	AKAP12/OPRM1/EZR/TGFB3/ARF6/MAPKBP1/MAP4K4/RAB11FIP5/PRKCE/SPTBN1/PAX8/VSNL1/RSAD2/ABL1/IRS2/SNAP25/GATA3/DNAJC1/FOXA2/UCN3/MAVS/SRC/HNF4A/CD40/KCNB1/ENY2/SYBU/SLC30A8/CHD7/ADCY8/GSDMD/IRS1/C1QTNF4/TRAF6/LGR4/LRRC32/ARRB1/APBB1/KCNJ11/C2CD2L/SIDT2/APOA1/CADM1/DRD2/EXPH5/FN1/ADORA1/KISS1/IL10/PFKFB2/TGFB2/DISP1/TLR5/FZD5/KLF7/NADK/TNFRSF4/DHX9/CD34/MIF/OSM/RHBDD3/TRPV4/ERP29/PTPN11/SLC8B1/P2RX7/PS…	222
BP	GO:1903532	positive regulation of secretion by cell	179/6833	381/17913	0.000233522	0.0013358	AKAP12/EZR/TGFB3/RAB15/CYP19A1/ARF6/RAB5A/PINK1/PRKCE/SPTBN1/SDC1/VSNL1/SOX11/STXBP1/NCS1/ABL1/IRS2/PTAFR/GATA3/STAM/CACNB2/UCN3/MAVS/NTSR1/SRC/KCNB1/SYBU/SLC30A8/ADCY8/GSDMD/C1QTNF4/ARRB1/CDK5R2/APBB1/C2CD2L/CADM1/DRD2/EXPH5/KISS1/IL10/PFKFB2/TGFB2/FZD5/NPPA/CREB1/NADK/TNFRSF4/DHX9/CD34/MIF/OSM/TRPV4/PTPN11/P2RX7/PSMD9/PPID/TLR2/FGA/CLASP1/NOD2/INHBB/SMPD3/TGFB1/RAB3GAP1/KCNN4/GIPR/SPHK2/TRPM4/R…	179
BP	GO:0048011	neurotrophin TRK receptor signaling pathway	23/6833	33/17913	0.000234822	0.00133957	SOS1/SRC/DOK5/PTPN11/BCAR1/NTF4/AKT1S1/NGFR/HAP1/GRB2/NTRK3/RAF1/ZFYVE27/CASP3/DDIT4/SLC9A6/SORT1/NGF/NTRK1/FRS2/NTF3/CYFIP2/NTRK2	23
BP	GO:0048048	embryonic eye morphogenesis	23/6833	33/17913	0.000234822	0.00133957	FBN1/VAX2/SIX3/EFEMP1/SOX11/ARID1A/PHACTR4/ZEB1/BMP7/FZD5/PROX1/KDM2B/SP3/STRA6/WNT5A/TH/MFAP2/HIPK1/HIPK2/WNT16/RARG/FRS2/FBN2	23
BP	GO:0031334	positive regulation of protein complex assembly	118/6833	239/17913	0.000244898	0.00139515	ESR1/NIN/ARF6/BMF/FMN1/AJUBA/JMY/IQGAP2/PINK1/ANKRD53/PRKCE/NCK2/CTNNA2/ACTR2/SETX/ERCC5/RPA2/LCP1/MAPRE1/SRC/SPIDR/DDB2/FCHSD2/NUMA1/VIL1/PARP1/MTOR/CREB1/ABI2/LMOD1/HNF1A/CLIP1/HIP1R/FNIP2/PIEZO1/SPIRE2/CLASP1/CNOT1/CARMIL2/NPHS1/ACTR3/TGFB1/ERCC2/VASP/BAX/MED25/HNF1B/CDK5R1/MYO1C/DHX33/PFN1/MIEF2/CSF3/MAPT/GRB2/NKX2-5/MAP1B/RICTOR/TPPP/FES/WHAMM/EVL/BIN1/ERCC3/HSP90AA1/CTNNB1/BRK1/ARPC4/MITF/C…	118
BP	GO:0034504	protein localization to nucleus	111/6833	223/17913	0.000247341	0.00140715	SYNE1/TCP1/BMP4/PYGO1/CHP1/IPO4/SMAD3/DRD1/CCT7/SIX3/SIX2/RPL11/NR5A1/FGF9/NUP58/DCLK1/SESN2/TAF3/MAVS/BMP7/SRC/PKIG/UBR5/PKIA/F2/TRIM29/ZBTB16/BARD1/RASSF5/PIKFYVE/PARP1/HNRNPU/DVL1/TOR1AIP1/CHCHD10/LIF/NF2/BANP/TGFB1/TRIM28/NF1/CTDNEP1/COL1A1/NGFR/CDK5RAP3/KPNB1/JUP/STAT3/SOX9/TNPO1/PIK3R1/TERT/SIN3A/PML/AKT1/DCLK3/HYAL2/CBLB/TAF8/BYSL/CDKN1A/MAPK14/RAB23/ZC3H12A/GLIS2/SUN1/BAG3/TRIM8/SUFU/NOLC…	111
BP	GO:0090068	positive regulation of cell cycle process	137/6833	283/17913	0.000250242	0.00142171	RAD51B/INO80/RCC2/CNOT11/TGFA/MTA3/PRKCE/CDC42/WNT4/ROCK2/DAB2IP/POU4F1/PLCB1/SVIL/INSM1/CDC25B/KIF3B/E2F1/FAM83D/UBXN2B/ZNF16/TNKS1BP1/NUMA1/RRP8/CXCR5/DRD2/RDX/BTG2/DYRK3/HNRNPU/TP73/ZBTB17/CD28/KIF14/CHEK2/CIT/CDK10/RBL2/CNOT1/E2F4/SMPD3/CCNE1/SIRT2/TGFB1/BAX/MED25/CNOT3/STXBP4/CDK5R1/ATAD5/CRLF3/PKP4/RAB11FIP4/SPAG5/MYBBP1A/AURKB/CENPV/RNF112/DBF4B/SPHK1/MSX2/FGF10/RXFP3/TERT/SIN3A/PML/DYNC1H…	137
BP	GO:0006024	glycosaminoglycan biosynthetic process	59/6833	107/17913	0.00025628	0.00145404	CHST14/HEXA/HSPG2/SDC1/GPC6/SDC3/B4GALT5/SDC2/EXT1/B3GNT7/ST3GAL1/CHST1/EXT2/PRELP/B3GALT6/AGRN/ST3GAL2/SMPD3/HAS3/TGFB1/AP2A1/HAS1/CLTC/GALNT5/HS3ST3A1/ACAN/CEMIP/CSPG4/HYAL1/CSPG5/GPC1/DSEL/B4GALT6/XYLT1/GPC2/CHST12/CHST15/ST3GAL3/B4GALT2/CSGALNACT1/NDST2/CHST3/CSGALNACT2/ST3GAL4/BGN/HS2ST1/BCAN/B4GALT3/CHST11/PDGFB/NFKB1/UGDH/NDST1/PDGFRB/B4GALT7/CHST2/B3GNT3/NCAN/UST	59
BP	GO:0042310	vasoconstriction	42/6833	71/17913	0.000261331	0.00147668	HRH2/ADRA2B/ECE1/SLC8A1/HTR1D/DBH/HTR2A/PTAFR/SMTNL1/BMPR2/EDNRA/FGA/BBS2/TRPM4/ASIC2/SLC6A4/P2RX1/HTR1A/BDKRB2/AKT1/EGFR/HRH1/GRIP2/PER2/EDN2/HTR7/CHRM3/APLN/GJA5/LEP/DOCK4/CAV1/KCNMB4/KCNA5/DRD5/ADRA2C/AGTR1/ICAM1/COMP/DOCK5/HTR1B/GJA1	42
BP	GO:1901879	regulation of protein depolymerization	42/6833	71/17913	0.000261331	0.00147668	SPTB/TMOD2/TTBK2/SPTBN5/APC/ADD2/PLEKHH2/SPTBN1/CAPG/TRIM54/SPTAN1/DSTN/SPEF1/VIL1/RDX/LMOD1/TRPV4/CLASP1/KATNB1/CARMIL2/SPTBN4/TAOK1/MAP1B/SEMA5A/VILL/TWF2/CARMIL1/SPTBN2/MID1IP1/MID1/FGF13/TMOD4/ARHGEF2/NES/NAV3/LIMA1/PDXP/TRIOBP/KIAA1211/WDR1/ADD1/DMTN	42
BP	GO:1903313	positive regulation of mRNA metabolic process	42/6833	71/17913	0.000261331	0.00147668	SNW1/ZFP36L1/METTL3/ZFP36L2/HNRNPR/ROCK2/YTHDF2/AGO2/HSF1/PRR5L/NUP98/BTG2/PRDX6/RC3H1/CNOT1/ZFP36/SNRNP70/METTL16/TNRC6C/CPEB1/RBM24/GIGYF2/CELF4/ROCK1/THRAP3/ZC3H12A/HMX2/NANOS1/RBMX/CELF3/ZC3HAV1/GTPBP1/TNRC6B/METTL14/CNOT6L/HNRNPD/DHX36/MEX3D/KHSRP/NANOS3/UPF1/ZC3H12D	42
BP	GO:2001252	positive regulation of chromosome organization	87/6833	169/17913	0.000272934	0.00154016	TCP1/MAP3K4/RPS6KA5/SNW1/RTF1/PAX7/PINK1/CCT7/KDM1A/CDK9/MPHOSPH8/PRKCQ/GATA3/RTEL1/DNMT3B/SNAI2/ARRB1/NUMA1/CTR9/KMT2A/HNRNPU/NEK7/SMARCB1/MORC2/LIF/SART3/MAPKAPK5/NOS1/ACD/TGFB1/PAXBP1/PRKD2/SPHK2/RUVBL2/PNKP/TRIM28/AURKB/KAT2A/NIPBL/SIN3A/PML/CTNNB1/JARID2/NELFE/VEGFA/PHF1/SFPQ/SMAD4/SLX4/MAPK3/AUTS2/SLF2/TNKS2/TNKS/ING2/TET1/SIRT1/EED/TAL1/FEN1/NAP1L2/OGT/MIER1/MECP2/FOXP3/ZBTB7B/MUC1/LMNA/PA…	87
BP	GO:0051705	multi-organism behavior	40/6833	67/17913	0.00027744	0.00156347	NRXN3/CHD8/GCNT4/NRXN1/PEX13/GRIN1/POU4F1/PENK/MTOR/DVL1/ATXN1L/EN1/CIC/SHANK1/SLC6A4/DLG4/UBR3/GAD1/ATXN1/PTEN/KIRREL3/NRXN2/NPAS4/DRD4/SHANK2/TH/NLGN4X/MECP2/TBX1/GNB1L/UBE2Q1/CHRNB2/CNTNAP2/AVPR1A/MAPK8IP2/SHANK3/HAND2/VPS13A/CNTFR/BRINP1	40
BP	GO:0032388	positive regulation of intracellular transport	102/6833	203/17913	0.000278915	0.00156966	PCNT/EZR/CTDSPL2/TMEM30B/PPM1A/ANXA2/OAZ2/CHP1/SMAD3/PINK1/STXBP1/XPO4/CACNB2/MAVS/TBC1D20/HPCA/KCNB1/UBR5/ATG13/PRR5L/NUMA1/SORL1/RDX/MTMR2/RAB29/MAP2/FZD5/NPPA/SEC16B/DHX9/FBXW7/AKT2/TGFB1/EHD2/SPHK2/TRIM28/BCAS3/CDK5R1/SPAG5/MYO1C/VAMP2/ADORA2B/MIEF2/ERBB2/JUP/CEP131/USP36/PIK3R1/PRKAA1/DAB2/CEMIP/DYNC1H1/CAMK1/EDEM1/CACNA1D/HYAL2/ARIH2/PTPN23/GATA2/CAPN10/MAPK14/MTCL1/ZC3H12A/IL4R/BAG3/TCF7L2…	102
BP	GO:0009791	post-embryonic development	50/6833	88/17913	0.000283166	0.00159144	IGF2R/BMP4/FBN1/PYGO1/MYO1E/EMX1/EFEMP1/RC3H2/ABL1/GATA3/PLAGL2/IMPAD1/AGO2/ALX4/MYO7A/INPPL1/STK36/SOX6/FZD5/MTOR/KDM5B/ERCC2/PPP1R13L/BAX/ATF5/NR4A2/LHX1/BCL11B/ACVR2B/ITPR1/VEGFA/BAK1/GIGYF2/BCL2/PLEKHA1/SZT2/MECP2/MFAP2/PYGO2/ASH1L/HEG1/FOXP2/CHST11/SCUBE1/TIPARP/ACO1/HMGN1/DSCAM/TGFBR1/PRDM1	50
BP	GO:0030501	positive regulation of bone mineralization	26/6833	39/17913	0.000284724	0.00159376	TGFB3/BMP4/SMAD3/SLC8A1/PKDCC/WNT4/BMP7/OSR2/BMPR2/TMEM119/P2RX7/TGFB1/ACVR1/ACVR2B/BMP6/FZD9/FAM20C/BMPR1A/NELL1/GPM6B/WNT10B/ANO6/BMPR1B/ADGRV1/ADRB2/FBN2	26
BP	GO:0032784	regulation of DNA-templated transcription, elongation	26/6833	39/17913	0.000284724	0.00159376	RTF1/SUPT16H/NELFB/POU4F1/ZMYND11/TCEA2/BTBD18/CTR9/HNRNPU/THOC5/SUPT5H/SUPT6H/ALYREF/RECQL5/NELFE/RNF8/LDB1/ERCC6/HTATSF1/ZNF326/SHH/EZH2/BRD4/ELL/HMGN1/CCAR2	26
BP	GO:0038179	neurotrophin signaling pathway	26/6833	39/17913	0.000284724	0.00159376	SOS1/KIDINS220/RAPGEF1/SRC/DOK5/PTPN11/BCAR1/NTF4/AKT1S1/NGFR/HAP1/GRB2/NTRK3/RAF1/ZFYVE27/CASP3/DDIT4/SLC9A6/SORT1/NGF/NTRK1/MAGI2/FRS2/NTF3/CYFIP2/NTRK2	26
BP	GO:0050708	regulation of protein secretion	210/6833	456/17913	0.000291459	0.00162928	AKAP12/OPRM1/EZR/TGFB3/ARF6/MAPKBP1/MAP4K4/RAB11FIP5/PRKCE/SPTBN1/VSNL1/RSAD2/ABL1/IRS2/SNAP25/GATA3/DNAJC1/FOXA2/UCN3/MAVS/SRC/HNF4A/CD40/KCNB1/ENY2/SYBU/SLC30A8/ADCY8/GSDMD/IRS1/C1QTNF4/TRAF6/LGR4/LRRC32/ARRB1/APBB1/KCNJ11/C2CD2L/SIDT2/APOA1/CADM1/DRD2/EXPH5/FN1/IL10/PFKFB2/TGFB2/DISP1/TLR5/FZD5/KLF7/NADK/TNFRSF4/DHX9/CD34/MIF/OSM/RHBDD3/TRPV4/ERP29/PTPN11/SLC8B1/P2RX7/PSMD9/PPID/ARFIP1/TLR2/FG…	210
BP	GO:0045773	positive regulation of axon extension	27/6833	41/17913	0.000295849	0.00165161	ANAPC2/CDH4/FN1/BMPR2/POU4F2/MEGF8/PAFAH1B1/TRPV2/MAPT/MAP1B/SEMA5A/NTRK3/SEMA7A/ISLR2/TWF2/VEGFA/SRF/LIMK1/ZFYVE27/CXCL12/DISC1/PAK1/L1CAM/MAP3K13/LRP1/RUFY3/DSCAM	27
BP	GO:0034446	substrate adhesion-dependent cell spreading	49/6833	86/17913	0.000296416	0.00165256	TYRO3/RCC2/MERTK/CDC42/LIMS1/ANTXR1/ABL1/ARHGEF7/OLFM4/LAMA5/SRC/PREX1/PARVA/APOA1/FN1/SRGAP2/MYOC/VAMP3/LAMC1/FZD7/KIF14/CORO1C/FGA/ACTN4/AXL/SRCIN1/ITGB3/RAC3/UNC13D/PEAK1/CSPG5/RREB1/NEDD9/CARMIL1/RAC1/DOCK1/FZD4/TACSTD2/FLNA/MICALL2/EFNA1/EPHA1/MELTF/LAMB1/ITGB7/TRIOBP/DNM2/DMTN/DOCK5	49
BP	GO:0008088	axo-dendritic transport	37/6833	61/17913	0.000298499	0.00165314	SPG11/AP3B1/KIF3B/SYBU/MAP2/HNRNPU/KIF1B/TRAK2/ARL8A/SPG7/TERF2/BLOC1S3/KLC3/KIF5C/PAFAH1B1/KIF1C/HAP1/MAPT/AP3B2/MAP1A/DTNBP1/KIF1A/DST/SFPQ/RAB27B/MAPK8IP3/AP3M2/DLG2/CNIH2/KIF4A/RAB21/KIF5A/BLOC1S1/BLOC1S4/PURA/APBA1/NEFL	37
BP	GO:0014032	neural crest cell development	37/6833	61/17913	0.000298499	0.00165314	BMP4/ALDH1A2/SOX11/JAG1/PHACTR4/OVOL2/LAMA5/BMP7/SNAI2/FN1/ERBB4/NRP2/KLHL12/CORO1C/EDNRA/FOXC2/ZEB2/ACVR1/SOX9/GDNF/FOXC1/SOX8/MAPK3/NOLC1/NRG1/BMPR1A/RET/EFNB1/TBX1/SHH/SMO/HES1/PHOX2B/FAM172A/TCOF1/NRTN/HAND2	37
BP	GO:0016575	histone deacetylation	37/6833	61/17913	0.000298499	0.00165314	PINK1/NACC2/ELK4/SKI/SIRT2/TGFB1/PRKD2/SPHK2/PER1/PHB/HDAC5/SIRT7/NIPBL/MORF4L1/RCOR1/HDAC11/HDAC4/PER2/VEGFA/SFPQ/ING2/SIRT1/MIER1/FOXP3/ZBTB7B/HDAC7/BAZ2A/KDM5A/HDAC10/PRDM5/CAMK2D/SAP30L/MIER2/SIRT6/AKAP8/AKAP8L/SAP30	37
BP	GO:0031646	positive regulation of neurological system process	37/6833	61/17913	0.000298499	0.00165314	NRXN1/NCMAP/GRIN1/PTAFR/PARD3/CST7/NTSR1/RIMS1/MTOR/DVL1/TNR/SSH1/CUX2/SHANK1/DLG4/NLGN2/SLC25A12/BAIAP2/CARTPT/ITGA2/DICER1/ABAT/STX1B/ITGAX/PTEN/TENM4/IGSF9B/MYRF/IGSF11/RGS4/RELN/CACNB3/SOX10/SHANK3/ADRB2/UNC13B/PTK2B	37
BP	GO:1904377	positive regulation of protein localization to cell periphery	37/6833	61/17913	0.000298499	0.00165314	EZR/PRKCH/ARF6/EPHA2/PRKCE/SPTBN1/EPHB2/EPHA3/STX3/ACSL3/NUMA1/VIL1/KCNJ11/ARHGEF16/CLIP3/ITGA3/STAC2/PIK3R1/NKD2/PTPN9/AKT1/EGFR/STAC/TNF/PDPK1/STX4/CNPY4/RAB11FIP2/WNK3/DLG1/RAMP3/AGR2/LRP1/CACNG2/PRKCI/WNT3A/EPB41L2	37
BP	GO:0006661	phosphatidylinositol biosynthetic process	62/6833	114/17913	0.000301221	0.00166601	SYNJ2/RAB5A/INPP4A/INPP5E/HTR2A/PIP4K2A/IMPA1/INPPL1/PGAP2/MTMR2/PIK3C2B/PIKFYVE/PIK3CD/INPP5J/MTMR3/PITPNM2/FGF2/PLEKHA4/MTMR4/PIGS/SYNJ1/PITPNM3/PIK3R6/PIK3R5/PIP4K2B/PIK3R1/PLEKHA3/MTMR12/INPP5D/PIGQ/CDIPT/PDGFA/PLEKHA1/INPP5F/PI4K2A/PTEN/PLEKHA2/PIK3R3/RAB4A/PITPNM1/OCRL/PI4KA/MTM1/PIGK/PIP5K1A/PIGX/PLEKHA8/PIK3CG/ARF3/AGAP2/PIK3CA/PDGFB/PI4K2B/CDS1/PTPN13/PIGG/PIP5K1C/PIK3CB/SLC27A1/PIK3R2/M…	62
BP	GO:0045732	positive regulation of protein catabolic process	97/6833	192/17913	0.000303381	0.00167573	EZR/PSMC1/DACT1/SNX1/OAZ2/PIAS1/APC/SOCS5/TRIB2/DAB2IP/FOXO1/CSNK2A1/SOX17/RNF139/TRIB1/VPS28/PACSIN3/DNAJB2/SORL1/RDX/BARD1/DVL1/RNF185/RHBDD3/CHFR/SH3D19/FBXW7/CBFA2T3/NKD1/SIRT2/PSMC4/EGLN2/APOE/HSPBP1/RNFT1/RILP/TNFSF12/OSBPL7/LRP2/NSF/PSMC5/CSNK1D/GGA3/SOX9/NFE2L2/DAB2/LPCAT1/NKD2/DET1/FURIN/SNX33/HSP90AA1/AKT1/KLHL40/EDEM1/WNT5A/ATG7/MYLIP/TNF/BAG6/GCLC/BAG2/SMAD7/AXIN1/SMURF1/ADAM8/PTEN/AD…	97
BP	GO:0032272	negative regulation of protein polymerization	36/6833	59/17913	0.000304239	0.00167825	DYRK1A/SPTB/TMOD2/SPTBN5/ADD2/SPTBN1/CAPG/SPTAN1/MAPRE1/ARFGEF1/VIL1/RDX/MAP2/LMOD1/INPP5J/HIP1R/CARMIL2/CLIP3/SPTBN4/EML2/PFN1/TBCD/VILL/TWF2/CARMIL1/FHOD3/SPTBN2/TMOD4/TWF1/FKBP4/TRIOBP/SLIT2/KIAA1211/ADD1/TUBB4A/DMTN	36
BP	GO:0098656	anion transmembrane transport	111/6833	224/17913	0.000307942	0.00169644	AQP9/THBS1/CLCNKA/SLC7A7/SLC4A5/SLC1A4/PCYOX1/CLIC4/LRRC8A/CLIC3/IRS2/SLC7A1/SLC25A30/PTAFR/SLC23A2/NTSR1/SLC25A32/CLIC6/SLC4A3/FOLR2/SLC37A4/CLCN6/MTOR/ACACB/SLC15A4/GLRB/SLC7A5/SLC38A7/FXYD1/AKT2/SLC1A5/SLC17A7/TTYH1/ACACA/SLC43A2/SLC13A5/LRP2/SLC4A1/SLC25A12/TTYH2/GABRP/SLC6A19/SLC25A29/AKT1/SLC38A3/SLC26A6/SLC6A20/SLC6A6/RIPK1/PER2/CLIC1/CLIC5/SLC26A8/CLCN7/CLDN4/TTYH3/SLC16A12/SLC6A9/SLC36A4…	111
BP	GO:0090183	regulation of kidney development	35/6833	57/17913	0.000309114	0.00170065	BMP4/GREM1/SIX2/WNT4/PAX8/GATA3/BMP7/WT1/LGR4/YAP1/LIF/FAT4/STAT1/TGFB1/LHX1/HNF1B/SOX9/FOXD1/GDNF/CTNNB1/VEGFA/SERPINB7/SOX8/PDGFA/RET/MAGED1/TACSTD2/PRKX/IL6R/SHH/SMO/PDGFB/PROM1/PDGFRB/EGR1	35
BP	GO:0030199	collagen fibril organization	29/6833	45/17913	0.000310607	0.00170437	GREM1/EMILIN1/COL5A1/SCX/TGFB2/MMP11/FOXC2/NF1/SERPINF2/COL1A1/P3H4/ACAN/COL5A2/FOXC1/TNXB/COL11A2/P4HA1/ADAMTS14/COL11A1/DDR2/AEBP1/COL1A2/COL2A1/LOX/COL5A3/COMP/TGFBR1/LOXL2/COL12A1	29
BP	GO:0046850	regulation of bone remodeling	29/6833	45/17913	0.000310607	0.00170437	GREM1/SRC/TMEM119/P2RX7/DEF8/NF1/PLEKHM1/ITGB3/CARTPT/CSK/EGFR/INPP5D/SIGLEC15/MC4R/TNFRSF11A/ADAM8/SFRP1/SYT7/S1PR1/BGLAP/LEP/PDK4/CSF1R/PPARGC1B/CLDN18/SYK/GJA1/IL20RA/TNFAIP3	29
BP	GO:1903115	regulation of actin filament-based movement	30/6833	47/17913	0.000314617	0.00172411	HCN4/MYLK2/MYBPC3/KCNE3/ADORA1/RNF207/TNNT2/ATP2A2/TRPM4/JUP/KCNJ2/PDE4D/BIN1/SCN5A/DSP/DSG2/RYR2/FGF13/FLNA/ATP1A1/GJA5/DLG1/CAV1/AKAP9/PKP2/CACNA1C/CAMK2D/ANK2/GATA4/STC1	30
BP	GO:0021515	cell differentiation in spinal cord	32/6833	51/17913	0.000316925	0.00172704	PAX7/IFT172/GSX1/NKX2-2/GDPD5/PHOX2A/DRAXIN/LHX5/GLI2/LHX1/NFE2L1/GATA2/SOX4/ABT1/MDGA1/GIGYF2/SUFU/LBX1/DBX1/TAL1/LMO4/SHH/GBX1/GLI3/EVX1/HOXC10/ASCL1/GSX2/NKX6-1/WNT3A/DMRT3/PTCH1	32
BP	GO:0045599	negative regulation of fat cell differentiation	32/6833	51/17913	0.000316925	0.00172704	SMAD3/ZFP36L2/TRIB2/FOXO1/JAG1/GATA3/TRIB3/ASXL1/E2F1/ZFPM2/MMP11/TRPV4/ZFPM1/SIRT2/TGFB1/MSX2/TRIO/WNT5A/GATA2/ID4/TNF/ZADH2/FAM57B/TGFB1I1/SIRT1/CCDC85B/SORT1/C1QL4/WNT10B/DDIT3/WNT3A/ENPP1	32
BP	GO:0051496	positive regulation of stress fiber assembly	32/6833	51/17913	0.000316925	0.00172704	TGFB3/SMAD3/CDC42/WNT4/ROCK2/ABL1/TSC1/APOA1/MYOC/MTOR/NF2/PXN/FHOD1/SERPINF2/ARHGEF15/SH3PXD2B/EVL/CARMIL1/CD47/RAC1/SFRP1/BAG4/ARHGEF10/PAK1/PPM1F/ARHGEF5/EPHA1/RAPGEF3/LIMCH1/TESK1/TGFBR1/SORBS3	32
BP	GO:0002053	positive regulation of mesenchymal cell proliferation	19/6833	26/17913	0.000317219	0.00172704	IRS2/FGF9/PRRX1/STAT1/FOXF1/SOX9/CTNNB1/WNT5A/VEGFA/PDGFA/FBXW4/BMPR1A/LRP5/TBX1/SHH/SMO/FOXP2/WNT2/SHOX2	19
BP	GO:0050919	negative chemotaxis	19/6833	26/17913	0.000317219	0.00172704	FLRT2/ROBO2/ROBO1/FLRT3/APOA1/NRP2/ITGB3/SLIT3/SEMA5A/WNT5A/SEMA3B/PDGFA/SLIT1/NRG1/NRG3/PLXNA3/SEMA5B/PLXNA4/SLIT2	19
BP	GO:1903510	mucopolysaccharide metabolic process	61/6833	112/17913	0.000318694	0.00173281	CHP1/CHST14/HEXA/SLC9A1/ITIH5/B4GALT5/B3GNT7/IMPAD1/ST3GAL1/CHST1/LYVE1/PRELP/B3GALT6/FGF2/IL15/ST3GAL2/GALNS/SMPD3/HAS3/TGFB1/AP2A1/HAS1/CLTC/EGFLAM/ACAN/CEMIP/CSPG4/AKT1/ITIH4/HYAL2/HYAL1/CSPG5/PIM1/DSEL/B4GALT6/XYLT1/GUSB/CHST12/CHST15/ST3GAL3/B4GALT2/CSGALNACT1/NDST2/SPOCK2/CHST3/CSGALNACT2/ST3GAL4/BGN/BCAN/B4GALT3/CHST11/PDGFB/NDNF/NFKB1/UGDH/IDUA/NDST1/CHST2/B3GNT3/NCAN/UST	61
BP	GO:1903311	regulation of mRNA metabolic process	133/6833	275/17913	0.000321299	0.00174471	PSMC1/SNW1/ZFP36L1/DYRK1A/METTL3/PABPN1/CELF6/ANP32A/ZFP36L2/HNRNPR/SRSF10/PUM2/ROCK2/CDK9/SET/EXOSC2/NUP214/YTHDF2/SRSF4/PSMA7/E2F1/YWHAB/YWHAZ/AGO2/HSF1/PRR5L/NUP98/CTR9/MYOD1/BARD1/BTG2/MAPKAPK2/HNRNPU/MTOR/PRDX6/RC3H1/DHX9/PKP1/SRRM4/PSMD9/SFSWAP/EXOSC6/CNOT1/RBM42/HNRNPL/ZFP36/SUPT5H/PSMC4/SNRPA/EXOSC5/SNRNP70/CACNG7/U2AF2/SUPT6H/METTL16/PSMD14/TNFSF13/UBB/ALKBH5/PSMD3/PSME3/PSMC5/TNRC6C/AXI…	133
BP	GO:0043401	steroid hormone mediated signaling pathway	92/6833	181/17913	0.000327886	0.00177816	ESR1/ESRRB/BMP4/PIAS1/KDM3A/LBH/NCOA1/NR5A1/NR6A1/PAQR7/RXRA/ARID1A/PMEPA1/BMP7/NCOA6/SRC/HNF4A/NCOA3/UBR5/FOXH1/CRY2/TRIM68/PGR/YAP1/ESRRG/PARP1/NR5A2/YWHAH/DDX54/NCOR2/PGRMC2/POU4F2/CNOT1/CCNE1/EGLN2/NR4A2/ARRB2/PER1/NCOR1/PHB/THRA/NR1D1/RARA/DAB2/UBE3A/AKAP13/ABHD2/STRN3/CTNNB1/FOXP1/NR2C2/PPARD/DAXX/RXRB/AXIN1/HEYL/TGFB1I1/SFRP1/NODAL/SIRT1/PAK1/ESRRA/KAT5/TAF1/AR/NR1I2/RORC/NR1I3/RXRG/GHRHR/…	92
BP	GO:0003151	outflow tract morphogenesis	46/6833	80/17913	0.000338232	0.00183189	BMP4/ROBO2/SMAD6/ROBO1/SOX11/NOTCH1/JAG1/SOX18/BMP7/ZFPM2/SOX17/FOXH1/PARVA/TGFB2/NRP2/BMPR2/TBX3/FOXC2/ZFPM1/RYR1/DVL2/LRP2/RARA/FZD2/NKX2-5/MSX2/NIPBL/CTNNB1/WNT5A/PLXND1/FOXC1/VEGFA/GATA6/SMAD4/HEYL/ELN/FGF8/BMPR1A/JUN/CLDN5/TBX1/GJA5/HES1/FZD1/HAND2/HEY2	46
BP	GO:0032332	positive regulation of chondrocyte differentiation	15/6833	19/17913	0.000348009	0.0018824	ZNF219/SMAD3/PKDCC/SOX6/ZBTB16/SOX9/FGF18/BMP6/RUNX2/RELA/GLI3/ACVRL1/SOX5/BMPR1B/LOXL2	15
BP	GO:0006986	response to unfolded protein	83/6833	161/17913	0.000350948	0.00189241	JKAMP/CHAC1/THBS1/HSPB7/ERO1A/THBS4/EIF2AK2/NCK2/GFPT1/DAB2IP/EXTL1/DNAJC3/HSPH1/ARFGAP1/VAPB/PTPN1/DERL1/HSF1/RHBDD1/CREB3L1/SERPINH1/DNAJB2/HYOU1/HSPB2/PPP1R15B/MFN2/ZBTB17/AMFR/ATP6V0D1/PPP1R15A/BAX/CDK5RAP3/ERN1/WIPI1/STC2/PIK3R1/NFE2L2/HSP90AA1/STT3B/TATDN2/EDEM1/ATF6B/CUL7/BAK1/DAXX/CXXC1/BFAR/BHLHA15/BAG3/SRPRA/DNAJC4/SYVN1/CCND1/TSPYL2/CREB3L4/SHC1/LMNA/HDGF/ATF6/IGFBP1/HERPUD2/DNAJB9/AGR…	83
BP	GO:0006941	striated muscle contraction	87/6833	170/17913	0.000351672	0.00189241	HCN4/HOMER1/KCNN2/SLC8A1/CALM2/BMP10/EHD3/SLC9A1/ATP8A2/CACNB2/MYLK2/CHRND/MYBPC3/KCNE3/SCN3B/SCN4B/ADORA1/MYBPH/NPPA/MTOR/RNF207/TNNT2/NOS1/ATP2A2/P2RX4/PPP1R13L/DMPK/CALM3/TRPM4/MYH14/KCNJ3/CHRNB1/MYH8/CACNA1G/JUP/GJC1/SCN4A/KCNJ2/MAP2K6/NKX2-5/PDE4D/TTN/SYNM/CHGA/BIN1/GPD1L/SCN5A/SCN10A/CACNA1D/DSP/HDAC4/DTNA/DSG2/SMAD7/NEDD4L/ZC3H12A/CHUK/RYR2/VEGFB/ACTN3/DMD/FLNA/KCND3/ATP1A1/GJA5/ARHGEF11/R…	87
BP	GO:0048771	tissue remodeling	87/6833	170/17913	0.000351672	0.00189241	TGFB3/GREM1/EPHA2/MMP14/THBS4/MERTK/EPAS1/ROCK2/DBH/JAG1/SRC/TGM2/CTHRC1/CHD7/TRAF6/LGR4/TPH1/BMPR2/LIF/TMEM119/P2RX7/IL15/FOXC2/DEF8/AXL/TGFB1/BAX/NF1/ABR/P3H4/PLEKHM1/ITGB3/CARTPT/FGF10/CSPG4/CSK/EGFR/ACVR2B/CTNNB1/MITF/PTH1R/FOXC1/AGER/BAK1/INPP5D/ROCK1/NCDN/SIGLEC15/MC4R/TNFRSF11A/RAC1/ADAM8/FGF8/SFRP1/SYT7/CAPN1/BCR/BGN/S1PR1/NOTCH2/GJA5/BGLAP/NOS3/LEP/WNT16/HOXA3/CAV1/PDK4/ACVRL1/VDR/IL23A/…	87
BP	GO:0070507	regulation of microtubule cytoskeleton organization	87/6833	170/17913	0.000351672	0.00189241	DYRK1A/NIN/TTBK2/KAT2B/APC/ANKRD53/TRIM54/ROCK2/ABL1/CAMSAP1/CEP85/BORA/SPEF1/EPHA3/RAE1/TPX2/MAPRE1/CEP250/UBXN2B/KIF18A/NUMA1/PHLDB1/DIXDC1/MAP2/HNRNPU/INPP5J/TRPV4/CLIP1/CLASP1/CYLD/KATNB1/CLIP3/MARK4/EML2/ATF5/CLTC/CDK5R1/SPAG5/TAOK1/PAFAH1B1/KAT2A/MAPT/TBCD/CEP131/MAP1B/PRKAA1/FES/DYNC1H1/XRCC3/PDCD6IP/CTNNB1/RASSF1/TRAF3IP1/PKHD1/VPS4B/PKD1/CCNF/RAC1/MCPH1/CCSAP/PAK1/CHEK1/MARK2/MID1IP1/MID…	87
BP	GO:0006023	aminoglycan biosynthetic process	59/6833	108/17913	0.000356484	0.00191337	CHST14/HEXA/HSPG2/SDC1/GPC6/SDC3/B4GALT5/SDC2/EXT1/B3GNT7/ST3GAL1/CHST1/EXT2/PRELP/B3GALT6/AGRN/ST3GAL2/SMPD3/HAS3/TGFB1/AP2A1/HAS1/CLTC/GALNT5/HS3ST3A1/ACAN/CEMIP/CSPG4/HYAL1/CSPG5/GPC1/DSEL/B4GALT6/XYLT1/GPC2/CHST12/CHST15/ST3GAL3/B4GALT2/CSGALNACT1/NDST2/CHST3/CSGALNACT2/ST3GAL4/BGN/HS2ST1/BCAN/B4GALT3/CHST11/PDGFB/NFKB1/UGDH/NDST1/PDGFRB/B4GALT7/CHST2/B3GNT3/NCAN/UST	59
BP	GO:0071156	regulation of cell cycle arrest	59/6833	108/17913	0.000356484	0.00191337	CNOT11/DAB2IP/CDK9/POU4F1/INSM1/E2F1/TNKS1BP1/RRP8/BTG2/TP73/ZBTB17/MIF/CHEK2/ZNF268/RBL2/CNOT1/E2F4/AKT2/TGFB1/BAX/MED25/CNOT3/CDK5R1/CRLF3/MYBBP1A/RNF112/FGF10/NEUROD1/PML/BIN1/PCBP4/SOX4/CDKN1A/GATA6/MLXIPL/FZD9/PLK3/FOXE3/PIDD1/CCND1/FOXO4/MUC1/CDK5/CASP2/CNOT4/E2F7/ZNF385A/CDKN1B/FOXM1/EP300/GTSE1/PKD2/PHOX2B/CNOT6L/ARID3A/TFDP2/CARM1/PRKACA/CNOT6	59
BP	GO:0035791	platelet-derived growth factor receptor-beta signaling pathway	12/6833	14/17913	0.000361429	0.00192753	ABL1/SRC/PTPN1/HIP1R/MYOCD/HIP1/PDGFA/PTPN12/LRP1/PDGFB/PDGFRB/LOX	12
BP	GO:0046341	CDP-diacylglycerol metabolic process	12/6833	14/17913	0.000361429	0.00192753	AGPAT4/GPAT2/LCLAT1/AGPAT2/CDS2/AGPAT1/CDIPT/GPAT4/AGPAT5/GPAT3/CDS1/AGPAT3	12
BP	GO:0090128	regulation of synapse maturation	12/6833	14/17913	0.000361429	0.00192753	NFATC4/NRXN1/DAB2IP/ANAPC2/YWHAZ/CLSTN1/ARHGEF15/NEUROD2/NEURL1/DISC1/RELN/ADGRL1	12
BP	GO:0097154	GABAergic neuron differentiation	12/6833	14/17913	0.000361429	0.00192753	DRD1/LHX6/DRD2/CNTN2/DLX1/DLX2/RAC3/FEZF2/GATA2/ARX/INHBA/ASCL1	12
BP	GO:0099509	regulation of presynaptic cytosolic calcium ion concentration	12/6833	14/17913	0.000361429	0.00192753	NCS1/CACNB2/ADORA1/TSPOAP1/P2RX1/CACNA1D/ATP2B2/ATP2B3/CDK5/P2RY1/HTR1B/CNR1	12
BP	GO:0022406	membrane docking	78/6833	150/17913	0.000368979	0.00196092	PCNT/EZR/FGFR1OP/VTI1B/CEP152/TTBK2/CHP1/CPLX2/ALMS1/EXOC6B/RABEPK/STXBP1/ODF2/TUBB4B/SNAP25/NINL/SNPH/MAPRE1/CEP250/KCNB1/STX3/PEX16/C2CD3/CEP164/VAMP3/SFI1/CLASP1/RPGRIP1L/CEP89/HAUS5/MARK4/PPFIA3/PPP2R1A/PAFAH1B1/TUBG1/CSNK1D/CEP131/FBF1/CEP72/VPS33B/DYNC1H1/HSP90AA1/TUBB/ROCK1/CEP192/NDE1/CCP110/STX1B/YWHAG/CTBP2/PDZD8/ACTR1A/SNAP29/STXBP2/HAUS7/IQCB1/ESYT2/EXOC4/YKT6/PRKAR2B/AKAP9/SYT1/NEDD1…	78
BP	GO:0006835	dicarboxylic acid transport	52/6833	93/17913	0.000369569	0.00196092	STXBP1/LRRC8A/SLC25A30/SNAP25/NTSR1/SLC25A32/RIMS1/FOLR2/PPFIA4/ADORA1/P2RX7/SLC38A7/RAB3GAP1/PPFIA3/SLC17A7/TSPOAP1/NF1/SLC13A2/TRPV1/SLC13A5/VAMP2/LRP2/SLC25A12/GRM7/GRM2/SLC26A6/PER2/SLC26A8/ABAT/ABCC2/SLC25A22/PPFIA1/SLC1A7/ADORA2A/LRRC8D/KCNJ10/SLC13A4/SYT1/PPFIA2/AVPR1A/SLC26A10/SLC26A1/CPLX1/SLC26A2/LRRC8E/GIPC1/SLC1A6/SLC1A1/APBA1/UNC13B/NTRK2/SLC19A1	52
BP	GO:0051591	response to cAMP	52/6833	93/17913	0.000369569	0.00196092	EZR/ZFP36L1/DUOX2/AQP9/HCN4/CNGA3/SLC8A1/KDM1A/SDC1/ASS1/RAPGEF1/PTAFR/THBD/PENK/WT1/PTPRN/PDE2A/FDX1/STAT1/FOSB/PER1/COL1A1/HCN1/SRD5A1/SLC6A3/AKAP6/SLC26A6/EEF2K/AQP8/VGF/TYR/RELA/FOSL1/PKLR/AQP1/PIK3CG/AKAP9/GPD1/WNT10B/RAPGEF3/MMP19/ITPR2/PKD2/AREG/DGKQ/SPARC/PPARGC1B/HCN2/CARM1/DMTN/STC1/PTK2B	52
BP	GO:1903076	regulation of protein localization to plasma membrane	52/6833	93/17913	0.000369569	0.00196092	EZR/NUMB/VTI1B/PRKCH/ARF6/EPHA2/MMP14/PKDCC/PRKCE/RHOQ/SPTBN1/EPHB2/EPHA3/STX3/ACSL3/VIL1/KCNJ11/ARHGEF16/PPP2R5A/CLIP3/TGFB1/CLTC/ARHGAP44/ITGA3/STAC2/PIK3R1/DAB2/NKD2/PTPN9/CSK/AKT1/EGFR/STAC/TNF/PDPK1/STX4/CNPY4/RAB11FIP2/PPFIA1/AR/WNK3/GRIPAP1/CDK5/DLG1/LRRC15/RAMP3/AGR2/GRASP/LRP1/PRKCI/WNT3A/GOPC	52
BP	GO:0060291	long-term synaptic potentiation	43/6833	74/17913	0.000382354	0.00202618	EIF2AK4/NFATC4/DRD1/EPHB2/ABL1/SNAP25/STAU1/ADCY8/ARC/STX3/EPHA4/DRD2/ADORA1/CREB1/TNR/TSHZ3/TYROBP/APOE/SLC8A2/SHISA7/NF1/VAMP2/MPP2/AGER/ITPR3/GRIN2A/STX4/PTEN/SYT12/SHANK2/MECP2/ADORA2A/IGSF11/GSK3B/NCSTN/ADCY1/RELN/SHANK3/MME/RGS14/CRTC1/PTK2B/NTRK2	43
BP	GO:0007565	female pregnancy	97/6833	193/17913	0.000383431	0.00202931	ESR1/TGFB3/ADRA2B/WNT4/CAD/TCF23/RXRA/ARID1A/THBD/COL16A1/KPNA6/AGO2/HSF1/IGFBP2/PGR/NPPA/MTOR/BMPR2/LIF/TMED2/TFCP2L1/MMP2/GOT2/AGRP/DHODH/TGFB1/FOSB/SPHK2/TRIM28/VMP1/ITGA3/RARA/STAT5B/CRHR1/SMURF2/SP3/STC2/ITGA2/PRLR/AKT1/SLC38A3/DDR1/CLIC5/BYSL/TEAD3/PPARD/DSG2/DSG1/BCL2/EMP2/MAPK3/CLDN4/EPO/HMX3/PRLHR/ABCC2/STOX2/NODAL/MEN1/FOSL1/UPRT/AR/STS/ACSL4/COMT/UBE2Q1/ASH1L/UMPS/LEP/NAMPT/ITGA5/NPFF/…	97
BP	GO:0035966	response to topologically incorrect protein	89/6833	175/17913	0.000396678	0.00209676	JKAMP/CHAC1/THBS1/HSPB7/ERO1A/THBS4/EIF2AK2/NCK2/GFPT1/DAB2IP/EXTL1/DNAJC3/HSPH1/ARFGAP1/VAPB/PTPN1/DERL1/HSF1/RHBDD1/CREB3L1/SERPINH1/DNAJB2/HYOU1/HSPB2/PPP1R15B/MFN2/ZBTB17/AMFR/ATP6V0D1/PPP1R15A/BAX/CDK5RAP3/ERN1/WIPI1/STC2/PIK3R1/NFE2L2/HSP90AA1/STT3B/TATDN2/EDEM1/BAG6/ATF6B/RNF5/CUL7/BAK1/DAXX/CXXC1/BFAR/BHLHA15/BAG3/DNAJB12/SRPRA/DNAJC4/SYVN1/CCND1/SDF2L1/TSPYL2/CREB3L4/SHC1/LMNA/HDGF/ATF6/…	89
BP	GO:0034284	response to monosaccharide	100/6833	200/17913	0.000398192	0.0021021	THBS1/MAP4K4/RAB11FIP5/SLC8A1/PRKCE/EIF2B4/VSNL1/IRS2/SESN2/NKX2-2/FOXA2/UCN3/HNF4A/KCNB1/ENY2/SYBU/SLC30A8/ADCY8/COL4A3/ARRB1/PTPRN/KCNJ11/C2CD2L/SIDT2/PFKFB2/KLF7/NADK/SMARCB1/EIF2B1/TGFB1/GRIK5/GIPR/TRPM4/STXBP4/HNF1B/SARM1/SERPINF1/VAMP2/NR1D1/GJD3/ERN1/ITGA2/PRKAA1/NEUROD1/POLG/SIN3A/ACVR2B/JAGN1/GPR27/SLC26A6/ATG7/RAF1/SOX4/APOM/AGER/SRF/PPARD/GCLC/BAIAP3/STX4/MLXIPL/RAC1/RAB11FIP2/TCF7L2/P…	100
BP	GO:0120032	regulation of plasma membrane bounded cell projection assembly	85/6833	166/17913	0.000399101	0.00210424	TGFB3/SYNE2/ARF6/RAB5A/EPHA2/CROCC/RCC2/APC/NOTO/FAM98A/RAP1GAP/DYNC2LI1/RHOQ/CDC42/CCDC88A/DZIP1/WASF2/PPP1R16B/ZMYND8/ARAP1/RDX/MTOR/WRAP73/AGRN/CORO1C/TCHP/P2RX7/ATMIN/CDK10/DEF8/CYLD/CARMIL2/MARK4/ARHGAP35/FUZ/EPS8L1/BCAS3/PFN1/CNTROB/MIEN1/HAP1/PLEKHM1/CDC42EP4/MYO10/EVL/BRK1/TWF2/MAP4/HDAC4/RAB17/SRF/IFT140/CCP110/RABEP2/AUTS2/RAC1/FSCN1/NEURL1/EPS8L2/TACSTD2/TENM1/DOCK11/PLXNB3/WAS/FNBP1L/…	85
BP	GO:0003209	cardiac atrium morphogenesis	21/6833	30/17913	0.000401332	0.00210802	SOS1/BMP10/NOTCH1/CCM2L/TGFB2/BMPR2/PROX1/TBX5/ZFPM1/ACVR1/NKX2-5/WNT5A/SOX4/NOTCH2/GJA5/HEG1/SMO/WNT2/SHOX2/GATA4/HEY2	21
BP	GO:1904837	beta-catenin-TCF complex assembly	21/6833	30/17913	0.000401332	0.00210802	DACT1/PYGO1/TLE3/TCF7L1/BCL9L/RBBP5/AXIN2/TERT/CTNNB1/CREBBP/TRRAP/TCF7L2/ASH2L/MEN1/KAT5/BCL9/PYGO2/KMT2D/EP300/TLE2/SMARCA4	21
BP	GO:2000142	regulation of DNA-templated transcription, initiation	21/6833	30/17913	0.000401332	0.00210802	ESR1/SETX/CREB1/HNF1A/HNF1B/THRA/NKX2-5/CTNNB1/MITF/SRF/ZNF451/RRN3/FOSL1/TAF1/JUN/PAXIP1/WNT10B/CAND1/ATF7IP/DHX36/HEY2	21
BP	GO:0060249	anatomical structure homeostasis	191/6833	413/17913	0.000410778	0.00215493	TCP1/MAP3K4/ESRRB/RDH12/PIF1/TYRO3/TEP1/CROCC/HOMER1/CCT7/HAAO/EPAS1/NCS1/RPA2/PRKCQ/CUBN/CACNB2/RTEL1/TP53INP2/SRC/CCNE2/PRKDC/SCX/RECQL4/TNKS1BP1/TRAF6/NAT10/DNAJB2/TUB/USH1C/SMARCAL1/ABCA12/YAP1/BARD1/ADORA1/USH2A/PARP1/HNRNPU/EXO1/ZBTB48/CD34/NEK7/TFIP11/TMEM119/MAPKAPK5/PTPN11/P2RX7/P2RX4/POLE/ANKRD11/DEF8/NOD2/SLC6A2/BBS2/CX3CL1/CNGB1/ACD/TERF2/CCNE1/TGFB1/BAX/SLC17A7/FLT3LG/RCN3/PNKP/NAPSA…	191
BP	GO:0086003	cardiac muscle cell contraction	40/6833	68/17913	0.000427114	0.00223781	KCNN2/SLC9A1/CACNB2/KCNE3/SCN3B/SCN4B/ADORA1/RNF207/TRPM4/KCNJ3/CACNA1G/JUP/GJC1/KCNJ2/PDE4D/BIN1/GPD1L/SCN5A/CACNA1D/DSP/DSG2/NEDD4L/RYR2/FLNA/KCND3/ATP1A1/GJA5/KCNH2/DLG1/CAV1/CACNA2D1/PKP2/KCNA5/CACNA1C/CAMK2D/ANK2/SGCD/GATA4/STC1/GJA1	40
BP	GO:0031111	negative regulation of microtubule polymerization or depolymerization	22/6833	32/17913	0.000435468	0.00227587	DYRK1A/TTBK2/APC/TRIM54/SPEF1/MAPRE1/MAP2/INPP5J/CLASP1/KATNB1/CLIP3/EML2/TAOK1/TBCD/MAP1B/MID1IP1/MID1/FGF13/ARHGEF2/NAV3/FKBP4/TUBB4A	22
BP	GO:0086019	cell-cell signaling involved in cardiac conduction	22/6833	32/17913	0.000435468	0.00227587	HCN4/KCNN2/CACNB2/SCN3B/SCN4B/RNF207/TRPM4/KCNJ3/CACNA1G/GJC1/SCN5A/SCN10A/CACNA1D/RYR2/FLNA/GJA5/CACNA2D1/PKP2/KCNA5/CACNA1C/ANK2/GJA1	22
BP	GO:0031647	regulation of protein stability	131/6833	272/17913	0.000440794	0.00229796	LSS/TCP1/SEL1L/DACT1/SAV1/CHP1/SMAD3/ZBED3/OTUD3/MUL1/PINK1/CCT7/RTN4/RPL11/AAK1/STXBP1/TSC1/SEC16A/FBXL3/SIAH3/NAA16/GTPBP4/MCM8/SRC/B4GALT5/SOX17/PRKDC/DERL1/RNF139/EPHA4/TRIM44/USP2/APOA1/USP28/CREB1/DVL1/NF2/CHEK2/HIP1R/CHFR/NAA15/FBXW7/SIAH1/MT3/TYROBP/ISOC2/STXBP4/NLK/WDR81/PFN1/TMEM88/ZSWIM7/PHB/NR1D1/KAT2A/USP36/GGA3/FBXW11/PIK3R1/PRKRA/TERT/HYPK/CCDC88C/HSP90AA1/CMTM6/CRTAP/USP4/MYLIP/SO…	131
BP	GO:0051348	negative regulation of transferase activity	131/6833	272/17913	0.000440794	0.00229796	FGFR1OP/GMFB/BMP4/PIF1/CHP1/PP2D1/KAT2B/SPRED1/AJUBA/APC/SOCS5/EPHB2/RPL11/SPRED2/TRIB2/DAB2IP/ABL1/CEP85/IRS2/DNAJC3/LATS2/FOXA2/ZGPAT/PTK6/BMP7/TRIB3/SRC/PTPRT/DBNDD2/PTPN1/DEPTOR/PKIA/TRIB1/PTPRJ/MAPK8IP1/HIPK3/IPO7/SORL1/THY1/LAX1/AIDA/HNRNPU/ERRFI1/DVL1/PPP2R5A/NF2/CORO1C/SH2B3/ZFP36/APOE/AKT1S1/PPP2R1A/DUSP14/NF1/INCA1/MYOCD/SMCR8/CDK5RAP3/SRCIN1/PPP1R1B/HEXIM1/HEXIM2/MAPT/GPS1/SOCS3/PRKAR1…	131
BP	GO:2000144	positive regulation of DNA-templated transcription, initiation	16/6833	21/17913	0.00044437	0.00231024	ESR1/SETX/CREB1/HNF1A/HNF1B/NKX2-5/CTNNB1/MITF/SRF/FOSL1/TAF1/JUN/PAXIP1/WNT10B/CAND1/DHX36	16
BP	GO:2000737	negative regulation of stem cell differentiation	16/6833	21/17913	0.00044437	0.00231024	ESRRB/ZFP36L2/LBH/NOTCH1/NELFB/JAG1/YAP1/HNRNPU/HES5/CDK12/STAT3/NFE2L2/HES1/CDK13/PRICKLE1/WNT3A	16
BP	GO:0006665	sphingolipid metabolic process	75/6833	144/17913	0.000444811	0.00231024	GALC/SPTLC2/HEXA/SERINC5/PRKD3/ST3GAL5/SFTPB/FUT7/SMPDL3B/SPTLC3/CREM/ST8SIA6/VAPB/A3GALT2/B4GALT5/NSMAF/SGPP2/NEU3/B3GALT2/DEGS1/GAL3ST1/P2RX7/FA2H/PLA2G15/SMPD3/PRKD2/SPHK2/BAX/PPP2R1A/P2RX1/SPNS2/ALOXE3/ALDH3A2/CERS6/ORMDL3/TEX2/SPHK1/PRKAA1/ST8SIA2/SPTSSA/SUMF1/TNF/NEU2/B4GALT6/VAPA/ST8SIA5/CLN3/FAM57B/PPT1/TH/PLPP3/STS/CERK/HACD2/B4GALT3/ESYT2/B4GALNT1/ST8SIA1/TNFRSF1A/PLA2G6/A4GALT/ARSA/UGT…	75
BP	GO:0106027	neuron projection organization	48/6833	85/17913	0.000450533	0.00233706	ADAM10/HOMER1/CDC42/EPHB2/ACTR2/LZTS3/ZMYND8/ARC/DOCK10/EPHA4/CAPRIN1/MTMR2/DVL1/ABI2/CUX2/ARHGAP33/ATP1A3/APOE/SHANK1/CDK5R1/TANC1/PAFAH1B1/DLG4/ITGA3/SRCIN1/BAIAP2/CTNND2/UBE3A/IGF1R/ZNF804A/MAP1A/NGEF/EEF2K/PTEN/PAK3/ABCD1/GSK3B/EFNA1/CDK5/RELN/CAPRIN2/GRIN2B/PICK1/SHANK3/PDLIM5/DHX36/INSR/FYN	48
BP	GO:0051047	positive regulation of secretion	189/6833	409/17913	0.000461213	0.00238949	AKAP12/EZR/TGFB3/RAB15/CYP19A1/ARF6/RAB5A/PINK1/PRKCE/SPTBN1/SDC1/VSNL1/SOX11/STXBP1/NCS1/ABL1/IRS2/PTAFR/GATA3/STAM/CACNB2/UCN3/MAVS/NTSR1/SRC/KCNB1/SYBU/SLC30A8/ADCY8/GSDMD/ACSL3/C1QTNF4/ARRB1/P2RY2/CDK5R2/APBB1/C2CD2L/CADM1/DRD2/EXPH5/ADORA1/KISS1/IL10/PFKFB2/TGFB2/FZD5/NPPA/CREB1/NADK/TNFRSF4/DHX9/CD34/MIF/OSM/TRPV4/PTPN11/P2RX7/P2RX4/PSMD9/PPID/TLR2/FGA/CLASP1/NOD2/INHBB/SMPD3/TGFB1/RAB3GAP1…	189
BP	GO:0010464	regulation of mesenchymal cell proliferation	23/6833	34/17913	0.000464117	0.00239562	BMP4/IRS2/FGF9/ZEB1/PRRX1/STAT1/FOXF1/SOX9/CTNNB1/WNT5A/VEGFA/PDGFA/FBXW4/BMPR1A/LRP5/TBX1/LMNA/SHH/SMO/FOXP2/WNT2/PHF14/SHOX2	23
BP	GO:0021955	central nervous system neuron axonogenesis	23/6833	34/17913	0.000464117	0.00239562	NIN/MYCBP2/DCLK1/B4GALT5/EPHA4/TSKU/GLI2/CDH11/SPTBN4/ARHGAP35/ZEB2/NR4A2/PAFAH1B1/HSP90AA1/B4GALT6/SZT2/PTEN/CHRNB2/FBXO45/PLXNA4/SLIT2/PHOX2B/ADARB1	23
BP	GO:0060428	lung epithelium development	23/6833	34/17913	0.000464117	0.00239562	BMP4/SAV1/MAP2K1/ADAMTSL2/GRHL2/YAP1/CREB1/ERRFI1/RCN3/FOXJ1/SOX9/FGF10/STRA6/SPDEF/GATA6/PKD1/SHH/FOXP2/WNT2/AGR2/ASCL1/WNT7B/KLF2	23
BP	GO:0003174	mitral valve development	10/6833	11/17913	0.000467007	0.00239573	SMAD6/NOTCH1/DCHS1/BMPR2/ZFPM1/ACVR1/SOX4/BMPR1A/GJA5/EFNA1	10
BP	GO:0007256	activation of JNKK activity	10/6833	11/17913	0.000467007	0.00239573	MAP3K9/MLKL/MAP3K10/RIPK1/ERCC6/MAP3K11/NRK/MAP3K13/MAP3K12/TNIK	10
BP	GO:0021892	cerebral cortex GABAergic interneuron differentiation	10/6833	11/17913	0.000467007	0.00239573	DRD1/LHX6/DRD2/CNTN2/DLX1/DLX2/RAC3/FEZF2/ARX/ASCL1	10
BP	GO:0048875	chemical homeostasis within a tissue	10/6833	11/17913	0.000467007	0.00239573	HOMER1/EPAS1/ABCA12/RCN3/NAPSA/LPCAT1/HOMER2/ADGRF5/VEGFA/SFTPD	10
BP	GO:0099566	regulation of postsynaptic cytosolic calcium ion concentration	10/6833	11/17913	0.000467007	0.00239573	MYO5A/SLC8A1/ITPR1/WNT5A/ATP2B2/FZD9/GRM5/GRIA1/SYNPO/GRM1	10
BP	GO:0001756	somitogenesis	37/6833	62/17913	0.000469788	0.00240409	DLL1/ALDH1A2/SMAD3/CRB2/CDX2/PAX1/POFUT1/PRKDC/PLXNA2/TMED2/FOXF1/FOXC2/NKD1/EPB41L5/ZEB2/LHX1/HES7/KAT2A/MEOX1/AXIN2/WNT5A/FOXC1/MIB1/SMAD4/TBX6/LFNG/SFRP1/BMPR1A/MED12/KDM6A/RIPPLY1/COBL/MYF6/EP300/WNT3A/NKX3-1/ROR2	37
BP	GO:0035249	synaptic transmission, glutamatergic	37/6833	62/17913	0.000469788	0.00240409	HOMER1/DRD1/NRXN1/SLC1A4/STXBP1/GRIN1/HTR2A/DRD2/ADORA1/CNIH3/TNR/ALS2/TSHZ3/RAB3GAP1/NF1/P2RX1/NLGN2/EGFR/TNF/DISC1/CNIH2/ADORA2A/NTRK1/CDK5/RELN/SYT1/CLSTN3/PLA2G6/MAPK8IP2/SHANK3/GRID2/UNC13A/PTK2B/ROR2/SHC3/HTR1B/CNR1	37
BP	GO:0030856	regulation of epithelial cell differentiation	78/6833	151/17913	0.000480628	0.00245655	DLL1/ZFP36L1/PRKCH/BMP4/PAX8/ATOH8/ROCK2/KDF1/JAG1/GATA3/ZEB1/OVOL2/NCOA3/CEBPB/GRHL2/NUMA1/YAP1/KLF7/ERRFI1/HES5/LIF/TBX3/KIAA1109/FAT4/STAT1/CDH5/ZFP36/SULT2B1/ZEB2/VEZF1/LHX1/FOXN1/TRIM16/STAT5B/FOXJ1/SOX9/MSX2/GDNF/CTNNB1/FOXC1/BMP6/CDSN/TNF/NOTCH4/ROCK1/MYCL/SERPINE1/IKBKB/PTCH2/NODAL/FOXE3/CCND1/CDKN1C/PRKX/CLDN5/GSK3B/EZH2/SMO/HES1/HOXA7/CAV1/SFRP4/ACVRL1/WNT10B/VDR/ASCL1/CDKN1B/FOXJ2/TNFR…	78
BP	GO:0009880	embryonic pattern specification	36/6833	60/17913	0.000482877	0.00246503	DLL1/SMAD3/SMAD6/NOTO/BMP7/WT1/C2CD3/ZBTB16/ERBB4/DISP1/FZD5/NRP2/TBX3/SATB2/TMED2/SMAD1/EPB41L5/LHX1/MEOX1/HOXD8/FGF10/PCSK6/CTNNB1/WNT5A/SMAD4/TBX6/NODAL/KDM6A/RIPPLY1/EFNB1/SHH/COBL/FRS2/CXXC4/NEUROG1/PTCH1	36
BP	GO:1905332	positive regulation of morphogenesis of an epithelium	24/6833	36/17913	0.000487411	0.00248514	BMP4/GREM1/WNT4/PAX8/ABL1/GATA3/LGR4/MTOR/LIF/TGFB1/LHX1/ALOX12/SOX9/GDNF/CTNNB1/RREB1/VEGFA/SOX8/ITGAX/AR/MAGED1/SMO/WNT2/SIRT6	24
BP	GO:0007224	smoothened signaling pathway	69/6833	131/17913	0.000489192	0.00249118	BMP4/TTBK2/DISP2/IFT172/PDCL/DZIP1/FGF9/NKX2-2/C2CD3/STK36/PRRX1/HES5/HHIP/TMEM231/FOXF1/GLI2/RPGRIP1L/MAP3K10/MEGF8/FUZ/TUBD1/KCTD11/TTC21B/FGF10/KIF7/IFT122/TRAF3IP1/RUNX2/SCUBE3/IFT140/CREBBP/GLIS2/MGRN1/IFT57/GPC2/WDR11/SUFU/BTRC/SFRP1/PTCH2/DLG5/BOC/HIPK1/GPR161/SHH/HIPK2/SMO/HES1/GLI3/WNT10B/DYRK2/GLI1/TULP3/SCUBE1/SHOX2/NKX6-1/EVC/EVC2/CC2D2A/FBXL17/CTNNA1/ZIC1/PRKACA/FKBP8/WNT9A/GAS1/PTCH…	69
BP	GO:0042303	molting cycle	59/6833	109/17913	0.000490579	0.00249216	MYO5A/SAV1/SOS1/TNFRSF19/TGM3/SOX18/LAMA5/FZD6/LRP4/ALX4/LGR4/NUMA1/TGFB2/FA2H/ERCC2/PPP1R13L/FUZ/NF1/FOXN1/TRPV3/PER1/SOX9/MSX2/FGF10/NIPBL/TERT/EGFR/CTNNB1/LRIG1/WNT5A/FARP2/TNF/DSG4/APCDD1/SMAD4/BCL2/DNASE1L2/ZMPSTE24/PDGFA/LDB1/PTCH2/RELA/EDA/MYSM1/TMEM79/VANGL2/NOM1/SHH/SMO/INHBA/LGR5/HOXC13/ACVR1B/WNT10B/CELSR1/CLOCK/LDB2/FOXE1/CD109	59
BP	GO:0042633	hair cycle	59/6833	109/17913	0.000490579	0.00249216	MYO5A/SAV1/SOS1/TNFRSF19/TGM3/SOX18/LAMA5/FZD6/LRP4/ALX4/LGR4/NUMA1/TGFB2/FA2H/ERCC2/PPP1R13L/FUZ/NF1/FOXN1/TRPV3/PER1/SOX9/MSX2/FGF10/NIPBL/TERT/EGFR/CTNNB1/LRIG1/WNT5A/FARP2/TNF/DSG4/APCDD1/SMAD4/BCL2/DNASE1L2/ZMPSTE24/PDGFA/LDB1/PTCH2/RELA/EDA/MYSM1/TMEM79/VANGL2/NOM1/SHH/SMO/INHBA/LGR5/HOXC13/ACVR1B/WNT10B/CELSR1/CLOCK/LDB2/FOXE1/CD109	59
BP	GO:0051899	membrane depolarization	46/6833	81/17913	0.000495435	0.00251377	HCN4/SLC8A1/ABL1/CACNA1B/CACNB2/NTSR1/SRC/SCN3B/SCN4B/PARP1/MYOC/YWHAH/P2RX7/P2RX4/TRPM4/ALOX12/CACNA1G/KCNJ2/CACNG4/GPD1L/SCN5A/SCN10A/CACNA1D/GCLC/SMAD7/NEDD4L/BCL2/FZD9/ANK3/JUN/ABCD1/ADORA2A/GJA5/CHRNB2/KCNH2/CAV1/CACNA2D1/NPFF/CACNB3/CACNG2/CACNA1C/CAMK2D/ANK2/HCN2/CACNA1A/GJA1	46
BP	GO:0043491	protein kinase B signaling	129/6833	268/17913	0.000499295	0.00253028	ESR1/ZFP36L1/TNFAIP8L3/TYRO3/THBS1/EPHA2/OTUD3/MERTK/MUL1/PINK1/TGFA/RTN4/RAPGEF1/SETX/IRS2/FGF9/SESN2/GATA3/TRIB3/LCK/CPNE1/SRC/CD40/MTDH/ARFGEF1/IRS1/PTPRJ/DRD2/ERBB4/PIK3C2B/MYOC/MTOR/PIK3CD/CD28/PHLDA3/OSM/PTPN11/SH2B3/P2RX4/FGF2/MT3/CX3CL1/SMPD3/PHLPP2/SIRT2/AKT2/AXL/TGFB1/MEIS3/RCN3/ARRB2/PIK3R5/ERBB2/CSF3/C1QTNF1/ITSN1/GRB2/SOX9/FGF18/PIK3R1/FGF10/RICTOR/SEMA5A/PPP2R5C/HSP90AA1/AKT1/EGFR/H…	129
BP	GO:0007018	microtubule-based movement	110/6833	224/17913	0.000502186	0.00254185	SPG11/SYNE2/STARD9/AP3B1/KIF17/DYNC2LI1/CDC42/ACTR2/IFT172/KIF3C/WDR34/ARMC4/KIF3B/SYBU/KIF18A/STK36/TUB/MREG/MAP2/HNRNPU/PEX14/KIF1B/TRAK2/ARL8A/NEFH/CFAP73/WDR66/DNAAF1/SPG7/BBS2/KATNB1/CFAP221/TERF2/HYDIN/ACTR3/BLOC1S3/KLC3/CCDC114/KIF5C/DYNLL2/RHOT1/PAFAH1B1/KIF1C/UBB/TTC21B/TTLL6/KPNB1/HAP1/MAPT/CEP131/CCDC40/DNAI2/TNPO1/MAP1B/KIF2A/DNAH5/AP3B2/MAP1A/DNAH1/MAP4/FYCO1/IFT122/COPG1/DTNBP1/KIF1…	110
BP	GO:0001837	epithelial to mesenchymal transition	73/6833	140/17913	0.000503816	0.00254393	TGFB3/BMP4/GREM1/SMAD3/WNT4/RTN4/DAB2IP/CRB2/NOTCH1/OLFM1/JAG1/BAMBI/OVOL2/FOXA2/EPHA3/BMP7/FAM83D/TRIM62/SNAI2/BCL9L/PHLDB1/TGFB2/MTOR/ADIPOR1/KLHL12/TBX5/CLASP1/EPB41L5/TGFB1/DACT3/FUZ/TRIM28/ACVR1/COL1A1/MCRIP1/SOX9/AXIN2/MSX2/DAB2/EOMES/CTNNB1/WNT5A/FOXC1/CUL7/LDLRAD4/SMAD7/SMAD4/VASN/HEYL/TGFB1I1/PDCD4/NOLC1/FGF8/PTEN/SFRP1/ZNF703/DLG5/USF3/GSK3B/ADAM15/EFNA1/EZH2/WNT16/WNT2/LRP6/TCOF1/WNT8A…	73
BP	GO:1904064	positive regulation of cation transmembrane transport	73/6833	140/17913	0.000503816	0.00254393	CHP1/DRD1/PINK1/CALM2/EPHB2/EHD3/ABL1/SLC9A1/CACNB2/NTSR1/PLCG1/JPH2/APLNR/LRRC55/F2/KCNE3/STIM1/KCNJ11/KCNC1/THY1/NPPA/RNF207/LRRC38/CHCHD10/NOS1/CX3CL1/FXYD1/ACTN4/CALM3/BAX/PIRT/STAC2/HAP1/KCNJ2/CACNG4/KCNMB1/CEMIP/AKAP6/BDKRB1/STAC/PDPK1/CACNG3/KCNIP2/ANK3/RYR2/DRD4/RGN/WNK3/DMD/G6PD/FLNA/AMIGO1/KCNH2/RAMP3/RELN/CACNA2D1/AKAP9/CACNB3/ANO6/CACNG2/CRACR2A/SHANK3/ANK2/PKD2/STIM2/CXCL9/CXCL10/HTT…	73
BP	GO:0051092	positive regulation of NF-kappaB transcription factor activity	77/6833	149/17913	0.000511839	0.00258132	RPS6KA5/PRKCH/GREM1/IL18R1/IL18RAP/EIF2AK2/ALK/PRKCQ/RBCK1/TRIM62/CD40/MTDH/TRAPPC9/TRAF6/RNF25/TNFSF18/DHX9/TRAF5/TLR2/NOD2/CX3CL1/TGFB1/PRKD2/TRIM25/DHX33/UBB/STAT3/CARD14/SPHK1/MYD88/WNT5A/TLR9/RIPK1/TRIM15/LRRFIP1/FLOT1/TNF/AGER/MALT1/TNFRSF11A/CARD11/ADAM8/TRIM8/NFKB2/CHUK/IKBKB/TIRAP/RELA/PIDD1/EDA/AR/ROR1/BTK/IKBKG/IRAK1/ARHGEF2/NTRK1/NOD1/CAV1/UBE2N/MAP3K13/PRKCI/ERC1/TAB1/NFKB1/CLOCK/CAM…	77
BP	GO:0051402	neuron apoptotic process	116/6833	238/17913	0.000517422	0.00260633	ALKBH1/TGFB3/MAX/TYRO3/NFATC4/PINK1/MSH2/STXBP1/SET/BARHL1/NSMF/GRIN1/POU4F1/GATA3/DNAJC5/KCNB1/CEBPB/AMBRA1/ARRB1/HYOU1/BTG2/LANCL1/TGFB2/PARP1/DRAXIN/CASP9/KIF14/CIT/KDM2B/FBXW7/SIAH1/MT3/CX3CL1/EN1/TYROBP/AKT2/EGLN2/AXL/GRIK5/C5AR1/BAX/AKT1S1/PRKCG/UBE2M/NR4A2/CDK5R1/NF1/NLRP1/ARRB2/MAP2K4/NGFR/DLX1/ITSN1/CPEB4/ITGA1/GDNF/TERT/DIO3/CTNNB1/CHL1/HDAC4/TNF/TFAP2B/SYNGAP1/GCLC/ROCK1/BCL2/PDPK1/CLN…	116
BP	GO:0097756	negative regulation of blood vessel diameter	45/6833	79/17913	0.000518917	0.00261071	HRH2/ADRA2B/ECE1/SLC8A1/HTR1D/DBH/HTR2A/PTAFR/SMTNL1/ADORA1/BMPR2/EDNRA/FGA/BBS2/TRPM4/ASIC2/SLC6A4/P2RX1/HTR1A/CHGA/BDKRB2/AKT1/EGFR/HRH1/GRIP2/PER2/EDN2/HTR7/CHRM3/APLN/GJA5/CRP/LEP/DOCK4/CAV1/KCNMB4/KCNA5/DRD5/ADRA2C/AGTR1/ICAM1/COMP/DOCK5/HTR1B/GJA1	45
BP	GO:0030316	osteoclast differentiation	52/6833	94/17913	0.000522834	0.00262094	FBN1/ANXA2/EPHA2/TMEM178A/POU4F1/MAFB/OCSTAMP/CEBPB/KLF10/TRAF6/UBASH3B/MTOR/CREB1/POU4F2/FBXW7/TYROBP/TGFB1/OSCAR/NF1/PAFAH1B1/CARTPT/PIK3R1/CTNNB1/FOXP1/MITF/FARP2/TNF/MAPK14/INPP5D/SIGLEC15/TNFRSF11A/FAM20C/SH3PXD2A/SFRP1/GAB2/ESRRA/TFE3/CSF1/NOTCH2/PIAS3/BGLAP/FCER1G/IL23A/TOB2/SLC9B2/CAMK4/CSF1R/PPARGC1B/SBNO2/JUNB/CLDN18/CD109	52
BP	GO:0045778	positive regulation of ossification	52/6833	94/17913	0.000522834	0.00262094	TGFB3/BMP4/SMAD3/SLC8A1/PKDCC/WNT4/SOX11/JAG1/BMP7/ZHX3/CEBPB/OSR2/CTHRC1/ZBTB16/TGFB2/BMPR2/TMEM119/P2RX7/SMAD1/TGFB1/ACVR1/MSX2/NIPBL/ACVR2B/CTNNB1/WNT5A/BMP6/ID4/CLIC1/RUNX2/FZD9/FAM20C/BMPR1A/NELL1/LRP5/GDPD2/GPM6B/IL6R/DDR2/GLI3/WNT10B/ANO6/IGF1/TOB2/WNT7B/NPNT/BMPR1B/ADGRV1/ADRB2/FBN2/JUND/GJA1	52
BP	GO:0048709	oligodendrocyte differentiation	52/6833	94/17913	0.000522834	0.00262094	EIF2B4/SOX11/NOTCH1/TRPC4/NKX2-2/DUSP15/B4GALT5/SOX6/CNTN2/SLC45A3/MTOR/TP73/HES5/EIF2B1/TLR2/IL34/FA2H/TGFB1/ERCC2/NF1/ERBB2/CNP/CNTNAP1/DLX1/DLX2/CSK/GPR17/CTNNB1/HDAC11/ID4/DAAM2/B4GALT6/SOX8/PTEN/NRG1/TENM4/CDKN2C/MYRF/MED12/KCNJ10/NCSTN/SHH/CDK5/HES1/GLI3/ASCL1/SOX10/HDAC10/GSX2/NKX6-1/WDR1/NTRK2	52
BP	GO:0043954	cellular component maintenance	32/6833	52/17913	0.000524064	0.00262396	ARF6/HOMER1/TPRN/ZMYND8/ADGRB3/MTMR2/MTHFR/CHCHD10/KIFC3/APOE/TANC1/NLGN2/MYOCD/ITGA3/IGF1R/ZNF804A/BSN/SYNGAP1/CTBP2/DLG2/DLG3/OPHN1/DLG1/PCLO/GRIN2B/PICK1/CSF1R/PRTN3/INSR/CAMSAP3/WHRN/FYN	32
BP	GO:0086004	regulation of cardiac muscle cell contraction	27/6833	42/17913	0.000528273	0.00263904	HCN4/KCNE3/ADORA1/RNF207/ATP2A2/TRPM4/JUP/KCNJ2/PDE4D/BIN1/SCN5A/DSP/DSG2/RYR2/FGF13/FLNA/ATP1A1/GJA5/DLG1/CAV1/AKAP9/PKP2/CACNA1C/CAMK2D/ANK2/GATA4/STC1	27
BP	GO:0002931	response to ischemia	31/6833	50/17913	0.000530237	0.00263904	ARID1B/HK2/PINK1/ROCK2/KCNJ11/HYOU1/CASP9/P2RX7/P2RX4/MLYCD/CX3CL1/MAP2K6/CPEB4/PER2/BCL2/EEF2K/RNLS/PPIF/PANX1/CSF1/CAV1/FAIM2/TIGAR/PANX2/NDNF/CAMK2A/CSF1R/EGR1/EEF2/GJA1/MAP3K5	31
BP	GO:0035176	social behavior	31/6833	50/17913	0.000530237	0.00263904	NRXN3/CHD8/NRXN1/GRIN1/MTOR/DVL1/ATXN1L/EN1/CIC/SHANK1/SLC6A4/DLG4/GAD1/ATXN1/PTEN/NRXN2/NPAS4/DRD4/SHANK2/TH/NLGN4X/MECP2/TBX1/GNB1L/CHRNB2/CNTNAP2/AVPR1A/MAPK8IP2/SHANK3/VPS13A/BRINP1	31
BP	GO:0051703	intraspecies interaction between organisms	31/6833	50/17913	0.000530237	0.00263904	NRXN3/CHD8/NRXN1/GRIN1/MTOR/DVL1/ATXN1L/EN1/CIC/SHANK1/SLC6A4/DLG4/GAD1/ATXN1/PTEN/NRXN2/NPAS4/DRD4/SHANK2/TH/NLGN4X/MECP2/TBX1/GNB1L/CHRNB2/CNTNAP2/AVPR1A/MAPK8IP2/SHANK3/VPS13A/BRINP1	31
BP	GO:0099072	regulation of postsynaptic membrane neurotransmitter receptor levels	31/6833	50/17913	0.000530237	0.00263904	NUMB/ADAM10/GPC6/SNAP25/HPCA/ARC/CTNND1/CLSTN1/CPT1C/AP2B1/SHISA6/ARHGAP44/ITGB3/ERBIN/GRIP2/DLG2/DRD4/DLG3/OPHN1/IQSEC2/PORCN/GRIPAP1/SCRIB/DLG1/GRASP/GHSR/PRKCI/USP46/MAPK10/CPLX1/FRRS1L	31
BP	GO:0035850	epithelial cell differentiation involved in kidney development	28/6833	44/17913	0.000533549	0.00264876	BMP4/MYO1E/GREM1/SIX2/PAX8/JAG1/GATA3/WT1/YAP1/CD34/LIF/FAT4/STAT1/FOXC2/SALL1/NPHS1/GPR4/LHX1/FOXJ1/GDNF/CTNNB1/KLF15/PRKX/PODXL/SMO/MAGI2/PDGFB/PROM1	28
BP	GO:0021801	cerebral cortex radial glia guided migration	17/6833	23/17913	0.000534766	0.00264876	SYNE2/RTN4/DAB2IP/CDK5R2/SRGAP2/MBOAT7/CDK5R1/PAFAH1B1/SOCS7/CTNNB1/SUN1/DISC1/CDK5/GLI3/LAMB1/RELN/SUN2	17
BP	GO:0022030	telencephalon glial cell migration	17/6833	23/17913	0.000534766	0.00264876	SYNE2/RTN4/DAB2IP/CDK5R2/SRGAP2/MBOAT7/CDK5R1/PAFAH1B1/SOCS7/CTNNB1/SUN1/DISC1/CDK5/GLI3/LAMB1/RELN/SUN2	17
BP	GO:1903861	positive regulation of dendrite extension	17/6833	23/17913	0.000534766	0.00264876	CPNE6/MUL1/ITSN2/RIMS1/SYT2/RASAL1/SYT3/CACNG7/RNF157/CPNE9/CPNE5/NEDD4L/SYT17/SMURF1/SYT1/UNC13A/PLAA	17
BP	GO:0060324	face development	29/6833	46/17913	0.000535361	0.00264876	TGFB3/ALDH1A2/MAP2K1/GRHL2/CHD7/SCX/SKI/PTPN11/CRISPLD2/ANKRD11/MMP2/TGFB1/RAB3GAP1/COL1A1/HOXB3/RARA/NIPBL/STRA6/PAX9/WNT5A/RAF1/SRF/MAPK3/PLEKHA1/CLDN5/TBX1/RARG/EP300/TIPARP	29
BP	GO:0097061	dendritic spine organization	44/6833	77/17913	0.000543032	0.00268353	ADAM10/HOMER1/CDC42/EPHB2/ACTR2/LZTS3/ZMYND8/ARC/DOCK10/EPHA4/CAPRIN1/MTMR2/DVL1/ABI2/CUX2/ARHGAP33/APOE/SHANK1/CDK5R1/TANC1/PAFAH1B1/DLG4/ITGA3/SRCIN1/BAIAP2/CTNND2/UBE3A/IGF1R/ZNF804A/NGEF/EEF2K/PTEN/PAK3/EFNA1/CDK5/RELN/CAPRIN2/GRIN2B/PICK1/SHANK3/PDLIM5/DHX36/INSR/FYN	44
BP	GO:0072283	metanephric renal vesicle morphogenesis	13/6833	16/17913	0.000545762	0.00269384	BMP4/GREM1/FMN1/SIX2/PAX8/KIF26B/LIF/STAT1/SALL1/LHX1/GDNF/CTNNB1/SMO	13
BP	GO:0009749	response to glucose	95/6833	190/17913	0.000547842	0.00270091	THBS1/MAP4K4/RAB11FIP5/SLC8A1/PRKCE/EIF2B4/VSNL1/IRS2/SESN2/NKX2-2/FOXA2/UCN3/HNF4A/KCNB1/ENY2/SYBU/SLC30A8/ADCY8/COL4A3/ARRB1/PTPRN/KCNJ11/C2CD2L/SIDT2/PFKFB2/KLF7/NADK/SMARCB1/EIF2B1/TGFB1/GRIK5/GIPR/TRPM4/STXBP4/HNF1B/SARM1/SERPINF1/VAMP2/NR1D1/GJD3/ERN1/PRKAA1/NEUROD1/POLG/SIN3A/ACVR2B/JAGN1/GPR27/ATG7/RAF1/SOX4/APOM/AGER/SRF/PPARD/GCLC/BAIAP3/STX4/MLXIPL/RAC1/RAB11FIP2/TCF7L2/PTEN/CASP3/MEN1…	95
BP	GO:0045446	endothelial cell differentiation	57/6833	105/17913	0.0005503	0.00270983	EZR/AFDN/DLL1/BMP4/ATOH8/ROCK2/CLIC4/RAPGEF1/NOTCH1/JAG1/ZEB1/SOX18/LAMA5/PPP1R16B/SOX17/PDE2A/RDX/BMPR2/PROX1/CDH5/VEZF1/ACVR1/KDM6B/HOXB5/PECAM1/FASN/PDE4D/TJP1/ACVR2B/CTNNB1/BMP6/TNF/NOTCH4/ROCK1/SMAD4/PLOD3/IKBKB/NRG1/CLDN5/S1PR1/HAPLN2/HEG1/F11R/CCM2/ACVRL1/RAPGEF3/FOXJ2/TNFRSF1A/SCUBE1/WNT7B/ADD1/PTPRS/ICAM1/TJP2/STC1/HEY2/COL18A1	57
BP	GO:0031333	negative regulation of protein complex assembly	67/6833	127/17913	0.000552971	0.00271978	DYRK1A/SPTB/PPM1A/DACT1/TMOD2/SPTBN5/SMAD6/ADD2/CDC42/SPTBN1/CAPG/STXBP1/SPTAN1/OPRD1/PMEPA1/MAPRE1/SRC/ARFGEF1/VIL1/SORL1/RDX/MAP2/PEX14/KIF14/LMOD1/INPP5J/TFIP11/HIP1R/CARMIL2/CLIP3/SIRT2/SPTBN4/EML2/PFN1/THRA/SOST/TBCD/TMC8/PTGER4/VILL/TWF2/RAF1/CARMIL1/TRAF3IP1/ZNF451/FHOD3/LDLRAD4/MEFV/NLRC3/PRRT2/SPTBN2/DDX3X/LMO4/GSK3B/TMOD4/ARHGEF2/TWF1/PEX5/FKBP4/TRIOBP/EP300/SLIT2/KIAA1211/ADD1/TUBB4A/D…	67
BP	GO:0044839	cell cycle G2/M phase transition	124/6833	257/17913	0.000563951	0.00277052	PCNT/FGFR1OP/PSMC1/FOXN3/ESRRB/RAD51B/CEP152/RCC2/AJUBA/ALMS1/MTA3/CALM2/SYF2/ODF2/TUBB4B/BORA/PLCB1/NINL/MASTL/CCNY/KAT14/CDC25B/PSMA7/TPX2/MAPRE1/CEP250/TAF2/PKIA/PPME1/USH1C/CEP164/DYRK3/CENPF/KIF14/PPP1R12B/SFI1/CHEK2/CIT/PSMD9/CLASP1/HAUS5/PSMC4/CALM3/ATF5/PPP2R1A/BRSK1/PPM1D/ZNF830/ATAD5/TAOK1/PAFAH1B1/PSMD14/AURKB/CTC1/CDK5RAP3/PSMD3/TUBG1/PSME3/DBF4B/PSMC5/CSNK1D/CEP131/FBXW11/FBXL7/CEP72…	124
BP	GO:0072332	intrinsic apoptotic signaling pathway by p53 class mediator	43/6833	75/17913	0.000567724	0.00278578	SNW1/KDM1A/E2F2/RPL11/POU4F1/E2F1/RRP8/USP28/TP53BP2/TP73/PHLDA3/MIF/CHEK2/POU4F2/BAX/ATAD5/MYBBP1A/UBB/PDK2/ZNF385B/AEN/PML/BDKRB2/PPP1R13B/BAG6/CDKN1A/BCL2/CDIP1/RRN3/ANKRD2/ING2/DDIT4/SIRT1/TAF9B/HIPK1/MUC1/HIPK2/ZNF385A/DYRK2/EP300/STK11/TOPORS/PTTG1IP	43
BP	GO:0031214	biomineral tissue development	79/6833	154/17913	0.000583605	0.00285699	TGFB3/BMP4/GREM1/SMAD3/SLC8A1/PKDCC/WNT4/ZBTB40/SLC20A1/ROCK2/NOTCH1/FOXO1/MATN1/BMP7/CEBPB/OSR2/KLF10/LGR4/STIM1/WNT6/NECTIN1/BMPR2/TFIP11/TMEM119/P2RX7/SMPD3/TGFB1/ERCC2/TRPM4/ACVR1/COL1A1/PHOSPHO1/NBR1/SOX9/FAM20A/AXIN2/MSX2/ACVR2B/PTH1R/BMP6/ROCK1/ZMPSTE24/FZD9/FAM20C/BMPR1A/NELL1/IFITM5/PHEX/GPM6B/TBX1/FAM83H/S1PR1/TUFT1/BGLAP/DDR2/NOS3/LEP/COL1A2/WNT10B/ANO6/IGF1/PPARA/BMPR1B/MEPE/AMBN/ENAM…	79
BP	GO:0035051	cardiocyte differentiation	79/6833	154/17913	0.000583605	0.00285699	DLL1/BMP4/GREM1/SLC8A1/BMP10/TSC1/NOTCH1/RXRA/ARID1A/SLC9A1/JAG1/SOX18/BMP7/SOX17/OBSL1/WT1/SOX6/TGFB2/HNRNPU/NPPA/MTOR/CACYBP/PROX1/FZD7/MYO18B/TBX5/TBX3/MYLK3/TGFB1/ACVR1/ARRB2/KDM6B/MYH10/MAP2K4/MYOCD/RARA/KAT2A/NKX2-5/TTN/AKAP13/AKAP6/YY1/EGFR/EOMES/VEGFA/SRF/CTDP1/FHOD3/GATA6/SMAD4/MYH11/MAPK3/ZMPSTE24/PDCD4/NRG1/SORBS2/TENM4/PAK1/G6PD/LMNA/RGS4/HES1/PRICKLE1/FRS2/IGF1/CBY1/PPARA/PDLIM5/DHX3…	79
BP	GO:0003208	cardiac ventricle morphogenesis	42/6833	73/17913	0.000592923	0.00289754	BMP10/SOX11/NOTCH1/RXRA/POU4F1/JAG1/GATA3/CCM2L/GRHL2/ZFPM2/CHD7/FOXH1/MYBPC3/TGFB2/UBE4B/PROX1/TNNT2/TBX5/FOXF1/FOXC2/TGFB1/PPP1R13L/LRP2/NKX2-5/PTCD2/FOXC1/DSP/SOX4/SMAD7/SMAD4/HEYL/NRG1/BMPR1A/RYR2/COL11A1/HEG1/PKP2/HAND1/HAND2/GATA4/TGFBR1/HEY2	42
BP	GO:0051282	regulation of sequestering of calcium ion	61/6833	114/17913	0.000593275	0.00289754	MYO5A/JPH4/ERO1A/DRD1/SLC8A1/PRKCE/CALM2/ABL1/HTR2A/NTSR1/LCK/PLCG1/JPH2/JPH1/CHD7/APLNR/F2/THY1/DRD2/SLC8B1/NOS1/P2RX7/FGF2/JPH3/CX3CL1/RYR1/TGFB1/CALM3/BAX/TRPV1/HAP1/PDE4D/CEMIP/AKAP6/BDKRB1/ITPR1/PDPK1/RYR2/TPCN2/DMD/RASA3/MCOLN3/DDIT3/ITPR2/PTPN6/CACNA1C/CAMK2D/ANK2/PKD2/CXCL9/CXCL10/LETM1/HTT/DIAPH1/SLC25A23/PRKACA/CHERP/TMEM38A/PTK2B/TRDN/TRPM2	61
BP	GO:0009746	response to hexose	97/6833	195/17913	0.000603304	0.00294307	THBS1/MAP4K4/RAB11FIP5/SLC8A1/PRKCE/EIF2B4/VSNL1/IRS2/SESN2/NKX2-2/FOXA2/UCN3/HNF4A/KCNB1/ENY2/SYBU/SLC30A8/ADCY8/COL4A3/ARRB1/PTPRN/KCNJ11/C2CD2L/SIDT2/PFKFB2/KLF7/NADK/SMARCB1/EIF2B1/TGFB1/GRIK5/GIPR/TRPM4/STXBP4/HNF1B/SARM1/SERPINF1/VAMP2/NR1D1/GJD3/ERN1/PRKAA1/NEUROD1/POLG/SIN3A/ACVR2B/JAGN1/GPR27/SLC26A6/ATG7/RAF1/SOX4/APOM/AGER/SRF/PPARD/GCLC/BAIAP3/STX4/MLXIPL/RAC1/RAB11FIP2/TCF7L2/PTEN/CA…	97
BP	GO:0070167	regulation of biomineral tissue development	49/6833	88/17913	0.000612602	0.00298495	TGFB3/BMP4/GREM1/SMAD3/SLC8A1/PKDCC/WNT4/ROCK2/NOTCH1/MATN1/BMP7/CEBPB/OSR2/WNT6/BMPR2/TMEM119/P2RX7/TGFB1/TRPM4/ACVR1/PHOSPHO1/NBR1/SOX9/ACVR2B/BMP6/ROCK1/ZMPSTE24/FZD9/FAM20C/BMPR1A/NELL1/IFITM5/GPM6B/S1PR1/BGLAP/DDR2/NOS3/WNT10B/ANO6/BMPR1B/DMP1/ADGRV1/ADRB2/FBN2/COMP/PTK2B/HEY2/GJA1/ENPP1	49
BP	GO:0070076	histone lysine demethylation	18/6833	25/17913	0.000616359	0.00299626	KDM1A/KDM3A/KDM4D/KDM5B/KDM2B/HSF4/KDM6B/JARID2/KDM8/KDM4A/KDM2A/KDM5C/KDM6A/KDM7A/KDM5A/UBE2B/KDM4B/PHF2	18
BP	GO:0099068	postsynapse assembly	18/6833	25/17913	0.000616359	0.00299626	NRXN1/EPHB2/NTNG2/LRP4/CBLN1/LRFN1/NLGN2/NTRK3/WNT5A/CDH2/PTEN/NRXN2/LRFN4/MAGI2/SHANK3/GRID2/PTPRS/PTPRD	18
BP	GO:0030500	regulation of bone mineralization	41/6833	71/17913	0.000618542	0.00300337	TGFB3/BMP4/GREM1/SMAD3/SLC8A1/PKDCC/WNT4/MATN1/BMP7/OSR2/BMPR2/TMEM119/P2RX7/TGFB1/TRPM4/ACVR1/PHOSPHO1/NBR1/SOX9/ACVR2B/BMP6/ZMPSTE24/FZD9/FAM20C/BMPR1A/NELL1/IFITM5/GPM6B/S1PR1/BGLAP/DDR2/WNT10B/ANO6/BMPR1B/ADGRV1/ADRB2/FBN2/COMP/PTK2B/GJA1/ENPP1	41
BP	GO:0001736	establishment of planar polarity	65/6833	123/17913	0.000624944	0.00302742	PSMC1/DAAM1/DACT1/ARHGEF19/CDC42/GRHL3/ABL1/SAPCD2/GPC6/PSMA7/FZD6/CTHRC1/FZD5/DVL1/FZD7/ZNRF3/PSMD9/NKD1/RPGRIP1L/PSMC4/AP2S1/AP2A1/FUZ/BRSK1/CLTC/AP2B1/PAFAH1B1/PSMD14/PFN1/ARRB2/DVL2/PSMD3/PSME3/FZD2/PSMC5/SMURF2/DAB2/PSMD6/WNT5A/CELSR3/PTK7/PSMB9/SMURF1/RAC1/SFRP1/FZD4/AP2A2/MED12/DLG3/ROR1/CELSR2/VANGL1/PSMD4/VANGL2/MAGI2/FZD1/PSMD2/PRICKLE1/DVL3/CELSR1/WDR1/MLLT3/ROR2/ASTN2/ANKRD6	65
BP	GO:0007164	establishment of tissue polarity	65/6833	123/17913	0.000624944	0.00302742	PSMC1/DAAM1/DACT1/ARHGEF19/CDC42/GRHL3/ABL1/SAPCD2/GPC6/PSMA7/FZD6/CTHRC1/FZD5/DVL1/FZD7/ZNRF3/PSMD9/NKD1/RPGRIP1L/PSMC4/AP2S1/AP2A1/FUZ/BRSK1/CLTC/AP2B1/PAFAH1B1/PSMD14/PFN1/ARRB2/DVL2/PSMD3/PSME3/FZD2/PSMC5/SMURF2/DAB2/PSMD6/WNT5A/CELSR3/PTK7/PSMB9/SMURF1/RAC1/SFRP1/FZD4/AP2A2/MED12/DLG3/ROR1/CELSR2/VANGL1/PSMD4/VANGL2/MAGI2/FZD1/PSMD2/PRICKLE1/DVL3/CELSR1/WDR1/MLLT3/ROR2/ASTN2/ANKRD6	65
BP	GO:0051209	release of sequestered calcium ion into cytosol	60/6833	112/17913	0.000629631	0.00304306	MYO5A/JPH4/ERO1A/DRD1/SLC8A1/PRKCE/CALM2/ABL1/HTR2A/NTSR1/LCK/PLCG1/JPH2/JPH1/CHD7/APLNR/F2/THY1/DRD2/SLC8B1/NOS1/P2RX7/FGF2/JPH3/CX3CL1/RYR1/TGFB1/CALM3/BAX/TRPV1/HAP1/PDE4D/CEMIP/AKAP6/BDKRB1/ITPR1/PDPK1/RYR2/TPCN2/DMD/RASA3/MCOLN3/DDIT3/ITPR2/PTPN6/CACNA1C/CAMK2D/ANK2/PKD2/CXCL9/CXCL10/LETM1/HTT/DIAPH1/PRKACA/CHERP/TMEM38A/PTK2B/TRDN/TRPM2	60
BP	GO:0051283	negative regulation of sequestering of calcium ion	60/6833	112/17913	0.000629631	0.00304306	MYO5A/JPH4/ERO1A/DRD1/SLC8A1/PRKCE/CALM2/ABL1/HTR2A/NTSR1/LCK/PLCG1/JPH2/JPH1/CHD7/APLNR/F2/THY1/DRD2/SLC8B1/NOS1/P2RX7/FGF2/JPH3/CX3CL1/RYR1/TGFB1/CALM3/BAX/TRPV1/HAP1/PDE4D/CEMIP/AKAP6/BDKRB1/ITPR1/PDPK1/RYR2/TPCN2/DMD/RASA3/MCOLN3/DDIT3/ITPR2/PTPN6/CACNA1C/CAMK2D/ANK2/PKD2/CXCL9/CXCL10/LETM1/HTT/DIAPH1/PRKACA/CHERP/TMEM38A/PTK2B/TRDN/TRPM2	60
BP	GO:0000209	protein polyubiquitination	137/6833	288/17913	0.000634337	0.00306227	PSMC1/TTC3/FBXL22/ANAPC1/FBXO41/DYSF/RC3H2/LRSAM1/ANAPC2/FBXL3/LMO7/PSMA7/RBCK1/RNF19B/RNF114/RNF19A/UBR5/FBXO32/TRIP12/PARP10/ZFP91/DDB2/TRAF6/TRIM44/RNF26/CBL/BARD1/FBXO2/SPSB1/MIB2/RC3H1/PSMD9/CHFR/ANAPC10/FBXW7/FBXO31/NOD2/SIAH1/AMFR/FBXL8/WWP2/PSMC4/IRF2BP1/UBE2S/RFFL/WSB1/PSMD14/UBB/NFE2L1/FBXL20/PSMD3/PSME3/CDC27/PSMC5/SMURF2/RNF213/UBE2O/FBXW11/RNF180/FBXL7/MARCH6/UBE3A/CTNNB1/PSMD6/ARIH2…	137
BP	GO:0045017	glycerolipid biosynthetic process	119/6833	246/17913	0.000636091	0.00306719	SYNJ2/AGPAT4/DDHD1/PLA2G4D/RAB5A/LPCAT4/AJUBA/CPNE6/GPAT2/STARD7/INPP4A/PLA2G2F/LCLAT1/INPP5E/AGPAT2/HTR2A/PIP4K2A/CDS2/CSNK2A1/CPNE1/LPIN3/FITM2/IMPA1/CPNE3/PTDSS1/ACSL3/DGKZ/INPPL1/PGAP2/APOA1/MTMR2/PIK3C2B/PIKFYVE/PIK3CD/INPP5J/MTMR3/PITPNM2/SCARB1/FGF2/FBXW7/CPNE7/LPCAT2/PLEKHA4/MTMR4/PIGS/SYNJ1/PITPNM3/PLD2/CTDNEP1/PIK3R6/PIK3R5/PHOSPHO1/PIP4K2B/PCYT2/PGS1/PIK3R1/PLEKHA3/MTMR12/LPCAT1/GPD1L/…	119
BP	GO:0060048	cardiac muscle contraction	69/6833	132/17913	0.000646256	0.0031126	HCN4/KCNN2/SLC8A1/CALM2/BMP10/EHD3/SLC9A1/CACNB2/MYLK2/MYBPC3/KCNE3/SCN3B/SCN4B/ADORA1/NPPA/MTOR/RNF207/TNNT2/NOS1/P2RX4/PPP1R13L/CALM3/TRPM4/KCNJ3/CACNA1G/JUP/GJC1/KCNJ2/MAP2K6/NKX2-5/PDE4D/TTN/CHGA/BIN1/GPD1L/SCN5A/SCN10A/CACNA1D/DSP/HDAC4/DSG2/SMAD7/NEDD4L/ZC3H12A/RYR2/VEGFB/DMD/FLNA/KCND3/ATP1A1/GJA5/KCNH2/DLG1/CAV1/PIK3CG/CACNA2D1/PKP2/PIK3CA/KCNA5/CACNA1C/CAMK2D/ANK2/ADRA1B/SGCD/PRKACA/TMEM…	69
BP	GO:0055007	cardiac muscle cell differentiation	64/6833	121/17913	0.000664318	0.00319591	DLL1/BMP4/GREM1/SLC8A1/BMP10/TSC1/RXRA/ARID1A/SLC9A1/OBSL1/WT1/SOX6/HNRNPU/NPPA/MTOR/CACYBP/PROX1/FZD7/MYO18B/TBX5/TBX3/MYLK3/TGFB1/ACVR1/ARRB2/KDM6B/MYH10/MAP2K4/MYOCD/RARA/KAT2A/NKX2-5/TTN/AKAP13/AKAP6/YY1/VEGFA/SRF/CTDP1/FHOD3/GATA6/SMAD4/MYH11/ZMPSTE24/NRG1/SORBS2/PAK1/G6PD/LMNA/RGS4/FRS2/IGF1/CBY1/PPARA/PDLIM5/SGCD/PDGFRB/WNT8A/PIN1/WNT3A/MAML1/GATA4/SIK1/HEY2	64
BP	GO:0001958	endochondral ossification	19/6833	27/17913	0.000687632	0.00328536	BMP4/MMP14/IMPAD1/SCX/INPPL1/TMEM119/SMPD3/COL1A1/PHOSPHO1/FGF18/NAB1/FOXC1/BMP6/RUNX2/CSGALNACT1/COL13A1/MEF2D/COL2A1/NAB2	19
BP	GO:0021846	cell proliferation in forebrain	19/6833	27/17913	0.000687632	0.00328536	NUMB/POU3F3/SIX3/RRM1/DIXDC1/KIF14/LHX5/NUMBL/ZEB2/KIF1A/EMX2/FGF8/DISC1/ARX/DOCK7/GLI3/CEP120/WNT3A/POU3F2	19
BP	GO:0035883	enteroendocrine cell differentiation	19/6833	27/17913	0.000687632	0.00328536	DLL1/BMP4/INSM1/NKX2-2/HNF4A/SIDT2/NEUROD1/WNT5A/BMP6/GATA6/PDPK1/MEN1/GSK3B/SMO/HES1/CDK6/CLOCK/NKX6-1/RFX6	19
BP	GO:0036075	replacement ossification	19/6833	27/17913	0.000687632	0.00328536	BMP4/MMP14/IMPAD1/SCX/INPPL1/TMEM119/SMPD3/COL1A1/PHOSPHO1/FGF18/NAB1/FOXC1/BMP6/RUNX2/CSGALNACT1/COL13A1/MEF2D/COL2A1/NAB2	19
BP	GO:0051569	regulation of histone H3-K4 methylation	19/6833	27/17913	0.000687632	0.00328536	SNW1/RTF1/KDM1A/GATA3/DNMT3B/ZNF335/CTR9/KMT2A/KMT2B/CTNNB1/NELFE/SMAD4/AUTS2/GFI1/PRMT6/PYGO2/PAXIP1/KMT2E/MYB	19
BP	GO:2000463	positive regulation of excitatory postsynaptic potential	19/6833	27/17913	0.000687632	0.00328536	NRXN1/GRIN1/RIMS1/DVL1/SSH1/CUX2/SHANK1/DLG4/NLGN2/BAIAP2/STX1B/PTEN/IGSF11/RGS4/RELN/CACNB3/SHANK3/ADRB2/PTK2B	19
BP	GO:0048864	stem cell development	38/6833	65/17913	0.000696743	0.00332509	BMP4/ALDH1A2/SOX11/JAG1/PHACTR4/OVOL2/LAMA5/BMP7/SNAI2/FN1/ERBB4/NRP2/KLHL12/CORO1C/EDNRA/FOXC2/ZEB2/ACVR1/SOX9/GDNF/SETD2/FOXC1/SOX8/MAPK3/NOLC1/NRG1/BMPR1A/RET/EFNB1/TBX1/SHH/SMO/HES1/PHOX2B/FAM172A/TCOF1/NRTN/HAND2	38
BP	GO:0009100	glycoprotein metabolic process	171/6833	369/17913	0.000711614	0.00339218	SEL1L/POMT2/GCNT3/GALNT15/MGAT2/CHP1/CHST14/HEXA/GCNT4/TET3/MCFD2/ST6GAL2/MAN1C1/ST6GALNAC4/GOLGA2/EXTL1/DOLK/DOLPP1/ADAMTS13/DHDDS/FUT7/TMTC4/UGGT2/PLCB1/ST8SIA6/POFUT1/NECAB3/ACOT8/B4GALT5/EXT1/B3GNT7/ARFGEF1/IMPAD1/RNF139/ST3GAL1/AGO2/EXT2/FUT4/FBXO2/B3GALT6/BMPR2/TRAK2/RNF185/GAL3ST1/GALNT9/IL15/ST3GAL2/FOXL1/MT3/AMFR/MGAT5/FKRP/GALNT5/AATF/MPDU1/RFNG/SGSH/MGAT5B/EGFLAM/ADAMTS12/GOLPH3/MARCH6…	171
BP	GO:0031998	regulation of fatty acid beta-oxidation	14/6833	18/17913	0.000728855	0.00345073	IRS2/IRS1/MTOR/ACACB/MLYCD/LONP2/AKT2/AKT1/TYSND1/CPT1A/ABCD1/PPARA/PLIN5/CNR1	14
BP	GO:0032011	ARF protein signal transduction	14/6833	18/17913	0.000728855	0.00345073	MAP4K4/ARFGEF2/ARFGEF1/CYTH1/IQSEC1/MAPRE2/CYTH3/PSD/GBF1/PSD3/IQSEC2/CYTH4/IQSEC3/PSD2	14
BP	GO:0032012	regulation of ARF protein signal transduction	14/6833	18/17913	0.000728855	0.00345073	MAP4K4/ARFGEF2/ARFGEF1/CYTH1/IQSEC1/MAPRE2/CYTH3/PSD/GBF1/PSD3/IQSEC2/CYTH4/IQSEC3/PSD2	14
BP	GO:0032288	myelin assembly	14/6833	18/17913	0.000728855	0.00345073	MPP5/NCMAP/MTMR2/NFASC/PIKFYVE/TLR2/ERCC2/CNTNAP1/DICER1/GPC1/EPB41L3/TENM4/UGT8/ANK2	14
BP	GO:0038083	peptidyl-tyrosine autophosphorylation	14/6833	18/17913	0.000728855	0.00345073	DYRK1A/GREM1/ABL1/SRMS/IGF1R/EGFR/DDR1/VEGFA/MAPK3/NTRK1/CAV1/INSR/PTK2B/ROS1	14
BP	GO:2000311	regulation of AMPA receptor activity	14/6833	18/17913	0.000728855	0.00345073	CNIH3/SHANK1/CACNG7/CACNG8/NLGN2/CACNG5/CACNG4/CACNG3/CNIH2/RELN/CACNG2/MAPK8IP2/SHANK3/ADRB2	14
BP	GO:0120034	positive regulation of plasma membrane bounded cell projection assembly	52/6833	95/17913	0.000730378	0.00345402	TGFB3/CROCC/APC/FAM98A/RHOQ/CDC42/CCDC88A/DZIP1/WASF2/ZMYND8/ARAP1/MTOR/WRAP73/AGRN/P2RX7/ATMIN/DEF8/CARMIL2/MARK4/ARHGAP35/FUZ/EPS8L1/BCAS3/PFN1/MIEN1/HAP1/PLEKHM1/CDC42EP4/BRK1/TWF2/HDAC4/SRF/CCP110/AUTS2/RAC1/FSCN1/NEURL1/EPS8L2/TENM1/DOCK11/FNBP1L/PLPPR5/COBL/KCTD17/RAC2/CDC42EP1/CEP135/HTT/DPYSL3/CEP120/DNM2/TGFBR1	52
BP	GO:0032355	response to estradiol	67/6833	128/17913	0.000731867	0.00345715	ESR1/ALDH1A2/DNMT3A/NCOA1/STXBP1/ASS1/POU4F1/BMP7/DNMT3B/NCOA3/PENK/HSF1/KIF18A/KCNJ11/MYOD1/IGFBP2/IL10/CASP9/NCOR2/POU4F2/WFDC1/MMP15/TGFB1/RUVBL2/SLC6A4/COL1A1/RARA/STAT5B/STAT3/MSX2/MAP1B/ITGA2/FGF10/SRD5A1/ARNT2/TFPI/STRN3/EGFR/CTNNB1/MBD4/MBD2/ARPC1B/PTEN/SFRP1/ZNF703/CASP3/ESRRA/KAT5/CCND1/TH/HTR5A/EZH2/LEP/RAMP3/ADCYAP1R1/DHH/SSTR3/CDKN1B/GHSR/AREG/HNRNPD/PAM/PDGFRB/SLC34A1/EEF2/PTCH1/GJA1	67
BP	GO:0021696	cerebellar cortex morphogenesis	20/6833	29/17913	0.000748011	0.00352321	DLL1/HERC1/MAP2K1/PROX1/KIF14/PTPN11/LHX5/CBLN1/GLI2/LHX1/KNDC1/LDB1/SPTBN2/OPHN1/CDK5/SMO/FAIM2/GLI1/GRID2/WHRN	20
BP	GO:0042733	embryonic digit morphogenesis	36/6833	61/17913	0.000748382	0.00352321	BMP4/ECE1/FREM2/OSR2/GRHL2/FZD6/IMPAD1/LRP4/ALX4/C2CD3/ZBTB16/FLVCR1/TBX3/TMEM231/SALL1/GLI2/BAX/TMEM107/MSX2/CTNNB1/WNT5A/IFT122/TRAF3IP1/SMAD4/IFT140/CREBBP/FBXW4/BMPR1A/SHH/GLI3/HOXC11/CHST11/TULP3/HAND2/ROR2/GJA1	36
BP	GO:0048645	animal organ formation	36/6833	61/17913	0.000748382	0.00352321	BMP4/ROBO2/MAP2K1/ROBO1/PAX8/BMP7/SOX17/FOXH1/WT1/TBX5/GLI2/NTF4/TBR1/LRP2/AXIN2/FGF10/GDNF/CTNNB1/WNT5A/PIM1/LEMD2/GATA6/MAPK3/FGF8/BMPR1A/AR/SHH/HES1/GLI3/HOXA3/WNT2/HOXC11/FRS2/NKX3-2/WNT3A/HAND2	36
BP	GO:0051208	sequestering of calcium ion	62/6833	117/17913	0.000750529	0.00352468	MYO5A/JPH4/ERO1A/DRD1/SLC8A1/PRKCE/CALM2/ABL1/ATP7B/HTR2A/NTSR1/LCK/PLCG1/JPH2/JPH1/CHD7/APLNR/F2/THY1/DRD2/SLC8B1/NOS1/P2RX7/FGF2/JPH3/CX3CL1/RYR1/TGFB1/CALM3/BAX/TRPV1/HAP1/PDE4D/CEMIP/AKAP6/BDKRB1/ITPR1/PDPK1/RYR2/TPCN2/DMD/RASA3/MCOLN3/DDIT3/ITPR2/PTPN6/CACNA1C/CAMK2D/ANK2/PKD2/CXCL9/CXCL10/LETM1/HTT/DIAPH1/SLC25A23/PRKACA/CHERP/TMEM38A/PTK2B/TRDN/TRPM2	62
BP	GO:1900180	regulation of protein localization to nucleus	62/6833	117/17913	0.000750529	0.00352468	TCP1/BMP4/CHP1/SMAD3/CCT7/NUP58/DCLK1/SESN2/MAVS/SRC/PKIG/UBR5/PKIA/F2/TRIM29/RASSF5/PARP1/LIF/NF2/TGFB1/TRIM28/NF1/NGFR/CDK5RAP3/JUP/PIK3R1/TERT/SIN3A/AKT1/DCLK3/HYAL2/BYSL/MAPK14/RAB23/ZC3H12A/GLIS2/BAG3/TRIM8/SUFU/NOLC1/LZTS2/MFHAS1/FLNA/GSK3B/OTUD7B/DTX3L/LMNA/SHH/SMO/LEP/GLI3/MDFIC/MCRS1/CARD10/GTSE1/NUP54/STK11/ZIC1/PIN1/CLDN18/PIK3R2/FYN	62
BP	GO:0009798	axis specification	45/6833	80/17913	0.000751226	0.00352468	DLL1/BMP4/SMAD6/VAX2/SIX3/SIX2/IFT172/FOXA2/WT1/C2CD3/WNT6/FZD5/SKI/TBX3/TMED2/EPB41L5/LHX1/HOXD8/FGF10/IRX4/PCSK6/CTNNB1/WNT5A/SRF/MDFI/SMAD4/TBX6/LDB1/SFRP1/BMPR1A/NODAL/KDM6A/RIPPLY1/WLS/SHH/SMO/COBL/FRS2/DDIT3/CXXC4/WNT8A/NEUROG1/STC1/PTCH1/HEY2	45
BP	GO:0034394	protein localization to cell surface	35/6833	59/17913	0.000773408	0.00362061	ARF6/RAB11FIP5/PTPRU/STX3/ABCA12/ERBB4/KCNAB2/TYROBP/GGA3/FGF10/SNX33/MAP1A/FBLN5/AKT1/GPD1L/CTNNB1/USP4/TNF/NEDD4L/EMP2/STX4/SMURF1/GBF1/GPM6B/LEPROT/FLNA/LRIG2/FCER1G/CD247/GGA1/ANK2/ABCA7/ASTN2/GOPC/PTPRK	35
BP	GO:0046530	photoreceptor cell differentiation	35/6833	59/17913	0.000773408	0.00362061	NRL/MYO7A/THY1/MFRP/NKD1/CNGB1/CRX/RDH13/STAT3/NAGLU/DLX1/DLX2/SDK2/SOX9/HCN1/TRPM1/DIO3/CCDC66/VEGFA/TULP1/SOX8/IFT140/CDHR1/ROM1/TH/OLFM3/GNAT2/PRKCI/PROM1/RP1L1/TOPORS/RORB/DSCAM/NTRK2/PRDM1	35
BP	GO:0060359	response to ammonium ion	66/6833	126/17913	0.000778815	0.00364184	OPRM1/CHRM5/HOMER1/DRD1/PRKCE/DNMT3A/ROCK2/ASS1/ABL1/GRIN1/HTR2A/PTAFR/PLCB1/DNMT3B/PENK/ADCY8/CHRM4/DRD2/MTOR/GNB1/AGRN/RGS8/GOT2/FOSB/PRKCG/CDK5R1/PPP1R9B/PPP1R1B/HDAC5/EFTUD2/CACNG4/SLC6A3/UBE3A/HOMER2/SIN3A/HRH1/ATG7/AIF1/ABAT/MAPK3/SDK1/RGS10/CASP3/CHRM3/CHRM1/RELA/DRD4/CHRNB2/HCN3/RGS4/CDK5/AOC1/CHRM2/NPFF/ADGRL3/HNRNPD/DRD5/GABRB2/DIAPH1/SLC34A1/GNA11/DNM2/GLDC/PTK2B/HTR1B/CNR1	66
BP	GO:0010771	negative regulation of cell morphogenesis involved in differentiation	44/6833	78/17913	0.000789282	0.00368394	RCC2/NFATC4/TLX2/RTN4/EPHB2/LRP4/THY1/TRPC6/MAP2/DRAXIN/TNR/TRAK2/YWHAH/CORO1C/MT3/ACTN4/CDK5R1/EFNB3/ULK2/NGFR/ARHGDIA/SEMA5A/UBE3A/LINGO1/GORASP1/WNT5A/SEMA3G/SYNGAP1/NGEF/PTEN/TACSTD2/FGF13/ARHGAP4/PLXNA3/EFNA1/CDK5/MELTF/PPP3CA/SLIT2/RUFY3/FSTL4/PTPRS/WNT3A/DMTN	44
BP	GO:0007188	adenylate cyclase-modulating G protein-coupled receptor signaling pathway	82/6833	162/17913	0.000789581	0.00368394	AKAP12/OPRM1/TSHR/GPR176/ADCY4/DRD1/OXER1/HTR1D/ADCY3/GPR3/WASF2/OPRD1/UCN3/ADCY8/PDE2A/DRD2/ADORA1/GNB1/NOS1/ADGRD1/EDNRA/MARCO/FFAR3/APLP1/PTGIR/GLP2R/ADORA2B/CRHR1/GCGR/SSTR2/GNA13/HTR1A/PDE4D/PTGER4/NPR3/ADCY2/AKAP13/CHGA/GRM7/CACNA1D/GRM2/PTH1R/GABBR1/RAMP1/GLP1R/GALR1/GNAL/MC5R/MC4R/ADCY9/GPR26/GRK5/ADRB1/GPHA2/DRD4/GNAZ/RIC8A/ADORA2A/AVPR2/FLNA/S1PR1/GNAI3/ADCY5/GPR161/CHRM2/GPR37/RAMP3/AD…	82
BP	GO:0009185	ribonucleoside diphosphate metabolic process	70/6833	135/17913	0.000795267	0.0037005	ESRRB/ADPGK/PKM/HK2/NUP188/NUP214/NUP58/HTR2A/PFKFB3/DHTKD1/RAE1/PGM2L1/NUP98/PRKAG3/AMPD3/PFKFB2/P2RX7/CBFA2T3/NUP93/ENO3/NCOR1/STAT3/SLC4A1/SLC25A12/FOXK2/PRKAA1/PFKFB4/SEC13/NUP210/NUP153/HDAC4/JMJD8/MLXIPL/FOXK1/CARD11/OGDHL/DDIT4/HK1/DLG2/ACTN3/OGT/AK4/CASK/MPP1/AK5/ZBTB20/MAGI3/PKLR/DLG1/BPGM/LRGUK/GCK/OGDH/GPD1/PFKM/IGF1/TIGAR/PPARA/NUP54/HK3/ZBTB7A/SIRT6/INSR/AK3/NUDT16/TJP2/NUDT18/ENTPD4…	70
BP	GO:2000756	regulation of peptidyl-lysine acetylation	34/6833	57/17913	0.00079753	0.0037005	RPS6KA5/SET/GATA3/SNAI2/SPI1/ARRB1/KMT2A/SMARCB1/LIF/NOS1/CTCF/TGFB1/SPHK2/RUVBL2/MYOCD/KAT2A/PRKAA1/SIN3A/SETD5/GATA2/KLF15/SOX4/ZNF451/SMAD4/MAPK3/ZMPSTE24/AUTS2/SIRT1/CHEK1/NAP1L2/FOXP3/PYGO2/MUC1/PAXIP1	34
BP	GO:0021988	olfactory lobe development	21/6833	31/17913	0.000797562	0.0037005	ROBO2/ROBO1/EXT1/CHD7/ERBB4/SKI/KIF14/SALL1/RPGRIP1L/ATF5/DLX2/SEMA7A/EOMES/WNT5A/SRF/UNCX/ARX/FEZF1/SLIT2/GSX2/CSF1R	21
BP	GO:0033198	response to ATP	21/6833	31/17913	0.000797562	0.0037005	RYR3/SLC8A1/P2RY2/KCNJ11/SSH1/P2RX7/P2RX4/TRPC3/TRPM4/TRPV1/P2RX5/P2RX1/CIB2/PTEN/PANX1/TAF1/P2RX6/PKLR/PDXP/DGKQ/P2RY1	21
BP	GO:0061036	positive regulation of cartilage development	21/6833	31/17913	0.000797562	0.0037005	BMP4/ZNF219/SMAD3/PKDCC/BMP10/SCX/SOX6/ZBTB16/BMPR2/SMAD1/SOX9/FGF18/WNT5A/BMP6/RUNX2/RELA/GLI3/ACVRL1/SOX5/BMPR1B/LOXL2	21
BP	GO:0016024	CDP-diacylglycerol biosynthetic process	11/6833	13/17913	0.000819228	0.0037926	AGPAT4/GPAT2/LCLAT1/AGPAT2/CDS2/AGPAT1/GPAT4/AGPAT5/GPAT3/CDS1/AGPAT3	11
BP	GO:1902894	negative regulation of pri-miRNA transcription by RNA polymerase II	11/6833	13/17913	0.000819228	0.0037926	BMP4/NFATC4/NFATC3/SOX9/YY1/HDAC4/SRF/PPARD/RELA/PDGFB/PPARA	11
BP	GO:0048844	artery morphogenesis	43/6833	76/17913	0.000828654	0.00383199	BMP4/NOTCH1/JAG1/CHD7/FOXH1/TGFB2/PRRX1/BMPR2/PROX1/FOXF1/FOXC2/APOE/NF1/MYOCD/LRP2/STRA6/ADAMTS9/FOXC1/SOX4/TFAP2B/ADGRF5/VEGFA/SRF/SMAD7/NPRL3/FGF8/BMPR1A/ZMIZ1/TBX1/GJA5/MYLK/HES1/ACVRL1/ARID2/LRP1/PKD2/PDGFRB/NOTCH3/COMP/HAND2/TGFBR1/HEY2/PRDM1	43
BP	GO:0098751	bone cell development	22/6833	33/17913	0.000836761	0.00386092	FBN1/ANXA2/WASF2/PIP4K2A/PTPN11/SH2B3/FBXW7/ZFPM1/TYROBP/PAFAH1B1/FOXP1/SRF/SIGLEC15/FAM20C/TAL1/NOTCH2/ZNF385A/THPO/PTPN6/EP300/SLC9B2/CLDN18	22
BP	GO:1902742	apoptotic process involved in development	22/6833	33/17913	0.000836761	0.00386092	ROBO2/SIX3/PAX8/NOTCH1/BMP7/SPI1/PPP2R1B/TGFB2/FZD5/FOXC2/BAX/HNF1B/SLIT3/NKX2-5/FOXC1/BAK1/SCRIB/VDR/TNFRSF1A/SLIT2/MEGF10/HAND2	22
BP	GO:0030166	proteoglycan biosynthetic process	32/6833	53/17913	0.000841674	0.00387503	CHST14/EXT1/EXT2/B3GALT6/BMPR2/FOXL1/ACAN/CSPG4/CTNNB1/CSPG5/DSEL/XYLT1/GAL3ST4/CHST12/CHST15/TCF7L2/CSGALNACT1/CHST3/CSGALNACT2/GAL3ST3/BGN/BCAN/VANGL2/IGF1/CHST11/BMPR1B/UGDH/CYTL1/NDST1/NCAN/EXTL3/UST	32
BP	GO:0045747	positive regulation of Notch signaling pathway	32/6833	53/17913	0.000841674	0.00387503	DLL1/SNW1/KAT2B/ROBO2/ROBO1/AAK1/NOTCH1/JAG1/MAML2/TGFB2/HES5/MAML3/NOD2/EPN2/STAT3/RFNG/FGF10/NOTCH4/CREBBP/LFNG/TSPAN14/ZMIZ1/NEPRO/HES1/ASCL1/MFNG/PRKCI/EP300/TSPAN5/GSX2/MAML1/ENHO	32
BP	GO:0009135	purine nucleoside diphosphate metabolic process	69/6833	133/17913	0.000846968	0.00388565	ESRRB/ADPGK/PKM/HK2/NUP188/NUP214/NUP58/HTR2A/PFKFB3/DHTKD1/RAE1/PGM2L1/NUP98/PRKAG3/AMPD3/PFKFB2/P2RX7/CBFA2T3/NUP93/ENO3/NCOR1/STAT3/SLC4A1/SLC25A12/FOXK2/PRKAA1/PFKFB4/SEC13/NUP210/NUP153/HDAC4/JMJD8/MLXIPL/FOXK1/CARD11/OGDHL/DDIT4/HK1/DLG2/ACTN3/OGT/AK4/CASK/MPP1/AK5/ZBTB20/MAGI3/PKLR/DLG1/BPGM/LRGUK/GCK/OGDH/GPD1/PFKM/IGF1/TIGAR/PPARA/NUP54/HK3/ZBTB7A/SIRT6/INSR/AK3/NUDT16/TJP2/NUDT18/PFKL/N…	69
[truncated: 1,096 more rows]

## Sheet: Cluster 3
ONTOLOGY	ID	Description	GeneRatio	BgRatio	pvalue	FDR	geneID	Count
BP	GO:0002067	glandular epithelial cell differentiation	14/1812	45/17913	9.06e-05	0.00880866	WNT4/RXRA/BMP2/ARNTL/GSK3A/RARA/FOXA1/PDPK1/RARB/CDK6/RARG/CLOCK/RFX3/RFX6	14
[truncated: 169 more rows]

## Sheet: Cluster 4
ONTOLOGY	ID	Description	GeneRatio	BgRatio	pvalue	FDR	geneID	Count
[truncated: 37 more rows]

[truncated: 2 more sheets: Cluster 5, Cluster 6]
