# Supplementary material for: Characterization of microRNA profiles in the mammary gland tissue of dairy goats at the late lactation, dry period and late gestation stages
Source: PLoS One. 2020 Jun 8;15(6):e0234427. doi: 10.1371/journal.pone.0234427 (PMC7279595; doi:10.1371/journal.pone.0234427)
Supplement: S8 Table — (XLSX) [file pone.0234427.s009.xlsx]

## Sheet: LL vs DP
ONTOLOGY	ID	Description	GeneRatio	BgRatio	pvalue	FDR	geneID	Count
BP	GO:0048667	cell morphogenesis involved in neuron differentiation	399/9420	500/17913	1.05e-37	4.02e-34	EZR/S100B/SPG11/RPS6KA5/NRXN3/NUMB/PSEN1/SIPA1L1/SPTB/NEDD4/ADAM10/FOXB1/NIN/ATL1/SPTBN5/ROBO2/NFATC4/NEO1/PARP6/MAP2K1/ROBO1/SEMA4F/DOK1/TLX2/VAX2/SPAST/SOS1/RAP1GAP/CDC42/NRXN1/SPTBN1/RTN4/EPHA8/TTL/EPHB2/CTNNA2/ACTR2/DPYSL5/RAB10/KIDINS220/LHX2/STXBP1/SPTAN1/ABL1/NTNG2/OLFM1/NSMF/ANAPC2/GRIN1/IRS2/FARP1/RAP2A/SLITRK5/SLITRK1/POU4F1/MYCBP2/ATP8A2/DCLK1/BTBD3/FLRT3/PRKCQ/GATA3/ABI1/PARD3/NRP1/IT…	399
BP	GO:0007409	axonogenesis	324/9420	393/17913	4.54e-36	8.68e-33	EZR/S100B/SPG11/RPS6KA5/NRXN3/NUMB/PSEN1/SIPA1L1/SPTB/FOXB1/NIN/ATL1/SPTBN5/ROBO2/NEO1/MAP2K1/ROBO1/SEMA4F/DOK1/VAX2/SPAST/SOS1/RAP1GAP/NRXN1/SPTBN1/RTN4/EPHA8/TTL/EPHB2/CTNNA2/DPYSL5/RAB10/LHX2/STXBP1/SPTAN1/ABL1/NTNG2/OLFM1/ANAPC2/GRIN1/IRS2/SLITRK1/POU4F1/MYCBP2/ATP8A2/DCLK1/FLRT3/PRKCQ/GATA3/PARD3/NRP1/ITGB1/GFRA4/PTPRA/CDH4/BMP7/SRC/PLCG1/B4GALT5/PARD6B/ADNP/DOK5/MATN2/EXT1/PTK2/ADGRB1/EPHA4…	324
BP	GO:0061564	axon development	354/9420	438/17913	1e-35	1.28e-32	EZR/S100B/SPG11/RPS6KA5/NRXN3/NUMB/PSEN1/SIPA1L1/SPTB/FOXB1/NIN/ATL1/SPTBN5/ROBO2/NEO1/MAP2K1/ROBO1/SEMA4F/DOK1/VAX2/SPAST/SOS1/RAP1GAP/NRXN1/SPTBN1/RTN4/EPHA8/TTL/EPHB2/CTNNA2/DPYSL5/RAB10/LHX2/STXBP1/SPTAN1/ABL1/NTNG2/OLFM1/ANAPC2/GRIN1/IRS2/STK24/SLITRK1/POU4F1/MYCBP2/ATP8A2/DCLK1/FLRT3/PRKCQ/GATA3/PARD3/NRP1/ITGB1/GFRA4/PTPRA/EPHA3/CDH4/BMP7/SRC/PLCG1/B4GALT5/PARD6B/ADNP/DOK5/MATN2/EXT1/PTK2/…	354
BP	GO:0048568	embryonic organ development	330/9420	413/17913	1.52e-31	1.45e-28	MTHFD1L/DLL1/VASH1/TGFB3/PSEN1/ZFP36L1/MTHFD1/HIF1A/BMP4/FBN1/ALDH1A2/RBPMS2/SPINT1/EPHA2/MMP14/SMAD3/MAP2K1/ATP6V1B1/VAX2/BIRC6/PKDCC/SIX3/SIX2/EPAS1/EFEMP1/EPHB2/PAX8/OTX1/ID3/IFT172/NCOA1/GRHL3/OSR1/SOX11/SYF2/CRB2/ENG/NOTCH1/ARID1A/FGF9/ATP8A2/CDX2/PHACTR4/GATA3/MYO3A/ITGA8/ZEB1/OVOL2/SOX18/BMP7/ARL13B/MAFB/IFT52/STK4/SNAI1/OSR2/GRHL2/FZD6/CTHRC1/ZFPM2/RDH10/TTPA/CHD7/SOX17/ZFAT/HSF1/FOXH1/AL…	330
BP	GO:0007264	small GTPase mediated signal transduction	358/9420	465/17913	3.17e-28	2.42e-25	PLEKHG1/TIAM2/TAGAP/SIPA1L1/SYNJ2BP/PLEKHG3/RHOJ/CGNL1/SOS2/ARF6/RHOV/ARHGAP11A/ARHGEF19/ARHGEF40/MYO9A/HACD3/F2RL1/F2R/ROBO1/MAP4K4/DOK1/RTKN/SOS1/RAP1GAP/RHOQ/CDC42/EPHB2/PSD4/ARHGAP25/ITSN2/ROCK2/YWHAQ/DAB2IP/DENND1A/SCAI/MAPKAP1/RALGPS1/GARNL3/SH2D3C/ABL1/RAPGEF1/CNKSR1/RALGDS/NOTCH1/VAV2/ARHGEF7/IRS2/DOCK9/FARP1/RAP2A/SPATA13/WASF2/STARD13/PHACTR4/NRP1/ITGB1/ARHGAP21/RIN2/RALGAPA2/GDI2/NET1/…	358
BP	GO:0001501	skeletal system development	364/9420	479/17913	9.46e-27	6.03e-24	MTHFD1L/FOXN3/TGFB3/PSEN1/MTHFD1/HIF1A/BMP4/FBN1/ANXA2/GREM1/FMN1/EPHA2/ZNF219/MMP14/PAX7/SMAD3/ALPL/PKDCC/SIX2/EFEMP1/BMP10/IFT172/MATN3/OSR1/SOX11/ENG/EXTL1/MIGA2/WDR5/FGF9/WASF2/FGR/ABI1/PIP4K2A/KIAA1217/ZEB1/RASSF2/BMP2/BMP7/TCF15/ASXL1/MMP9/SULF2/SNAI1/GDF6/OSR2/NPPC/GRHL2/RSPO2/TRPS1/EXT1/RDH10/SULF1/CHD7/IMPAD1/SNAI2/SCX/COL19A1/ALX4/INHA/WNT11/CHRDL2/INPPL1/IHH/DCHS1/SOX6/DSCAML1/ZBTB16/P…	364
BP	GO:0051056	regulation of small GTPase mediated signal transduction	255/9420	316/17913	7.57e-26	4.14e-23	PLEKHG1/TIAM2/TAGAP/SIPA1L1/PLEKHG3/RHOJ/CGNL1/SOS2/ARF6/RHOV/ARHGAP11A/ARHGEF19/ARHGEF40/MYO9A/F2RL1/F2R/ROBO1/MAP4K4/SOS1/RAP1GAP/RHOQ/CDC42/EPHB2/PSD4/ARHGAP25/ITSN2/DAB2IP/DENND1A/SCAI/MAPKAP1/RALGPS1/GARNL3/ABL1/RAPGEF1/NOTCH1/VAV2/ARHGEF7/IRS2/FARP1/SPATA13/STARD13/NRP1/ITGB1/ARHGAP21/RALGAPA2/GDI2/NET1/STMN3/SRC/RALGAPB/PREX1/ARFGEF2/ABRA/PREX2/ARFGEF1/GPR55/LYN/ARHGAP39/CUL3/MADD/ARHGAP1/…	255
BP	GO:0050804	modulation of chemical synaptic transmission	305/9420	393/17913	3.07e-25	1.46e-22	AKAP12/S100B/PSEN1/SIPA1L1/SLC8A3/UNC13C/PLCL2/VPS18/RAB5A/EIF2AK4/NFATC4/HOMER1/F2R/DRD1/HRH2/CPLX2/PINK1/PREPL/PRKCE/NRXN1/EPHB2/LRRTM1/CNR2/UCN/STXBP1/DNM1/NCS1/ABL1/NTNG2/CACNA1B/NSMF/ANAPC2/GRIN1/FGF14/HTR2A/PCDH17/PLCB1/PLCB4/ITGB1/CACNB2/PRNP/PTPRA/NTSR1/SRC/PLCG1/RIMS4/ZMYND8/STAU1/KCNB1/ADNP/RNF19A/RIMS2/SYBU/ADCY8/ARC/ADGRB1/RIMS1/STX3/SERPINE2/P2RX3/EPHA4/RAPSN/LRRC4C/SYT9/PNKD/BACE1/D…	305
BP	GO:0099177	regulation of trans-synaptic signaling	305/9420	394/17913	6.54e-25	2.78e-22	AKAP12/S100B/PSEN1/SIPA1L1/SLC8A3/UNC13C/PLCL2/VPS18/RAB5A/EIF2AK4/NFATC4/HOMER1/F2R/DRD1/HRH2/CPLX2/PINK1/PREPL/PRKCE/NRXN1/EPHB2/LRRTM1/CNR2/UCN/STXBP1/DNM1/NCS1/ABL1/NTNG2/CACNA1B/NSMF/ANAPC2/GRIN1/FGF14/HTR2A/PCDH17/PLCB1/PLCB4/ITGB1/CACNB2/PRNP/PTPRA/NTSR1/SRC/PLCG1/RIMS4/ZMYND8/STAU1/KCNB1/ADNP/RNF19A/RIMS2/SYBU/ADCY8/ARC/ADGRB1/RIMS1/STX3/SERPINE2/P2RX3/EPHA4/RAPSN/LRRC4C/SYT9/PNKD/BACE1/D…	305
BP	GO:0034330	cell junction organization	226/9420	277/17913	2.74e-24	1.05e-21	RUNX1/AFDN/TGFB3/NUMB/ACTN1/MPP5/PRKCH/TLN2/ARF6/THBS1/GREM1/FMN1/EPHA2/RCC2/MMP14/AJUBA/CDH24/MYO9A/CORO2B/SMAD3/F2RL1/F2R/APC/MAP4K4/STRN/CDC42/WNT4/LIMS1/ROCK2/ABL1/RAPGEF1/TSC1/ARHGEF7/SLC9A1/PARD3/NRP1/MPP7/COL16A1/EPHA3/LAMA5/CDH4/SRC/SNAI1/PARD6B/CDH17/MTDH/GRHL2/SNAI2/PTK2/PLEC/CTNND1/PTPRJ/WNT11/PLEKHA7/GPBAR1/NECTIN1/THY1/TNS1/CADM1/FN1/NFASC/TGFB2/MYOC/FZD5/FBLIM1/LAMC1/LAMC2/LAMB3/NF2…	226
BP	GO:0048562	embryonic organ morphogenesis	225/9420	276/17913	4.3e-24	1.49e-21	MTHFD1L/DLL1/TGFB3/PSEN1/MTHFD1/HIF1A/BMP4/FBN1/RBPMS2/EPHA2/MMP14/SMAD3/ATP6V1B1/VAX2/SIX3/SIX2/EFEMP1/EPHB2/PAX8/OTX1/IFT172/GRHL3/OSR1/SOX11/CRB2/ENG/NOTCH1/ARID1A/FGF9/ATP8A2/PHACTR4/GATA3/MYO3A/ITGA8/ZEB1/OVOL2/SOX18/BMP7/ARL13B/MAFB/IFT52/OSR2/GRHL2/FZD6/CTHRC1/RDH10/CHD7/SOX17/FOXH1/ALX4/MYO7A/WNT11/C2CD3/FOLR1/IHH/USH1C/DSCAML1/YAP1/HLX/PRRX1/FZD5/RNF207/DVL1/PROX1/FLVCR1/FOXN4/TBX3/SATB2…	225
BP	GO:0010975	regulation of neuron projection development	344/9420	458/17913	8.88e-24	2.83e-21	PSEN1/SIPA1L1/NEDD4/ADAM10/NIN/ARF6/LTK/ROBO2/CPNE6/NFATC4/PARP6/MYO9A/MAP2K1/ARSB/ROBO1/MAP4K4/MUL1/TLX2/RTN4/CCDC88A/TTL/EPHB2/KDM1A/CTNNA2/ACTR2/ALK/ITSN2/KIDINS220/DAB2IP/HSPA5/NCS1/ABL1/RAPGEF1/SETX/TSC1/OLFM1/NSMF/ANAPC2/GRIN1/EFNB2/STK24/RAP2A/SLITRK1/MYCBP2/ATP8A2/GATA3/CAMK1D/NRP1/LZTS3/EPHA3/PTK6/CDH4/BMP7/CBFA2T2/ZMYND8/PREX1/ADNP/SDC2/RIMS2/STMN2/ITM2C/LYN/ASAP1/PTK2/ARC/ADGRB3/RIMS1/…	344
BP	GO:0022604	regulation of cell morphogenesis	325/9420	430/17913	2.59e-23	7.63e-21	EZR/S100B/PSEN1/SIPA1L1/NEDD4/ADAM10/TPM1/NIN/EPB42/ROBO2/RCC2/CPNE6/NFATC4/PARP6/MYO9A/MAP2K1/CAPZB/ROBO1/MUL1/TLX2/CDC42/RTN4/LIMS1/TTL/EPHB2/ACTR2/ITSN2/ABL1/CAMSAP1/OLFM1/NSMF/ANAPC2/GRIN1/ARHGEF7/RAP2A/SLITRK1/MYCBP2/FGR/OLFM4/NRP1/FAM171A1/EPB41/BAMBI/LZTS3/CDH4/CASS4/HCK/SRC/FITM2/PREX1/ADNP/SDC2/RIMS2/PTK2/ARC/ADGRB3/RIMS1/EPHA4/LRP4/F2/LRRC4C/CAPRIN1/OBSL1/BDNF/ARAP1/VIL1/PARVA/THY1/BCL9…	325
BP	GO:0198738	cell-cell signaling by wnt	369/9420	500/17913	4.98e-23	1.36e-20	OPRM1/RUNX1/PSMC1/PSEN1/PPM1A/DAAM1/DACT1/PYGO1/CSNK1G1/RTF1/RAB5A/PLCB2/GREM1/ARHGEF19/NDRG2/CHD8/PSMB11/NFATC4/TLE3/SMAD3/ZBED3/APC/MCC/VAX2/STRN/SIX3/CDC42/WNT4/TCF7L1/GRHL3/SDC1/DAB2IP/ABL1/RAPGEF1/GPC6/LATS2/FGF9/AMER2/FOXO1/PLCB1/GATA3/FZD8/BAMBI/PTPRU/BMP2/GID8/PSMA7/PSMF1/RSPO4/CSNK2A1/SRC/STK4/SULF2/TMEM64/UBR5/FZD6/CTHRC1/RSPO2/PSMD1/SULF1/SOX17/SNAI2/AGO2/CUL3/CTNND1/LRP4/TMEM198/LGR4/…	369
BP	GO:0016055	Wnt signaling pathway	367/9420	498/17913	1.01e-22	2.56e-20	RUNX1/PSMC1/PSEN1/PPM1A/DAAM1/DACT1/PYGO1/CSNK1G1/RTF1/RAB5A/PLCB2/GREM1/ARHGEF19/NDRG2/CHD8/PSMB11/NFATC4/TLE3/SMAD3/ZBED3/APC/MCC/VAX2/STRN/SIX3/CDC42/WNT4/TCF7L1/GRHL3/SDC1/DAB2IP/ABL1/RAPGEF1/GPC6/LATS2/FGF9/AMER2/FOXO1/PLCB1/GATA3/FZD8/BAMBI/PTPRU/BMP2/GID8/PSMA7/PSMF1/RSPO4/CSNK2A1/SRC/STK4/SULF2/TMEM64/UBR5/FZD6/CTHRC1/RSPO2/PSMD1/SULF1/SOX17/SNAI2/AGO2/CUL3/CTNND1/LRP4/TMEM198/LGR4/TSKU/W…	367
BP	GO:0050808	synapse organization	300/9420	394/17913	1.74e-22	3.85e-20	THBS2/PSEN1/SIPA1L1/ACTN1/GPHN/MYO5A/COLQ/ADAM10/ARF6/ROBO2/IGSF21/NFATC4/HOMER1/F2R/DRD1/DCTN1/ADD2/CDC42/NRXN1/C1QA/C1QB/EPHB2/CTNNA2/LRRTM1/ACTR2/DAB2IP/ABL1/NTNG2/TSC1/ANAPC2/GRIN1/COL4A1/EFNB2/FARP1/SLITRK5/SLITRK1/POU4F1/WASF2/PCDH17/FLRT3/NRP1/C1QL3/SYNDIG1/PRNP/LZTS3/ADGRB2/ZMYND8/STAU1/ADNP/YWHAZ/SYBU/NDRG1/PTK2/DNER/ARC/ADGRB1/LRRC24/ARHGAP39/ADGRB3/DOCK10/EPHA4/RAPSN/LRP4/LRRC4C/CAPRIN…	300
BP	GO:0007389	pattern specification process	309/9420	408/17913	1.81e-22	3.85e-20	DLL1/SIM2/PSEN1/HIF1A/BMP4/ALDH1A2/FOXB1/DLL4/GREM1/ROBO2/PAX7/SMAD3/SMAD6/ROBO1/EMX1/VAX2/SIX3/SIX2/C1QA/PAX8/OTX1/IFT172/GRHL3/OSR1/CRB2/LHX2/PBX3/LMX1B/ENG/NOTCH1/SOX1/CDX2/ABI1/NRP1/BMI1/ZEB1/ARMC4/OVOL2/NKX2-2/FOXA2/BMP2/SOX18/GATA5/BMP7/TCF15/POFUT1/KIF3B/ARL13B/MAFB/IFT52/SNAI1/ASPH/SOX17/PRKDC/LRRC6/ARC/FOXH1/LRP4/ALX4/WT1/C2CD3/FOLR1/IHH/DCHS1/DSCAML1/ZBTB16/ATM/DYNC2H1/ERBB4/BTG2/AIDA/D…	309
BP	GO:0048732	gland development	318/9420	422/17913	1.82e-22	3.85e-20	IGF2R/TGFB3/PSEN1/SRSF5/ZBTB1/HIF1A/BMP4/CYP19A1/ONECUT1/ALDH1A2/FOXB1/ARF6/EPHA2/PKM/FEM1B/SMAD3/MAP2K1/OTP/HRH2/ROBO1/HK2/XDH/SIX3/WNT4/RTN4/EDAR/PAX8/LBH/CAD/NCOA1/NR5A1/FPGS/ASS1/ABL1/RXRA/IRS2/RPS6KA1/GSX1/PDX1/BRCA2/ATP7B/GATA3/UPF2/NRP1/PTF1A/INSM1/BMP2/LAMA5/BMP7/ASXL1/SRC/TGM2/MAFB/HNF4A/SULF2/RPL30/SULF1/PLAG1/RB1CC1/SNAI2/PRKDC/TG/CUL3/SERPINE2/ELF5/WT1/WNT11/UCP2/IHH/WNT10A/CCKBR/TAF1…	318
BP	GO:0030900	forebrain development	284/9420	371/17913	5.82e-22	1.17e-19	MAS1/NUMB/PSEN1/SLC8A3/SYNE2/HIF1A/BMP4/ALDH1A2/FOXB1/NIN/TYRO3/METTL3/ROBO2/OTP/HTR6/DRD1/ROBO1/POU3F3/HTRA2/EMX1/VAX2/SLC8A1/SIX3/WNT4/RTN4/EPHB2/KDM1A/OTX1/ALK/NCOA1/DAB2IP/LHX6/LHX2/TSC1/GRIN1/SOX1/ARID1A/SLITRK5/POU4F1/GSX1/DCLK1/PLCB1/BTBD3/NRP1/XRN2/BMP2/E2F1/ARL13B/SRC/SLC32A1/ZNF335/EXT1/CHD7/TRAPPC9/RTN4RL2/SLC1A2/TSKU/GDPD5/RRM1/CDK5R2/KCNC1/DRD2/DIXDC1/ATIC/DYNC2H1/ERBB4/BTG2/ATP2B4/C…	284
BP	GO:0048880	sensory system development	270/9420	351/17913	1.77e-21	3.38e-19	DLL1/TTLL5/PSEN1/SMOC1/MAX/RHOJ/HIF1A/BMP4/FBN1/ALDH1A2/DLL4/MEIS2/EPHA2/RPGRIP1/SALL2/NR2E3/SMAD3/MEGF11/MERTK/SLC4A5/VAX2/SOS1/SIX3/EFEMP1/C1QA/EPHB2/ZNF513/GRHL3/CLIC4/SOX11/LHX2/SLC25A25/LAMC3/COL5A1/RXRA/SOX1/COL4A1/ARID1A/POU4F1/FGF9/ATP8A2/MAB21L1/FREM2/JAG1/PHACTR4/GATA3/NRP1/PTF1A/ZEB1/XRN2/VSX1/BMP7/TBC1D20/TGIF2/HPCA/PRSS56/CALB1/OSR2/GRHL2/RDH10/CHD7/ZHX2/CNTF/FJX1/WT1/MYO7A/TSKU/RRM1…	270
BP	GO:0060562	epithelial tube morphogenesis	245/9420	313/17913	2e-21	3.64e-19	MTHFD1L/DLL1/PGF/PSEN1/MTHFD1/HIF1A/BMP4/DLL4/SPINT1/GREM1/FMN1/EPHA2/MMP14/NFATC4/SMAD3/SEMA4C/SIX2/WNT4/PAX8/IFT172/GRHL3/OSR1/CLIC4/SOX11/LHX2/ENG/ABL1/TSC1/NOTCH1/COL4A1/EFNB2/ARID1A/STARD13/PHACTR4/GATA3/NRP1/OVOL2/GZF1/BMP2/SOX18/LAMA5/BMP7/ARL13B/SRC/IFT52/STK4/SALL4/GRHL2/FZD6/CTHRC1/RSPO2/RDH10/SOX17/MTSS1/MYC/FOXH1/EPHA4/TRAF6/WT1/LGR4/WNT11/C2CD3/FOLR1/IHH/DCHS1/ADM/PGR/YAP1/TGFB2/KIF2…	245
BP	GO:0003002	regionalization	248/9420	318/17913	2.83e-21	4.92e-19	DLL1/PSEN1/BMP4/ALDH1A2/FOXB1/DLL4/GREM1/ROBO2/PAX7/SMAD3/SMAD6/ROBO1/EMX1/VAX2/SIX3/SIX2/C1QA/PAX8/OTX1/IFT172/OSR1/CRB2/LHX2/PBX3/LMX1B/SOX1/CDX2/ABI1/NRP1/BMI1/OVOL2/NKX2-2/FOXA2/BMP2/GATA5/TCF15/POFUT1/ARL13B/MAFB/IFT52/SNAI1/SOX17/PRKDC/ARC/FOXH1/LRP4/ALX4/WT1/DSCAML1/ZBTB16/ATM/DYNC2H1/BTG2/AIDA/DISP1/FZD5/CTNNBIP1/HES3/HES5/SKI/NRP2/BMPR2/PLXNA2/CRKL/FOXN4/TBX3/KDM2B/TMED2/HHIP/DNAAF1/FOXF…	248
BP	GO:0150063	visual system development	266/9420	346/17913	4.08e-21	6.78e-19	DLL1/TTLL5/PSEN1/SMOC1/MAX/RHOJ/HIF1A/BMP4/FBN1/ALDH1A2/DLL4/MEIS2/EPHA2/RPGRIP1/SALL2/NR2E3/SMAD3/MEGF11/MERTK/SLC4A5/VAX2/SOS1/SIX3/EFEMP1/C1QA/EPHB2/ZNF513/GRHL3/CLIC4/SOX11/LHX2/SLC25A25/LAMC3/COL5A1/RXRA/SOX1/COL4A1/ARID1A/FGF9/ATP8A2/MAB21L1/FREM2/JAG1/PHACTR4/GATA3/NRP1/PTF1A/ZEB1/XRN2/VSX1/BMP7/TBC1D20/TGIF2/HPCA/PRSS56/CALB1/OSR2/GRHL2/RDH10/CHD7/ZHX2/CNTF/FJX1/WT1/MYO7A/TSKU/RRM1/IHH/TU…	266
BP	GO:0001654	eye development	263/9420	342/17913	6.36e-21	1.01e-18	DLL1/TTLL5/PSEN1/SMOC1/MAX/RHOJ/HIF1A/BMP4/FBN1/ALDH1A2/DLL4/MEIS2/EPHA2/RPGRIP1/SALL2/NR2E3/SMAD3/MEGF11/MERTK/SLC4A5/VAX2/SOS1/SIX3/EFEMP1/EPHB2/ZNF513/GRHL3/CLIC4/SOX11/LHX2/SLC25A25/LAMC3/COL5A1/RXRA/SOX1/COL4A1/ARID1A/FGF9/ATP8A2/MAB21L1/FREM2/JAG1/PHACTR4/GATA3/NRP1/PTF1A/ZEB1/XRN2/VSX1/BMP7/TBC1D20/TGIF2/HPCA/PRSS56/CALB1/OSR2/GRHL2/RDH10/CHD7/ZHX2/CNTF/FJX1/WT1/MYO7A/TSKU/RRM1/IHH/TUB/NEC…	263
BP	GO:0046578	regulation of Ras protein signal transduction	178/9420	215/17913	9.18e-21	1.4e-18	PLEKHG1/TIAM2/PLEKHG3/SOS2/ARF6/ARHGEF19/ARHGEF40/F2RL1/F2R/ROBO1/MAP4K4/SOS1/EPHB2/PSD4/ITSN2/DAB2IP/DENND1A/SCAI/MAPKAP1/RALGPS1/ABL1/RAPGEF1/NOTCH1/VAV2/ARHGEF7/IRS2/FARP1/SPATA13/NRP1/ITGB1/NET1/STMN3/PREX1/ARFGEF2/ABRA/PREX2/ARFGEF1/GPR55/LYN/CUL3/MADD/ARRB1/ARHGEF17/ARHGEF12/CBL/APOA1/APOC3/ARHGAP42/TGFB2/ITPKB/MYOC/MFN2/PLEKHG5/ARHGEF16/RALGPS2/ABL2/ALS2/KIF14/CRKL/RASAL1/ADGRG1/PLEKHG4/RA…	178
BP	GO:0034329	cell junction assembly	176/9420	214/17913	6.27e-20	9.22e-18	RUNX1/AFDN/ACTN1/MPP5/PRKCH/TLN2/THBS1/GREM1/FMN1/EPHA2/RCC2/MMP14/AJUBA/MYO9A/CORO2B/SMAD3/APC/MAP4K4/STRN/CDC42/WNT4/LIMS1/ROCK2/ABL1/RAPGEF1/TSC1/ARHGEF7/SLC9A1/PARD3/NRP1/MPP7/COL16A1/EPHA3/LAMA5/SRC/SNAI1/PARD6B/MTDH/GRHL2/SNAI2/PTK2/PLEC/PTPRJ/WNT11/GPBAR1/THY1/TNS1/FN1/NFASC/MYOC/FZD5/FBLIM1/LAMC1/LAMC2/LAMB3/CORO1C/TRPV4/RAPGEF2/CLASP1/EPB41L5/CDH5/CBFB/PARD6A/MARVELD3/LSR/ACTN4/VASP/LIM2…	176
BP	GO:0010769	regulation of cell morphogenesis involved in differentiation	207/9420	260/17913	6.8e-20	9.63e-18	PSEN1/SIPA1L1/NEDD4/ADAM10/NIN/ROBO2/RCC2/NFATC4/PARP6/MAP2K1/ROBO1/TLX2/CDC42/RTN4/LIMS1/TTL/EPHB2/ACTR2/ABL1/OLFM1/NSMF/ANAPC2/GRIN1/ARHGEF7/RAP2A/SLITRK1/MYCBP2/OLFM4/NRP1/LZTS3/CDH4/CASS4/PREX1/ADNP/SDC2/PTK2/ARC/ADGRB3/EPHA4/LRP4/LRRC4C/CAPRIN1/OBSL1/BDNF/THY1/APOA1/FN1/CNTN2/MAP2/MYOC/DNM3/DRAXIN/TNR/ABI2/BMPR2/TRAK2/YWHAH/CRKL/CORO1C/CUX2/RAPGEF2/POU4F2/FGA/FGG/FBXO31/MT3/IST1/ANKRD27/MAG/…	207
BP	GO:0043010	camera-type eye development	230/9420	295/17913	8.48e-20	1.16e-17	DLL1/TTLL5/PSEN1/MAX/RHOJ/HIF1A/BMP4/FBN1/ALDH1A2/DLL4/EPHA2/RPGRIP1/NR2E3/SMAD3/MEGF11/MERTK/SLC4A5/VAX2/SOS1/SIX3/EFEMP1/EPHB2/ZNF513/GRHL3/CLIC4/SOX11/LHX2/SLC25A25/LAMC3/RXRA/SOX1/COL4A1/ARID1A/ATP8A2/MAB21L1/JAG1/PHACTR4/GATA3/NRP1/PTF1A/ZEB1/XRN2/VSX1/BMP7/TBC1D20/TGIF2/HPCA/PRSS56/CALB1/OSR2/GRHL2/RDH10/CHD7/ZHX2/FJX1/WT1/TSKU/RRM1/IHH/TUB/NECTIN1/THY1/MFRP/ATP2B4/USH2A/TGFB2/FZD5/MFN2/HES…	230
BP	GO:0097485	neuron projection guidance	174/9420	212/17913	1.56e-19	2.05e-17	EZR/RPS6KA5/NRXN3/SPTB/SPTBN5/ROBO2/NEO1/ROBO1/SEMA4F/DOK1/SOS1/RAP1GAP/NRXN1/SPTBN1/EPHA8/EPHB2/DPYSL5/LHX2/SPTAN1/IRS2/MYCBP2/FLRT3/PRKCQ/GATA3/NRP1/GFRA4/PTPRA/CDH4/BMP7/SRC/PLCG1/DOK5/MATN2/EXT1/PTK2/EPHA4/BDNF/NECTIN1/NCAM1/NFASC/ENAH/DRAXIN/PIK3CD/KLF7/DVL1/NRP2/TNR/LHX4/BMPR2/PTPN11/GAB1/POU4F2/DOK4/SIAH1/GLI2/SCN1B/SPTBN4/MEGF8/VASP/ARHGAP35/KIF5C/LHX1/CDK5R1/TBR1/EFNB3/MYH10/MAPK7/ERBB2/…	174
BP	GO:0001655	urogenital system development	248/9420	324/17913	2.48e-19	3.16e-17	DACT2/DLL1/PGF/BMP4/FBN1/CYP19A1/ALDH1A2/MYO1E/GCNT3/FOXB1/GREM1/FMN1/ROBO2/FEM1B/SMAD3/SMAD6/GCNT4/POU3F3/SIX2/WNT4/EPHB2/PAX8/ID3/SDC1/OSR1/ODC1/SOX11/ASS1/TSC1/RXRA/COL4A1/EFNB2/JAG1/GATA3/NRP1/ITGA8/GZF1/BMP2/LAMA5/BMP7/MMP9/SULF2/CALB1/OSR2/ANGPT1/RDH10/SULF1/PLAG1/SOX17/MTSS1/MYC/COL4A3/COL4A4/EPHA4/NUP160/LRP4/CAT/WT1/LGR4/WNT11/DCHS1/ZBTB16/YAP1/PDGFD/REN/TGFB2/KIF26B/CTNNBIP1/HES5/CASP9/…	248
BP	GO:0048705	skeletal system morphogenesis	168/9420	204/17913	3.35e-19	4.13e-17	MTHFD1L/FOXN3/TGFB3/PSEN1/MTHFD1/BMP4/GREM1/FMN1/MMP14/SMAD3/ALPL/SIX2/OSR1/SOX11/FGR/ZEB1/BMP7/TCF15/OSR2/NPPC/GRHL2/RDH10/IMPAD1/SCX/ALX4/INPPL1/IHH/DSCAML1/PRRX1/DHRS3/SKI/PAPPA2/BMPR2/FLVCR1/TMEM119/TRPV4/SATB2/P2RX7/RAB33B/HHIP/GLG1/WWOX/FOXC2/ANKRD11/IRX5/MMP2/SMPD3/TGFB1/MEGF8/FUZ/TBX4/LHX1/NLE1/CHAD/COL1A1/PHOSPHO1/HOXB8/HOXB7/HOXB6/HOXB5/HOXB2/HOXB1/PCGF2/THRA/RARA/SP5/DLX2/SOX9/AXIN2/FG…	168
BP	GO:0007411	axon guidance	172/9420	210/17913	3.86e-19	4.61e-17	EZR/RPS6KA5/NRXN3/SPTB/SPTBN5/ROBO2/NEO1/ROBO1/SEMA4F/DOK1/SOS1/RAP1GAP/NRXN1/SPTBN1/EPHA8/EPHB2/DPYSL5/LHX2/SPTAN1/IRS2/MYCBP2/FLRT3/PRKCQ/GATA3/NRP1/GFRA4/PTPRA/CDH4/BMP7/SRC/PLCG1/DOK5/MATN2/EXT1/PTK2/EPHA4/BDNF/NECTIN1/NCAM1/NFASC/ENAH/DRAXIN/PIK3CD/KLF7/DVL1/NRP2/TNR/LHX4/BMPR2/PTPN11/GAB1/POU4F2/DOK4/SIAH1/GLI2/SCN1B/SPTBN4/MEGF8/VASP/ARHGAP35/KIF5C/LHX1/CDK5R1/TBR1/EFNB3/MYH10/MAPK7/ERBB2/…	172
BP	GO:0021537	telencephalon development	196/9420	246/17913	5.63e-19	6.52e-17	MAS1/NUMB/PSEN1/SLC8A3/SYNE2/HIF1A/BMP4/FOXB1/NIN/ROBO2/HTR6/DRD1/ROBO1/POU3F3/EMX1/SLC8A1/SIX3/RTN4/EPHB2/KDM1A/ALK/NCOA1/DAB2IP/LHX6/LHX2/TSC1/GRIN1/SLITRK5/PLCB1/BTBD3/NRP1/XRN2/BMP2/ARL13B/SLC32A1/EXT1/CHD7/TRAPPC9/RTN4RL2/SLC1A2/TSKU/CDK5R2/DRD2/DIXDC1/ATIC/ERBB4/BTG2/ATP2B4/CNTN2/SRGAP2/HES5/SKI/NRP2/TNR/PROX1/ASPM/KIF14/CRKL/NF2/LHX5/KDM2B/FAT4/SALL1/RPGRIP1L/BBS2/ADGRG1/PHLPP2/WDR62/NUMBL…	196
BP	GO:0007265	Ras protein signal transduction	247/9420	324/17913	7.4e-19	8.32e-17	PLEKHG1/TIAM2/SYNJ2BP/PLEKHG3/SOS2/ARF6/ARHGEF19/ARHGEF40/HACD3/F2RL1/F2R/ROBO1/MAP4K4/DOK1/RTKN/SOS1/EPHB2/PSD4/ITSN2/ROCK2/DAB2IP/DENND1A/SCAI/MAPKAP1/RALGPS1/ABL1/RAPGEF1/CNKSR1/RALGDS/NOTCH1/VAV2/ARHGEF7/IRS2/FARP1/RAP2A/SPATA13/WASF2/PHACTR4/NRP1/ITGB1/NET1/STMN3/PREX1/ARFGEF2/ABRA/PREX2/ARFGEF1/GPR55/LYN/CUL3/MADD/ARHGAP1/ARRB1/ARHGEF17/ARHGEF12/CBL/APOA1/APOC3/USP28/ARHGAP42/TGFB2/ITPKB/MY…	247
BP	GO:0023061	signal release	316/9420	433/17913	1.18e-18	1.29e-16	OPRM1/PSEN1/HIF1A/CYP19A1/MYO5A/TRIM9/SNAP23/VPS18/RAB5A/DRD1/ADRA2B/MAP4K4/RAB11FIP5/PREPL/PRKCE/NRXN1/SLC5A7/IL1RN/PAX8/UCN/OTOF/VSNL1/SOX11/STXBP1/NCS1/CACNA1B/IRS2/NR0B2/PDX1/HTR2A/GATA3/GAD2/CACNB2/FOXA2/UCN3/DNAJC5/HRH3/SNPH/SLC32A1/HNF4A/RIMS4/KCNB1/RIMS2/ENY2/SYBU/SLC30A8/CHD7/LYN/OPRK1/ADCY8/RIMS1/STX3/IRS1/INHA/ARRB1/PTPRN/UCP2/SYT9/ADM/PNKD/KCNJ11/C2CD2L/BACE1/SIDT2/DRD2/PPFIA4/ADORA1/…	316
BP	GO:0090066	regulation of anatomical structure size	321/9420	442/17913	2.12e-18	2.25e-16	SNX9/EZR/SOD2/SPTB/GCH1/TMOD2/ARF6/SPTBN5/RAB5A/FMN1/JMY/F2RL1/F2R/IQGAP2/DRD1/HRH2/ADRA2B/ADD2/HP1BP3/ECE1/SLC8A1/PLEKHH2/PRKCE/SPTBN1/RTN4/NCK2/TTL/KDM1A/HTR1D/CAPG/CTNNA2/ACTR2/UCN/ROCK2/SPTAN1/LRRC8A/ABL1/TSC1/DBH/VAV2/OLFM1/ANAPC2/WDTC1/HTR2A/PTAFR/NRP1/DSTN/CDH4/RAB22A/HCK/PREX1/ADNP/DEPTOR/NPPC/ARFGEF1/RB1CC1/SMTNL1/BDNF/P2RY2/FCHSD2/VIL1/ADM/USH1C/FN1/ARHGAP42/TMEM123/ADORA1/CNTN2/MAP2/NP…	321
BP	GO:0043547	positive regulation of GTPase activity	255/9420	339/17913	4.3e-18	4.44e-16	RGS17/TIAM2/SNX9/TAGAP/AFDN/RGS6/SIPA1L1/BNIP2/ARHGAP11A/EPHA2/ARHGEF19/RCC2/MYO9A/HACD3/F2RL1/F2R/MAP4K4/SOS1/RAP1GAP/WNT4/LIMS1/ELMOD3/ASAP3/ARHGAP25/PREB/GRHL3/ASAP2/DAB2IP/DENND1A/GAPVD1/GARNL3/RAPGEF1/TSC1/ARHGEF7/DOCK9/STARD13/PLCB1/USP6NL/NRP1/ITGB1/ARHGAP21/RIN2/RALGAPA2/GDI2/NET1/ARFGAP1/TBC1D20/RALGAPB/CD40/PREX1/PREX2/ARFGEF1/RGS20/ASAP1/ARHGAP39/AGFG1/ADGRB3/SMAP1/DOCK10/ARFGAP2/ARHGA…	255
BP	GO:0030198	extracellular matrix organization	251/9420	334/17913	9.7e-18	9.76e-16	SERAC1/PLG/SMOC2/VIPAS39/FBN1/ADAM10/MYO1E/NID2/SPINT1/THBS1/GREM1/MMP14/THSD4/ITGA11/SMAD3/ERO1A/LOXL3/HSPG2/ANTXR1/EMILIN1/MATN3/OLFML2A/ENG/ABL1/LAMC3/POMT1/NOTCH1/ADAMTSL2/COL5A1/COL4A2/COL4A1/LCP1/ITGB1/ITGA8/MATN1/COL16A1/COL9A3/LAMA5/TCF15/MATN4/MMP9/SULF2/COL14A1/SULF1/PTK2/SCX/COL19A1/COL9A1/COL4A3/COL4A4/CREB3L1/WT1/IHH/PHLDB1/MPZL3/FN1/MMP1/FMOD/TGFB2/TNFRSF1B/VWA1/AGRN/TNR/QSOX1/LAMC1…	251
BP	GO:0021953	central nervous system neuron differentiation	147/9420	177/17913	1.25e-17	1.23e-15	PSEN1/HERC1/NIN/MDGA2/DLL4/ROBO2/PAX7/OTP/DRD1/ROBO1/EMX1/IFT172/LHX6/SOX1/POU4F1/MYCBP2/GSX1/DCLK1/NRP1/NKX2-2/ZNF335/B4GALT5/PTK2/EPHA4/TSKU/GDPD5/PHOX2A/DRD2/DYNC2H1/ERBB4/BTG2/CNTN2/MAP2/DRAXIN/CHD5/HES5/NRP2/LHX4/PROX1/CRKL/FOXN4/LHX5/SATB2/RAPGEF2/SALL1/CBLN1/GLI2/CDH11/SCN1B/SPTBN4/ARHGAP35/ZEB2/ATF5/NR4A2/LHX1/CRK/PAFAH1B1/TBR1/SLC4A10/UBB/NFE2L1/WNT3/MAPT/DLX1/DLX2/CSNK1D/RAC3/HOXD10/ZSW…	147
BP	GO:0031589	cell-substrate adhesion	243/9420	322/17913	1.32e-17	1.26e-15	PLG/SMOC2/ACTN1/ONECUT1/NID2/TYRO3/THBS1/GREM1/FMN1/RCC2/MMP14/AJUBA/CORO2B/ITGA11/SMAD3/SMAD6/MERTK/MAP4K4/PRKCE/CDC42/WNT4/LIMS1/ANTXR1/EMILIN1/ROCK2/ABL1/TSC1/NOTCH1/ADAMTS13/ARHGEF7/SLC9A1/OLFM4/JAG1/NRP1/ITGB1/ITGA8/SIGLEC1/COL16A1/EPHA3/LAMA5/CASS4/SRC/PREX1/ANGPT1/PTK2/PTPRJ/TIMM10B/LYVE1/PARVA/TECTA/THY1/APOA1/FN1/SRGAP2/MYOC/VAMP3/AJAP1/PRKCZ/TNN/LAMC1/FZD7/CD34/KIF14/CRKL/NF2/CORO1C/PXN…	243
BP	GO:0031346	positive regulation of cell projection organization	268/9420	362/17913	2.29e-17	2.13e-15	TGFB3/PSEN1/PLEK2/NIN/LTK/CROCC/ROBO2/CPNE6/PARP6/MAP2K1/ARSB/F2RL1/ROBO1/APC/PROM2/MUL1/FAM98A/RHOQ/CDC42/CCDC88A/KDM1A/ACTR2/ALK/ITSN2/KIDINS220/DAB2IP/HSPA5/RAPGEF1/SETX/ANAPC2/ARHGEF7/DZIP1/SLITRK1/ATP8A2/WASF2/CAMK1D/NRP1/EPHA3/PTK6/CDH4/BMP7/CBFA2T2/SRC/ZMYND8/ADNP/RIMS2/STMN2/LYN/RIMS1/EPHA4/CAPRIN1/OBSL1/BDNF/ARAP1/APBB1/VIL1/FN1/DNM3/MTOR/WRAP73/DVL1/AGRN/ABL2/BMPR2/SYT2/CORO1C/RASAL1/CU…	268
BP	GO:0043087	regulation of GTPase activity	298/9420	410/17913	2.97e-17	2.66e-15	RGS17/TIAM2/SNX9/TAGAP/AFDN/RGS6/SIPA1L1/BNIP2/ARHGAP11A/EPHA2/ARHGEF19/RCC2/AJUBA/MYO9A/HACD3/F2RL1/F2R/IQGAP2/PROM2/MAP4K4/RTKN/SOS1/RAP1GAP/WNT4/LIMS1/ELMOD3/ASAP3/ARHGAP25/PREB/GRHL3/ASAP2/DAB2IP/RABGAP1/DENND1A/GAPVD1/GARNL3/RAPGEF1/TSC1/GPSM1/VAV2/ARHGEF7/DOCK9/STARD13/LRCH1/PLCB1/USP6NL/NRP1/ITGB1/ARHGAP21/RIN2/RALGAPA2/GDI2/NET1/EPHA3/STMN3/ARFGAP1/TBC1D20/RALGAPB/CD40/PREX1/PREX2/ARFGEF1…	298
BP	GO:0001701	in utero embryonic development	255/9420	342/17913	2.99e-17	2.66e-15	PNLDC1/ALKBH1/VASH1/TGFB3/ZFP36L1/HIF1A/ADAM10/MYO1E/TPM1/RTF1/SPINT1/CHD8/SMAD3/MAP2K1/EMX1/BIRC6/EPAS1/MSH2/RTN4/NCOA1/APOB/KIDINS220/SYF2/LMX1B/ENDOG/RXRA/WDTC1/CDX2/BRCA2/RNASEH2B/LPAR6/GATA3/ITGB1/ST8SIA6/OVOL2/BMP2/SOX18/STMN3/BMP7/BCL2L1/PLCG1/STK4/ZNF335/SNAI1/EIF4E2/SALL4/GRHL2/ZFPM2/ANGPT1/RDH10/PRDM14/TTPA/CHD7/SOX17/ZFAT/HSF1/CUL3/C2CD3/IHH/ADM/CTR9/SOX6/HINFP/ZPR1/ETNK2/IL10/FZD5/MFN…	255
BP	GO:0043062	extracellular structure organization	283/9420	387/17913	4.89e-17	4.24e-15	SERAC1/PLG/SMOC2/VIPAS39/FBN1/LIPC/ADAM10/MYO1E/NID2/SPINT1/THBS1/GREM1/MMP14/THSD4/ITGA11/SMAD3/ERO1A/PLA2G2E/PLA2G2A/LOXL3/HSPG2/ANTXR1/EMILIN1/APOB/SDC1/MATN3/OLFML2A/ENG/ABL1/LAMC3/POMT1/NOTCH1/ADAMTSL2/COL5A1/COL4A2/COL4A1/LCP1/ITGB1/ITGA8/STAM/MATN1/COL16A1/COL9A3/LAMA5/BMP7/TCF15/PLAGL2/MATN4/PLTP/MMP9/SULF2/COL14A1/SULF1/PTK2/GPIHBP1/SCX/DGAT1/COL19A1/COL9A1/COL4A3/COL4A4/ACSL3/CREB3L1/WT…	283
BP	GO:0050769	positive regulation of neurogenesis	325/9420	455/17913	7.47e-17	6.34e-15	OPRM1/SNW1/NUMB/PSEN1/HIF1A/PRKCH/BMP4/ZNF609/NIN/LTK/SPINT1/ROBO2/CPNE6/PARP6/MAP2K1/ARSB/OTP/ROBO1/ADRA2B/MUL1/C1QA/EPHB2/KDM1A/ACTR2/ALK/NCOA1/ITSN2/KIDINS220/SOX11/DAB2IP/HSPA5/RAPGEF1/SETX/NOTCH1/NSMF/ANAPC2/SLITRK1/ATP8A2/CAMK1D/NRP1/ZEB1/NKX2-2/BMP2/EPHA3/PTK6/CDH4/BMP7/DNMT3B/CBFA2T2/E2F1/CPNE1/TGIF2/ZNF335/ZMYND8/ADNP/GDF6/RIMS2/STMN2/PLAG1/LYN/RIMS1/SERPINE2/EPHA4/CAPRIN1/OBSL1/BDNF/GDP…	325
BP	GO:0016570	histone modification	303/9420	420/17913	9.05e-17	7.52e-15	MCM3AP/PRMT2/PHF10/RPS6KA5/SNW1/HLCS/DPF3/ARID4A/USP3/RTF1/KAT2B/PADI2/PADI4/PAX7/DRD1/KANSL3/PINK1/TET3/KDM1A/KDM3A/UCN/NCOA1/CDK9/SET/NTMT1/GTF3C4/NACC2/WDR5/EHMT1/BRCA2/GATA3/BMI1/EPC1/KAT14/CTCFL/ASXL1/DNMT3B/PHF20/ZNF335/EYA2/NCOA3/UBR5/ENY2/SNAI2/TRIP12/SPI1/DDB2/ARRB1/APBB1/TAF10/CTR9/MYOD1/KMT2A/ATM/KDM4D/RBBP5/ELK4/KANSL1L/SMYD3/MTHFR/CHD5/PRDM16/SKI/NOC2L/PRDM2/KDM5B/SMARCB1/LIF/SART3/N…	303
BP	GO:0072001	renal system development	221/9420	291/17913	1.11e-16	9.05e-15	DACT2/DLL1/PGF/BMP4/FBN1/ALDH1A2/MYO1E/GCNT3/GREM1/FMN1/ROBO2/SMAD3/SMAD6/GCNT4/POU3F3/SIX2/WNT4/PAX8/ID3/SDC1/OSR1/ODC1/SOX11/ASS1/TSC1/COL4A1/EFNB2/JAG1/GATA3/NRP1/ITGA8/GZF1/BMP2/LAMA5/BMP7/MMP9/SULF2/CALB1/OSR2/ANGPT1/RDH10/SULF1/SOX17/MTSS1/MYC/COL4A3/COL4A4/EPHA4/NUP160/LRP4/CAT/WT1/LGR4/WNT11/DCHS1/ZBTB16/YAP1/PDGFD/REN/TGFB2/KIF26B/CTNNBIP1/HES5/CASP9/CENPF/PROX1/CD34/LIF/MMP17/FAT4/SMAD1…	221
BP	GO:0034765	regulation of ion transmembrane transport	323/9420	453/17913	1.41e-16	1.12e-14	OPRM1/CNKSR3/KCNK10/PSEN1/HSPA2/KCNJ15/MYO5A/NEDD4/CAPN3/KCNH8/THBS1/CLCNKA/REM2/JPH4/HCN4/NOX5/HOMER1/F2R/DRD1/KCNN2/KCNIP3/PINK1/DYSF/SLC8A1/KCNG3/THADA/PRKCE/CALM2/KCNK12/EPHB2/EHD3/OSR1/KCNF1/YWHAQ/CLIC4/ABL1/CATSPER4/CLIC3/CACNA1B/LRRC26/GRIN1/IRS2/FGF14/NALCN/SLC9A1/KCNRG/PTAFR/CACNB2/PRNP/TMC2/OPRL1/KCNQ2/NTSR1/BPIFA1/SNTA1/PLCG1/HPCA/JPH2/KCNK15/KCNS1/MMP9/KCNB1/KCNG1/GEM/KCNS2/KCNV1/JPH1…	323
BP	GO:0016569	covalent chromatin modification	310/9420	433/17913	2.32e-16	1.81e-14	MCM3AP/PRMT2/PHF10/RPS6KA5/SNW1/HLCS/DPF3/ARID4A/USP3/RTF1/KAT2B/PADI2/PADI4/PAX7/DRD1/KANSL3/PINK1/TET3/KDM1A/KDM3A/UCN/DNMT3A/NCOA1/CDK9/SET/NTMT1/GTF3C4/NACC2/WDR5/EHMT1/MPHOSPH8/BRCA2/GATA3/BMI1/EPC1/KAT14/CTCFL/ASXL1/DNMT3B/PHF20/ZNF335/EYA2/NCOA3/UBR5/ENY2/SNAI2/TRIP12/SPI1/DDB2/ARRB1/APBB1/TAF10/CTR9/MYOD1/KMT2A/ATM/KDM4D/RBBP5/ELK4/KANSL1L/SMYD3/MTHFR/CHD5/PRDM16/SKI/NOC2L/PRDM2/KDM5B/SMA…	310
BP	GO:0060070	canonical Wnt signaling pathway	233/9420	311/17913	2.71e-16	2.07e-14	PSMC1/PSEN1/PPM1A/DACT1/PYGO1/RAB5A/GREM1/CHD8/PSMB11/SMAD3/ZBED3/APC/MCC/WNT4/SDC1/DAB2IP/RAPGEF1/LATS2/FGF9/AMER2/FOXO1/GATA3/FZD8/BAMBI/PTPRU/BMP2/GID8/PSMA7/PSMF1/SRC/STK4/SULF2/TMEM64/UBR5/FZD6/CTHRC1/PSMD1/SOX17/SNAI2/CUL3/CTNND1/LRP4/TMEM198/LGR4/WNT11/FOLR1/WNT10A/USP47/DKK3/BCL9L/IGFBP2/DIXDC1/YAP1/FZD5/DRAXIN/MAD2L2/DVL1/TNN/FZD7/ASPM/KLHL12/LGR6/KREMEN1/ZNRF3/PSMD9/FZD10/JADE1/CYLD/NKD…	233
BP	GO:0060627	regulation of vesicle-mediated transport	338/9420	480/17913	5.42e-16	4.06e-14	EZR/DLL1/STON2/NUMB/SYNJ2BP/RAB15/ANXA2/TRIM9/ARF6/TBC1D5/EHD4/VPS18/RAB5A/GREM1/RAB2B/MAP2K1/F2RL1/DRD1/CPLX2/MERTK/PROM2/PINK1/DYSF/PKDCC/PREPL/LRRTM1/AAK1/SDC1/VSNL1/LDLRAP1/LRSAM1/STXBP1/DNM1/NCS1/ABL1/RAPGEF1/EFNB2/TBC1D4/FGR/HTR2A/PTAFR/IL15RA/CAMK1D/NRP1/STAM/CACNB2/SIRPA/EPHA3/TBC1D20/HCK/SRC/HPCA/RIMS4/KCNB1/PTPN1/RIMS2/ANGPT1/SLC30A8/LYN/RNF139/ARC/MAPK15/VPS28/ACSL3/PTPRJ/PACSIN3/ARHGA…	338
BP	GO:0099504	synaptic vesicle cycle	134/9420	162/17913	6.68e-16	4.89e-14	STON2/PSEN1/TRIM9/ARF6/VPS18/RAB5A/AP3B1/DRD1/PREPL/NRXN1/OTOF/DENND1A/STXBP1/DNM1/NCS1/FGF14/HTR2A/PCDH17/CACNB2/SYNDIG1/DNAJC5/SNPH/RIMS4/RIMS2/RIMS1/STX3/SYT9/BACE1/DRD2/VAMP4/DNM3/DVL1/STX6/ATP2A2/P2RX7/RAB3GAP1/GRIK5/CALM3/NAPA/PPFIA3/SLC17A7/PRKCG/BRSK1/CDK5R1/GIT1/DOC2B/SYNJ1/P2RX1/PLD2/SLC2A4/NLGN2/VAMP2/ADORA2B/FBXL20/RAPGEF4/ITSN1/CPLX3/CTNNB1/CADPS/ERC2/CACNA1D/BSN/CSPG5/SYN2/WNT7A/DTN…	134
BP	GO:0051656	establishment of organelle localization	318/9420	448/17913	6.78e-16	4.89e-14	EZR/SPG11/PSEN1/SYNE2/HIF1A/CNIH1/MYO5A/ANKRD28/TRIM9/SNAP23/NUSAP1/VPS18/RAB5A/CROCC/CHMP4A/AP3B1/DRD1/CPLX2/DCTN1/PINK1/ANKRD53/TGFA/SPAST/LRPPRC/PREPL/CDC42/TTL/ACTR2/PREB/OTOF/KIF3C/PPP6C/STXBP1/GOLGA2/NCS1/SEC16A/SAPCD2/FGR/HTR2A/ARHGAP21/CACNB2/PEF1/DNAJC5/NSFL1C/SNPH/TBC1D20/KIF3B/CHMP4B/FAM83D/RIMS4/CHMP4C/GEM/YWHAZ/RIMS2/SYBU/UBXN2B/MOS/LYN/FAM91A1/TRAPPC9/PTK2/MAPK15/RIMS1/STX3/CUL3/KIF…	318
BP	GO:0032535	regulation of cellular component size	234/9420	315/17913	1.27e-15	8.99e-14	SNX9/EZR/SPTB/TMOD2/ARF6/SPTBN5/RAB5A/FMN1/JMY/F2RL1/IQGAP2/ADD2/HP1BP3/PLEKHH2/PRKCE/SPTBN1/RTN4/NCK2/TTL/KDM1A/CAPG/CTNNA2/ACTR2/UCN/SPTAN1/LRRC8A/ABL1/TSC1/VAV2/OLFM1/ANAPC2/WDTC1/NRP1/DSTN/CDH4/RAB22A/HCK/PREX1/ADNP/DEPTOR/ARFGEF1/RB1CC1/BDNF/FCHSD2/VIL1/USH1C/FN1/TMEM123/CNTN2/MAP2/CLCN6/DRAXIN/MTOR/CREB1/TNR/ABI2/BMPR2/ALS2/LMOD1/TRPV4/CIT/P2RX7/HIP1R/POU4F2/SPIRE2/MT3/SCTR/E2F4/CARMIL2/IST…	234
BP	GO:0090596	sensory organ morphogenesis	192/9420	250/17913	1.56e-15	1.08e-13	DLL1/HIF1A/BMP4/FBN1/EPHA2/RPGRIP1/NR2E3/MEGF11/ATP6V1B1/VAX2/SIX3/SIX2/EFEMP1/EPHB2/PAX8/OTX1/GRHL3/OSR1/SOX11/COL5A1/SOX1/ARID1A/FGF9/ATP8A2/JAG1/PHACTR4/GATA3/PTF1A/MYO3A/ITGA8/ZEB1/VSX1/BMP7/TBC1D20/MAFB/CALB1/OSR2/FZD6/CTHRC1/CHD7/ZHX2/CNTF/FJX1/MYO7A/TSKU/IHH/USH1C/NECTIN1/THY1/MFRP/PRRX1/FZD5/MFN2/SKI/DVL1/ABI2/PROX1/CRB1/FOXN4/KDM2B/SALL1/NKD1/GLI2/IRX5/HPN/BAX/RDH13/TBX2/LHX1/NF1/ABR/DVL…	192
BP	GO:0007611	learning or memory	190/9420	247/17913	1.64e-15	1.12e-13	S100B/KCNK10/NRXN3/PSEN1/SLC8A3/HIF1A/GMFB/GATM/TMOD2/FOXB1/EIF2AK4/MEIS2/JPH4/NFATC4/PIAS1/DRD1/HRH2/NRXN1/EPHB2/ACTR2/UCN/ADCY3/DBH/GRIN1/HTR2A/PLCB1/PAK5/ITGB1/ITGA8/PRNP/LRRN4/OPRL1/NTSR1/SLC12A5/ADNP/CALB1/OPRK1/ADCY8/ARC/ADGRB3/DRD2/BTG2/CNTN2/MTOR/CREB1/PRKCZ/TNR/CUX2/TLR2/JPH3/AMFR/NDRG4/ATXN1L/EN1/KMT2B/CIC/APOE/SLC8A2/NTF4/SLC17A7/SHANK1/KLK8/PRKCG/SHISA7/BRSK1/NF1/TANC1/SLC6A4/SYNJ1/SE…	190
BP	GO:0030111	regulation of Wnt signaling pathway	250/9420	341/17913	1.99e-15	1.34e-13	RUNX1/PSMC1/PSEN1/PPM1A/DACT1/GREM1/CHD8/PSMB11/NFATC4/SMAD3/ZBED3/APC/MCC/SIX3/TCF7L1/DAB2IP/ABL1/RAPGEF1/LATS2/FGF9/AMER2/FOXO1/BAMBI/PTPRU/BMP2/GID8/PSMA7/PSMF1/RSPO4/CSNK2A1/SRC/STK4/SULF2/TMEM64/UBR5/FZD6/CTHRC1/RSPO2/PSMD1/SULF1/SOX17/SNAI2/CUL3/CTNND1/LRP4/TMEM198/LGR4/TSKU/WNT11/FOLR1/USP47/DKK3/IGFBP2/DIXDC1/YAP1/DRAXIN/MAD2L2/SKI/DVL1/TNN/FZD7/ASPM/KLHL12/LGR6/KREMEN1/ZNRF3/PSMD9/JADE1/…	250
BP	GO:0003007	heart morphogenesis	191/9420	249/17913	2.3e-15	1.51e-13	DLL1/PSEN1/HIF1A/BMP4/NEDD4/ALDH1A2/TPM1/SAV1/DLL4/ROBO2/SMAD3/SMAD6/ROBO1/SOS1/RTN4/BMP10/IFT172/SOX11/ENG/NOTCH1/OLFM1/COL5A1/RXRA/POU4F1/JAG1/GATA3/NRP1/OVOL2/BMP2/SOX18/GATA5/BMP7/MYLK2/CCM2L/ASXL1/ARL13B/IFT52/SNAI1/GRHL2/ZFPM2/CHD7/SOX17/SNAI2/PTK2/FOXH1/MYBPC3/WNT11/C2CD3/FOLR1/IHH/DCHS1/PARVA/YAP1/TGFB2/DHRS3/MTOR/UBE4B/RNF207/NRP2/BMPR2/PROX1/TNNI1/TNNT2/CRKL/FOXN4/TBX5/TBX3/TMED2/FAT4/C…	191
BP	GO:0007160	cell-matrix adhesion	168/9420	214/17913	2.47e-15	1.6e-13	ACTN1/ONECUT1/NID2/THBS1/GREM1/FMN1/RCC2/MMP14/AJUBA/CORO2B/ITGA11/SMAD3/MAP4K4/WNT4/LIMS1/EMILIN1/ROCK2/ABL1/TSC1/ADAMTS13/ARHGEF7/SLC9A1/JAG1/NRP1/ITGB1/ITGA8/SIGLEC1/COL16A1/EPHA3/LAMA5/SRC/PTK2/PTPRJ/TIMM10B/LYVE1/TECTA/THY1/FN1/MYOC/AJAP1/PRKCZ/TNN/CD34/NF2/CORO1C/PXN/FGA/FGG/CDH13/CLASP1/EPB41L5/CX3CL1/BCAM/BCAS3/NF1/VTN/MINK1/ITGA3/CCR7/JUP/DUSP3/ITGA2B/ITGB3/PECAM1/ITGA6/ITGB4/HOXD3/PIK3R…	168
BP	GO:0010976	positive regulation of neuron projection development	201/9420	265/17913	3.4e-15	2.17e-13	PSEN1/NIN/LTK/ROBO2/CPNE6/PARP6/MAP2K1/ARSB/ROBO1/MUL1/KDM1A/ACTR2/ALK/ITSN2/KIDINS220/DAB2IP/HSPA5/RAPGEF1/SETX/ANAPC2/SLITRK1/ATP8A2/CAMK1D/NRP1/EPHA3/PTK6/CDH4/BMP7/CBFA2T2/ZMYND8/ADNP/RIMS2/STMN2/LYN/RIMS1/EPHA4/CAPRIN1/OBSL1/BDNF/APBB1/FN1/MTOR/DVL1/ABL2/BMPR2/SYT2/RASAL1/CUX2/RAPGEF2/POU4F2/FBXO31/CX3CL1/KATNB1/NDRG4/IST1/ANKRD27/SCN1B/MEGF8/APOE/ARHGAP35/ZEB2/AP2A1/SYT3/SHANK1/CACNG7/SCARF…	201
BP	GO:0046777	protein autophosphorylation	165/9420	210/17913	3.8e-15	2.38e-13	MAP3K9/DYRK1A/DAPK2/TYRO3/EIF2AK4/GREM1/TSSK4/PINK1/CALM2/EPHA8/VRK2/AAK1/ALK/CAD/ENG/ABL1/STK24/RAP2A/FLT3/FLT1/FGR/MYO3A/RASSF2/SRMS/PTK6/MYLK2/HCK/SRC/STK4/MOS/LYN/PTK2/MAPK15/TNKS1BP1/EPHA4/STK16/THY1/SIK2/ATM/ERBB4/MTOR/ERRFI1/NEK2/PTPRC/CHEK2/MAPKAPK5/TAOK3/CAMKK2/ULK1/MAP4K1/MAP3K10/HIPK4/CALM3/PRKD2/NLRP12/PRKCG/TRIM28/TOM1L1/TAOK1/MINK1/TNK1/AURKB/ULK2/CDK12/ERBB2/MAP3K3/ERN1/STK10/IGF1R…	165
BP	GO:0045666	positive regulation of neuron differentiation	258/9420	355/17913	4.16e-15	2.57e-13	PSEN1/BMP4/NIN/LTK/ROBO2/CPNE6/PARP6/MAP2K1/ARSB/ROBO1/ADRA2B/MUL1/KDM1A/ACTR2/ALK/NCOA1/ITSN2/KIDINS220/SOX11/DAB2IP/HSPA5/RAPGEF1/SETX/ANAPC2/SLITRK1/ATP8A2/CAMK1D/NRP1/ZEB1/NKX2-2/BMP2/EPHA3/PTK6/CDH4/BMP7/DNMT3B/CBFA2T2/CPNE1/TGIF2/ZMYND8/ADNP/GDF6/RIMS2/STMN2/LYN/RIMS1/EPHA4/CAPRIN1/OBSL1/BDNF/GDPD5/APBB1/FN1/MTOR/DVL1/ABL2/BMPR2/PROX1/SYT2/RASAL1/CUX2/RAPGEF2/POU4F2/FBXO31/GLI2/IRX3/CX3CL1/…	258
BP	GO:0050770	regulation of axonogenesis	123/9420	148/17913	5.09e-15	3.09e-13	PSEN1/SIPA1L1/NIN/ROBO2/MAP2K1/ROBO1/RTN4/TTL/EPHB2/ABL1/OLFM1/ANAPC2/GRIN1/SLITRK1/MYCBP2/NRP1/CDH4/ADNP/PTK2/EPHA4/LRP4/LRRC4C/BDNF/THY1/FN1/CNTN2/MAP2/DRAXIN/TNR/BMPR2/TRAK2/POU4F2/MT3/IST1/MAG/MEGF8/APOE/ARHGAP35/ZEB2/BRSK1/CDK5R1/PAFAH1B1/TBR1/EFNB3/TRPV2/ULK2/NGFR/RND2/WNT3/MAPT/ARHGDIA/MAP1B/SEMA5A/NTRK3/LINGO1/SEMA7A/ISLR2/TRAK1/FEZF2/WNT5A/SEMA3G/TWF2/STK25/WNT7A/VEGFA/SRF/SYNGAP1/METRN/…	123
BP	GO:0010256	endomembrane system organization	264/9420	365/17913	5.26e-15	3.14e-13	SYNE1/SNX9/NEK9/MPP5/ATL1/SPTBN5/VPS18/CHMP4A/MAP2K1/F2R/TMEM127/DCTN1/DYSF/SPAST/CDC42/SPTBN1/RTN4/GCC2/REEP1/EHD3/RAB10/LPIN1/DNM1/GOLGA2/SEC16A/SURF4/COL5A1/ARHGEF7/XKR8/COG3/USP6NL/ARHGAP21/STAM/STX16/VAPB/RAB22A/TBC1D20/CHMP4B/ARFGEF2/CHMP4C/LAPTM4B/YWHAZ/FABP9/ARFGEF1/MTSS1/NDRG1/MAPK15/VPS28/AGFG1/SERPINE2/PACSIN3/OBSL1/ANO3/PTPRN/FAM160A2/RNF26/DYNC2H1/RAB29/TGFB2/RAB3GAP2/MIA3/VAMP4/CREB…	264
BP	GO:0051493	regulation of cytoskeleton organization	330/9420	472/17913	6e-15	3.53e-13	SNX9/TGFB3/DYRK1A/SPTB/TMOD2/TPM1/NIN/ARF6/TTBK2/SPTBN5/KAT2B/FMN1/KATNBL1/ARHGEF19/CORO2B/SMAD3/JMY/F2RL1/IQGAP2/APC/DCTN1/ALMS1/ANKRD53/ADD2/SPAST/PLEKHH2/PRKCE/RHOQ/CDC42/WNT4/SPTBN1/CCDC88A/NCK2/CAPG/CTNNA2/ASAP3/ACTR2/BMP10/TRIM54/GRHL3/ROCK2/CLIC4/SPTAN1/ABL1/TSC1/CAMSAP1/CEP85/MYCBP2/BORA/SLC9A1/SKA3/WASF2/CKAP2/NRP1/DSTN/SPEF1/EPHA3/STMN3/RAE1/NSFL1C/TPX2/HCK/MAPRE1/CHMP4B/CEP250/PREX1/CH…	330
BP	GO:0001503	ossification	278/9420	388/17913	7.06e-15	4.09e-13	TGFB3/SMOC1/HIF1A/BMP4/GREM1/EPHA2/MMP14/ITGA11/SMAD3/SMAD6/SNRNP200/ATP6V1B1/ALPL/SLC8A1/PKDCC/SIX2/WNT4/ZBTB40/ID3/OSR1/SOX11/NOTCH1/FGF9/FGR/JAG1/UCMA/RRBP1/MATN1/GTPBP4/RASSF2/BMP2/BMP7/TP53INP2/ZHX3/MMP9/SNAI1/TMEM64/OSR2/NPPC/KLF10/CTHRC1/RSPO2/EXT1/IMPAD1/PENK/SNAI2/PTK2/SCX/LRP4/CREB3L1/EXT2/TRAF6/CAT/LGR4/WNT11/CHRDL2/INPPL1/IHH/DCHS1/TPH1/IGFBP5/ZBTB16/MYOG/TGFB2/HNRNPU/MYOC/DHRS3/CTNNB…	278
BP	GO:0048167	regulation of synaptic plasticity	137/9420	169/17913	8.19e-15	4.67e-13	S100B/PSEN1/SIPA1L1/SLC8A3/UNC13C/EIF2AK4/NFATC4/DRD1/HRH2/CPLX2/EPHB2/LRRTM1/STXBP1/ABL1/NSMF/ANAPC2/GRIN1/FGF14/PRNP/STAU1/KCNB1/ADCY8/ARC/ADGRB1/STX3/SERPINE2/P2RX3/EPHA4/DRD2/ADORA1/CNTN2/CREB1/PRKCZ/TNR/YWHAH/SSH1/RAPGEF2/JPH3/CBLN1/CX3CL1/SCTR/TSHZ3/TYROBP/RAB3GAP1/APOE/SLC8A2/GRIN2D/PPFIA3/SHISA7/BRSK1/NF1/SLC4A10/DLG4/VAMP2/GIP/NEUROD2/RARA/KAT2A/MPP2/MAPT/BAIAP2/GRIN2C/MAP1B/RASGRF1/CHRN…	137
BP	GO:0007163	establishment or maintenance of cell polarity	139/9420	172/17913	8.49e-15	4.77e-13	MPP5/ARF6/MYO9A/DCTN1/CDC42/ACTR2/RAB10/ROCK2/CLIC4/CRB2/LHX2/SAPCD2/SLC9A1/CDX2/GATA3/PARD3/FRMD4A/MPP7/NSFL1C/TCF15/PARD6B/ARFGEF1/UBXN2B/MOS/PTK2/CKAP5/WNT11/NUMA1/WEE1/PARVA/MAP2/MARK1/KIF26B/HES5/PRKCZ/CRB1/CRKL/FOXF1/CLASP1/RPGRIP1L/CDH5/CARMIL2/ACTR3/SYNE4/SIPA1L3/SPINT2/MARK4/ARHGAP35/BRSK1/BCAS3/FLOT2/MYO18A/CRK/PAFAH1B1/CCR7/CYTH1/FOXJ1/FBF1/LLGL2/SLC9A3R1/SPDL1/DOCK2/MAP1B/ERBIN/FGF10/…	139
BP	GO:0061458	reproductive system development	303/9420	429/17913	9.56e-15	5.3e-13	NRIP1/MAS1/MAP3K4/ALKBH1/VASH1/ZFP36L1/HIF1A/ARID4A/BMP4/CYP19A1/TYRO3/SPINT1/ROBO2/MMP14/REC8/FEM1B/MAP2K1/MERTK/BIRC6/EPAS1/MSH2/LHCGR/WNT4/EIF2B4/TCF23/NCOA1/SDC1/OSR1/NR5A1/HSPA5/RXRA/ARID1A/FGF9/CDX2/BRCA2/FNDC3A/GATA3/OVOL2/TAF4/BMP7/TFAP2C/TBC1D20/BCL2L1/SRC/STK4/PTGIS/SNAI1/GRHL2/ZFPM2/RDH10/SULF1/TTPA/CHD7/PLAG1/LRRC6/ZFAT/PTK2/SCX/HSF1/SERPINE2/INHA/WT1/FSHB/KIF18A/LGR4/ARRB1/PTPRN/RRM1…	303
BP	GO:0001822	kidney development	207/9420	276/17913	1.03e-14	5.65e-13	DACT2/DLL1/PGF/BMP4/FBN1/ALDH1A2/MYO1E/GCNT3/GREM1/FMN1/ROBO2/SMAD3/SMAD6/GCNT4/POU3F3/SIX2/WNT4/PAX8/ID3/SDC1/OSR1/ODC1/SOX11/ASS1/TSC1/EFNB2/JAG1/GATA3/NRP1/ITGA8/GZF1/BMP2/LAMA5/BMP7/MMP9/SULF2/CALB1/OSR2/ANGPT1/RDH10/SULF1/MTSS1/MYC/COL4A3/COL4A4/EPHA4/NUP160/LRP4/CAT/WT1/LGR4/WNT11/DCHS1/ZBTB16/YAP1/PDGFD/REN/TGFB2/KIF26B/CTNNBIP1/HES5/CASP9/CENPF/PROX1/CD34/LIF/MMP17/FAT4/SMAD1/FOXC2/SALL1/…	207
BP	GO:0043405	regulation of MAP kinase activity	236/9420	322/17913	1.29e-14	6.96e-13	MAP3K4/TGFB3/PSEN1/MAP3K9/BMP4/PP2D1/THBS1/SPRED1/AJUBA/MAP2K1/HACD3/F2R/ROBO1/ADRA2B/MUL1/TGFA/MAP4K3/EPHB2/SPRED2/ALK/TRIB2/KIDINS220/DAB2IP/RAPGEF1/MAP3K6/FLT3/FLT1/HTR2A/FZD8/MAP3K8/BMP2/BMP7/TRIB3/SRC/CD40/PTPN1/MOS/LYN/TRIB1/EPHA4/PTPRJ/MADD/MAPK8IP1/TRAF6/HIPK3/ARRB1/SMPD1/SORL1/ADORA1/LAX1/MAPKAPK2/AIDA/FZD5/PTPRC/MIF/CRKL/MAPKAPK5/ERP29/PTPN11/TAOK3/SH2B3/P2RX7/FZD10/MLKL/NOD2/MAP4K1/MAP…	236
BP	GO:0006814	sodium ion transport	150/9420	189/17913	1.42e-14	7.53e-13	CNKSR3/SLC8A3/NEDD4/HCN4/SLC24A1/CNNM4/SLC4A5/ATP6V1B1/SLC8A1/PRKCE/SLC5A7/SLC20A1/SLC5A6/OSR1/CATSPER4/SLC34A3/NALCN/SLC9A1/SLC24A3/SLC23A2/SLC4A11/BPIFA1/SNTA1/SLC9A8/SLC10A5/SERPINE2/COMMD9/ASIC4/SCN3B/SLC5A3/SCN2B/SCN4B/FXYD2/DRD2/ATP2B4/SLC41A1/SCNN1D/YWHAH/SLC8B1/NOS1/P2RX7/P2RX4/SLC10A7/SLC38A8/NETO2/SLC12A3/SLC38A7/SCN1B/FXYD3/FXYD1/ACTN4/SPTBN4/TGFB1/ATP1A3/DMPK/SLC8A2/TRPM4/SLC17A7/ASIC…	150
BP	GO:0048608	reproductive structure development	300/9420	426/17913	2.39e-14	1.25e-12	NRIP1/MAS1/MAP3K4/ALKBH1/VASH1/ZFP36L1/HIF1A/ARID4A/BMP4/CYP19A1/TYRO3/SPINT1/ROBO2/MMP14/REC8/FEM1B/MAP2K1/MERTK/BIRC6/EPAS1/MSH2/LHCGR/WNT4/EIF2B4/TCF23/NCOA1/SDC1/OSR1/NR5A1/HSPA5/RXRA/ARID1A/FGF9/CDX2/BRCA2/FNDC3A/GATA3/OVOL2/TAF4/BMP7/TFAP2C/TBC1D20/BCL2L1/SRC/STK4/PTGIS/SNAI1/GRHL2/ZFPM2/RDH10/SULF1/TTPA/CHD7/PLAG1/LRRC6/ZFAT/PTK2/SCX/HSF1/SERPINE2/INHA/WT1/FSHB/KIF18A/LGR4/ARRB1/PTPRN/RRM1…	300
BP	GO:0009896	positive regulation of catabolic process	279/9420	392/17913	2.43e-14	1.26e-12	SNX9/EZR/PSMC1/SPTLC2/ESRRB/PSEN1/ZFP36L1/HIF1A/DACT1/NEDD4/VPS13C/SNX1/OAZ2/EIF2AK4/METTL3/PIAS1/APC/HK2/MUL1/PINK1/ZFP36L2/PRKCE/SOCS5/HNRNPR/TRIB2/ROCK2/DAB2IP/LRSAM1/ENDOG/TSC1/GPSM1/IRS2/FOXO1/HTR2A/SESN2/PFKFB3/PIP4K2A/YTHDF2/PUM1/CSNK2A1/TP53INP2/EDEM2/PTPN1/TP53INP1/MTDH/YTHDF3/SOX17/RNF139/TRIB1/AGO2/PTK2/HSF1/VPS28/IRS1/PACSIN3/AMBRA1/PRR5L/UVRAG/DNAJB2/SORL1/RUFY4/APOA5/ATM/BARD1/ADORA…	279
BP	GO:1990778	protein localization to cell periphery	206/9420	276/17913	2.83e-14	1.44e-12	EZR/AFDN/TTC7B/ZDHHC22/NUMB/VTI1B/MPP5/AKAP5/PRKCH/EXOC5/MYO5A/ADAM10/ARF6/EPHA2/MMP14/KCNIP3/PKDCC/PRKCE/RHOQ/TTC7A/SPTBN1/EPHB2/TMEM150A/EHD3/RAB10/EFR3B/ROCK2/LDLRAP1/STXBP1/SEC16A/GRIN1/SAPCD2/RAP2A/GPC6/ITGB1/GPR158/EPB41/CACNB2/EPHA3/ARFRP1/LAMA5/BCL2L1/KCNB1/KCNB2/EFR3A/STX3/ACSL3/RAPSN/NUMA1/DCHS1/VIL1/KCNJ11/SCN3B/ABCA12/NFASC/RAB29/KIF1B/CLSTN1/VAMP3/ARHGEF16/PRKCZ/PPP2R5A/CLIP1/RILPL2/…	206
BP	GO:0021700	developmental maturation	197/9420	262/17913	2.94e-14	1.48e-12	HIF1A/GLDN/MYO5A/ALDH1A2/EPB42/GREM1/REC8/IGSF21/NFATC4/FEM1B/SIX3/EPAS1/NRXN1/EPHA8/C1QA/KDM1A/DAB2IP/LHX6/STXBP1/CATSPER4/ANAPC2/GRIN1/BRCA2/GATA3/YTHDF2/BFSP1/VSX1/BMP2/CDC25B/SOX18/PABPC1L/B4GALT5/NPPC/YWHAZ/SYBU/PTPRN/IHH/FEV/CDK5R2/DCHS1/PGR/REN/NFASC/CNTN2/TGFB2/MYOC/FZD5/MTOR/CLSTN1/RERE/HES5/AGRN/FLVCR1/KIF14/SEZ6L/FAT4/IL15/FGG/TFCP2L1/IRX5/MMP2/CX3CL1/CDH5/CBFB/CDH3/ANKRD27/RYR1/SIRT2/…	197
BP	GO:0051648	vesicle localization	202/9420	270/17913	3.34e-14	1.66e-12	SPG11/PSEN1/CNIH1/MYO5A/ANKRD28/TRIM9/SNAP23/VPS18/RAB5A/AP3B1/DRD1/PINK1/TGFA/PREPL/PREB/OTOF/PPP6C/STXBP1/GOLGA2/NCS1/SEC16A/HTR2A/PCDH17/CACNB2/SYNDIG1/PEF1/DNAJC5/SNPH/TBC1D20/KIF3B/RIMS4/RIMS2/SYBU/FAM91A1/TRAPPC9/MAPK15/RIMS1/STX3/CUL3/MYO7A/FOLR1/SYT9/BACE1/DRD2/MREG/MAP2/CNIH3/F5/KIF1B/PRKCZ/DVL1/SEC16B/KLHL12/ATP2A2/P2RX7/TMED2/TRAPPC2L/CLASP1/BBS2/CDH3/ACTN4/RAB3GAP1/GRIK5/BLOC1S3/TRAPP…	202
BP	GO:0050803	regulation of synapse structure or activity	171/9420	222/17913	3.41e-14	1.67e-12	THBS2/SIPA1L1/COLQ/ADAM10/ARF6/ROBO2/NFATC4/HOMER1/DCTN1/NRXN1/EPHB2/CTNNA2/LRRTM1/ACTR2/DAB2IP/ABL1/NTNG2/ANAPC2/GRIN1/SLITRK5/SLITRK1/FLRT3/C1QL3/SYNDIG1/PRNP/LZTS3/ADGRB2/ZMYND8/ADNP/YWHAZ/SYBU/PTK2/ARC/ADGRB1/LRRC24/ADGRB3/EPHA4/RAPSN/LRP4/CAPRIN1/BDNF/NECTIN1/IL10RA/DRD2/IL10/DNM3/CLSTN1/AGRN/NRP2/ABI2/CRKL/SSH1/CUX2/TLR2/CNTNAP4/CBLN1/CDH8/ARHGAP33/LRFN3/LRFN1/APOE/DMPK/LRRC4B/KLK8/SHISA7/A…	171
BP	GO:0016049	cell growth	324/9420	466/17913	3.5e-14	1.69e-12	PRMT2/FGFR1OP/SPG11/ESR2/ADAM10/NIN/INO80/EIF2AK4/GREM1/MMP14/CPNE6/SMAD3/MUL1/CDA/EMX1/CDC42/RTN4/TTL/SERTAD2/BMP10/UCN/ITSN2/ADAM17/LHX2/NAIF1/EXOSC2/ABL1/OLFM1/ANAPC2/ING1/RPS6KA1/SFN/SLC9A1/DCLK1/SESN2/PAK5/FLRT3/PRKCQ/NRP1/ITGB1/NET1/OGFR/CDH4/CSNK2A1/CPNE1/NDRG3/SGK2/HNF4A/ADNP/RIMS2/SOX17/RIMS1/SERPINE2/PTPRJ/F2/WT1/BDNF/WNT11/DNAJB2/APBB1/EIF4G2/USP47/IGFBP5/FN1/TGFB2/MAP2/NPPB/NPPA/DRAXI…	324
BP	GO:0000226	microtubule cytoskeleton organization	320/9420	460/17913	4.51e-14	2.15e-12	PCNT/EZR/FGFR1OP/DNAL1/DYRK1A/SYNE2/CEP152/NIN/DNAAF2/TTBK2/STARD9/HAUS2/NUSAP1/INO80/KNSTRN/KAT2B/SGO1/CROCC/APC/DCTN1/ANKRD53/SPAST/GCC2/TTL/CEP68/IFT172/TRIM54/ROCK2/TTLL11/CFAP157/GOLGA2/ODF2/NTMT1/ABL1/CAMSAP1/CCDC187/CEP85/SAPCD2/BORA/SKA3/KATNAL1/BRCA2/CKAP2/RCC1/ARMC4/KIZ/SPEF1/EPHA3/STMN3/TUBB1/RAE1/NSFL1C/TPX2/KIF3B/MAPRE1/CHMP4B/CEP250/MYBL2/CHMP4C/SPAG1/RNF19A/STMN2/UBXN2B/MOS/LRRC6/P…	320
BP	GO:0001763	morphogenesis of a branching structure	151/9420	192/17913	4.83e-14	2.27e-12	PGF/BMP4/DLL4/SPINT1/GREM1/EPHA2/MMP14/NFATC4/FEM1B/SIX2/WNT4/RTN4/PAX8/CLIC4/ENG/ABL1/RXRA/COL4A1/NRP1/GZF1/BMP2/LAMA5/BMP7/SRC/TGM2/STK4/GRHL2/RSPO2/RDH10/SULF1/SNAI2/MYC/WT1/LGR4/IHH/DCHS1/ADM/DRD2/PGR/YAP1/IL10/FZD5/CTNNBIP1/RERE/PROX1/KDM5B/TBX3/FAT4/HHIP/EDNRA/FOXF1/FOXC2/SALL1/GLI2/ESRP2/SPINT2/TGFB1/MKS1/ERMN/LHX1/HNF1B/ACVR1/HOXB13/HOXB7/MED1/DLX2/SOCS3/GRB2/SOX9/GNA13/HOXD11/MSX2/FOXD1/…	151
BP	GO:0006836	neurotransmitter transport	183/9420	241/17913	4.88e-14	2.27e-12	PSEN1/TRIM9/SNAP23/VPS18/RAB5A/SV2C/DRD1/PREPL/NRXN1/SLC5A7/OTOF/STXBP1/NCS1/CACNA1B/TRPC4/HTR2A/GAD2/CACNB2/DNAJC5/NTSR1/HRH3/SNPH/SLC32A1/RIMS4/RIMS2/LYN/RIMS1/STX3/SLC1A2/SYT9/PNKD/BACE1/DRD2/PPFIA4/NPPA/DVL1/SLC30A1/NOS1/ATP2A2/P2RX7/SLC38A7/RAB3GAP1/GRIK5/CALM3/NAPA/PPFIA3/SLC17A7/PRKCG/BRSK1/TSPOAP1/RHOT1/NF1/GIT1/SLC6A4/DOC2B/SYNJ1/P2RX1/VAMP2/ADORA2B/FBXL20/SLC25A12/SEC14L1/HTR1A/GDNF/SLC…	183
BP	GO:0001764	neuron migration	124/9420	152/17913	6.27e-14	2.89e-12	ALKBH1/PSEN1/ZNF609/DRD1/CTNNA2/DAB2IP/LHX6/BARHL1/NSMF/SOX1/DCLK1/GATA3/NRP1/SCRT2/MATN2/LRP12/PTK2/DNER/SCRT1/CDK5R2/DRD2/ERBB4/CNTN2/SRGAP2/MARK1/ACAP3/NRP2/TNN/ASTN1/ASPM/CRKL/SATB2/RAPGEF2/KIAA0319/DCDC2/FBXO31/CX3CL1/ADGRG1/AXL/BAX/NR4A2/LHX1/CDK5R1/CRK/PAFAH1B1/MYH10/ITGA3/STAT3/UNK/TLX3/MAP1B/NIPBL/NTRK3/COL3A1/NKX2-1/CCR4/CTNNB1/ULK4/CCK/POMGNT2/CHL1/FEZF2/CELSR3/GATA2/VEGFA/SRF/MDGA1/ND…	124
BP	GO:0060560	developmental growth involved in morphogenesis	165/9420	214/17913	8.21e-14	3.73e-12	SPG11/BMP4/NIN/EIF2AK4/FMN1/CPNE6/MUL1/EMX1/RTN4/TTL/ITSN2/LHX2/ABL1/NOTCH1/OLFM1/ANAPC2/DCLK1/FLRT3/NRP1/ITGB1/CDH4/CPNE1/ADNP/RIMS2/RDH10/RIMS1/BDNF/WNT11/FN1/YAP1/MAP2/KIF26B/DRAXIN/PRKCZ/DVL1/NRP2/RAPH1/TNR/BMPR2/KDM5B/SYT2/RASAL1/POU4F2/SALL1/NKD1/MT3/EPB41L5/NRN1L/IST1/MAG/TGFB1/MEGF8/APOE/ZEB2/SYT3/CACNG7/TRIM28/TBX2/LHX1/HNF1B/CDK5R1/PAFAH1B1/TRPV2/ULK2/MED1/RND2/WNT3/MAPT/RNF157/SOX9/SLI…	165
BP	GO:0050890	cognition	211/9420	286/17913	1.06e-13	4.77e-12	S100B/KCNK10/CBR3/NRXN3/PSEN1/SLC8A3/HIF1A/GMFB/GATM/TMOD2/FOXB1/EIF2AK4/MEIS2/JPH4/NFATC4/PIAS1/DRD1/HRH2/LHCGR/NRXN1/EPHB2/SLC1A4/ACTR2/UCN/ADCY3/DBH/GRIN1/HTR2A/PLCB1/PAK5/ITGB1/ITGA8/PRNP/LRRN4/OPRL1/NTSR1/SLC12A5/ADNP/CALB1/CHD7/OPRK1/ADCY8/ARC/ADGRB3/DRD2/ADORA1/BTG2/CNTN2/MTOR/CREB1/PRKCZ/TNR/CUX2/TLR2/JPH3/AMFR/NDRG4/ATXN1L/EN1/KMT2B/CIC/APOE/C5AR1/SLC8A2/NTF4/SLC17A7/SHANK1/KLK8/PRKCG/SH…	211
BP	GO:0042391	regulation of membrane potential	266/9420	374/17913	1.12e-13	4.99e-12	OPRM1/PSEN1/SLC8A3/NEDD4/GJD2/HCN4/DRD1/KCNN2/MUL1/PINK1/SLC8A1/NRXN1/EHD3/CNR2/NTSR2/PIP5KL1/ABL1/CACNA1B/GRIN1/FGF14/NALCN/SLC9A1/IFI6/OPRD1/CACNB2/UCN3/NTSR1/BCL2L1/SNTA1/SRC/RIMS4/ZMYND8/KCNB1/CHRND/RIMS2/KCNQ3/RIMS1/P2RX3/KCNE4/KCNE3/UCP2/KCNJ11/KCNC1/SCN3B/GRIK4/SCN2B/SCN4B/DRD2/BCO2/MTMR2/ADORA1/CNIH3/PARP1/MYOC/NPPA/RNF207/PRKCZ/DVL1/CHCHD10/YWHAH/SSH1/SLC8B1/CUX2/ATP2A2/P2RX7/P2RX4/P2RX2…	266
BP	GO:0071900	regulation of protein serine/threonine kinase activity	330/9420	479/17913	1.41e-13	6.21e-12	MAP3K4/TGFB3/PSEN1/MAP3K9/BMP4/PP2D1/KAT2B/THBS1/SPRED1/AJUBA/MAP2K1/HACD3/PARP16/F2R/ROBO1/APC/ADRA2B/MUL1/TGFA/MAP4K3/CALM2/EPHB2/SPRED2/ALK/MAPRE3/TRIB2/ADAM17/KIDINS220/DAB2IP/ABL1/RAPGEF1/SFN/LATS2/MAP3K6/FLT3/FLT1/HTR2A/SESN2/FZD8/MAP3K8/GTPBP4/BMP2/BMP7/TRIB3/SRC/STK4/CD40/PTPN1/PKIA/MOS/LYN/CAB39/TRIB1/EPHA4/PTPRJ/MADD/MAPK8IP1/TRAF6/HIPK3/UVRAG/ARRB1/CNPPD1/CDK5R2/PRKAG3/SMPD1/IPO7/SORL1…	330
BP	GO:0050807	regulation of synapse organization	167/9420	218/17913	1.61e-13	6.99e-12	THBS2/SIPA1L1/COLQ/ADAM10/ARF6/ROBO2/NFATC4/HOMER1/DCTN1/NRXN1/EPHB2/CTNNA2/LRRTM1/ACTR2/DAB2IP/ABL1/NTNG2/ANAPC2/GRIN1/SLITRK5/SLITRK1/FLRT3/C1QL3/SYNDIG1/PRNP/LZTS3/ADGRB2/ZMYND8/ADNP/YWHAZ/PTK2/ARC/ADGRB1/LRRC24/ADGRB3/EPHA4/RAPSN/LRP4/CAPRIN1/BDNF/NECTIN1/IL10RA/DRD2/IL10/DNM3/CLSTN1/AGRN/NRP2/ABI2/CRKL/SSH1/CUX2/TLR2/CNTNAP4/CBLN1/CDH8/ARHGAP33/LRFN3/LRFN1/APOE/DMPK/LRRC4B/KLK8/SHISA7/ASIC2/…	167
BP	GO:0034332	adherens junction organization	111/9420	134/17913	1.72e-13	7.37e-12	AFDN/NUMB/ACTN1/ARF6/THBS1/GREM1/FMN1/RCC2/MMP14/AJUBA/CDH24/CORO2B/SMAD3/MAP4K4/WNT4/LIMS1/ROCK2/ABL1/TSC1/ARHGEF7/SLC9A1/NRP1/COL16A1/EPHA3/LAMA5/CDH4/SRC/CDH17/PTK2/CTNND1/PTPRJ/PLEKHA7/NECTIN1/THY1/CADM1/MYOC/CORO1C/CDH13/CDH15/CLASP1/EPB41L5/KIFC3/CDH8/CDH11/CDH5/CDH3/NUMBL/PVR/NECTIN2/BCAS3/JUP/DUSP3/TBCD/ITGA2/CDH6/CDH18/IQGAP1/WHAMM/PEAK1/CLASP2/CTNNB1/FAM107A/PTPN23/IQSEC1/DUSP22/DSP/VEG…	111
BP	GO:0016331	morphogenesis of embryonic epithelium	119/9420	146/17913	2.27e-13	9.65e-12	MTHFD1L/MTHFD1/HIF1A/BMP4/ALDH1A2/SPINT1/GREM1/SEMA4C/WNT4/PAX8/IFT172/GRHL3/OSR1/SOX11/LHX2/ABL1/TSC1/ARID1A/KDF1/PDX1/PHACTR4/GATA3/OVOL2/LAMA5/BMP7/IFT52/STK4/SALL4/GRHL2/FZD6/CTHRC1/RDH10/SULF1/TRAF6/FOLR1/ADM/TGFB2/MTHFR/HES5/SKI/DVL1/KDM2B/TMED2/GLI2/IRX3/EPB41L5/SPINT2/TGFB1/VASP/ARHGAP35/TEAD2/ZEB2/FUZ/MKS1/HNF1B/PFN1/DVL2/LRP2/RARA/KAT2A/FZD2/SOX9/FGF10/GDNF/IRX1/IRX2/ALDH1A3/JAG2/TRIM71…	119
BP	GO:0009952	anterior/posterior pattern specification	143/9420	182/17913	2.6e-13	1.09e-11	DLL1/PSEN1/BMP4/ALDH1A2/FOXB1/SMAD3/SIX3/SIX2/OTX1/OSR1/CRB2/PBX3/CDX2/ABI1/FOXA2/BMP2/TCF15/POFUT1/SOX17/PRKDC/ARC/FOXH1/ALX4/WT1/ZBTB16/ATM/BTG2/FZD5/CTNNBIP1/HES3/SKI/BMPR2/PLXNA2/CRKL/TBX3/KDM2B/TMED2/FOXF1/FOXC2/NKD1/GLI2/EPB41L5/EN1/DLL3/ZEB2/FUZ/ACVR2A/LHX1/HNF1B/NLE1/HES7/PLD6/HOXB9/HOXB8/HOXB2/HOXB1/PCGF2/KAT2A/MEOX1/WNT3/BPTF/AXIN2/HOXD10/HOXD9/MSX2/HOXD8/HOXD3/NEUROD1/PCSK6/YY1/ACVR2B/…	143
BP	GO:0003205	cardiac chamber development	135/9420	170/17913	2.72e-13	1.13e-11	HIF1A/BMP4/TPM1/SAV1/DLL4/ROBO2/SMAD6/ROBO1/LTBP1/SOS1/PAX8/BMP10/SOX11/ENG/NOTCH1/RXRA/ARID1A/POU4F1/JAG1/GATA3/NRP1/OVOL2/BMP7/CCM2L/SALL4/GRHL2/ZFPM2/CHD7/TMEM65/FOXH1/MYBPC3/WNT11/PDE2A/PARVA/TGFB2/DHRS3/UBE4B/NRP2/BMPR2/PROX1/TNNI1/TNNT2/TBX5/TBX3/CPE/FOXF1/FOXC2/ZFPM1/SALL1/TGFB1/GSK3A/PPP1R13L/MKS1/TBX2/AP2B1/ACVR1/MYH10/MYOCD/XIRP2/MED1/LRP2/RARA/FZD2/SLIT3/NKX2-5/MSX2/PTCD2/MESP1/STRA6/H…	135
BP	GO:0050878	regulation of body fluid levels	341/9420	499/17913	3.08e-13	1.26e-11	PLG/RAD51B/HIF1A/PRKCH/FOXB1/ANXA2/TYRO3/RAB5A/THBS1/ADCY4/CORO2B/CAPZB/AP3B1/F2RL1/F2R/MERTK/ADRA2B/HK2/SLC4A5/ATP6V1B1/XDH/PRKCE/CDC42/EPHB2/KDM1A/GGCX/EHD3/UCN/CAD/ADCY3/NCOA1/GRHL3/STXBP1/ADAMTS13/VAV2/ENTPD2/DOCK9/SFN/KDF1/ATP7B/DGKH/PRKCQ/GATA3/FOXA2/THBD/OPRL1/GATA5/LCK/BPIFA1/PROCR/MYL9/SRC/HNF4A/CD40/YWHAZ/FZD6/ZFPM2/LYN/OPRK1/ADCY8/SERPINE2/SERPING1/P2RX3/APLNR/F2/DGKZ/PHF21A/ARRB1/P2RY…	341
BP	GO:0035637	multicellular organismal signaling	150/9420	193/17913	3.47e-13	1.41e-11	SLC8A3/RYR3/CHRM5/HCN4/DRD1/KCNN2/KCNIP3/SLC8A1/CALM2/EHD3/KCNK3/SLC9A1/CACNB2/KCNK15/NPPC/ASPH/TMEM65/P2RX3/KCNE3/STIM1/KCNJ11/SCN3B/SCN2B/SCN4B/FXYD6/FXYD2/ATP2B4/NFASC/NPPA/RNF207/TNR/CACNA1S/NOS1/ATP2A2/P2RX4/SCN1B/FXYD3/FXYD1/MAG/KCNK6/RYR1/SPTBN4/ATP1A3/DMPK/CALM3/SLC8A2/KCNJ14/HRC/TRPM4/MYH14/CACNG7/CACNG8/CACNG6/KCNJ3/PAFAH1B1/P2RX1/ATP2A3/ATP1B2/RANGRF/KCNJ12/CACNA1G/CACNB1/GJD3/JUP/CNTN…	150
BP	GO:0048592	eye morphogenesis	118/9420	145/17913	3.55e-13	1.43e-11	DLL1/HIF1A/BMP4/FBN1/EPHA2/RPGRIP1/NR2E3/MEGF11/VAX2/SIX3/EFEMP1/EPHB2/SOX11/COL5A1/SOX1/ARID1A/ATP8A2/JAG1/PHACTR4/PTF1A/ZEB1/VSX1/BMP7/TBC1D20/CALB1/ZHX2/CNTF/FJX1/MYO7A/TSKU/IHH/NECTIN1/THY1/MFRP/FZD5/MFN2/SKI/ABI2/PROX1/CRB1/FOXN4/KDM2B/NKD1/IRX5/BAX/RDH13/TBX2/LHX1/NF1/COL8A1/STAT3/NAGLU/FSCN2/SP3/SDK2/SOX9/HCN1/NIPBL/ALDH1A3/TRPM1/STRA6/COL5A2/YY1/DIO3/CTNNB1/CCDC66/WNT5A/IFT122/FOXF2/TFAP2…	118
BP	GO:0061138	morphogenesis of a branching epithelium	140/9420	178/17913	3.99e-13	1.59e-11	PGF/BMP4/DLL4/SPINT1/GREM1/EPHA2/MMP14/NFATC4/FEM1B/SIX2/WNT4/PAX8/CLIC4/ENG/ABL1/RXRA/COL4A1/NRP1/GZF1/BMP2/LAMA5/BMP7/SRC/TGM2/STK4/GRHL2/RSPO2/RDH10/SULF1/SNAI2/MYC/WT1/LGR4/IHH/DCHS1/ADM/PGR/YAP1/IL10/FZD5/CTNNBIP1/PROX1/KDM5B/TBX3/FAT4/HHIP/EDNRA/FOXF1/FOXC2/SALL1/GLI2/ESRP2/SPINT2/TGFB1/MKS1/LHX1/HNF1B/ACVR1/HOXB13/HOXB7/MED1/SOCS3/GRB2/SOX9/GNA13/HOXD11/MSX2/FOXD1/FGF10/GDNF/PML/NKX2-1/FOX…	140
BP	GO:0061448	connective tissue development	182/9420	243/17913	5.21e-13	2.05e-11	SPTLC2/HIF1A/BMP4/GREM1/ZNF219/PAX7/SMAD3/PKDCC/SIX2/EFEMP1/BMP10/OSR1/SLC25A25/COL5A1/FGF9/ZEB1/BMP2/BMP7/SULF2/SNAI1/GDF6/OSR2/NPPC/RSPO2/TRPS1/SULF1/IMPAD1/SNAI2/SCX/SLC39A13/WT1/WNT11/CHRDL2/IHH/SOX6/ZBTB16/PDGFD/PRRX1/KLF7/HES5/BMPR2/CD34/TRPV4/SATB2/AACS/SMAD1/POU4F2/GPLD1/GLG1/MAF/FOXC2/GLI2/BBS2/SMPD3/DYRK1B/TGFB1/GPR4/TRPM4/UBB/COL1A1/HOXB3/THRA/RARA/DLX2/SOX9/AXIN2/FGF18/SH3PXD2B/MSX2/F…	182
BP	GO:0030902	hindbrain development	121/9420	150/17913	5.94e-13	2.29e-11	DLL1/PSEN1/ALDH1A2/HERC1/TTBK2/MAP2K1/SEMA4C/CTNNA2/OTX1/NCOA1/HSPA5/ABL1/GRIN1/MYO16/POU4F1/ITGB1/PTF1A/ATRN/BMP7/ARL13B/MAFB/CLP1/SERPINE2/PHOX2A/CDK5R2/KCNC1/ATIC/RERE/HES3/SDF4/PROX1/PLXNA2/KIF14/GPR37L1/CRKL/SEZ6L/PTPN11/LHX5/KDM2B/SMAD1/CBLN1/GLI2/RPGRIP1L/EN1/XRCC1/C5AR1/ATF5/LHX1/HNF1B/CDK5R1/SEZ6/SLC6A4/CRK/TBR1/MYH10/HOXB3/HOXB2/HOXB1/SOCS7/NEUROD2/HAP1/KAT2A/NAGLU/SSTR2/NEUROD1/SSTR1/C…	121
BP	GO:0099643	signal release from synapse	121/9420	150/17913	5.94e-13	2.29e-11	PSEN1/TRIM9/VPS18/RAB5A/DRD1/PREPL/NRXN1/SLC5A7/OTOF/STXBP1/NCS1/CACNA1B/HTR2A/GAD2/CACNB2/DNAJC5/HRH3/SNPH/SLC32A1/RIMS4/RIMS2/RIMS1/STX3/SYT9/PNKD/BACE1/DRD2/PPFIA4/DVL1/SLC30A1/ATP2A2/P2RX7/RAB3GAP1/GRIK5/CALM3/NAPA/PPFIA3/PRKCG/BRSK1/TSPOAP1/RHOT1/NF1/GIT1/DOC2B/SYNJ1/P2RX1/VAMP2/ADORA2B/FBXL20/CPLX3/CADPS/ERC2/CACNA1D/CSPG5/SYN2/WNT7A/DTNBP1/GRM4/BAIAP3/PRKCB/DOC2A/PRRT2/PPT1/STX1B/STX1A/RIM…	121
BP	GO:0018105	peptidyl-serine phosphorylation	174/9420	231/17913	7.13e-13	2.72e-11	CNKSR3/RPS6KA5/DYRK1A/CSNK1G1/PLCL2/TTBK2/TSSK4/DRD1/PINK1/PRKCE/NCK2/UCN/ROCK2/MAPKAP1/DCLK1/OPRD1/RASSF2/CSNK2A1/SRC/TOP1/STK4/ANGPT1/CAB39/PRKDC/TNKS1BP1/HIPK3/ARRB1/ATM/ATP2B4/MAPKAPK2/MARK1/SMYD3/MAD2L2/MTOR/PRKCZ/MIF/OSM/LIF/CHEK2/NOS1/PLCL1/ULK1/FNIP2/TERF2IP/MAP4K1/MAP3K10/HIPK4/SPTBN4/TGFB1/PRKD2/BAX/HRC/IL11/GGNBP2/CDK5R1/INPP5K/ARRB2/AURKB/MAPK7/CSF3/TLK2/ERN1/CSNK1D/RPTOR/PRKCA/CCNB1/…	174
BP	GO:0097479	synaptic vesicle localization	112/9420	137/17913	7.81e-13	2.95e-11	SPG11/PSEN1/TRIM9/VPS18/RAB5A/AP3B1/DRD1/PINK1/PREPL/OTOF/STXBP1/NCS1/HTR2A/PCDH17/CACNB2/SYNDIG1/DNAJC5/SNPH/RIMS4/RIMS2/RIMS1/STX3/SYT9/BACE1/DRD2/MAP2/DVL1/ATP2A2/P2RX7/RAB3GAP1/GRIK5/BLOC1S3/CALM3/NAPA/PPFIA3/PRKCG/BRSK1/GIT1/DOC2B/SYNJ1/P2RX1/SLC2A4/NLGN2/VAMP2/ADORA2B/FBXL20/AP3B2/CPLX3/CTNNB1/CADPS/ERC2/CACNA1D/CSPG5/SYN2/WNT7A/BLOC1S5/DTNBP1/CDH2/PRKCB/DOC2A/PRRT2/STX1B/STX1A/RIMS3/CTBP2/…	112
BP	GO:0007269	neurotransmitter secretion	120/9420	149/17913	9.18e-13	3.44e-11	PSEN1/TRIM9/VPS18/RAB5A/DRD1/PREPL/NRXN1/SLC5A7/OTOF/STXBP1/NCS1/CACNA1B/HTR2A/GAD2/CACNB2/DNAJC5/HRH3/SNPH/SLC32A1/RIMS4/RIMS2/RIMS1/STX3/SYT9/PNKD/BACE1/DRD2/PPFIA4/DVL1/SLC30A1/ATP2A2/P2RX7/RAB3GAP1/GRIK5/CALM3/NAPA/PPFIA3/PRKCG/BRSK1/TSPOAP1/RHOT1/NF1/GIT1/DOC2B/SYNJ1/P2RX1/VAMP2/ADORA2B/FBXL20/CPLX3/CADPS/ERC2/CACNA1D/CSPG5/SYN2/WNT7A/DTNBP1/GRM4/BAIAP3/PRKCB/DOC2A/PRRT2/PPT1/STX1B/STX1A/RIM…	120
BP	GO:0021915	neural tube development	124/9420	155/17913	9.52e-13	3.53e-11	MTHFD1L/PSEN1/ZFP36L1/MTHFD1/HIF1A/DACT1/BMP4/ALDH1A2/FOXB1/SPINT1/EPHA2/SALL2/PAX7/SEMA4C/IFT172/GRHL3/SOX11/LHX2/ABL1/TSC1/ARID1A/PHACTR4/OVOL2/BMP7/ARL13B/IFT52/STK4/SALL4/GRHL2/FZD6/CTHRC1/SOX17/AMBRA1/TRAF6/C2CD3/FOLR1/DCHS1/ADM/TGFB2/MTHFR/HES3/HES5/SKI/DVL1/PROX1/PLXNA2/KDM2B/TMED2/GLI2/RPGRIP1L/EN1/SPINT2/TGFB1/VASP/ARHGAP35/TEAD2/ZEB2/FUZ/MKS1/NF1/PFN1/DVL2/TMEM107/LRP2/RARA/KAT2A/FZD2/F…	124
BP	GO:0002064	epithelial cell development	153/9420	199/17913	9.91e-13	3.64e-11	EZR/AFDN/DACT2/DLL1/HIF1A/ARID4A/BMP4/ONECUT1/MYO1E/FRMD6/EPHA2/FEM1B/F2RL1/HRH2/SLC9A4/SLC4A5/SIX3/FOSL2/SDC1/ROCK2/CLIC4/ENG/RAPGEF1/SFN/KDF1/FNDC3A/JAG1/INSM1/NKX2-2/SOX18/TBC1D20/PPP1R16B/HNF4A/GRHL2/MYO7A/PDE2A/IHH/SIDT2/EXPH5/PGR/ABI2/PROX1/RILPL2/RILPL1/RAPGEF2/FOXC2/TFCP2L1/EPB41L5/CDH5/E2F4/HYDIN/NPHS1/SIPA1L3/SPINT2/GSK3A/GPR4/VEZF1/PAFAH1B1/HOXB13/RARA/PECAM1/FASN/FOXJ1/SLC9A3R1/SOX9/M…	153
BP	GO:0016358	dendrite development	164/9420	216/17913	1.02e-12	3.7e-11	ARID1B/PSEN1/SIPA1L1/NEDD4/ADAM10/ARF6/NFATC4/PARP6/TLX2/STRN/CDC42/NCK2/EPHB2/CTNNA2/ACTR2/ALK/KIDINS220/DAB2IP/NSMF/ANAPC2/GRIN1/FARP1/RAP2A/SLITRK5/DCLK1/BTBD3/CAMK1D/ABI1/NRP1/ITGB1/LZTS3/SS18L1/BMP7/SLC12A5/ZMYND8/PREX1/SDC2/MATN2/PREX2/ASAP1/ARC/ADGRB3/DOCK10/EPHA4/LRP4/CAPRIN1/OBSL1/MAP6/SRGAP2/MAP2/MARK1/DNM3/MTOR/KLF7/RERE/DVL1/ABI2/CAMSAP2/TRAK2/YWHAH/CRKL/CUX2/RAPGEF2/KIAA0319/FBXO31/A…	164
BP	GO:0032386	regulation of intracellular transport	279/9420	400/17913	1.19e-12	4.27e-11	PCNT/EZR/CTDSPL2/PSEN1/TMEM30B/PPM1A/BMP4/NEDD4/ANXA2/OAZ2/VPS18/RAB5A/RNF31/SMAD3/MAP2K1/DRD1/HTRA2/PINK1/PREPL/GCC2/REEP1/DNAJC27/LDLRAP1/STXBP1/NCS1/NUP214/ABCA2/SFN/XPO4/NUP58/FGR/HTR2A/LCP1/CACNB2/PRNP/MAVS/TBC1D20/MYLK2/TM9SF4/EDEM2/SRC/HPCA/PKIG/RIMS4/KCNB1/PTPN1/UBR5/ANGPT1/PKIA/LYN/RNF139/MAPK15/MFF/MYBPC3/ARHGAP1/ATG13/PRR5L/NUMA1/SYT9/SORL1/BACE1/ZPR1/DRD2/MTMR2/BARD1/RAB29/MAP2/FZD5/N…	279
BP	GO:0060828	regulation of canonical Wnt signaling pathway	194/9420	264/17913	1.94e-12	6.93e-11	PSMC1/PSEN1/PPM1A/DACT1/GREM1/CHD8/PSMB11/SMAD3/ZBED3/APC/MCC/DAB2IP/RAPGEF1/LATS2/FGF9/AMER2/FOXO1/BAMBI/PTPRU/BMP2/GID8/PSMA7/PSMF1/SRC/STK4/SULF2/TMEM64/UBR5/FZD6/CTHRC1/PSMD1/SOX17/SNAI2/CUL3/CTNND1/LRP4/TMEM198/LGR4/WNT11/FOLR1/USP47/DKK3/IGFBP2/YAP1/DRAXIN/MAD2L2/DVL1/TNN/FZD7/ASPM/KLHL12/LGR6/KREMEN1/ZNRF3/PSMD9/JADE1/CYLD/NKD1/CDH3/PSMD8/PSMC4/GSK3A/APOE/DACT3/RUVBL2/TRPM4/FUZ/MKS1/NLE1/P…	194
BP	GO:0051650	establishment of vesicle localization	187/9420	253/17913	2.01e-12	7.1e-11	SPG11/PSEN1/CNIH1/MYO5A/ANKRD28/TRIM9/SNAP23/VPS18/RAB5A/AP3B1/DRD1/PINK1/TGFA/PREPL/PREB/OTOF/PPP6C/STXBP1/GOLGA2/NCS1/SEC16A/HTR2A/CACNB2/PEF1/DNAJC5/SNPH/TBC1D20/KIF3B/RIMS4/RIMS2/SYBU/FAM91A1/TRAPPC9/MAPK15/RIMS1/STX3/CUL3/MYO7A/FOLR1/SYT9/BACE1/DRD2/MAP2/CNIH3/F5/KIF1B/PRKCZ/DVL1/SEC16B/KLHL12/ATP2A2/P2RX7/TMED2/TRAPPC2L/CLASP1/BBS2/CDH3/ACTN4/RAB3GAP1/GRIK5/BLOC1S3/TRAPPC6A/CALM3/NAPA/PPFIA…	187
BP	GO:0099003	vesicle-mediated transport in synapse	136/9420	174/17913	2.04e-12	7.16e-11	SPG11/STON2/NUMB/PSEN1/TRIM9/ARF6/VPS18/RAB5A/AP3B1/DRD1/PINK1/PREPL/OTOF/DENND1A/STXBP1/DNM1/NCS1/EFNB2/HTR2A/CACNB2/DNAJC5/SNPH/HPCA/RIMS4/RIMS2/ARC/RIMS1/STX3/SYT9/BACE1/DRD2/MAP2/VAMP4/CLSTN1/DVL1/STX6/ATP2A2/P2RX7/RAB3GAP1/GRIK5/BLOC1S3/CALM3/NAPA/PPFIA3/SLC17A7/PRKCG/AP2B1/GIT1/DOC2B/SYNJ1/P2RX1/SLC2A4/VAMP2/ADORA2B/FBXL20/ITGB3/ITSN1/AP3B2/CPLX3/CTNNB1/CADPS/ERC2/CACNA1D/CSPG5/GRIP2/WNT7A/…	136
BP	GO:0031331	positive regulation of cellular catabolic process	242/9420	341/17913	2.11e-12	7.32e-11	SNX9/EZR/PSMC1/SPTLC2/ESRRB/PSEN1/ZFP36L1/HIF1A/DACT1/VPS13C/EIF2AK4/METTL3/PIAS1/HK2/MUL1/PINK1/ZFP36L2/SOCS5/HNRNPR/TRIB2/ROCK2/DAB2IP/LRSAM1/ENDOG/TSC1/GPSM1/IRS2/FOXO1/HTR2A/SESN2/PFKFB3/PIP4K2A/YTHDF2/PUM1/TP53INP2/EDEM2/PTPN1/TP53INP1/MTDH/YTHDF3/RNF139/TRIB1/AGO2/PTK2/HSF1/IRS1/PACSIN3/AMBRA1/PRR5L/UVRAG/DNAJB2/RUFY4/APOA5/ATM/BTG2/PFKFB2/RAB3GAP2/VPS13D/TNFRSF1B/MFN2/DVL1/RC3H1/RNF185/HSP…	242
BP	GO:0045216	cell-cell junction organization	105/9420	128/17913	2.67e-12	9.18e-11	RUNX1/AFDN/TGFB3/MPP5/PRKCH/TLN2/EPHA2/SMAD3/F2RL1/F2R/APC/STRN/ROCK2/PARD3/MPP7/SNAI1/PARD6B/MTDH/GRHL2/SNAI2/WNT11/PLEKHA7/GPBAR1/NECTIN1/NFASC/TGFB2/FZD5/NF2/TRPV4/KIFC3/CDH5/CBFB/PARD6A/MARVELD3/LSR/ACTN4/TGFB1/CD177/LIM2/PKP4/MYO1C/NLGN2/FLCN/XIRP2/GJD3/JUP/CNTNAP1/GJC1/TBCD/FBF1/SDK2/PRKCA/OCLN/MARVELD2/TJP1/LIMS2/PDCD6IP/DSP/TNF/SRF/PARD6G/DSG1/ROCK1/EPB41L3/CLDN6/FSCN1/SDK1/CLDN19/IKBKB/F…	105
BP	GO:0060537	muscle tissue development	273/9420	392/17913	2.73e-12	9.33e-11	S100B/DLL1/BMP4/ALDH1A2/TPM1/SAV1/DLL4/GREM1/PAX7/SMAD3/HOMER1/SLC8A1/FOXN2/BMP10/OSR1/SOX11/ENG/TSC1/GTF3C5/NOTCH1/RXRA/EFNB2/ARID1A/POU4F1/SLC9A1/FGF9/ITGB1/NEBL/ITGA8/SVIL/BMP2/BMP7/MYLK2/CCM2L/JPH2/EYA2/CHRND/ZFPM2/MSC/CHD7/SOX17/DNER/SCX/FOXH1/COL19A1/MYBPC3/OBSL1/WT1/IHH/SOX6/MYOD1/BCL9L/IGFBP5/YAP1/ERBB4/MYOG/BTG2/TGFB2/HLX/HNRNPU/ZBTB18/NPPA/MTOR/CREB1/UBE4B/SKI/CENPF/PROX1/FZD7/TNNI1/TNN…	273
BP	GO:0035023	regulation of Rho protein signal transduction	102/9420	124/17913	3.92e-12	1.33e-10	PLEKHG1/TIAM2/PLEKHG3/SOS2/ARHGEF19/ARHGEF40/F2RL1/F2R/ROBO1/SOS1/ITSN2/SCAI/ABL1/VAV2/ARHGEF7/FARP1/SPATA13/NRP1/ITGB1/NET1/PREX1/ABRA/PREX2/GPR55/CUL3/ARRB1/ARHGEF17/ARHGEF12/APOA1/APOC3/ARHGAP42/MYOC/PLEKHG5/ARHGEF16/ABL2/ALS2/ADGRG1/PLEKHG4/PLEKHG2/ARHGEF1/APOE/ARHGAP35/EPS8L1/TNFAIP1/ABR/ARHGEF15/FLCN/ITGA3/ARHGDIA/ITSN1/ARHGEF28/CCDC125/TRIO/AKAP13/RASGRF1/COL3A1/ARHGEF4/ARHGEF3/RAF1/FGD5/F…	102
BP	GO:0072659	protein localization to plasma membrane	176/9420	237/17913	4.49e-12	1.51e-10	EZR/AFDN/TTC7B/ZDHHC22/NUMB/VTI1B/MPP5/AKAP5/PRKCH/EXOC5/MYO5A/ARF6/EPHA2/MMP14/KCNIP3/PKDCC/PRKCE/RHOQ/TTC7A/SPTBN1/EPHB2/TMEM150A/EHD3/RAB10/EFR3B/ROCK2/LDLRAP1/STXBP1/SEC16A/RAP2A/ITGB1/GPR158/CACNB2/EPHA3/ARFRP1/LAMA5/BCL2L1/KCNB1/KCNB2/EFR3A/STX3/ACSL3/DCHS1/VIL1/KCNJ11/SCN3B/ABCA12/NFASC/VAMP3/ARHGEF16/PRKCZ/PPP2R5A/RILPL2/RILPL1/TMED2/RAPGEF2/ATP2C2/BBS2/VPS4A/PLEKHF1/CLIP3/LYPD1/AKT2/SPTB…	176
BP	GO:0051961	negative regulation of nervous system development	209/9420	290/17913	6.41e-12	2.13e-10	DLL1/PSEN1/PRTG/ARF6/EIF2AK4/ROBO2/NFATC4/MAP4K4/TLX2/SIX3/RTN4/EPHB2/SOX11/LHX2/TSC1/NOTCH1/EFNB2/JAG1/NRP1/NKX2-2/BMP7/CBFA2T2/STMN2/ITM2C/ZHX2/ASAP1/PTK2/CNTF/RTN4RL2/EPHA4/LRP4/F2/CTDSP1/DENND5A/SORL1/THY1/DDX6/DIXDC1/MTMR2/ERBB4/CNTN2/RAB29/SRGAP2/MAP2/DNM3/DRAXIN/DISP3/HES5/SKI/TNN/TNR/ASPM/TRAK2/GPR37L1/YWHAH/EIF4ENIF1/INPP5J/KREMEN1/TRPV4/RNF10/DTX1/RAPGEF2/POU4F2/TLR2/KIAA0319/IRX3/MT3/C…	209
BP	GO:0032147	activation of protein kinase activity	217/9420	303/17913	6.97e-12	2.3e-10	MAS1/MAP3K4/TGFB3/PSEN1/MAP3K9/BMP4/THBS1/GREM1/ADCY4/MAP2K1/HACD3/F2R/ADRA2B/MUL1/PINK1/TGFA/MAP4K3/CCDC88A/ALK/UCN/ADCY3/KIDINS220/DAB2IP/MAPKAP1/ABL1/RAPGEF1/MAP3K6/MAP3K8/BMP2/ANGPT4/TPX2/SRC/PTPN1/ADNP/ANGPT1/MOS/CAB39/ADCY8/ZFP91/MADD/TRAF6/WNT11/ARRB1/SLC11A1/DRD2/ADORA1/MAPKAPK2/TGFB2/MTOR/PRKCZ/PTPRC/KIF14/CRKL/MAPKAPK5/ERP29/PTPN11/P2RX7/PDGFC/MLKL/NOD2/ADCY7/MT3/MAP4K1/MAP3K10/C5AR1/TO…	217
BP	GO:1902275	regulation of chromatin organization	129/9420	165/17913	7.28e-12	2.38e-10	RPS6KA5/SNW1/RTF1/PADI2/PAX7/PINK1/KDM1A/KDM3A/UCN/CDK9/SET/MPHOSPH8/GATA3/CTCFL/DNMT3B/ZNF335/UBR5/SNAI2/TRIP12/PARP10/SPI1/ARRB1/CTR9/KMT2A/ATM/KDM4D/HNRNPU/MTHFR/SKI/NOC2L/SMARCB1/MORC2/LIF/SART3/NOS1/SETD7/BRD7/CTCF/KMT2B/PAF1/TGFB1/DMRTC2/PAXBP1/PRKD2/RUVBL2/RIF1/ZNF274/TRIM28/SUPT6H/MYOCD/SREBF1/FLCN/KAT7/MLLT6/KAT2A/TLK1/TLK2/WBP2/CCNB1/NIPBL/SIN3A/PRKD1/IWS1/CTNNB1/TADA3/SETD5/GATA2/JARID…	129
BP	GO:0007266	Rho protein signal transduction	125/9420	159/17913	7.64e-12	2.47e-10	PLEKHG1/TIAM2/SYNJ2BP/PLEKHG3/SOS2/ARHGEF19/ARHGEF40/HACD3/F2RL1/F2R/ROBO1/RTKN/SOS1/ITSN2/ROCK2/SCAI/ABL1/CNKSR1/VAV2/ARHGEF7/FARP1/SPATA13/PHACTR4/NRP1/ITGB1/NET1/PREX1/ABRA/PREX2/GPR55/CUL3/ARHGAP1/ARRB1/ARHGEF17/ARHGEF12/APOA1/APOC3/ARHGAP42/MYOC/PLEKHG5/ARHGEF16/ABL2/ALS2/CDH13/ADGRG1/PLEKHG4/PLEKHG2/ARHGEF1/APOE/ARHGAP35/EPS8L1/TNFAIP1/ABR/ARHGEF15/FLCN/ITGA3/NGFR/PECAM1/ARHGDIA/ITSN1/ARHGE…	125
BP	GO:0051090	regulation of DNA-binding transcription factor activity	294/9420	429/17913	8.05e-12	2.59e-10	PRMT2/RPS6KA5/ESR2/PRKCH/SAV1/CAPN3/EIF2AK4/GREM1/RNF31/TSSK4/SMAD3/JMY/IL18R1/IL18RAP/PINK1/KDM1A/ID3/ANXA4/ALK/DAB2IP/NR0B2/POU4F1/COMMD6/PRKCQ/TAF3/CAMK1D/OPRD1/NKX2-2/FOXA2/PRNP/MAVS/BMP7/RBCK1/FOXS1/HCK/COMMD7/TRIM62/CD40/PTGIS/MTDH/FZD6/ABRA/TRIB1/ADCY8/TRAPPC9/PARP10/TONSL/FOXH1/LRRC14/TRAF6/CAT/ARRB1/STK36/RNF25/RAB7B/IL10/TNFSF18/MAD2L2/PEX14/CTNNBIP1/PRKCZ/TNFRSF4/DHX9/PROX1/TRAF5/SMARC…	294
BP	GO:0048736	appendage development	136/9420	176/17913	9.36e-12	2.96e-10	PSEN1/SMOC1/BMP4/ALDH1A2/KAT2B/GREM1/FMN1/ZNF219/AFF3/ECE1/PKDCC/IFT172/OSR1/SOX11/RC3H2/KDF1/FGF9/FREM2/BMP7/RSPO4/IFT52/SALL4/OSR2/GRHL2/FZD6/RSPO2/RDH10/ASPH/CHD7/IMPAD1/SCX/LRP4/ALX4/C2CD3/IHH/ZBTB16/DYNC2H1/TGFB2/PRRX1/SKI/BMPR2/FLVCR1/PLXNA2/KREMEN1/ZNRF3/TBX5/TBX3/PRKAB1/TMEM231/SALL1/GLI2/RPGRIP1L/EN1/MEGF8/BAX/MKS1/TBX4/TBX2/FOXN1/TMEM107/MED1/RARA/KAT2A/WNT3/ITGA6/SP9/ITGB4/SOX9/HOXD10/…	136
BP	GO:0060173	limb development	136/9420	176/17913	9.36e-12	2.96e-10	PSEN1/SMOC1/BMP4/ALDH1A2/KAT2B/GREM1/FMN1/ZNF219/AFF3/ECE1/PKDCC/IFT172/OSR1/SOX11/RC3H2/KDF1/FGF9/FREM2/BMP7/RSPO4/IFT52/SALL4/OSR2/GRHL2/FZD6/RSPO2/RDH10/ASPH/CHD7/IMPAD1/SCX/LRP4/ALX4/C2CD3/IHH/ZBTB16/DYNC2H1/TGFB2/PRRX1/SKI/BMPR2/FLVCR1/PLXNA2/KREMEN1/ZNRF3/TBX5/TBX3/PRKAB1/TMEM231/SALL1/GLI2/RPGRIP1L/EN1/MEGF8/BAX/MKS1/TBX4/TBX2/FOXN1/TMEM107/MED1/RARA/KAT2A/WNT3/ITGA6/SP9/ITGB4/SOX9/HOXD10/…	136
BP	GO:0007517	muscle organ development	278/9420	403/17913	9.54e-12	2.99e-10	S100B/DLL1/BMP4/TCF12/TPM1/ZNF609/SAV1/CAPN3/DLL4/GREM1/PAX7/ITGA11/SMAD3/HOMER1/FOXN2/ID3/BMP10/TCF23/SOX11/ENG/ASS1/GTF3C5/NOTCH1/RXRA/EFNB2/POU4F1/FGF9/SVIL/MKX/BMP2/LAMA5/TCF15/MYLK2/CCM2L/JPH2/CHRND/ZFPM2/JPH1/MSC/CHD7/SOX17/DNER/ADGRB1/SCX/FOXH1/COL19A1/CNTF/PAX3/MYBPC3/ALX4/WT1/SPEG/SOX6/MYOD1/USP2/BCL9L/TAGLN/YAP1/ERBB4/MYOG/BTG2/TGFB2/HLX/DISP1/ZBTB18/MTOR/CREB1/UBE4B/SKI/CENPF/PROX1/FZD…	278
BP	GO:0018212	peptidyl-tyrosine modification	245/9420	349/17913	9.75e-12	3.03e-10	FGFR1OP/PSEN1/DYRK1A/EHD4/TYRO3/LTK/GREM1/EPHA2/MAP2K1/THBS4/MERTK/TGFA/PKDCC/PRKCE/SOCS5/EFEMP1/EPHA8/NCK2/TTL/EPHB2/ALK/ADAM17/ABL1/FLT3/FLT1/FGR/HTR2A/ABI1/NRP1/PRNP/ZGPAT/EPHA3/SRMS/PTK6/CASS4/ANGPT4/LCK/HCK/SRC/CD40/PTPN1/ADNP/EPHA6/ANGPT1/LYN/PTK2/HSF1/CNTF/EPHA4/PTPRJ/LRP4/BDNF/STK16/WEE1/THY1/PDGFD/ERBB4/ADORA1/DSTYK/TNFSF18/MTOR/ERRFI1/HES5/PRKCZ/TNFRSF18/ABI2/ABL2/PTPRC/MIF/OSM/LIF/NF2/…	245
BP	GO:0060541	respiratory system development	147/9420	193/17913	9.94e-12	3.06e-10	TGFB3/SIM2/BMP4/ALDH1A2/SAV1/MMP14/MAP2K1/LOXL3/PKDCC/EPAS1/SOX11/RC3H2/ASS1/ADAMTSL2/FGF9/LAMA5/ASXL1/GRHL2/ZFPM2/RSPO2/AARD/RDH10/MSC/CHD7/WT1/WNT11/IGFBP5/PGR/ABCA12/YAP1/DISP1/CREB1/ERRFI1/SKI/BMPR2/PROX1/HSD11B1/LIF/TBX5/HHIP/FBXW7/DNAAF1/CRISPLD2/FOXF1/GLI2/RPGRIP1L/ESRP2/SMPD3/ATXN1L/HYDIN/CIC/GNG8/RCN3/TBX4/MYOCD/SREBF1/ITGA3/RARA/CCDC40/SP3/JMJD6/FOXJ1/SOX9/FGF18/FGF10/ALDH1A3/STRA6/NKX2…	147
BP	GO:0018108	peptidyl-tyrosine phosphorylation	243/9420	346/17913	1.1e-11	3.37e-10	FGFR1OP/PSEN1/DYRK1A/EHD4/TYRO3/LTK/GREM1/EPHA2/MAP2K1/THBS4/MERTK/TGFA/PKDCC/PRKCE/SOCS5/EFEMP1/EPHA8/NCK2/EPHB2/ALK/ADAM17/ABL1/FLT3/FLT1/FGR/HTR2A/ABI1/NRP1/PRNP/ZGPAT/EPHA3/SRMS/PTK6/CASS4/ANGPT4/LCK/HCK/SRC/CD40/PTPN1/ADNP/EPHA6/ANGPT1/LYN/PTK2/HSF1/CNTF/EPHA4/PTPRJ/LRP4/BDNF/STK16/WEE1/THY1/PDGFD/ERBB4/ADORA1/DSTYK/TNFSF18/MTOR/ERRFI1/HES5/PRKCZ/TNFRSF18/ABI2/ABL2/PTPRC/MIF/OSM/LIF/NF2/SH2B…	243
BP	GO:0048813	dendrite morphogenesis	106/9420	131/17913	1.12e-11	3.4e-10	SIPA1L1/NEDD4/ADAM10/NFATC4/PARP6/TLX2/CDC42/EPHB2/CTNNA2/ACTR2/KIDINS220/NSMF/ANAPC2/GRIN1/FARP1/RAP2A/SLITRK5/DCLK1/BTBD3/ABI1/NRP1/ITGB1/LZTS3/SDC2/PREX2/ARC/ADGRB3/DOCK10/EPHA4/LRP4/CAPRIN1/OBSL1/MAP6/MAP2/DNM3/KLF7/RERE/DVL1/ABI2/TRAK2/YWHAH/CUX2/RAPGEF2/FBXO31/ANKRD27/ARHGAP33/SHANK1/CDK5R1/SARM1/PAFAH1B1/MINK1/DLG4/SRCIN1/BAIAP2/CTNND2/UBE3A/CHRNA7/GORASP1/TRAK1/WNT7A/DTNBP1/CUL7/NGEF/EEF2…	106
BP	GO:0007015	actin filament organization	230/9420	325/17913	1.17e-11	3.51e-10	SNX9/EZR/TGFB3/ACTN1/SPTB/TMOD2/CGNL1/TPM1/ARF6/SPTBN5/FMN1/CORO2B/SMAD3/JMY/F2RL1/IQGAP2/ALMS1/ADD2/PLEKHH2/PRKCE/CDC42/WNT4/SPTBN1/NCK2/CAPG/CTNNA2/ASAP3/ACTR2/ARHGAP25/ROCK2/SPTAN1/ABL1/TSC1/SLC9A1/WASF2/LCP1/ABI1/NRP1/NEBL/MSRB2/FAM171A1/DSTN/HCK/SRC/PREX1/ARFGEF1/CUL3/TTC17/WNT11/ARRB1/FCHSD2/ARAP1/INPPL1/VIL1/USH1C/APOA1/MYOC/MAD2L2/MTOR/ABI2/PROX1/LMOD1/TNNT2/NF2/TRPV4/PXN/CIT/RHOF/HIP1R/M…	230
BP	GO:0007369	gastrulation	137/9420	178/17913	1.32e-11	3.94e-10	BMP4/RTF1/EPHA2/MMP14/SMAD3/TLX2/SIX2/IL1RN/ATOH8/OSR1/SYF2/CRB2/COL5A1/COL4A2/ARID1A/SUPT20H/KIF16B/ITGB1/ITGA8/FOXA2/ARFRP1/BMP7/TGIF2/HNF4A/MMP9/EYA2/SNAI1/EXT1/SOX17/SCX/CUL3/APLNR/EXT2/ELF5/WNT11/CTR9/PHLDB1/APOA1/FN1/IL10/MIXL1/DVL1/ZBTB17/BMPR2/FZD7/LAMB3/NF2/SMAD1/FOXF1/FOXC2/CLASP1/MMP2/EPB41L5/MMP15/PAF1/MEGF8/ACVR2A/LHX1/HNF1B/ACVR1/VTN/DVL2/KDM6B/COL8A1/MAPK7/ITGA3/WNT3/ITGB3/ITGB4/PR…	137
BP	GO:0043406	positive regulation of MAP kinase activity	183/9420	250/17913	1.45e-11	4.29e-10	MAP3K4/TGFB3/PSEN1/MAP3K9/BMP4/THBS1/AJUBA/MAP2K1/HACD3/F2R/ROBO1/ADRA2B/MUL1/TGFA/MAP4K3/ALK/KIDINS220/DAB2IP/RAPGEF1/MAP3K6/FLT3/FLT1/HTR2A/FZD8/MAP3K8/BMP2/SRC/CD40/PTPN1/MOS/EPHA4/MADD/TRAF6/ARRB1/ADORA1/MAPKAPK2/FZD5/PTPRC/MIF/CRKL/MAPKAPK5/ERP29/PTPN11/TAOK3/P2RX7/FZD10/MLKL/NOD2/MAP4K1/MAP3K10/TGFB1/C5AR1/ZEB2/TAOK1/CRK/DVL2/PIK3R6/PIK3R5/UBB/ADORA2B/MAP2K3/ERBB2/MAP3K14/MAP3K3/ERN1/PDE6G/…	183
BP	GO:0060485	mesenchyme development	188/9420	258/17913	1.49e-11	4.4e-10	TGFB3/ZFP36L1/HIF1A/BMP4/NEDD4/ALDH1A2/GREM1/ROBO2/SMAD3/ROBO1/LOXL3/SIX2/WNT4/RTN4/OSR1/SOX11/DAB2IP/CRB2/ENG/NOTCH1/OLFM1/FGF9/JAG1/PHACTR4/NRP1/BAMBI/OVOL2/FOXA2/BMP2/PEF1/EPHA3/GATA5/LAMA5/BMP7/TCF15/FAM83D/TRIM62/SNAI1/ZFPM2/RDH10/SNAI2/MYC/SCX/FOXH1/WT1/WNT11/FOLR1/WNT10A/DCHS1/BCL9L/PHLDB1/FN1/YAP1/ERBB4/TGFB2/MAD2L2/MTOR/NRP2/BMPR2/KLHL12/CORO1C/TBX5/EDNRA/FOXF1/FOXC2/CLASP1/EPB41L5/HPN/D…	188
BP	GO:0043410	positive regulation of MAPK cascade	335/9420	499/17913	1.65e-11	4.81e-10	AKAP12/OPRM1/MAP3K4/TGFB3/PSEN1/MAP3K9/BMP4/THBS1/AJUBA/MAP2K1/HACD3/F2RL1/F2R/ROBO1/PLA2G2A/ADRA2B/PLA2G5/SEMA4C/MUL1/TGFA/XDH/MAP4K3/PRKCE/EPHA8/SH3RF3/ALK/DNAJC27/ROCK2/KIDINS220/DAB2IP/ABL1/RAPGEF1/CARD9/NOTCH1/FGF9/MAP3K6/FLT3/FLT1/HTR2A/PLCB1/NRP1/FZD8/MAP3K8/RASSF2/BMP2/HCRTR1/SRC/CD40/PTPN1/DOK5/GDF6/ANGPT1/GPR55/MOS/OPRK1/RB1CC1/EPHA4/PTPRJ/MADD/MAPK8IP1/TRAF6/ARRB1/DRD2/ERBB4/ADORA1/KIS…	335
BP	GO:1903522	regulation of blood circulation	209/9420	292/17913	1.86e-11	5.37e-10	SLC8A3/GCH1/TPM1/RYR3/HSPB7/HCN4/F2RL1/F2R/HRH2/KCNN2/KCNIP3/ADRA2B/ECE1/SLC8A1/EPAS1/CALM2/BMP10/EHD3/UCN/KCNK3/DBH/CACNA1B/SLC9A1/HTR2A/PTAFR/CELF2/CACNB2/SNTA1/KCNK15/NPPC/ASPH/TMEM65/SMTNL1/DES/KCNE3/STIM1/ADM/KCNJ11/SCN3B/SCN2B/SCN4B/FXYD6/FXYD2/DRD2/ARHGAP42/ADORA1/ATP2B4/TGFB2/NPPA/RNF207/BMPR2/CACNA1S/TNNT2/FOXN4/NOS1/ATP2A2/P2RX4/FGA/FGG/IRX5/SCN1B/FXYD3/FXYD1/KCNK6/RYR1/SPTBN4/GSK3A/ATP…	209
BP	GO:0031098	stress-activated protein kinase signaling cascade	200/9420	278/17913	2.36e-11	6.8e-10	EZR/MAP3K4/MAP3K9/ZFP36L1/DACT1/MAP2K1/HACD3/F2RL1/SEMA4C/MAP4K4/MUL1/PINK1/XDH/MAP4K3/SH3RF3/DAB2IP/SH2D3C/RAPGEF1/CARD9/RAP2A/TNFRSF19/MAP3K6/FOXO1/PLCB1/FZD8/MAP3K8/ZMYND11/RASSF2/BMP2/SIRPA/PTPN1/GDF6/LYN/OPRK1/RB1CC1/TRIB1/MYC/EPHA4/MAPK8IP1/TRAF6/HIPK3/MAPKAPK2/TGFB2/AIDA/FZD5/FZD7/CRKL/TRPV4/TAOK3/FZD10/MLKL/CYLD/NOD2/MARVELD3/NPHS1/MAP4K1/ZFP36/MAP3K10/ZEB2/EMC10/CDC42EP5/TRAF4/TAOK1/SERP…	200
BP	GO:0001838	embryonic epithelial tube formation	98/9420	120/17913	2.39e-11	6.8e-10	MTHFD1L/MTHFD1/HIF1A/BMP4/SPINT1/GREM1/SEMA4C/WNT4/PAX8/IFT172/GRHL3/OSR1/SOX11/LHX2/ABL1/TSC1/ARID1A/PHACTR4/GATA3/OVOL2/BMP7/IFT52/STK4/SALL4/GRHL2/FZD6/CTHRC1/TRAF6/FOLR1/ADM/TGFB2/MTHFR/HES5/SKI/KDM2B/TMED2/IRX3/SPINT2/TGFB1/VASP/ARHGAP35/TEAD2/ZEB2/FUZ/MKS1/HNF1B/PFN1/DVL2/LRP2/RARA/KAT2A/FZD2/SOX9/GDNF/IRX1/IRX2/TRIM71/CTNNB1/WNT5A/SETD2/IFT122/SOX4/PTK7/MIB1/SOX8/TSC2/IFT57/SUFU/PAX2/KIF20…	98
BP	GO:0051216	cartilage development	139/9420	182/17913	2.56e-11	7.25e-10	HIF1A/BMP4/GREM1/ZNF219/PAX7/SMAD3/PKDCC/SIX2/EFEMP1/BMP10/OSR1/FGF9/ZEB1/BMP2/BMP7/SULF2/SNAI1/GDF6/OSR2/NPPC/RSPO2/TRPS1/SULF1/IMPAD1/SNAI2/SCX/WNT11/CHRDL2/IHH/SOX6/ZBTB16/PRRX1/HES5/BMPR2/TRPV4/SATB2/SMAD1/GPLD1/GLG1/MAF/GLI2/BBS2/SMPD3/TGFB1/COL1A1/HOXB3/THRA/RARA/DLX2/SOX9/AXIN2/FGF18/MSX2/HOXD3/ADAMTS12/CHSY1/FRZB/ACAN/ADAMTS7/TRIP11/TGFBR2/CTNNB1/WNT5A/MUSTN1/POC1A/HYAL2/HYAL1/HYAL3/PTH1R…	139
BP	GO:0072507	divalent inorganic cation homeostasis	282/9420	412/17913	2.67e-11	7.5e-10	PSEN1/SLC8A3/SLC30A4/MYO5A/ANXA2/CAPN3/RMDN3/RYR3/JPH4/SMAD3/ERO1A/F2RL1/F2R/DRD1/CNNM4/ATP6V1B1/TMEM178A/SLC8A1/THADA/PRKCE/CALM2/IMMT/SLC30A3/KCNK3/SLC30A2/NCS1/ABL1/GRIN1/MICU2/GPR12/ATP7B/HTR2A/CACNB2/PRNP/HCRTR1/OPRL1/NTSR1/VAPB/LCK/TGM2/PLCG1/JPH2/CD40/CALB1/TMEM64/SLC30A8/JPH1/CHD7/LYN/ADCY8/MS4A1/P2RX3/APLNR/SLC39A13/F2/CCKBR/SLC11A1/ADM/THY1/DRD2/ADORA1/ATP2B4/KISS1/SLC41A1/AVPR1B/CD55/G…	282
BP	GO:0010721	negative regulation of cell development	224/9420	317/17913	2.74e-11	7.63e-10	DLL1/PSEN1/FBN1/PRTG/ARF6/EIF2AK4/RCC2/NFATC4/MAP4K4/TLX2/SIX3/RTN4/EPHB2/SOX11/LHX2/TSC1/NOTCH1/EFNB2/JAG1/NRP1/NKX2-2/BMP7/CBFA2T2/NPPC/STMN2/TTPA/ITM2C/ZHX2/ASAP1/PTK2/CNTF/RTN4RL2/EPHA4/LRP4/F2/CTDSP1/DENND5A/SORL1/THY1/DDX6/DIXDC1/ERBB4/CNTN2/RAB29/SRGAP2/MAP2/DNM3/DRAXIN/DISP3/HES5/SKI/TNN/TNR/ASPM/TRAK2/GPR37L1/YWHAH/EIF4ENIF1/INPP5J/KREMEN1/CORO1C/TRPV4/RNF10/DTX1/RAPGEF2/POU4F2/FBXW7/KIA…	224
BP	GO:0035148	tube formation	114/9420	144/17913	2.8e-11	7.67e-10	MTHFD1L/MTHFD1/HIF1A/BMP4/SPINT1/GREM1/SEMA4C/WNT4/EDAR/PAX8/ATOH8/IFT172/GRHL3/OSR1/SOX11/DAB2IP/LHX2/ABL1/TSC1/NOTCH1/ARID1A/PHACTR4/GATA3/OVOL2/BMP7/TGM2/IFT52/STK4/SALL4/GRHL2/FZD6/CTHRC1/TRAF6/FOLR1/ADM/TGFB2/MTHFR/HES5/SKI/PROX1/KDM2B/TMED2/IRX3/SPINT2/TGFB1/VASP/ARHGAP35/TEAD2/ZEB2/FUZ/MKS1/BCAS3/HNF1B/PFN1/DVL2/LRP2/RARA/KAT2A/FZD2/SOX9/FGF10/GDNF/IRX1/IRX2/DICER1/TRIM71/CTNNB1/WNT5A/SETD…	114
BP	GO:0061337	cardiac conduction	114/9420	144/17913	2.8e-11	7.67e-10	SLC8A3/RYR3/HCN4/KCNN2/KCNIP3/SLC8A1/CALM2/EHD3/KCNK3/SLC9A1/CACNB2/KCNK15/NPPC/ASPH/TMEM65/KCNE3/STIM1/KCNJ11/SCN3B/SCN2B/SCN4B/FXYD6/FXYD2/ATP2B4/NPPA/RNF207/CACNA1S/NOS1/ATP2A2/SCN1B/FXYD3/FXYD1/KCNK6/RYR1/SPTBN4/ATP1A3/DMPK/CALM3/SLC8A2/KCNJ14/HRC/TRPM4/CACNG7/CACNG8/CACNG6/KCNJ3/ATP2A3/ATP1B2/RANGRF/KCNJ12/CACNA1G/CACNB1/GJD3/JUP/GJC1/KCNJ2/CACNG5/CACNG4/CACNG1/KCNIP1/NKX2-5/PDE4D/BIN1/SCN5A…	114
BP	GO:0010770	positive regulation of cell morphogenesis involved in differentiation	110/9420	138/17913	2.81e-11	7.67e-10	NIN/ROBO2/PARP6/MAP2K1/ROBO1/CDC42/LIMS1/ACTR2/ABL1/ANAPC2/ARHGEF7/SLITRK1/OLFM4/NRP1/CDH4/CASS4/PREX1/ADNP/EPHA4/CAPRIN1/OBSL1/BDNF/APOA1/FN1/MYOC/BMPR2/CRKL/CUX2/POU4F2/FGA/FGG/FBXO31/IST1/ANKRD27/MEGF8/ZEB2/CRK/PAFAH1B1/C1QBP/TRPV2/NGFR/RND2/WNT3/MAPT/RAC3/ARHGDIA/BAIAP2/UNC13D/MAP1B/SEMA5A/NTRK3/CIB1/SEMA7A/ISLR2/TRAK1/TWF2/CSPG5/STK25/RREB1/NEDD9/CARMIL1/VEGFA/SRF/CUL7/METRN/TNFRSF12A/EEF2K/…	110
BP	GO:0071902	positive regulation of protein serine/threonine kinase activity	227/9420	322/17913	2.92e-11	7.87e-10	MAP3K4/TGFB3/PSEN1/MAP3K9/BMP4/THBS1/AJUBA/MAP2K1/HACD3/PARP16/F2R/ROBO1/ADRA2B/MUL1/TGFA/MAP4K3/CALM2/ALK/MAPRE3/ADAM17/KIDINS220/DAB2IP/RAPGEF1/MAP3K6/FLT3/FLT1/HTR2A/FZD8/MAP3K8/BMP2/SRC/STK4/CD40/PTPN1/MOS/CAB39/EPHA4/MADD/TRAF6/ARRB1/CDK5R2/ADORA1/ATP2B4/MAPKAPK2/FZD5/PROX1/ALS2/PTPRC/MIF/CRKL/MAPKAPK5/ERP29/PTPN11/TAOK3/P2RX7/FZD10/RAPGEF2/MLKL/NOD2/RALB/MAP4K1/MAP3K10/CCNT2/TGFB1/CALM3/C5A…	227
BP	GO:0007215	glutamate receptor signaling pathway	75/9420	87/17913	2.93e-11	7.87e-10	OPRM1/HOMER1/PINK1/EPHB2/GRIN1/PLCB1/PRNP/KCNB1/GRIK4/GRIA4/CNIH3/GRIA2/NECAB2/NETO2/CX3CL1/GRIK5/GRIN2D/SHANK1/CACNG7/CACNG8/CDK5R1/MINK1/DLG4/NLGN2/GRIN2C/RGS9/CACNG5/CACNG4/CPEB4/RASGRF1/TRPM1/SSTR1/GRM7/GRM2/GRM4/GRIK3/GRIN2A/CACNG3/CLN3/GRID1/ACTN2/GRM5/DLG2/CAPN1/CNIH2/NLGN3/DLG3/GRIA3/FMR1/LRRC7/TIAM1/NCSTN/DLG1/RELN/GRM3/CACNG2/GRIN2B/MAPK8IP2/SHANK3/GRID2/PPARGC1A/MEF2C/GRIA1/ADRB2/APP/G…	75
BP	GO:0014706	striated muscle tissue development	260/9420	376/17913	3.01e-11	8.04e-10	S100B/DLL1/BMP4/ALDH1A2/TPM1/SAV1/DLL4/GREM1/PAX7/SMAD3/HOMER1/SLC8A1/FOXN2/BMP10/SOX11/ENG/TSC1/GTF3C5/NOTCH1/RXRA/EFNB2/ARID1A/POU4F1/SLC9A1/FGF9/ITGB1/NEBL/SVIL/BMP2/BMP7/MYLK2/CCM2L/JPH2/EYA2/CHRND/ZFPM2/MSC/CHD7/SOX17/DNER/SCX/FOXH1/COL19A1/MYBPC3/OBSL1/WT1/SOX6/MYOD1/BCL9L/YAP1/ERBB4/MYOG/BTG2/TGFB2/HLX/HNRNPU/ZBTB18/NPPA/MTOR/CREB1/UBE4B/SKI/CENPF/PROX1/FZD7/TNNI1/TNNT2/MYO18B/TBX5/TBX3/P2…	260
BP	GO:0030323	respiratory tube development	133/9420	173/17913	3.03e-11	8.04e-10	TGFB3/SIM2/BMP4/ALDH1A2/SAV1/MMP14/MAP2K1/LOXL3/PKDCC/EPAS1/SOX11/RC3H2/ADAMTSL2/FGF9/LAMA5/ASXL1/GRHL2/ZFPM2/RSPO2/AARD/RDH10/WNT11/IGFBP5/PGR/ABCA12/YAP1/CREB1/ERRFI1/BMPR2/PROX1/HSD11B1/LIF/TBX5/HHIP/FBXW7/DNAAF1/CRISPLD2/FOXF1/GLI2/ESRP2/SMPD3/ATXN1L/CIC/RCN3/TBX4/TRAF4/MYOCD/SREBF1/ITGA3/CCDC40/SP3/JMJD6/FOXJ1/SOX9/FGF18/FGF10/STRA6/NKX2-1/FOXA1/EGFR/TGFBR2/HS6ST1/ACVR2B/CTNNB1/WNT5A/DAG1/TN…	133
BP	GO:0070588	calcium ion transmembrane transport	209/9420	293/17913	3.12e-11	8.22e-10	OPRM1/PSEN1/SLC8A3/HSPA2/MYO5A/ANXA2/CAPN3/RYR3/REM2/JPH4/ERO1A/F2R/DRD1/DYSF/SLC8A1/THADA/PRKCE/CALM2/EHD3/SLC25A25/NCS1/ABL1/CATSPER4/PMPCA/CACNA1B/GRIN1/FGF14/NALCN/SLC9A1/MICU2/TRPC4/HTR2A/YME1L1/CACNB2/PRNP/TMC2/OPRL1/NTSR1/LCK/PLCG1/HPCA/JPH2/GEM/JPH1/CHD7/LYN/APLNR/F2/KCNE3/PDE2A/STIM1/THY1/DRD2/ATP2B4/PSEN2/NPPA/PTPRC/CACNA1S/TRPV4/SLC8B1/NOS1/ATP2A2/P2RX7/P2RX4/ORAI1/TRPC3/PKD1L2/PLCG2/J…	209
BP	GO:0051098	regulation of binding	255/9420	368/17913	3.31e-11	8.66e-10	PSEN1/DACT1/BMP4/ANXA2/ARF6/PLCL2/TTBK2/EFHB/NFATC4/PAX7/LARP6/SMAD3/MITD1/ADD2/CALM2/KDM1A/RPL11/MAPRE3/STPG1/SOX11/DAB2IP/LHX2/LDLRAP1/HSPA5/CDK9/GOLGA2/ABL1/ZNF593/GPSM1/ARHGEF7/DZIP1/POU4F1/PDX1/GATA3/NRP1/EPB41/BAMBI/GTPBP4/BMP2/TRIB3/CCM2L/MAPRE1/E2F1/CPNE1/SRC/STK4/MMP9/ADNP/CTHRC1/ANGPT1/DERL1/HSF1/EPHA4/TRAF6/BDNF/ARRB1/DNAJB2/TAF10/SPON1/UBASH3B/SORL1/KDM4D/NUCKS1/IL10/MAP2/AIDA/PARP1/M…	255
BP	GO:0001558	regulation of cell growth	272/9420	396/17913	3.33e-11	8.66e-10	FGFR1OP/ESR2/ADAM10/INO80/GREM1/MMP14/CPNE6/SMAD3/MUL1/CDA/CDC42/RTN4/TTL/SERTAD2/BMP10/UCN/ITSN2/ADAM17/NAIF1/EXOSC2/ABL1/OLFM1/ANAPC2/ING1/RPS6KA1/SFN/SLC9A1/SESN2/PAK5/PRKCQ/NRP1/NET1/OGFR/CDH4/CSNK2A1/NDRG3/SGK2/HNF4A/ADNP/RIMS2/SOX17/RIMS1/SERPINE2/PTPRJ/F2/WT1/BDNF/WNT11/DNAJB2/APBB1/EIF4G2/USP47/IGFBP5/FN1/TGFB2/MAP2/NPPB/NPPA/DRAXIN/MAD2L2/MTOR/CLSTN1/TNR/PAPPA2/BMPR2/KIF14/SYT2/CRKL/TCHP…	272
BP	GO:0016079	synaptic vesicle exocytosis	84/9420	100/17913	3.54e-11	9.14e-10	PSEN1/TRIM9/VPS18/RAB5A/DRD1/PREPL/OTOF/STXBP1/NCS1/HTR2A/CACNB2/DNAJC5/SNPH/RIMS4/RIMS2/RIMS1/STX3/SYT9/BACE1/DRD2/DVL1/ATP2A2/P2RX7/RAB3GAP1/GRIK5/CALM3/NAPA/PPFIA3/PRKCG/GIT1/DOC2B/SYNJ1/P2RX1/VAMP2/ADORA2B/FBXL20/CPLX3/CADPS/ERC2/CACNA1D/CSPG5/WNT7A/DTNBP1/PRKCB/DOC2A/PRRT2/STX1B/STX1A/RIMS3/CTBP2/SYT7/SYT12/P2RY4/SYN1/FMR1/CASK/ADORA2A/SYP/SCRIB/GSK3B/SV2A/STXBP5L/CHRNB2/CDK5/DGKI/CHRM2/CADP…	84
BP	GO:0009991	response to extracellular stimulus	333/9420	498/17913	3.99e-11	1.02e-09	OPRM1/SNW1/HLCS/ZFYVE1/MAX/ATG14/SORD/ALDH1A2/TBC1D5/EIF2AK4/RYR3/PKM/ARSB/ALPL/SLC8A1/ABCG8/WNT4/UCN/CAD/DNMT3A/POMC/NCOA1/HSPA5/SLC25A25/ASS1/TSC1/GRIN1/STK24/PDX1/FOXO1/SESN2/FOXA2/UCN3/PCK1/BMP7/DNMT3B/MAP1LC3A/GSS/SRC/HPCA/CD40/KCNB1/ADNP/KLF10/GDAP1/TTPA/PENK/LYN/SNAI2/GSDMD/HSF1/SLC39A4/P2RX3/ACSL3/AMBRA1/SLC1A2/CAT/WNT11/UCP3/UCP2/P2RY2/FOLR2/FOLR1/RRP8/ADM/KCNJ11/MYOD1/CBL/APOA1/IGFBP2/S…	333
BP	GO:0030168	platelet activation	119/9420	152/17913	4e-11	1.02e-09	PRKCH/TYRO3/F2R/MERTK/ADRA2B/PRKCE/STXBP1/ADAMTS13/VAV2/ENTPD2/DGKH/PRKCQ/THBD/LCK/MYL9/SRC/CD40/YWHAZ/FZD6/LYN/SERPINE2/F2/DGKZ/ARRB1/UBASH3B/SELP/GNB1/CSRP1/PTPN11/SH2B3/TRPC3/FGA/FGG/ADAMTS18/PLCG2/APOE/BLOC1S3/PRKCG/GP6/DGKE/P2RX1/GP1BA/ARRB2/ALOX12/PIK3R6/PIK3R5/COL1A1/ITGA2B/ITGB3/C1QTNF1/GNA13/PRKCA/LCP2/PIK3R1/COL3A1/ITPR1/PRKCD/RAF1/GP9/CLIC1/SRF/TREML1/DGKD/ITPR3/PDPK1/ABAT/PRKCB/MAPK3/…	119
BP	GO:0051403	stress-activated MAPK cascade	195/9420	271/17913	4.08e-11	1.03e-09	EZR/MAP3K4/MAP3K9/ZFP36L1/DACT1/MAP2K1/HACD3/F2RL1/SEMA4C/MAP4K4/MUL1/PINK1/XDH/MAP4K3/SH3RF3/DAB2IP/SH2D3C/RAPGEF1/CARD9/RAP2A/TNFRSF19/MAP3K6/FOXO1/PLCB1/FZD8/MAP3K8/ZMYND11/RASSF2/BMP2/SIRPA/PTPN1/GDF6/OPRK1/RB1CC1/TRIB1/MYC/EPHA4/MAPK8IP1/TRAF6/HIPK3/MAPKAPK2/TGFB2/AIDA/FZD5/FZD7/CRKL/TRPV4/TAOK3/FZD10/MLKL/CYLD/NOD2/MARVELD3/NPHS1/MAP4K1/ZFP36/MAP3K10/ZEB2/EMC10/CDC42EP5/TRAF4/TAOK1/SERPINF2…	195
BP	GO:0072175	epithelial tube formation	103/9420	128/17913	4.15e-11	1.04e-09	MTHFD1L/MTHFD1/HIF1A/BMP4/SPINT1/GREM1/SEMA4C/WNT4/PAX8/IFT172/GRHL3/OSR1/SOX11/LHX2/ABL1/TSC1/ARID1A/PHACTR4/GATA3/OVOL2/BMP7/IFT52/STK4/SALL4/GRHL2/FZD6/CTHRC1/TRAF6/FOLR1/ADM/TGFB2/MTHFR/HES5/SKI/PROX1/KDM2B/TMED2/IRX3/SPINT2/TGFB1/VASP/ARHGAP35/TEAD2/ZEB2/FUZ/MKS1/HNF1B/PFN1/DVL2/LRP2/RARA/KAT2A/FZD2/SOX9/FGF10/GDNF/IRX1/IRX2/TRIM71/CTNNB1/WNT5A/SETD2/IFT122/SOX4/PTK7/MIB1/SOX8/TSC2/IFT57/FGF…	103
BP	GO:0048754	branching morphogenesis of an epithelial tube	115/9420	146/17913	4.18e-11	1.04e-09	PGF/BMP4/DLL4/GREM1/EPHA2/MMP14/NFATC4/SIX2/WNT4/PAX8/CLIC4/ENG/ABL1/COL4A1/NRP1/GZF1/BMP2/LAMA5/BMP7/SRC/STK4/RSPO2/RDH10/MYC/WT1/LGR4/IHH/DCHS1/PGR/YAP1/CTNNBIP1/KDM5B/TBX3/FAT4/HHIP/EDNRA/FOXF1/FOXC2/SALL1/GLI2/ESRP2/TGFB1/MKS1/LHX1/HNF1B/ACVR1/HOXB7/MED1/SOX9/GNA13/HOXD11/MSX2/FOXD1/FGF10/GDNF/PML/NKX2-1/FOXA1/TGFBR2/CTNNB1/WNT5A/DAG1/PLXND1/EDN1/DDR1/TNF/FKBPL/NOTCH4/GBX2/VEGFA/SRF/GREB1L/LA…	115
BP	GO:1902903	regulation of supramolecular fiber organization	221/9420	313/17913	4.19e-11	1.04e-09	SNX9/TGFB3/PSEN1/DYRK1A/SPTB/TMOD2/TPM1/NIN/ARF6/TTBK2/SPTBN5/FMN1/CORO2B/SMAD3/JMY/F2RL1/IQGAP2/APC/DCTN1/ALMS1/ANKRD53/ADD2/SPAST/PLEKHH2/PRKCE/CDC42/WNT4/SPTBN1/NCK2/CAPG/CTNNA2/ASAP3/ACTR2/BMP10/TRIM54/EMILIN1/ROCK2/SPTAN1/ABL1/TSC1/CAMSAP1/SLC9A1/WASF2/CKAP2/NRP1/DSTN/SPEF1/HCK/MAPRE1/PREX1/STMN2/ARFGEF1/WNT11/FCHSD2/ARAP1/NUMA1/VIL1/APOA1/MAP2/MYOC/MTOR/ABI2/PROX1/CAMSAP2/LMOD1/INPP5J/NF2/T…	221
BP	GO:0003231	cardiac ventricle development	105/9420	131/17913	4.22e-11	1.04e-09	HIF1A/BMP4/TPM1/SAV1/DLL4/ROBO2/SMAD6/ROBO1/LTBP1/PAX8/BMP10/SOX11/ENG/NOTCH1/RXRA/POU4F1/JAG1/GATA3/CCM2L/SALL4/GRHL2/ZFPM2/CHD7/TMEM65/FOXH1/MYBPC3/WNT11/PDE2A/TGFB2/UBE4B/BMPR2/PROX1/TNNI1/TNNT2/TBX5/TBX3/CPE/FOXF1/FOXC2/ZFPM1/SALL1/TGFB1/GSK3A/PPP1R13L/AP2B1/ACVR1/MYOCD/XIRP2/MED1/LRP2/FZD2/SLIT3/NKX2-5/PTCD2/MESP1/STRA6/HECTD1/TRIP11/TGFBR2/SCN5A/WNT5A/MYL3/FOXC1/DSP/SOX4/PTK7/GREB1L/SMAD7/S…	105
BP	GO:0060348	bone development	143/9420	189/17913	4.48e-11	1.1e-09	FOXN3/TGFB3/BMP4/FBN1/ANXA2/GREM1/MMP14/ALPL/IFT172/ENG/MIGA2/WASF2/ABI1/PIP4K2A/BMP2/ASXL1/SULF2/OSR2/NPPC/SULF1/IMPAD1/SCX/INPPL1/IHH/DCHS1/MYOC/DHRS3/SKI/PAPPA2/BMPR2/PTPRC/TMEM119/TRPV4/PTPN11/SH2B3/PDGFC/FAT4/SMAD1/FBXW7/GLG1/ZFPM1/ANKRD11/SMPD3/TYROBP/RYR1/TGFB1/MEGF8/PAFAH1B1/SPNS2/CTC1/PRPSAP2/CHAD/COL1A1/PHOSPHO1/MED1/RARA/SP5/SLC38A10/SOX9/AXIN2/FGF18/SH3PXD2B/MSX2/PTGER4/SRD5A1/CHSY1/L…	143
BP	GO:0018209	peptidyl-serine modification	183/9420	252/17913	4.52e-11	1.1e-09	CNKSR3/RPS6KA5/GALNT16/DYRK1A/CSNK1G1/PLCL2/TTBK2/TSSK4/DRD1/PINK1/PRKCE/NCK2/UCN/ROCK2/MAPKAP1/NTMT1/DCLK1/OPRD1/RASSF2/CSNK2A1/SRC/TOP1/STK4/ANGPT1/CAB39/PRKDC/TNKS1BP1/HIPK3/ARRB1/ATM/ATP2B4/MAPKAPK2/MARK1/PARP1/SMYD3/MAD2L2/MTOR/PRKCZ/MIF/OSM/LIF/CHEK2/NOS1/PLCL1/ULK1/FNIP2/TERF2IP/MAP4K1/MAP3K10/HIPK4/SPTBN4/TGFB1/PRKD2/BAX/HRC/IL11/GGNBP2/CDK5R1/INPP5K/ARRB2/AURKB/MAPK7/CSF3/TLK2/ERN1/CSNK1…	183
BP	GO:0002521	leukocyte differentiation	325/9420	485/17913	4.65e-11	1.13e-09	RUNX1/DLL1/BATF/PSEN1/ZFP36L1/ZBTB1/BMP4/FBN1/ONECUT1/ANXA2/PLCL2/TYRO3/DLL4/EPHA2/METTL3/MMP14/PSMB11/ACIN1/CEBPE/AP3B1/F2RL1/MERTK/IL1RL2/IL18R1/LOXL3/SOS1/TMEM178A/ZFP36L2/SOCS5/MSH2/CDC42/WNT4/ADAM17/RUNX3/RSAD2/RC3H2/LRRC8A/ABL1/TSC1/ZNF683/FUT7/POU4F1/FLT3/GATA3/ITGB1/FZD8/ZEB1/KLF6/RASSF2/ZBTB46/LCK/MAFB/MMP9/OCSTAMP/PREX1/TMEM64/CDH17/KLF10/CHD7/GPR55/LYN/PRKDC/TRIB1/MYC/MS4A1/DOCK10/PTPR…	325
BP	GO:0007178	transmembrane receptor protein serine/threonine kinase signaling pathway	227/9420	323/17913	4.73e-11	1.14e-09	DACT2/CTDSPL2/SNW1/TGFB3/LTBP2/PPM1A/BMP4/FBN1/ONECUT1/RBPMS2/THBS1/GREM1/NEO1/SKOR1/SMAD3/SMAD6/CILP/TGFBRAP1/LTBP1/SPTBN1/ATOH8/BMP10/EMILIN1/ADAM17/SOX11/CRB2/HSPA5/ENG/ABL1/NOTCH1/ADAMTSL2/FGF9/SMAD9/PARD3/ITGA8/ZEB1/BAMBI/OVOL2/BMP2/PMEPA1/BMP7/TGIF2/SRC/HNF4A/GDF6/SULF1/PTK2/ZC3H3/SCX/FOXH1/LRP4/FSHB/LRRC32/FOLR1/NUMA1/DKK3/CBL/BCL9L/FMOD/TGFB2/PARP1/CREB1/PRDM16/HES5/SKI/PRKCZ/BMPR2/PXN/SM…	227
BP	GO:0032970	regulation of actin filament-based process	238/9420	341/17913	4.86e-11	1.16e-09	SNX9/TGFB3/SPTB/TMOD2/TPM1/FRMD6/ARF6/SPTBN5/FMN1/ARHGEF19/HCN4/CORO2B/SMAD3/JMY/F2RL1/IQGAP2/ALMS1/ADD2/PLEKHH2/PRKCE/RHOQ/CDC42/WNT4/SPTBN1/CCDC88A/NCK2/CAPG/CTNNA2/ASAP3/ACTR2/BMP10/GRHL3/ROCK2/SPTAN1/ABL1/TSC1/SLC9A1/WASF2/NRP1/DSTN/EPHA3/MYLK2/HCK/PREX1/ARFGEF1/MYBPC3/WNT11/KCNE3/FCHSD2/ARAP1/VIL1/APOA1/DIXDC1/ADORA1/MYOC/MTOR/RNF207/ABI2/ABL2/PROX1/LMOD1/TNNT2/NF2/PXN/CIT/ATP2A2/HIP1R/FZD10…	238
BP	GO:0007044	cell-substrate junction assembly	81/9420	96/17913	4.99e-11	1.18e-09	ACTN1/THBS1/GREM1/FMN1/RCC2/MMP14/AJUBA/CORO2B/SMAD3/MAP4K4/WNT4/LIMS1/ROCK2/ABL1/TSC1/ARHGEF7/SLC9A1/NRP1/COL16A1/EPHA3/LAMA5/SRC/PTK2/PLEC/PTPRJ/THY1/TNS1/FN1/MYOC/LAMC1/LAMC2/LAMB3/CORO1C/CLASP1/EPB41L5/BCAS3/DUSP3/ITGA6/ITGB4/ITGA2/IQGAP1/WHAMM/PEAK1/CLASP2/FAM107A/DUSP22/VEGFA/LAMA3/ROCK1/BCL2/PDPK1/TAOK2/TRIP6/RAC1/COL17A1/SLK/LDB1/SORBS1/PTEN/SFRP1/DLC1/TESK2/ACTN2/PHLDB2/ACTN3/GPM6B/ARHGA…	81
BP	GO:0048017	inositol lipid-mediated signaling	126/9420	163/17913	5.18e-11	1.22e-09	EZR/ZFP36L1/NEDD4/TYRO3/LTK/F2RL1/F2R/DAB2IP/NCS1/IRS2/FLT3/FLT1/FGR/HTR2A/PTAFR/GATA3/PIP4K2A/SRC/PPP1R16B/ANGPT1/PREX2/CA8/LYN/PTK2/IRS1/NYAP2/SERPINE2/F2/PRR5L/CAT/CBL/ERBB4/TGFB2/SELP/MYOC/PIK3CD/CD28/KCNH1/PIK3IP1/OSM/PITPNM2/GAB1/SIRT2/CCL5/NF1/CRYBA1/C1QBP/PLD2/PIK3R5/PIP4K2B/ERBB2/CSF3/BECN1/SLC9A3R1/SOX9/PIK3R1/NPR3/UBE3A/IGF1R/NTRK3/PPP2R5C/AKT1/EGFR/FBXL2/PLXNB1/EDN1/BTN2A2/TNF/PPARD/R…	126
BP	GO:0048871	multicellular organismal homeostasis	317/9420	472/17913	5.4e-11	1.26e-09	DLL1/SPATA7/TSHR/DIO2/ESRRB/RDH12/GATM/PLCL2/CROCC/ADCY4/TLE3/HOMER1/F2R/DRD1/APC/IL18R1/ALMS1/ATP6V1B1/EPAS1/IL1A/KDM1A/KDM3A/ADCY3/GRHL3/LPIN1/ADAM17/NOTCH1/DBH/EHMT1/SFN/KDF1/GPR3/FOXO1/HTR2A/CUBN/NTSR1/BPIFA1/CHMP4B/TP53INP2/SRC/TMEM64/PRDM14/GPR55/ADCY8/SCX/HSF1/TRAF6/FSHB/LGR4/UCP2/IHH/TPP1/TUB/SLC11A1/AMPD3/USH1C/DRD2/PIWIL4/ABCA12/YAP1/BARD1/ADORA1/PM20D1/PIGR/USH2A/FH/MFN2/PRDM16/G0S2/CD…	317
BP	GO:0048015	phosphatidylinositol-mediated signaling	124/9420	160/17913	5.4e-11	1.26e-09	EZR/ZFP36L1/NEDD4/TYRO3/LTK/F2RL1/F2R/DAB2IP/NCS1/IRS2/FLT3/FLT1/FGR/HTR2A/PTAFR/GATA3/PIP4K2A/SRC/PPP1R16B/ANGPT1/PREX2/CA8/LYN/PTK2/IRS1/NYAP2/SERPINE2/F2/PRR5L/CAT/CBL/ERBB4/TGFB2/SELP/MYOC/PIK3CD/CD28/KCNH1/PIK3IP1/OSM/PITPNM2/GAB1/SIRT2/CCL5/NF1/CRYBA1/C1QBP/PIK3R5/PIP4K2B/ERBB2/CSF3/BECN1/SLC9A3R1/SOX9/PIK3R1/NPR3/UBE3A/IGF1R/NTRK3/PPP2R5C/AKT1/EGFR/FBXL2/PLXNB1/EDN1/BTN2A2/TNF/PPARD/RGL2/T…	124
BP	GO:0045165	cell fate commitment	174/9420	238/17913	5.42e-11	1.26e-09	DLL1/BATF/PSEN1/BMP4/ONECUT1/RTF1/DLL4/PAX7/LOXL3/SIX2/EPAS1/RAB10/SOX1/POU4F1/GSX1/JAG1/GATA3/NRP1/ITGB1/PTF1A/NKX2-2/FOXA2/BMP2/SOX18/SOX12/EYA2/ESRP1/PRDM14/SOX17/PRKDC/ELF5/WT1/IHH/FEV/CTR9/SOX6/MYOD1/DSCAML1/ERBB4/MYOG/PRRX1/MTOR/CHD5/HES5/PROX1/FZD7/FOXN4/TBX3/SATB2/SMAD1/FOXC2/ZFPM1/CYLD/GLI2/PAF1/NTF4/TBX2/HNF1B/ACVR1/FOXN1/TBR1/KDM6B/NFE2L1/TBX21/RARA/STAT3/DLX1/DLX2/SOX9/TLX3/SH3PXD2B/H…	174
BP	GO:0042063	gliogenesis	203/9420	285/17913	7.37e-11	1.7e-09	S100B/DLL1/PSEN1/SLC8A3/MPP5/SYNE2/PRKCH/SPINT1/METTL3/MMP14/MAP2K1/DRD1/EMX1/RTN4/C1QA/EIF2B4/NCMAP/SOX11/DAB2IP/ABL1/LAMC3/NOTCH1/TRPC4/PARD3/NKX2-2/BMP2/DUSP15/E2F1/MMP24/B4GALT5/MATN2/PENK/PLAG1/LYN/NDRG1/DNER/SERPINE2/EPHA4/F2/CDK5R2/SOX6/CNTN2/SLC45A3/SRGAP2/TGFB2/MYOC/TNFRSF1B/MTOR/CREB1/HES5/SKI/MXRA8/GPR37L1/CRKL/LIF/NF2/RNF10/PTPN11/DTX1/PPP1CC/P2RX4/EIF2B1/TLR2/IL34/FA2H/MT3/CX3CL1/ADG…	203
BP	GO:0048511	rhythmic process	204/9420	287/17913	8.97e-11	2.05e-09	OPRM1/NRIP1/CIPC/TGFB3/DYRK1A/TYRO3/KAT2B/GPR176/METTL3/ROBO2/NPAS2/SIX3/HNRNPR/GFPT1/PPP1CB/NCOA1/ROCK2/NR5A1/HSPA5/ASS1/SETX/NR0B2/MYCBP2/FBXL3/PSPC1/ENOX1/CREM/OPRL1/CSNK2A1/SRC/TOP1/HNF4A/ADNP/KLF10/NCOA2/OPRK1/PRKDC/CRY2/LGR4/ARRB1/PTPRN/TPH1/USP2/KMT2A/DRD2/PGR/ADORA1/KISS1/TGFB2/HNRNPU/MTOR/CREB1/PER3/DHX9/PROX1/KDM5B/SRRD/PPP1CC/NCOR2/NOCT/FBXW7/AGRP/ZFHX3/AXL/RELB/DBP/ATF5/HAS1/PRKCG/HNF…	204
BP	GO:0001704	formation of primary germ layer	95/9420	117/17913	9.07e-11	2.05e-09	BMP4/RTF1/EPHA2/MMP14/SMAD3/TLX2/SIX2/ATOH8/CRB2/COL5A1/COL4A2/ARID1A/KIF16B/ITGB1/ITGA8/BMP7/MMP9/EYA2/SNAI1/SOX17/SCX/EXT2/ELF5/WNT11/CTR9/FN1/MIXL1/BMPR2/FZD7/LAMB3/NF2/SMAD1/FOXF1/FOXC2/MMP2/EPB41L5/MMP15/PAF1/LHX1/HNF1B/ACVR1/VTN/KDM6B/COL8A1/ITGA3/WNT3/ITGB3/ITGB4/PRKAR1A/ITGA2/ITGA4/MESP1/ITGAV/COL5A2/EOMES/CTNNB1/WNT5A/COL7A1/SETD2/FOXC1/TRIM15/SRF/LAMA3/GATA6/TWSG1/SMAD2/TBX6/FGFR2/PAX2/…	95
BP	GO:0048706	embryonic skeletal system development	95/9420	117/17913	9.07e-11	2.05e-09	MTHFD1L/TGFB3/MTHFD1/BMP4/MMP14/PAX7/SMAD3/SIX2/OSR1/SOX11/FGF9/KIAA1217/ZEB1/BMP7/SULF2/OSR2/GRHL2/EXT1/RDH10/SULF1/SCX/ALX4/WNT11/IHH/DSCAML1/PRRX1/FLVCR1/SATB2/FOXC2/IRX5/MEGF8/FUZ/ACVR2A/MKS1/LHX1/MBTD1/COL1A1/HOXB9/HOXB8/HOXB7/HOXB6/HOXB5/HOXB2/HOXB1/PCGF2/DLX1/DLX2/SP3/HOXD10/HOXD9/HOXD3/TGFBR2/CTNNB1/WNT5A/HYAL1/SETD2/RUNX2/MDFI/SMAD2/IFT140/XYLT1/FGFR2/NODAL/DEAF1/MED12/COL11A1/ALX3/TBX15…	95
BP	GO:0006816	calcium ion transport	282/9420	415/17913	9.19e-11	2.07e-09	OPRM1/PSEN1/SLC8A3/HSPA2/MYO5A/ANXA2/CAPN3/EFHB/RYR3/REM2/JPH4/SLC24A1/ERO1A/HOMER1/F2R/DRD1/DYSF/SLC8A1/THADA/PRKCE/CALM2/EHD3/UCN/SLC25A25/NCS1/ABL1/CATSPER4/PMPCA/CACNA1B/GRIN1/FGF14/NALCN/SLC9A1/MICU2/TRPC4/HTR2A/YME1L1/OPRD1/EPB41/CACNB2/PRNP/TMC2/OPRL1/NTSR1/LCK/PLCG1/HPCA/JPH2/GEM/JPH1/CHD7/LYN/MS4A1/P2RX3/APLNR/PACSIN3/F2/KCNE3/PDE2A/STIM1/THY1/DRD2/ATP2B4/PSEN2/NPPA/SLC30A1/PTPRC/CACNA1S…	282
BP	GO:0050768	negative regulation of neurogenesis	194/9420	271/17913	9.56e-11	2.14e-09	DLL1/PSEN1/PRTG/ARF6/EIF2AK4/NFATC4/MAP4K4/TLX2/SIX3/RTN4/EPHB2/SOX11/LHX2/TSC1/NOTCH1/EFNB2/JAG1/NRP1/NKX2-2/BMP7/CBFA2T2/STMN2/ITM2C/ZHX2/ASAP1/PTK2/CNTF/RTN4RL2/EPHA4/LRP4/F2/CTDSP1/DENND5A/SORL1/THY1/DDX6/DIXDC1/ERBB4/CNTN2/RAB29/SRGAP2/MAP2/DNM3/DRAXIN/DISP3/HES5/SKI/TNN/TNR/ASPM/TRAK2/GPR37L1/YWHAH/EIF4ENIF1/INPP5J/KREMEN1/TRPV4/RNF10/DTX1/RAPGEF2/POU4F2/KIAA0319/IRX3/MT3/CX3CL1/ADGRG1/ZNF5…	194
BP	GO:0048489	synaptic vesicle transport	101/9420	126/17913	9.83e-11	2.16e-09	SPG11/PSEN1/TRIM9/VPS18/RAB5A/AP3B1/DRD1/PINK1/PREPL/OTOF/STXBP1/NCS1/HTR2A/CACNB2/DNAJC5/SNPH/RIMS4/RIMS2/RIMS1/STX3/SYT9/BACE1/DRD2/MAP2/DVL1/ATP2A2/P2RX7/RAB3GAP1/GRIK5/BLOC1S3/CALM3/NAPA/PPFIA3/PRKCG/GIT1/DOC2B/SYNJ1/P2RX1/SLC2A4/VAMP2/ADORA2B/FBXL20/AP3B2/CPLX3/CTNNB1/CADPS/ERC2/CACNA1D/CSPG5/WNT7A/BLOC1S5/DTNBP1/PRKCB/DOC2A/PRRT2/STX1B/STX1A/RIMS3/CTBP2/AP3M2/SYT7/CNIH2/SYT12/P2RY4/SYN1/FMR…	101
BP	GO:0097480	establishment of synaptic vesicle localization	101/9420	126/17913	9.83e-11	2.16e-09	SPG11/PSEN1/TRIM9/VPS18/RAB5A/AP3B1/DRD1/PINK1/PREPL/OTOF/STXBP1/NCS1/HTR2A/CACNB2/DNAJC5/SNPH/RIMS4/RIMS2/RIMS1/STX3/SYT9/BACE1/DRD2/MAP2/DVL1/ATP2A2/P2RX7/RAB3GAP1/GRIK5/BLOC1S3/CALM3/NAPA/PPFIA3/PRKCG/GIT1/DOC2B/SYNJ1/P2RX1/SLC2A4/VAMP2/ADORA2B/FBXL20/AP3B2/CPLX3/CTNNB1/CADPS/ERC2/CACNA1D/CSPG5/WNT7A/BLOC1S5/DTNBP1/PRKCB/DOC2A/PRRT2/STX1B/STX1A/RIMS3/CTBP2/AP3M2/SYT7/CNIH2/SYT12/P2RY4/SYN1/FMR…	101
BP	GO:0031056	regulation of histone modification	109/9420	138/17913	9.85e-11	2.16e-09	RPS6KA5/SNW1/RTF1/PAX7/PINK1/KDM1A/KDM3A/UCN/CDK9/SET/GATA3/CTCFL/DNMT3B/ZNF335/UBR5/SNAI2/TRIP12/SPI1/ARRB1/CTR9/KMT2A/ATM/KDM4D/MTHFR/SKI/NOC2L/SMARCB1/LIF/SART3/NOS1/SETD7/BRD7/CTCF/KMT2B/PAF1/TGFB1/DMRTC2/PAXBP1/PRKD2/RUVBL2/RIF1/ZNF274/SUPT6H/MYOCD/SREBF1/FLCN/KAT7/MLLT6/KAT2A/WBP2/CCNB1/NIPBL/SIN3A/PRKD1/IWS1/CTNNB1/TADA3/SETD5/GATA2/JARID2/NELFE/VEGFA/PHF1/SMAD4/MAPK3/RNF40/ZMPSTE24/AUTS2/…	109
BP	GO:0048565	digestive tract development	105/9420	132/17913	9.97e-11	2.18e-09	TGFB3/HIF1A/DACT1/BMP4/ALDH1A2/RBPMS2/SAV1/CHD8/SMAD3/HRH2/PKDCC/SIX2/IFT172/SOX11/ASS1/FGF9/PDX1/CDX2/OVOL2/NKX2-2/GATA5/CBFA2T2/SOX17/ALX4/LGR4/WNT11/IHH/CCKBR/DCHS1/CLMP/TGFB2/HLX/MIXL1/CRKL/PDGFC/FAT4/DNAAF1/FOXF1/FOXL1/SALL1/GLI2/EPB41L5/TGFB1/MEGF8/TBX2/HNF1B/MYOCD/CCDC103/ITGA6/CCDC40/ITGB4/CCNB1/FGF10/NIPBL/STRA6/COL3A1/EGFR/TGFBR2/ACVR2B/CTNNB1/OXTR/WNT5A/FOXF2/TNF/CDKN1A/SPDEF/GATA6/SMA…	105
BP	GO:0072503	cellular divalent inorganic cation homeostasis	268/9420	392/17913	1e-10	2.18e-09	PSEN1/SLC8A3/SLC30A4/MYO5A/ANXA2/CAPN3/RMDN3/RYR3/JPH4/SMAD3/ERO1A/F2RL1/F2R/DRD1/TMEM178A/SLC8A1/THADA/PRKCE/CALM2/IMMT/SLC30A3/KCNK3/SLC30A2/NCS1/ABL1/GRIN1/MICU2/GPR12/ATP7B/HTR2A/CACNB2/PRNP/HCRTR1/OPRL1/NTSR1/VAPB/LCK/TGM2/PLCG1/JPH2/CD40/CALB1/TMEM64/SLC30A8/JPH1/CHD7/LYN/ADCY8/MS4A1/P2RX3/APLNR/SLC39A13/F2/CCKBR/SLC11A1/ADM/THY1/DRD2/ADORA1/ATP2B4/KISS1/SLC41A1/AVPR1B/CD55/GNB1/ABL2/SLC30A…	268
BP	GO:0043393	regulation of protein binding	160/9420	217/17913	1.08e-10	2.32e-09	PSEN1/DACT1/BMP4/ANXA2/ARF6/PLCL2/TTBK2/EFHB/NFATC4/MITD1/ADD2/KDM1A/RPL11/MAPRE3/STPG1/DAB2IP/LDLRAP1/HSPA5/GOLGA2/ABL1/GPSM1/DZIP1/NRP1/EPB41/BAMBI/BMP2/TRIB3/CCM2L/MAPRE1/SRC/STK4/MMP9/ADNP/CTHRC1/ANGPT1/DERL1/HSF1/EPHA4/BDNF/ARRB1/DNAJB2/SPON1/UBASH3B/SORL1/IL10/MAP2/AIDA/PEX14/CTNNBIP1/DVL1/TFIP11/SPPL3/PLCL1/HIP1R/RAPGEF2/ZFPM1/GAS8/CYLD/RALB/AMFR/FAM192A/EPB41L5/APOE/SYMPK/BAX/RUVBL2/TEX14…	160
BP	GO:0099173	postsynapse organization	122/9420	158/17913	1.19e-10	2.56e-09	SIPA1L1/ACTN1/GPHN/COLQ/ADAM10/ARF6/HOMER1/CDC42/NRXN1/EPHB2/LRRTM1/ACTR2/NTNG2/WASF2/NRP1/PRNP/LZTS3/ZMYND8/NDRG1/ARC/ARHGAP39/DOCK10/EPHA4/RAPSN/LRP4/CAPRIN1/MTMR2/DNM3/DVL1/NRP2/ABI2/CRKL/NEFH/SSH1/CUX2/GLRB/CBLN1/ARHGAP33/LRFN1/APOE/SHANK1/SHISA7/CDK5R1/TANC1/PAFAH1B1/DLG4/NLGN2/CHRNB1/MYH10/SHISA6/ITGA3/SRCIN1/BAIAP2/GDNF/CTNND2/UBE3A/IGF1R/NTRK3/ZNF804A/ABHD17C/CHRNA7/LGMN/LHFPL4/WNT5A/SEMA…	122
BP	GO:1901652	response to peptide	327/9420	491/17913	1.24e-10	2.64e-09	ARID1B/MAS1/TSHR/PSEN1/SRSF5/ZFP36L1/MAX/FBN1/MYO5A/KAT2B/ADCY4/APC/ATP6V1B1/SOS1/ATP6V1E2/RHOQ/LHCGR/EIF2B4/CAD/HADHA/RAB10/ADCY3/ROCK2/KLF11/GPR21/NR5A1/SLC2A8/DNM1/ASS1/TSC1/CARD9/CACNA1B/IRS2/TBC1D4/SLC9A1/WDTC1/FOXO1/SESN2/JAG1/PRKCQ/SRSF4/PRNP/PTPRA/PCK1/BMP7/TRIB3/SOGA1/SRC/MMP9/NCOA5/CD40/PTPN1/KLF10/LYN/ATP6V1H/OPRK1/PRKDC/ADCY8/PTK2/HSF1/IRS1/EPHA4/CAT/PTPRN/UCP3/UCP2/INPPL1/ADM/PDE3B/B…	327
BP	GO:0007254	JNK cascade	149/9420	200/17913	1.3e-10	2.76e-09	MAP3K4/MAP3K9/DACT1/HACD3/F2RL1/MAP4K4/MUL1/PINK1/MAP4K3/SH3RF3/DAB2IP/SH2D3C/RAPGEF1/CARD9/RAP2A/TNFRSF19/MAP3K6/PLCB1/FZD8/ZMYND11/RASSF2/SIRPA/PTPN1/RB1CC1/TRIB1/EPHA4/MAPK8IP1/TRAF6/HIPK3/AIDA/FZD5/FZD7/CRKL/TRPV4/TAOK3/FZD10/MLKL/CYLD/NOD2/MARVELD3/NPHS1/MAP4K1/MAP3K10/ZEB2/CDC42EP5/TRAF4/TAOK1/SERPINF2/PAFAH1B1/MINK1/DVL2/PER1/MAP2K4/UBB/NCOR1/ADORA2B/CCR7/DUSP3/ERN1/GPS1/PTGER4/ZNF622/IGF1…	149
BP	GO:0030324	lung development	129/9420	169/17913	1.41e-10	2.98e-09	TGFB3/SIM2/BMP4/ALDH1A2/SAV1/MMP14/MAP2K1/LOXL3/PKDCC/EPAS1/SOX11/RC3H2/ADAMTSL2/FGF9/LAMA5/ASXL1/GRHL2/ZFPM2/RSPO2/AARD/RDH10/WNT11/IGFBP5/PGR/ABCA12/YAP1/CREB1/ERRFI1/BMPR2/PROX1/HSD11B1/LIF/TBX5/HHIP/FBXW7/DNAAF1/CRISPLD2/FOXF1/GLI2/ESRP2/SMPD3/ATXN1L/CIC/RCN3/TBX4/MYOCD/SREBF1/ITGA3/CCDC40/SP3/JMJD6/FOXJ1/SOX9/FGF18/FGF10/STRA6/NKX2-1/FOXA1/EGFR/TGFBR2/HS6ST1/ACVR2B/CTNNB1/WNT5A/DAG1/TNF/BAG6…	129
BP	GO:0055123	digestive system development	112/9420	143/17913	1.43e-10	3e-09	TGFB3/HIF1A/DACT1/BMP4/ALDH1A2/RBPMS2/SAV1/CHD8/SMAD3/HRH2/PKDCC/SIX2/IFT172/SOX11/ASS1/FGF9/PDX1/CDX2/PTF1A/OVOL2/NKX2-2/GATA5/CBFA2T2/SOX17/ALX4/LGR4/WNT11/IHH/CCKBR/DCHS1/CLMP/TGFB2/HLX/MIXL1/CRKL/HIP1R/PDGFC/FAT4/DNAAF1/FOXF1/FOXL1/SALL1/GLI2/EPB41L5/TGFB1/MEGF8/TBX2/HNF1B/MYOCD/GIP/CCDC103/ITGA6/CCDC40/ITGB4/CCNB1/FGF10/NIPBL/STRA6/COL3A1/EGFR/TGFBR2/ACVR2B/CTNNB1/OXTR/WNT5A/FOXF2/TNF/CDKN1A…	112
BP	GO:0072511	divalent inorganic cation transport	307/9420	458/17913	1.52e-10	3.18e-09	OPRM1/PSEN1/SLC8A3/SLC39A9/HSPA2/MYO5A/ANXA2/CAPN3/EFHB/RYR3/REM2/JPH4/SLC24A1/ERO1A/HOMER1/F2R/DRD1/CNNM4/DYSF/SLC30A6/SLC8A1/THADA/PRKCE/CALM2/EHD3/UCN/SLC30A3/NIPAL3/SLC25A25/NCS1/ABL1/CATSPER4/PMPCA/CACNA1B/GRIN1/FGF14/NALCN/SLC9A1/MICU2/TRPC4/HTR2A/YME1L1/OPRD1/EPB41/CACNB2/PRNP/TMC2/OPRL1/NTSR1/LCK/PLCG1/HPCA/JPH2/GEM/SLC30A8/JPH1/CHD7/LYN/MS4A1/TCN1/P2RX3/APLNR/SLC39A13/PACSIN3/F2/KCNE3/PD…	307
BP	GO:0060021	roof of mouth development	74/9420	87/17913	1.56e-10	3.23e-09	TGFB3/LOXL3/SOS1/PKDCC/EPHB2/IFT172/OSR1/SOX11/SNAI1/OSR2/MSC/ASPH/CHD7/SNAI2/ALX4/LRRC32/WNT11/TGFB2/PRRX1/DHRS3/PRDM16/SKI/TBX3/SATB2/TBX2/WFIKKN2/FZD2/JAG2/TGFBR2/ACVR2B/CSRNP1/WNT5A/WNT7A/FOXF2/COL11A2/TSHZ1/SMAD2/SMAD4/NPRL3/MMP25/PLEKHA1/VAX1/BMPR1A/SGPL1/ARID5B/CLDN5/TGFBR3/PYGO2/SHH/INSIG1/DLG1/INHBA/GLI3/MEOX2/DLX5/FZD1/ALX1/EPHB3/COL2A1/GDF11/LEF1/PDGFRA/FRAS1/MSX1/TIPARP/MEF2C/WNT8A/WN…	74
BP	GO:0060606	tube closure	74/9420	87/17913	1.56e-10	3.23e-09	MTHFD1L/MTHFD1/BMP4/SPINT1/SEMA4C/IFT172/GRHL3/LHX2/ABL1/TSC1/ARID1A/PHACTR4/SALL4/GRHL2/FZD6/CTHRC1/TRAF6/FOLR1/ADM/TGFB2/MTHFR/SKI/KDM2B/TMED2/SPINT2/TGFB1/VASP/ARHGAP35/TEAD2/ZEB2/FUZ/MKS1/PFN1/DVL2/LRP2/RARA/KAT2A/FZD2/FGF10/TRIM71/WNT5A/SETD2/IFT122/PTK7/TSC2/IFT57/SUFU/PAX2/KIF20B/SFRP1/DLC1/STIL/ST14/DEAF1/MED12/KDM6A/SCRIB/LMO4/VANGL2/FZD1/COBL/ALX1/RARG/PRICKLE1/APAF1/TULP3/CELSR1/SEC24B…	74
BP	GO:0034333	adherens junction assembly	76/9420	90/17913	1.83e-10	3.75e-09	ACTN1/THBS1/GREM1/FMN1/RCC2/MMP14/AJUBA/CORO2B/SMAD3/MAP4K4/WNT4/LIMS1/ROCK2/ABL1/TSC1/ARHGEF7/SLC9A1/NRP1/COL16A1/EPHA3/LAMA5/SRC/PTK2/PTPRJ/THY1/MYOC/CORO1C/CLASP1/EPB41L5/BCAS3/DUSP3/TBCD/ITGA2/IQGAP1/WHAMM/PEAK1/CLASP2/CTNNB1/FAM107A/DUSP22/VEGFA/ROCK1/SMAD7/BCL2/PDPK1/TAOK2/TRIP6/RAC1/SLK/LDB1/SORBS1/PTEN/SFRP1/ZNF703/DLC1/TESK2/DLG5/VCL/ACTN2/PHLDB2/ACTN3/GPM6B/ARHGAP6/PPM1F/HIPK1/PIP5K1A/A…	76
BP	GO:0008361	regulation of cell size	119/9420	154/17913	1.85e-10	3.77e-09	RTN4/TTL/KDM1A/UCN/LRRC8A/ABL1/TSC1/VAV2/OLFM1/ANAPC2/WDTC1/NRP1/CDH4/ADNP/DEPTOR/RB1CC1/BDNF/FN1/TMEM123/MAP2/CLCN6/DRAXIN/MTOR/CREB1/TNR/BMPR2/TRPV4/P2RX7/POU4F2/MT3/SCTR/E2F4/IST1/MAG/MEGF8/KCNN4/APOE/AKT1S1/CDK5R1/PAFAH1B1/RAP1GAP2/TRPV2/ULK2/RND2/WNT3/MAPT/RPTOR/SLC9A3R1/MAP1B/IL7R/SEMA5A/NTRK3/SEMA7A/ISLR2/AKT1/WNT5A/SEMA3G/TWF2/EDN1/VEGFA/SRF/TNFRSF12A/LIMK1/LAMTOR4/RAC1/ZFYVE27/PTEN/CXCL1…	119
BP	GO:0048762	mesenchymal cell differentiation	148/9420	199/17913	1.86e-10	3.78e-09	TGFB3/HIF1A/BMP4/ALDH1A2/GREM1/SMAD3/LOXL3/SIX2/WNT4/RTN4/OSR1/SOX11/DAB2IP/CRB2/ENG/NOTCH1/OLFM1/JAG1/PHACTR4/NRP1/BAMBI/OVOL2/FOXA2/BMP2/PEF1/EPHA3/GATA5/LAMA5/BMP7/FAM83D/TRIM62/SNAI1/RDH10/SNAI2/WNT11/FOLR1/WNT10A/BCL9L/PHLDB1/FN1/ERBB4/TGFB2/MAD2L2/MTOR/NRP2/KLHL12/CORO1C/TBX5/EDNRA/FOXC2/CLASP1/EPB41L5/HPN/TGFB1/DACT3/ZEB2/FUZ/TRIM28/ACVR1/RFLNB/COL1A1/MCRIP1/SOX9/AXIN2/MSX2/FGF10/DAB2/GDNF…	148
BP	GO:0098693	regulation of synaptic vesicle cycle	87/9420	106/17913	1.9e-10	3.84e-09	VPS18/RAB5A/DRD1/PREPL/NRXN1/STXBP1/DNM1/NCS1/FGF14/HTR2A/PCDH17/CACNB2/DNAJC5/RIMS4/SYT9/BACE1/DRD2/VAMP4/DNM3/DVL1/ATP2A2/RAB3GAP1/GRIK5/CALM3/SLC17A7/PRKCG/BRSK1/CDK5R1/GIT1/P2RX1/SLC2A4/NLGN2/ADORA2B/FBXL20/RAPGEF4/CPLX3/CACNA1D/BSN/CSPG5/WNT7A/DTNBP1/CDH2/ROCK1/PRKCB/STX1B/STX1A/RIMS3/PRKAR1B/PTEN/RAB3B/BRSK2/NLGN3/P2RY4/SYN1/FMR1/CASK/ADORA2A/GRIPAP1/SYP/GSK3B/STXBP5L/CHRNB2/SYT11/CDK5/DGKI…	87
BP	GO:1990138	neuron projection extension	115/9420	148/17913	2.01e-10	4.03e-09	SPG11/EIF2AK4/CPNE6/MUL1/EMX1/RTN4/TTL/ITSN2/LHX2/ABL1/OLFM1/ANAPC2/DCLK1/FLRT3/NRP1/ITGB1/CDH4/CPNE1/ADNP/RIMS2/RIMS1/FN1/MAP2/DRAXIN/PRKCZ/DVL1/NRP2/RAPH1/TNR/BMPR2/SYT2/RASAL1/POU4F2/MT3/NRN1L/MAG/MEGF8/APOE/SYT3/CACNG7/CDK5R1/PAFAH1B1/TRPV2/WNT3/MAPT/RNF157/SLIT3/MAP1B/SEMA5A/ITGA4/NTRK3/IQGAP1/SEMA7A/ISLR2/CTNNB1/CPNE9/WNT5A/SEMA3G/TWF2/SEMA3F/PLXNA1/ALCAM/DDR1/VEGFA/SRF/CPNE5/NEDD4L/TNFRSF1…	115
BP	GO:0048593	camera-type eye morphogenesis	89/9420	109/17913	2.01e-10	4.03e-09	DLL1/HIF1A/BMP4/EPHA2/MEGF11/SIX3/EPHB2/SOX11/SOX1/ARID1A/ATP8A2/JAG1/PHACTR4/PTF1A/ZEB1/VSX1/BMP7/TBC1D20/CALB1/ZHX2/FJX1/TSKU/IHH/NECTIN1/THY1/FZD5/MFN2/SKI/ABI2/PROX1/FOXN4/KDM2B/IRX5/BAX/RDH13/TBX2/LHX1/NF1/COL8A1/SP3/SDK2/SOX9/HCN1/ALDH1A3/STRA6/YY1/DIO3/CTNNB1/WNT5A/IFT122/FOXF2/TFAP2B/VEGFA/BAK1/RING1/PTPRM/COL8A2/SOX8/SDK1/PITX3/PAX2/FAT1/TENM3/NECTIN3/FOXE3/CDON/ROM1/LRP5/TH/SHROOM2/RPE6…	89
BP	GO:0050806	positive regulation of synaptic transmission	113/9420	145/17913	2.08e-10	4.14e-09	S100B/SLC8A3/EIF2AK4/NFATC4/DRD1/PINK1/PRKCE/NRXN1/EPHB2/LRRTM1/STXBP1/ABL1/GRIN1/CACNB2/PRNP/NTSR1/STAU1/RIMS2/ADCY8/ARC/RIMS1/STX3/SERPINE2/EPHA4/RAPSN/SYT9/DRD2/ADORA1/KISS1/CREB1/PRKCZ/DVL1/TNR/SSH1/CUX2/CA7/TSHZ3/TYROBP/RAB3GAP1/APOE/SLC8A2/SHANK1/SHISA7/NF1/ARRB2/DLG4/NLGN2/VAMP2/GIP/HAP1/MPP2/BAIAP2/CHRNA7/LGMN/EGFR/OXTR/FAM107A/CACNA1D/WNT7A/DTNBP1/FLOT1/TNF/AGER/ITPR3/ADCYAP1/BAIAP3/ABAT…	113
BP	GO:1903829	positive regulation of cellular protein localization	222/9420	318/17913	2.09e-10	4.14e-09	PCNT/EZR/TCP1/CTDSPL2/PSEN1/AKAP5/PRKCH/TMEM30B/PPM1A/OAZ2/ARF6/EPHA2/CROCC/RNF31/SMAD3/APC/HTRA2/PINK1/PRKCE/SPTBN1/RTN4/CCDC88A/EPHB2/ROCK2/YWHAQ/SFN/XPO4/SESN2/ITGB1/EPB41/PRNP/MAVS/EPHA3/TM9SF4/E2F1/EDEM2/CEP250/SRC/HPCA/YWHAB/KCNB1/YWHAZ/UBR5/VPS28/MFF/STX3/ACSL3/LRP4/F2/ATG13/PRR5L/NUMA1/VIL1/KCNJ11/SORL1/ZPR1/ABCA12/ERBB4/RAB29/TP53BP2/PARP1/FZD5/ARHGEF16/UBE2J2/SEC16B/YWHAH/LIF/HPS4/SSH1/…	222
BP	GO:0007613	memory	91/9420	112/17913	2.11e-10	4.16e-09	S100B/KCNK10/PSEN1/SLC8A3/EIF2AK4/NFATC4/DRD1/HRH2/DBH/GRIN1/HTR2A/PLCB1/PAK5/ITGA8/PRNP/LRRN4/ADNP/CALB1/ADCY8/ARC/DRD2/MTOR/CREB1/PRKCZ/CUX2/JPH3/ATXN1L/KMT2B/CIC/APOE/SLC8A2/NTF4/SLC17A7/SHANK1/KLK8/SHISA7/SLC6A4/SERPINF1/CTNS/ITGA3/GIP/PPP1R1B/KAT2A/MAPT/RASGRF1/CHRNA7/MAP1A/LGMN/CCK/OXTR/HRH1/ATXN1/ADGRF1/SRF/ITPR3/GRIN2A/NTAN1/FOXO6/SORCS3/CPEB3/PTEN/B4GALT2/EIF4EBP2/FEN1/KCNK4/RIN1/NPAS4/T…	91
BP	GO:0070838	divalent metal ion transport	304/9420	454/17913	2.24e-10	4.37e-09	OPRM1/PSEN1/SLC8A3/SLC39A9/HSPA2/MYO5A/ANXA2/CAPN3/EFHB/RYR3/REM2/JPH4/SLC24A1/ERO1A/HOMER1/F2R/DRD1/CNNM4/DYSF/SLC30A6/SLC8A1/THADA/PRKCE/CALM2/EHD3/UCN/SLC30A3/NIPAL3/SLC25A25/NCS1/ABL1/CATSPER4/PMPCA/CACNA1B/GRIN1/FGF14/NALCN/SLC9A1/MICU2/TRPC4/HTR2A/YME1L1/OPRD1/EPB41/CACNB2/PRNP/TMC2/OPRL1/NTSR1/LCK/PLCG1/HPCA/JPH2/GEM/SLC30A8/JPH1/CHD7/LYN/MS4A1/P2RX3/APLNR/SLC39A13/PACSIN3/F2/KCNE3/PDE2A/S…	304
BP	GO:0071214	cellular response to abiotic stimulus	217/9420	310/17913	2.25e-10	4.37e-09	ZFP36L1/RDH11/ZBTB1/NEDD4/CAPN3/INO80/RAD51/BMF/EIF2AK4/SLC12A6/METTL3/NFATC4/POLK/RAB11FIP5/DYSF/KDM1A/HSPA5/ENG/SWI5/NSMF/SLC9A1/PTAFR/GATA3/NMT2/NET1/PCK1/BCL2L1/ACTR5/HPCA/CD40/TP53INP1/TSPYL5/CAB39/SNAI2/SPIDR/MYC/EEF1D/SCX/HSF1/RHBDD1/TNKS1BP1/DDB2/CRY2/WNT11/PDE2A/USP47/USP28/ATM/KDM4D/YAP1/MYOG/NUCKS1/TLR5/SDE2/PARP1/ADSS/TNFRSF8/NPPA/ERRFI1/GNB1/NOC2L/CASP9/CHEK2/TRPV4/PTPN11/HVCN1/PPID/…	217
BP	GO:0104004	cellular response to environmental stimulus	217/9420	310/17913	2.25e-10	4.37e-09	ZFP36L1/RDH11/ZBTB1/NEDD4/CAPN3/INO80/RAD51/BMF/EIF2AK4/SLC12A6/METTL3/NFATC4/POLK/RAB11FIP5/DYSF/KDM1A/HSPA5/ENG/SWI5/NSMF/SLC9A1/PTAFR/GATA3/NMT2/NET1/PCK1/BCL2L1/ACTR5/HPCA/CD40/TP53INP1/TSPYL5/CAB39/SNAI2/SPIDR/MYC/EEF1D/SCX/HSF1/RHBDD1/TNKS1BP1/DDB2/CRY2/WNT11/PDE2A/USP47/USP28/ATM/KDM4D/YAP1/MYOG/NUCKS1/TLR5/SDE2/PARP1/ADSS/TNFRSF8/NPPA/ERRFI1/GNB1/NOC2L/CASP9/CHEK2/TRPV4/PTPN11/HVCN1/PPID/…	217
BP	GO:0043434	response to peptide hormone	274/9420	404/17913	2.32e-10	4.47e-09	ARID1B/MAS1/TSHR/SRSF5/ZFP36L1/MAX/FBN1/MYO5A/KAT2B/ADCY4/APC/ATP6V1B1/SOS1/ATP6V1E2/RHOQ/LHCGR/EIF2B4/CAD/HADHA/RAB10/ADCY3/ROCK2/GPR21/NR5A1/SLC2A8/ASS1/TSC1/IRS2/TBC1D4/SLC9A1/WDTC1/FOXO1/SESN2/PRKCQ/SRSF4/PTPRA/PCK1/BMP7/TRIB3/SOGA1/SRC/NCOA5/PTPN1/LYN/ATP6V1H/OPRK1/PRKDC/ADCY8/PTK2/HSF1/IRS1/CAT/PTPRN/UCP3/UCP2/INPPL1/ADM/PDE3B/IGFBP5/SIK2/SESN3/BTG2/NUCKS1/IL10/PARP1/NPPA/AGTRAP/MTOR/CREB1/…	274
BP	GO:0071559	response to transforming growth factor beta	173/9420	239/17913	2.34e-10	4.5e-09	SNW1/TGFB3/LTBP2/ZFP36L1/PPM1A/FBN1/ONECUT1/THBS1/SMAD3/SMAD6/CILP/TGFBRAP1/LTBP1/ZFP36L2/WNT4/LIMS1/FNDC4/EMILIN1/ROCK2/ADAM17/RUNX3/SOX11/HSPA5/ENG/ADAMTSL2/COL4A2/SMAD9/PARD3/ITGA8/ZEB1/BAMBI/OVOL2/PMEPA1/SRC/PENK/PTK2/SCX/FOXH1/FSHB/LRRC32/PDE2A/FOLR1/WNT10A/DKK3/SOX6/CBL/BCL9L/PDGFD/FMOD/TGFB2/PARP1/CREB1/PRDM16/SKI/PRKCZ/CRKL/PXN/SMAD1/GLG1/WWOX/EPB41L5/CDH5/PARD6A/ZFHX3/LTBP4/TGFB1/MTMR4/A…	173
BP	GO:0071496	cellular response to external stimulus	223/9420	320/17913	2.47e-10	4.72e-09	SNW1/ZFYVE1/MAX/ATG14/EIF2AK4/RYR3/WNT4/NCOA1/HSPA5/ENG/TSC1/STK24/SLC9A1/FOXO1/SESN2/FOXA2/PCK1/MAP1LC3A/CD40/KCNB1/ADNP/KLF10/GDAP1/PENK/LYN/SNAI2/GSDMD/SCX/HSF1/SLC39A4/P2RX3/AMBRA1/SLC1A2/WNT11/UCP2/P2RY2/PDE2A/FOLR2/FOLR1/RRP8/MYOD1/CBL/SESN3/PIK3C2B/NUAK2/TLR5/TNFRSF8/NPPA/MTOR/BMPR2/PTPRC/DEPDC5/MTMR3/GAS2L1/SSH1/GCN1/PTPN11/P2RX7/P2RX4/ULK1/IL15/WDR59/INHBB/RALB/USF2/MAG/AXL/TGFB1/FOXA3/A…	223
BP	GO:0001843	neural tube closure	73/9420	86/17913	2.54e-10	4.84e-09	MTHFD1L/MTHFD1/BMP4/SPINT1/SEMA4C/IFT172/GRHL3/LHX2/ABL1/TSC1/ARID1A/PHACTR4/SALL4/GRHL2/FZD6/CTHRC1/TRAF6/FOLR1/ADM/TGFB2/MTHFR/SKI/KDM2B/TMED2/SPINT2/TGFB1/VASP/ARHGAP35/TEAD2/ZEB2/FUZ/MKS1/PFN1/DVL2/LRP2/RARA/KAT2A/FZD2/TRIM71/WNT5A/SETD2/IFT122/PTK7/TSC2/IFT57/SUFU/PAX2/KIF20B/SFRP1/DLC1/STIL/ST14/DEAF1/MED12/KDM6A/SCRIB/LMO4/VANGL2/FZD1/COBL/ALX1/RARG/PRICKLE1/APAF1/TULP3/CELSR1/SEC24B/SHROO…	73
BP	GO:0001933	negative regulation of protein phosphorylation	281/9420	416/17913	2.65e-10	5.02e-09	CNKSR3/EZR/MAS1/FGFR1OP/PSEN1/SYNJ2BP/DACT1/ATG14/GMFB/BMP4/PP2D1/KAT2B/SPRED1/GREM1/NDRG2/SMAD6/ZBED3/F2RL1/APC/RNF149/PINK1/XDH/SOCS5/CALM2/NCK2/EPHB2/SPRED2/EMILIN1/TRIB2/DAB2IP/ENG/PIP5KL1/ABL1/RAPGEF1/CEP85/SFN/DNAJC3/LATS2/FOXO1/PARD3/INSM1/ZMYND11/PRNP/RASSF2/SIRPA/ZGPAT/PTK6/PMEPA1/BMP7/TRIB3/PTPRT/DBNDD2/PTPN1/DEPTOR/ANGPT1/PKIA/LYN/PRKDC/TRIB1/MYC/PTPRJ/MAPK8IP1/PRR5L/HIPK3/ARRB1/SMPD1/…	281
BP	GO:0014020	primary neural tube formation	77/9420	92/17913	3.35e-10	6.3e-09	MTHFD1L/MTHFD1/HIF1A/BMP4/SPINT1/SEMA4C/IFT172/GRHL3/LHX2/ABL1/TSC1/ARID1A/PHACTR4/OVOL2/BMP7/SALL4/GRHL2/FZD6/CTHRC1/TRAF6/FOLR1/ADM/TGFB2/MTHFR/SKI/KDM2B/TMED2/SPINT2/TGFB1/VASP/ARHGAP35/TEAD2/ZEB2/FUZ/MKS1/PFN1/DVL2/LRP2/RARA/KAT2A/FZD2/TRIM71/WNT5A/SETD2/IFT122/PTK7/TSC2/IFT57/SUFU/PAX2/KIF20B/SFRP1/DLC1/NODAL/STIL/ST14/DEAF1/MED12/KDM6A/SCRIB/LMO4/VANGL2/FZD1/COBL/ALX1/RARG/PRICKLE1/APAF1/TU…	77
BP	GO:0003206	cardiac chamber morphogenesis	102/9420	129/17913	3.51e-10	6.57e-09	HIF1A/BMP4/TPM1/SAV1/DLL4/ROBO2/SMAD6/ROBO1/SOS1/BMP10/SOX11/ENG/NOTCH1/RXRA/POU4F1/JAG1/GATA3/NRP1/OVOL2/BMP7/CCM2L/GRHL2/ZFPM2/CHD7/FOXH1/MYBPC3/WNT11/PARVA/TGFB2/DHRS3/UBE4B/NRP2/BMPR2/PROX1/TNNI1/TNNT2/TBX5/TBX3/CPE/FOXF1/FOXC2/ZFPM1/TGFB1/GSK3A/PPP1R13L/MKS1/TBX2/ACVR1/MED1/LRP2/RARA/FZD2/SLIT3/NKX2-5/MSX2/PTCD2/MESP1/TGFBR2/WNT5A/MYL3/FOXC1/DSP/SOX4/SRF/GATA6/SMAD7/SMAD4/HEYL/FGFR2/FGF8/RAR…	102
BP	GO:0007599	hemostasis	232/9420	336/17913	4.3e-10	8.03e-09	PLG/RAD51B/PRKCH/TYRO3/RAB5A/THBS1/CAPZB/AP3B1/F2RL1/F2R/MERTK/ADRA2B/PRKCE/CDC42/KDM1A/GGCX/EHD3/STXBP1/ADAMTS13/VAV2/ENTPD2/DOCK9/DGKH/PRKCQ/GATA3/FOXA2/THBD/GATA5/LCK/PROCR/MYL9/SRC/HNF4A/CD40/YWHAZ/FZD6/ZFPM2/LYN/SERPINE2/SERPING1/P2RX3/F2/DGKZ/PHF21A/ARRB1/UBASH3B/F5/SELP/MFN2/GNB1/SERPINC1/CD34/CSRP1/HPS4/PTPN11/SH2B3/P2RX7/P2RX4/P2RX2/TRPC3/FGA/FGG/ADAMTS18/PLCG2/ZFPM1/GPI/CD177/PLAUR/APOE…	232
BP	GO:0048675	axon extension	83/9420	101/17913	4.4e-10	8.16e-09	SPG11/RTN4/TTL/LHX2/ABL1/OLFM1/ANAPC2/DCLK1/NRP1/ITGB1/CDH4/ADNP/FN1/MAP2/DRAXIN/DVL1/NRP2/RAPH1/TNR/BMPR2/POU4F2/MT3/MAG/MEGF8/APOE/CDK5R1/PAFAH1B1/TRPV2/WNT3/MAPT/SLIT3/MAP1B/SEMA5A/NTRK3/SEMA7A/ISLR2/WNT5A/SEMA3G/TWF2/SEMA3F/ALCAM/VEGFA/SRF/TNFRSF12A/AUTS2/LIMK1/ZFYVE27/SLIT1/CXCL12/VCL/DISC1/PAK1/NLGN3/CDKL5/SLC9A6/TRPC5/USP9X/RTN4R/L1CAM/ARHGAP4/PLXNA3/BARHL2/GSK3B/TRIM46/SEMA5B/CDK5/PLXNA4/…	83
BP	GO:0031667	response to nutrient levels	310/9420	466/17913	4.55e-10	8.4e-09	OPRM1/SNW1/HLCS/ZFYVE1/MAX/ATG14/SORD/ALDH1A2/TBC1D5/EIF2AK4/RYR3/PKM/ARSB/ALPL/SLC8A1/ABCG8/WNT4/UCN/CAD/DNMT3A/POMC/NCOA1/HSPA5/SLC25A25/ASS1/TSC1/GRIN1/STK24/PDX1/FOXO1/SESN2/FOXA2/UCN3/PCK1/BMP7/DNMT3B/MAP1LC3A/GSS/SRC/HPCA/CD40/KCNB1/KLF10/GDAP1/TTPA/PENK/SNAI2/HSF1/SLC39A4/P2RX3/ACSL3/AMBRA1/CAT/WNT11/UCP3/UCP2/P2RY2/FOLR2/FOLR1/RRP8/ADM/KCNJ11/MYOD1/CBL/APOA1/IGFBP2/SESN3/PIK3C2B/NUAK2/MTH…	310
BP	GO:0003279	cardiac septum development	91/9420	113/17913	5.24e-10	9.62e-09	BMP4/SAV1/ROBO2/SMAD6/ROBO1/LTBP1/PAX8/SOX11/ENG/NOTCH1/JAG1/GATA3/NRP1/BMP7/SALL4/ZFPM2/CHD7/WNT11/PDE2A/PARVA/TGFB2/DHRS3/NRP2/BMPR2/PROX1/TBX5/TBX3/ZFPM1/SALL1/MKS1/TBX2/AP2B1/ACVR1/MYH10/XIRP2/LRP2/RARA/FZD2/SLIT3/NKX2-5/MSX2/STRA6/HECTD1/TRIP11/TGFBR2/CRELD1/WNT5A/PLXND1/SOX4/PTK7/GATA6/SMAD7/SMAD4/NPRL3/DCTN5/HEYL/FGFR2/SUFU/FGF8/RARB/BMPR1A/EGLN1/FGFRL1/LMO4/TGFBR3/RBM15/NOTCH2/GJA5/VANGL2…	91
BP	GO:0051480	regulation of cytosolic calcium ion concentration	203/9420	289/17913	5.32e-10	9.73e-09	SLC8A3/MYO5A/ANXA2/CAPN3/RYR3/JPH4/SMAD3/ERO1A/F2RL1/F2R/DRD1/TMEM178A/SLC8A1/PRKCE/CALM2/KCNK3/NCS1/ABL1/GRIN1/HTR2A/CACNB2/PRNP/HCRTR1/OPRL1/NTSR1/LCK/TGM2/PLCG1/JPH2/CALB1/TMEM64/JPH1/CHD7/LYN/ADCY8/MS4A1/P2RX3/APLNR/F2/CCKBR/ADM/THY1/DRD2/ADORA1/ATP2B4/KISS1/AVPR1B/CD55/GNB1/ABL2/PTPRC/TRPV4/SPPL3/SLC8B1/NOS1/P2RX7/P2RX4/P2RX2/TRPC3/EDNRA/PLCG2/JPH3/CX3CL1/CNGB1/NOL3/RYR1/TGFB1/GIPR/CALM3/GRI…	203
BP	GO:0090092	regulation of transmembrane receptor protein serine/threonine kinase signaling pathway	157/9420	215/17913	5.41e-10	9.85e-09	DACT2/CTDSPL2/SNW1/TGFB3/PPM1A/BMP4/FBN1/ONECUT1/RBPMS2/THBS1/GREM1/NEO1/SKOR1/SMAD3/SMAD6/CILP/LTBP1/SPTBN1/BMP10/EMILIN1/ADAM17/SOX11/CRB2/HSPA5/ENG/ABL1/NOTCH1/ADAMTSL2/FGF9/ITGA8/ZEB1/BAMBI/OVOL2/BMP2/PMEPA1/BMP7/GDF6/SULF1/ZC3H3/FOLR1/NUMA1/DKK3/BCL9L/PARP1/PRDM16/HES5/SKI/BMPR2/GLG1/ZNF423/NUP93/LTBP4/TGFB1/ACVR2A/MTMR4/ACVR1/MYOCD/UBB/FLCN/TOB1/WFIKKN2/ITGA3/LRP2/SOST/DLX1/SMURF2/UBE2O/MSX…	157
BP	GO:0055074	calcium ion homeostasis	263/9420	388/17913	5.8e-10	1.05e-08	PSEN1/SLC8A3/MYO5A/ANXA2/CAPN3/RMDN3/RYR3/JPH4/SMAD3/ERO1A/F2RL1/F2R/DRD1/ATP6V1B1/TMEM178A/SLC8A1/THADA/PRKCE/CALM2/IMMT/KCNK3/NCS1/ABL1/GRIN1/MICU2/GPR12/ATP7B/HTR2A/CACNB2/PRNP/HCRTR1/OPRL1/NTSR1/VAPB/LCK/TGM2/PLCG1/JPH2/CD40/CALB1/TMEM64/JPH1/CHD7/LYN/ADCY8/MS4A1/P2RX3/APLNR/F2/CCKBR/ADM/THY1/DRD2/ADORA1/ATP2B4/KISS1/AVPR1B/CD55/GNB1/ABL2/SLC30A1/PTPRC/TRPV4/SPPL3/SLC8B1/NOS1/ATP2A2/P2RX7/P2R…	263
BP	GO:0007030	Golgi organization	78/9420	94/17913	5.93e-10	1.07e-08	SYNE1/SPTBN5/MAP2K1/CDC42/GCC2/EHD3/GOLGA2/SURF4/ARHGEF7/COG3/USP6NL/ARHGAP21/STX16/TBC1D20/YWHAZ/ARFGEF1/OBSL1/DYNC2H1/RAB29/VAMP4/PLEKHM2/STX6/CAMSAP2/CIT/TMED2/RAB33B/FHDC1/COG4/CLASP1/KIFC3/BCAS3/MYO18A/CSNK1D/NPLOC4/COG1/GOLPH3/PRKD1/TRIP11/CLASP2/GORASP1/STK25/RBSN/RAB43/TJAP1/CUL7/TRAPPC8/DYM/LMAN1/MAPK3/BHLHA15/SEC23IP/VTI1A/GBF1/PLK3/TRAPPC11/COG2/RAB30/STX5/HOOK1/GAK/MAPK1/TMED5/PDE4DIP…	78
BP	GO:0048193	Golgi vesicle transport	212/9420	304/17913	6.17e-10	1.11e-08	SPTB/EXOC5/CNIH1/MYO5A/ANKRD28/VPS13C/SNX1/SNAP23/SPTBN5/CAPZB/SCAMP1/LMAN2L/DCTN1/TGFA/SPAST/PKDCC/SPTBN1/GCC2/EHD3/NRBP1/PREB/RAB10/KIF3C/NBAS/PPP6C/GOLGA2/SPTAN1/SEC16A/SURF4/COG6/COG3/KIF16B/PEF1/ARFRP1/ARFGAP1/VAPB/TBC1D20/KIF3B/ARFGEF2/RNF139/TRAPPC9/MAPK15/CUL3/ACSL3/ARFGAP2/F2/KIF18A/UVRAG/FOLR1/SORL1/HYOU1/RAB7B/CD55/MIA3/CNIH4/CNIH3/F5/VAMP3/SEC16B/STX6/KLHL12/TMED2/GOLGA3/RAB33B/MYO1B/…	212
BP	GO:0006874	cellular calcium ion homeostasis	255/9420	375/17913	6.53e-10	1.17e-08	PSEN1/SLC8A3/MYO5A/ANXA2/CAPN3/RMDN3/RYR3/JPH4/SMAD3/ERO1A/F2RL1/F2R/DRD1/TMEM178A/SLC8A1/THADA/PRKCE/CALM2/IMMT/KCNK3/NCS1/ABL1/GRIN1/MICU2/GPR12/ATP7B/HTR2A/CACNB2/PRNP/HCRTR1/OPRL1/NTSR1/VAPB/LCK/TGM2/PLCG1/JPH2/CD40/CALB1/TMEM64/JPH1/CHD7/LYN/ADCY8/MS4A1/P2RX3/APLNR/F2/CCKBR/ADM/THY1/DRD2/ADORA1/ATP2B4/KISS1/AVPR1B/CD55/GNB1/ABL2/SLC30A1/PTPRC/TRPV4/SPPL3/SLC8B1/NOS1/ATP2A2/P2RX7/P2RX4/P2RX2/…	255
BP	GO:0014074	response to purine-containing compound	112/9420	145/17913	6.59e-10	1.17e-08	EZR/SLC8A3/ZFP36L1/DUOX2/DUOX1/AQP9/RYR3/HCN4/PLA2G5/CNGA3/SLC8A1/KDM1A/CAD/SDC1/HSPA5/ASS1/RAPGEF1/PTAFR/THBD/PCK1/DNMT3B/PENK/P2RX3/WT1/PTPRN/P2RY2/PDE2A/KCNJ11/IGFBP5/REN/ADSS/CACNA1S/SSH1/P2RX7/P2RX4/AACS/P2RX2/RAPGEF2/TRPC3/DHODH/RYR1/FOSB/TRPM4/SLC6A4/INPP5K/TRPV1/P2RX5/P2RX1/PER1/ALDH3A1/SREBF1/NME1/COL1A1/DUSP1/HCN1/HMGCS1/PRKAA1/SRD5A1/SLC6A3/CIB2/AKAP6/SLC26A6/SLC6A1/AGXT/EEF2K/AQP8/VGF…	112
BP	GO:0001841	neural tube formation	82/9420	100/17913	6.92e-10	1.22e-08	MTHFD1L/MTHFD1/HIF1A/BMP4/SPINT1/SEMA4C/IFT172/GRHL3/SOX11/LHX2/ABL1/TSC1/ARID1A/PHACTR4/OVOL2/BMP7/IFT52/STK4/SALL4/GRHL2/FZD6/CTHRC1/TRAF6/FOLR1/ADM/TGFB2/MTHFR/SKI/KDM2B/TMED2/SPINT2/TGFB1/VASP/ARHGAP35/TEAD2/ZEB2/FUZ/MKS1/PFN1/DVL2/LRP2/RARA/KAT2A/FZD2/TRIM71/WNT5A/SETD2/IFT122/SOX4/PTK7/MIB1/TSC2/IFT57/SUFU/PAX2/KIF20B/SFRP1/DLC1/NODAL/STIL/ST14/DEAF1/MED12/KDM6A/SCRIB/LMO4/VANGL2/FZD1/COBL/…	82
BP	GO:0046879	hormone secretion	210/9420	301/17913	6.99e-10	1.23e-08	HIF1A/CYP19A1/MYO5A/SNAP23/ADRA2B/MAP4K4/RAB11FIP5/PRKCE/IL1RN/PAX8/UCN/VSNL1/SOX11/IRS2/NR0B2/PDX1/GATA3/FOXA2/UCN3/HNF4A/KCNB1/RIMS2/ENY2/SYBU/SLC30A8/CHD7/LYN/OPRK1/ADCY8/IRS1/INHA/ARRB1/PTPRN/UCP2/SYT9/ADM/KCNJ11/C2CD2L/SIDT2/DRD2/ADORA1/REN/KISS1/PFKFB2/NPPA/CREB1/KLF7/NADK/KDM5B/OSM/LIF/TRPV4/HNF1A/PTPN11/SLC8B1/TBX3/PSMD9/HCAR2/AACS/FGA/FGG/CPE/GPLD1/INHBB/EXOC3L1/SMPD3/FFAR3/LTBP4/GIPR/TR…	210
BP	GO:0017156	calcium ion regulated exocytosis	100/9420	127/17913	8.03e-10	1.41e-08	PSEN1/TRIM9/VPS18/RAB5A/DRD1/PREPL/OTOF/STXBP1/NCS1/HTR2A/CACNB2/DNAJC5/SNPH/RIMS4/KCNB1/RIMS2/RIMS1/STX3/CDK5R2/SYT9/BACE1/DRD2/VAMP3/DVL1/SDF4/ATP2A2/P2RX7/RAB3GAP1/GRIK5/CALM3/NAPA/PPFIA3/PRKCG/GIT1/RPH3AL/DOC2B/SYNJ1/P2RX1/VAMP2/ADORA2B/FBXL20/RAPGEF4/SCAMP5/CPLX3/CADPS/ERC2/CACNA1D/HYAL3/CSPG5/SYN2/WNT7A/DTNBP1/BAIAP3/PRKCB/DOC2A/PRRT2/STX1B/STX1A/RIMS3/CTBP2/ADRA2A/ZP4/SYT7/SYT12/P2RY4/SYN1…	100
BP	GO:0001505	regulation of neurotransmitter levels	222/9420	321/17913	8.12e-10	1.41e-08	PSEN1/GCH1/HDC/COLQ/TRIM9/VPS18/RAB5A/GCHFR/ZNF219/SMAD3/DMGDH/DRD1/SPR/PREPL/NRXN1/SLC5A7/OTOF/ROCK2/STXBP1/NCS1/ASS1/SARDH/CACNA1B/HTR2A/GAD2/CACNB2/SIRPA/DNAJC5/NTSR1/HRH3/SNPH/SLC32A1/RIMS4/PTGIS/SLC25A32/RIMS2/RIMS1/STX3/SLC1A2/SYT9/PNKD/TPH1/BACE1/DRD2/PPFIA4/ATP2B4/IL10/MTOR/DVL1/SLC30A1/CD34/SDS/SDSL/NOS1/ATP2A2/P2RX7/P2RX4/TLR2/ALDH5A1/RAB3GAP1/GRIK5/CALM3/HNMT/NAPA/PPFIA3/SLC17A7/PRKCG/…	222
BP	GO:0006914	autophagy	312/9420	471/17913	8.15e-10	1.41e-08	SPTLC2/PSEN1/ZFYVE1/HIF1A/ATG14/NEDD4/VPS13C/HERC1/DAPK2/TBC1D5/VPS39/VPS18/RAB5A/BMF/EIF2AK4/CHMP4A/ARSB/WDR41/HK2/MUL1/HTRA2/PINK1/ATP6V1B1/ATP6V1E2/LRSAM1/GOLGA2/ABL1/TSC1/GPSM1/IFT88/SUPT20H/FOXO1/RUBCNL/SESN2/PIP4K2A/STAM/VPS16/RGS19/CSNK2A1/TRIB3/CHMP4B/MAP1LC3A/TP53INP2/SOGA1/SRC/CHMP4C/TP53INP1/MTDH/TMEM74/ATP6V1H/RB1CC1/PTK2/MAPK15/VPS28/ATG13/AMBRA1/UVRAG/ATG9A/PRKAG3/TMEM41B/SBF2/EIF4G…	312
BP	GO:0061919	process utilizing autophagic mechanism	312/9420	471/17913	8.15e-10	1.41e-08	SPTLC2/PSEN1/ZFYVE1/HIF1A/ATG14/NEDD4/VPS13C/HERC1/DAPK2/TBC1D5/VPS39/VPS18/RAB5A/BMF/EIF2AK4/CHMP4A/ARSB/WDR41/HK2/MUL1/HTRA2/PINK1/ATP6V1B1/ATP6V1E2/LRSAM1/GOLGA2/ABL1/TSC1/GPSM1/IFT88/SUPT20H/FOXO1/RUBCNL/SESN2/PIP4K2A/STAM/VPS16/RGS19/CSNK2A1/TRIB3/CHMP4B/MAP1LC3A/TP53INP2/SOGA1/SRC/CHMP4C/TP53INP1/MTDH/TMEM74/ATP6V1H/RB1CC1/PTK2/MAPK15/VPS28/ATG13/AMBRA1/UVRAG/ATG9A/PRKAG3/TMEM41B/SBF2/EIF4G…	312
BP	GO:0007596	blood coagulation	228/9420	331/17913	8.59e-10	1.48e-08	PLG/RAD51B/PRKCH/TYRO3/RAB5A/THBS1/CAPZB/AP3B1/F2RL1/F2R/MERTK/ADRA2B/PRKCE/CDC42/KDM1A/GGCX/EHD3/STXBP1/ADAMTS13/VAV2/ENTPD2/DOCK9/DGKH/PRKCQ/GATA3/FOXA2/THBD/GATA5/LCK/PROCR/MYL9/SRC/HNF4A/CD40/YWHAZ/FZD6/ZFPM2/LYN/SERPINE2/SERPING1/P2RX3/F2/DGKZ/PHF21A/ARRB1/UBASH3B/F5/SELP/MFN2/GNB1/SERPINC1/CD34/CSRP1/HPS4/PTPN11/SH2B3/P2RX7/P2RX4/P2RX2/TRPC3/FGA/FGG/ADAMTS18/PLCG2/ZFPM1/CD177/PLAUR/APOE/BLO…	228
BP	GO:0016311	dephosphorylation	304/9420	458/17913	9.67e-10	1.66e-08	CTDSPL2/PTPN21/ZFYVE1/PPM1A/ARPP19/PP2D1/SPRED1/CHRM5/PPP1R3E/THTPA/SMAD3/CILP/DUSP2/INPP4A/PINK1/ALPL/PPM1B/CALM2/THNSL2/PPP1CB/PPM1G/RCAN3/LPIN1/ROCK2/PPP6C/SET/PTPA/TSC1/INPP5E/PPP1R26/NSMF/FARP1/RBM26/PPP1R8/PFKFB3/PHACTR4/MASTL/PTPRU/BMP2/CDC25B/PTPRA/SPOCD1/PTP4A2/PPP1R3D/PHACTR3/LCK/DUSP15/PPP1R16B/LPIN3/PTPRT/YWHAB/PCIF1/EYA2/PTPN1/IMPA1/IMPAD1/PTP4A3/PPP1R16A/RCAN1/SGPP2/PTPRJ/CRY2/PPME1…	304
BP	GO:0061351	neural precursor cell proliferation	111/9420	144/17913	9.75e-10	1.66e-08	NUMB/HIF1A/DLL4/SPINT1/RPGRIP1/OTP/POU3F3/EMX1/SIX3/KDM1A/RAB10/LHX2/RAPGEF1/FOXO1/INSM1/ZNF335/FZD6/LYN/RRM1/RASSF10/DRD2/DIXDC1/BTG2/DISP3/RERE/PROX1/ASPM/KIF14/GPR37L1/NF2/LHX5/KDM2B/HHIP/CX3CL1/ADGRG1/SPINT2/SIRT2/NUMBL/TGFB1/C5AR1/ZEB2/ATF5/NF1/SLC6A4/PAFAH1B1/KCTD11/LRP2/ELL3/EML1/LIMS2/TRIM71/CTNNB1/WNT5A/WNT7A/GATA2/KIF1A/ID4/GBX2/VEGFA/TEAD3/CDH2/ADCYAP1/NDE1/FZD9/DAGLB/FGFR2/EMX2/VAX1/P…	111
BP	GO:0032956	regulation of actin cytoskeleton organization	207/9420	297/17913	1.06e-09	1.79e-08	SNX9/TGFB3/SPTB/TMOD2/TPM1/ARF6/SPTBN5/FMN1/ARHGEF19/CORO2B/SMAD3/JMY/F2RL1/IQGAP2/ALMS1/ADD2/PLEKHH2/PRKCE/RHOQ/CDC42/WNT4/SPTBN1/CCDC88A/NCK2/CAPG/CTNNA2/ASAP3/ACTR2/BMP10/GRHL3/ROCK2/SPTAN1/ABL1/TSC1/SLC9A1/WASF2/NRP1/DSTN/EPHA3/HCK/PREX1/ARFGEF1/WNT11/FCHSD2/ARAP1/VIL1/APOA1/DIXDC1/MYOC/MTOR/ABI2/ABL2/PROX1/LMOD1/NF2/PXN/CIT/HIP1R/FZD10/CDK10/SPIRE2/CLASP1/MYLK3/CX3CL1/FHOD1/CARMIL2/NPHS1/ACT…	207
BP	GO:0071375	cellular response to peptide hormone stimulus	207/9420	297/17913	1.06e-09	1.79e-08	ARID1B/MAS1/TSHR/SRSF5/ZFP36L1/MAX/FBN1/MYO5A/KAT2B/ADCY4/APC/ATP6V1B1/SOS1/ATP6V1E2/RHOQ/LHCGR/RAB10/ADCY3/ROCK2/GPR21/SLC2A8/ASS1/IRS2/TBC1D4/SLC9A1/WDTC1/FOXO1/PRKCQ/PTPRA/PCK1/TRIB3/SOGA1/SRC/NCOA5/PTPN1/LYN/ATP6V1H/PRKDC/ADCY8/PTK2/HSF1/IRS1/UCP2/PDE3B/SIK2/SESN3/NUCKS1/PARP1/AGTRAP/CREB1/ERRFI1/PRKCZ/PXN/PTPN11/ATP6V0A2/MGARP/GAB1/POU4F2/GPLD1/BCAR1/FOXC2/ADCY7/INHBB/FFAR3/AKT2/TGFB1/GSK3A/…	207
BP	GO:0014065	phosphatidylinositol 3-kinase signaling	107/9420	138/17913	1.07e-09	1.79e-08	ZFP36L1/NEDD4/TYRO3/LTK/F2RL1/F2R/DAB2IP/IRS2/FLT3/FLT1/FGR/HTR2A/GATA3/PIP4K2A/SRC/PPP1R16B/ANGPT1/PREX2/LYN/PTK2/IRS1/NYAP2/SERPINE2/F2/PRR5L/CAT/CBL/ERBB4/TGFB2/SELP/MYOC/PIK3CD/CD28/PIK3IP1/OSM/GAB1/SIRT2/CCL5/NF1/CRYBA1/C1QBP/PIK3R5/PIP4K2B/ERBB2/CSF3/BECN1/SLC9A3R1/SOX9/PIK3R1/UBE3A/IGF1R/NTRK3/PPP2R5C/AKT1/EGFR/FBXL2/PLXNB1/EDN1/BTN2A2/TNF/PPARD/RGL2/TSC2/NLRC3/MAPK3/MAZ/NCF1/EPO/NYAP1/GPE…	107
BP	GO:0030879	mammary gland development	107/9420	138/17913	1.07e-09	1.79e-08	TGFB3/HIF1A/BMP4/CYP19A1/FOXB1/EPHA2/ROBO1/HK2/XDH/WNT4/RTN4/LBH/CAD/NCOA1/IRS2/BRCA2/ATP7B/GATA3/SRC/ELF5/TPH1/IGFBP5/PGR/ERBB4/CREB1/SERPINC1/KDM5B/ELF3/TBX3/ORAI1/NCOR2/ATP2C2/FOXF1/GLI2/GOT2/DHODH/USF2/AKT2/TGFB1/ARHGAP35/BAX/TBX2/NME1/HOXB9/MED1/STAT5B/WNT3/FASN/SOX9/HOXD9/MSX2/ITGA2/FGF10/PRLR/SLC6A3/PML/AKT1/TGFBR2/OXTR/WNT5A/RREB1/DDR1/NOTCH4/VEGFA/TNFRSF11A/FGFR2/NEURL1/BTRC/GPAT4/ZNF703…	107
BP	GO:0042326	negative regulation of phosphorylation	302/9420	455/17913	1.1e-09	1.84e-08	CNKSR3/EZR/MAS1/FGFR1OP/PSEN1/SYNJ2BP/DACT1/ATG14/GMFB/BMP4/PP2D1/KAT2B/SPRED1/GREM1/NDRG2/AJUBA/SMAD6/ZBED3/F2RL1/APC/RNF149/PINK1/XDH/SOCS5/CALM2/NCK2/EPHB2/SPRED2/EMILIN1/TRIB2/DAB2IP/ENG/PIP5KL1/ABL1/RAPGEF1/CEP85/IRS2/SFN/DNAJC3/LATS2/FOXO1/PARD3/INSM1/FOXA2/ZMYND11/PRNP/RASSF2/SIRPA/ZGPAT/PTK6/PMEPA1/BMP7/TRIB3/PTPRT/DBNDD2/PTPN1/DEPTOR/ANGPT1/PKIA/LYN/PRKDC/TRIB1/MYC/PTPRJ/MAPK8IP1/PRR5L/I…	302
BP	GO:0030010	establishment of cell polarity	99/9420	126/17913	1.21e-09	2.01e-08	MPP5/ARF6/MYO9A/DCTN1/CDC42/RAB10/ROCK2/SAPCD2/GATA3/PARD3/FRMD4A/MPP7/NSFL1C/TCF15/ARFGEF1/UBXN2B/MOS/PTK2/NUMA1/WEE1/MAP2/MARK1/KIF26B/HES5/PRKCZ/CRKL/FOXF1/CLASP1/CDH5/SYNE4/SIPA1L3/MARK4/BRSK1/BCAS3/FLOT2/MYO18A/CRK/PAFAH1B1/CCR7/CYTH1/FOXJ1/FBF1/SLC9A3R1/SPDL1/DOCK2/MAP1B/FGF10/RICTOR/GOLPH3/MARK3/FRMD4B/WNT5A/MAP4/WNT7A/PTK7/ROCK1/LAMA1/PKD1/NDE1/PLK1/CYTH3/FSCN1/RAB11FIP2/GBF1/KIF20B/MCPH1…	99
BP	GO:0021543	pallium development	125/9420	166/17913	1.25e-09	2.07e-08	MAS1/PSEN1/SYNE2/HIF1A/HTR6/DRD1/ROBO1/POU3F3/EMX1/RTN4/KDM1A/ALK/NCOA1/DAB2IP/LHX6/LHX2/TSC1/GRIN1/PLCB1/BTBD3/NRP1/XRN2/SLC32A1/TRAPPC9/CDK5R2/DIXDC1/ATIC/BTG2/ATP2B4/SRGAP2/NRP2/PROX1/ASPM/KIF14/CRKL/NF2/LHX5/FAT4/BBS2/ADGRG1/PHLPP2/WDR62/XRCC1/BAX/ZEB2/MBOAT7/CDK5R1/NF1/CRK/PAFAH1B1/TBR1/KDM6B/NME1/SOCS7/RARA/EZH1/DLX1/DLX2/SRD5A1/NEUROD1/COL3A1/NKX2-1/CCDC85C/EGFR/EOMES/CTNNB1/FEZF2/ID4/EFHC…	125
BP	GO:0048545	response to steroid hormone	254/9420	375/17913	1.27e-09	2.1e-08	S100B/NRIP1/PRMT2/RUNX1/ESRRB/TGFB3/ZFP36L1/ESR2/BMP4/NEDD4/THBS1/PADI2/NR2E3/PIAS1/PDCD7/CNGA3/ALPL/ZFP36L2/IL1RN/KDM3A/LBH/UCN/CAD/NCOA1/SDC1/NR5A1/NR6A1/ENG/PAQR7/TRIM63/ASS1/CATSPER4/RXRA/ABCA2/ARID1A/NR0B2/PDX1/FLT3/FOXO1/PTAFR/PTPRU/NKX2-2/UCN3/PMEPA1/BMP7/DNMT3B/NCOA6/SRC/HNF4A/NCOA3/UBR5/NCOA2/FBXO32/FOXH1/CRY2/UCP3/TRIM68/ADM/MYOD1/IGFBP2/PGR/YAP1/GPR83/IL10/TGFB2/PARP1/SMYD3/HNRNPU/ERRF…	254
BP	GO:0035107	appendage morphogenesis	112/9420	146/17913	1.37e-09	2.23e-08	PSEN1/BMP4/ALDH1A2/GREM1/FMN1/ZNF219/AFF3/ECE1/PKDCC/OSR1/SOX11/FGF9/FREM2/BMP7/IFT52/SALL4/OSR2/GRHL2/FZD6/RSPO2/RDH10/ASPH/CHD7/IMPAD1/LRP4/ALX4/C2CD3/IHH/ZBTB16/DYNC2H1/TGFB2/PRRX1/SKI/FLVCR1/PLXNA2/TBX5/TBX3/TMEM231/SALL1/GLI2/RPGRIP1L/EN1/MEGF8/BAX/MKS1/TBX4/TBX2/TMEM107/MED1/WNT3/SP9/SOX9/HOXD10/HOXD9/MSX2/FGF10/NIPBL/CTNNB1/WNT5A/IFT122/WNT7A/SOX4/TRAF3IP1/PBX2/TFAP2B/RUNX2/BAK1/SALL3/RNF1…	112
BP	GO:0035108	limb morphogenesis	112/9420	146/17913	1.37e-09	2.23e-08	PSEN1/BMP4/ALDH1A2/GREM1/FMN1/ZNF219/AFF3/ECE1/PKDCC/OSR1/SOX11/FGF9/FREM2/BMP7/IFT52/SALL4/OSR2/GRHL2/FZD6/RSPO2/RDH10/ASPH/CHD7/IMPAD1/LRP4/ALX4/C2CD3/IHH/ZBTB16/DYNC2H1/TGFB2/PRRX1/SKI/FLVCR1/PLXNA2/TBX5/TBX3/TMEM231/SALL1/GLI2/RPGRIP1L/EN1/MEGF8/BAX/MKS1/TBX4/TBX2/TMEM107/MED1/WNT3/SP9/SOX9/HOXD10/HOXD9/MSX2/FGF10/NIPBL/CTNNB1/WNT5A/IFT122/WNT7A/SOX4/TRAF3IP1/PBX2/TFAP2B/RUNX2/BAK1/SALL3/RNF1…	112
BP	GO:0070997	neuron death	237/9420	347/17913	1.39e-09	2.26e-08	SOD2/PSMC1/ALKBH1/TGFB3/PSEN1/MAX/HIF1A/FOXB1/TYRO3/CHMP4A/NFATC4/F2R/HTRA2/PINK1/MSH2/C1QA/REL/UCN/HSPA5/STXBP1/SET/ENDOG/ABL1/BARHL1/TSC1/NSMF/GRIN1/EFNB2/POU4F1/SLC9A1/GATA3/NRP1/PRNP/DNAJC5/BCL2L1/CHMP4B/VSTM2L/MYBL2/PIGT/KCNB1/ADNP/ANGPT1/HSF1/CNTF/RAPSN/AMBRA1/ARRB1/SORL1/CBL/HYOU1/BACE1/ZPR1/ATM/ADORA1/BTG2/RAB29/PM20D1/LANCL1/IL10/TGFB2/TP53BP2/PARP1/TNFRSF1B/DRAXIN/MTOR/CREB1/CASP9/CD34/…	237
BP	GO:0008016	regulation of heart contraction	177/9420	249/17913	1.54e-09	2.5e-08	SLC8A3/GCH1/TPM1/RYR3/HSPB7/HCN4/KCNN2/KCNIP3/SLC8A1/EPAS1/CALM2/BMP10/EHD3/UCN/KCNK3/CACNA1B/SLC9A1/CELF2/CACNB2/SNTA1/KCNK15/NPPC/ASPH/TMEM65/DES/KCNE3/STIM1/ADM/KCNJ11/SCN3B/SCN2B/SCN4B/FXYD6/FXYD2/DRD2/ADORA1/ATP2B4/TGFB2/NPPA/RNF207/CACNA1S/TNNT2/FOXN4/NOS1/ATP2A2/P2RX4/IRX5/SCN1B/FXYD3/FXYD1/KCNK6/RYR1/SPTBN4/GSK3A/ATP1A3/DMPK/CALM3/SLC8A2/KCNJ14/HRC/TRPM4/CACNG7/CACNG8/CACNG6/KCNJ3/TBX2/TR…	177
BP	GO:0009914	hormone transport	215/9420	311/17913	1.58e-09	2.55e-08	HIF1A/CYP19A1/MYO5A/SNAP23/ADRA2B/MAP4K4/RAB11FIP5/PRKCE/IL1RN/PAX8/UCN/VSNL1/SOX11/IRS2/NR0B2/PDX1/GATA3/FOXA2/UCN3/SLCO4A1/HNF4A/KCNB1/RIMS2/ENY2/SYBU/SLC30A8/CHD7/LYN/OPRK1/ADCY8/IRS1/INHA/ARRB1/PTPRN/UCP2/SYT9/ADM/KCNJ11/C2CD2L/SIDT2/DRD2/ADORA1/REN/KISS1/PFKFB2/NPPA/CREB1/KLF7/NADK/KDM5B/OSM/LIF/TRPV4/HNF1A/PTPN11/SLC8B1/TBX3/PSMD9/HCAR2/AACS/FGA/FGG/CPE/GPLD1/INHBB/EXOC3L1/SMPD3/FFAR3/LTBP4…	215
BP	GO:0045665	negative regulation of neuron differentiation	147/9420	201/17913	1.6e-09	2.57e-08	DLL1/PSEN1/ARF6/EIF2AK4/NFATC4/MAP4K4/TLX2/SIX3/RTN4/EPHB2/TSC1/EFNB2/JAG1/NRP1/NKX2-2/BMP7/CBFA2T2/STMN2/ITM2C/ZHX2/ASAP1/PTK2/CNTF/RTN4RL2/EPHA4/LRP4/CTDSP1/DENND5A/THY1/DDX6/DIXDC1/CNTN2/RAB29/MAP2/DNM3/DRAXIN/DISP3/HES5/TNR/ASPM/TRAK2/GPR37L1/YWHAH/EIF4ENIF1/INPP5J/KREMEN1/TRPV4/DTX1/RAPGEF2/POU4F2/KIAA0319/IRX3/MT3/ZNF536/MAG/APOE/KLK8/CDK5R1/SLC6A4/RTN4RL1/PAFAH1B1/RAP1GAP2/EFNB3/PMP22/ULK2…	147
BP	GO:0071560	cellular response to transforming growth factor beta stimulus	167/9420	233/17913	1.64e-09	2.62e-08	SNW1/TGFB3/LTBP2/ZFP36L1/PPM1A/FBN1/ONECUT1/THBS1/SMAD3/SMAD6/CILP/TGFBRAP1/LTBP1/ZFP36L2/WNT4/LIMS1/EMILIN1/ADAM17/SOX11/HSPA5/ENG/ADAMTSL2/COL4A2/SMAD9/PARD3/ITGA8/ZEB1/BAMBI/OVOL2/PMEPA1/SRC/PENK/PTK2/SCX/FOXH1/FSHB/LRRC32/PDE2A/FOLR1/WNT10A/DKK3/SOX6/CBL/BCL9L/PDGFD/FMOD/TGFB2/PARP1/CREB1/PRDM16/SKI/PRKCZ/CRKL/PXN/SMAD1/GLG1/WWOX/EPB41L5/CDH5/PARD6A/LTBP4/TGFB1/MTMR4/ACVR1/CRK/ARRB2/MYOCD/UBB…	167
BP	GO:0050905	neuromuscular process	86/9420	107/17913	1.88e-09	3e-08	GCH1/HERC1/CHD8/JPH4/IGDCC3/DRD1/DCTN1/NRXN1/CTNNA2/UCN/ABL1/GRIN1/POU4F1/MYCBP2/ATP8A2/TCF15/FOXS1/CHRND/PENK/MYO7A/TPP1/PNKD/USH1C/BACE1/DRD2/KCNAB2/DVL1/TNR/KCNH1/GLRB/POU4F2/JPH3/OPA3/NPAS1/GRIN2D/SHANK1/ABR/PAFAH1B1/DLG4/NLGN2/MYH10/CNTNAP1/RAC3/GAA/USH1G/GRIN2C/HOXD10/SLC6A3/ALDH1A3/STRA6/GIGYF2/GRIN2A/CLN3/PRRT2/ZMPSTE24/HMX3/PTEN/PCDH15/POMK/CSMD1/PSAP/CDH23/BCR/MECP2/ADORA2A/DRD3/GPR88/A…	86
BP	GO:0035050	embryonic heart tube development	64/9420	75/17913	2.09e-09	3.32e-08	DLL1/PSEN1/HIF1A/SMAD3/IFT172/ENG/NOTCH1/OVOL2/SOX18/ARL13B/IFT52/SOX17/FOXH1/C2CD3/FOLR1/IHH/YAP1/RNF207/FOXN4/TBX3/TMED2/DNAAF1/FOXC2/NDRG4/MEGF8/TEAD2/TBX2/ACVR1/MED1/CCDC103/CCDC40/NKX2-5/MESP1/TGFBR2/CTNNB1/WNT5A/IFT122/FOXC1/TRAF3IP1/SRF/MIB1/IFT57/SUFU/FGF8/LBX1/NODAL/RYR2/STIL/ZIC3/GJA5/VANGL2/SHH/SMO/TBX20/PKD2/MEF2C/HAND1/WNT3A/HAND2/GATA4/NPHP3/GJA1/AHI1/CITED2	64
BP	GO:0006875	cellular metal ion homeostasis	308/9420	467/17913	2.13e-09	3.36e-08	PSEN1/SLC8A3/HIF1A/SLC30A4/MYO5A/ANXA2/CAPN3/RMDN3/RYR3/SLC22A17/JPH4/NEDD8/SMAD3/ERO1A/F2RL1/F2R/DRD1/TMEM178A/SLC8A1/THADA/PRKCE/TTC7A/CALM2/IMMT/SLC30A3/KCNK3/SLC30A2/NCS1/ABL1/GRIN1/SLC9A1/MICU2/GPR12/ATP7B/HTR2A/CACNB2/PRNP/HCRTR1/OPRL1/NTSR1/VAPB/LCK/TGM2/PLCG1/JPH2/CD40/CALB1/TMEM64/SLC30A8/JPH1/CHD7/LYN/MYC/ADCY8/MS4A1/P2RX3/APLNR/SLC39A13/F2/CCKBR/SLC11A1/ADM/THY1/DRD2/ADORA1/ATP2B4/KISS…	308
BP	GO:0003170	heart valve development	54/9420	61/17913	2.19e-09	3.44e-08	BMP4/DLL4/ROBO2/SMAD6/ROBO1/EMILIN1/ROCK2/NOTCH1/OLFM1/JAG1/GATA3/BMP2/GATA5/SNAI1/SNAI2/SCX/PDE2A/DCHS1/TGFB2/TNFRSF1B/MTOR/BMPR2/TBX5/ZFPM1/TGFB1/ACVR1/SOX9/SLIT3/STRA6/HECTD1/TGFBR2/ADAMTS9/SOX4/NFATC1/ROCK1/SMAD4/HEYL/ELN/BMPR1A/FGFRL1/NOTCH2/GJA5/EFNA1/NOS3/TBX20/TNFRSF1A/SLIT2/RBPJ/SHOX2/MEF2C/MATR3/GATA4/HEY2/PRDM1	54
BP	GO:0048638	regulation of developmental growth	223/9420	325/17913	2.25e-09	3.53e-08	EZR/DLL1/BMP4/COLQ/SAV1/CAPN3/CPNE6/MUL1/HTRA2/RTN4/TTL/BMP10/ITSN2/GPR21/ABL1/NOTCH1/OLFM1/ANAPC2/FGF9/ATP8A2/PLCB1/NRP1/GJD4/ATRN/CDH4/FOXS1/STK4/ADNP/NPPC/RIMS2/ZFPM2/CHD7/PRKDC/PTK2/HSF1/RIMS1/WT1/BDNF/VIL1/MYOD1/DRD2/FN1/YAP1/ERBB4/MAP2/HLX/DRAXIN/MTOR/CREB1/AGRN/TNR/BMPR2/PROX1/FLVCR1/SYT2/ACACB/RASAL1/TBX5/POU4F2/FOXC2/NKD1/MT3/BBS2/IST1/MAG/SPTBN4/MEGF8/GSK3A/APOE/SYT3/CACNG7/TBX2/HNF1B/C…	223
BP	GO:0003015	heart process	198/9420	284/17913	2.34e-09	3.65e-08	SLC8A3/GCH1/TPM1/RYR3/HSPB7/HCN4/KCNN2/KCNIP3/SLC8A1/EPAS1/CALM2/BMP10/EHD3/UCN/KCNK3/CACNA1B/SLC9A1/CELF2/CACNB2/MYLK2/SNTA1/SRC/KCNK15/NPPC/ASPH/TMEM65/KCNE4/MYBPC3/DES/KCNE3/STIM1/ADM/KCNJ11/SCN3B/SCN2B/SCN4B/FXYD6/FXYD2/DRD2/YAP1/ADORA1/ATP2B4/TGFB2/NPPA/MTOR/RNF207/CACNA1S/TNNT2/FOXN4/NOS1/ATP2A2/P2RX4/IRX5/SCN1B/FXYD3/FXYD1/KCNK6/RYR1/SPTBN4/GSK3A/ATP1A3/PPP1R13L/DMPK/CALM3/SLC8A2/KCNJ14/HR…	198
BP	GO:1904062	regulation of cation transmembrane transport	215/9420	312/17913	2.45e-09	3.79e-08	OPRM1/CNKSR3/HSPA2/MYO5A/NEDD4/CAPN3/REM2/JPH4/NOX5/HOMER1/F2R/DRD1/KCNN2/KCNIP3/PINK1/DYSF/SLC8A1/THADA/PRKCE/CALM2/EPHB2/EHD3/OSR1/ABL1/LRRC26/GRIN1/FGF14/SLC9A1/KCNRG/CACNB2/PRNP/TMC2/OPRL1/NTSR1/BPIFA1/SNTA1/PLCG1/HPCA/JPH2/KCNS1/MMP9/KCNG1/GEM/KCNS2/JPH1/CHD7/LYN/CAB39/OPRK1/APLNR/LRRC55/F2/KCNE3/STIM1/KCNJ11/KCNC1/SCN3B/THY1/SCN2B/SCN4B/DRD2/GRIA4/ATP2B4/PM20D1/CNIH3/PSEN2/NPPA/RNF207/KCNAB…	215
BP	GO:0010959	regulation of metal ion transport	247/9420	365/17913	2.45e-09	3.79e-08	CNKSR3/HSPA2/MYO5A/NEDD4/CAPN3/EFHB/REM2/JPH4/HOMER1/F2R/DRD1/KCNN2/KCNIP3/DYSF/SLC8A1/THADA/PRKCE/CALM2/EHD3/UCN/OSR1/ABL1/CACNA1B/LRRC26/GRIN1/FGF14/SLC9A1/KCNRG/HTR2A/OPRD1/EPB41/CACNB2/PRNP/TMC2/OPRL1/NTSR1/BPIFA1/SNTA1/PLCG1/HPCA/JPH2/KCNS1/KCNG1/GEM/KCNS2/JPH1/CHD7/LYN/CAB39/OPRK1/SERPINE2/P2RX3/APLNR/LRRC55/PACSIN3/F2/KCNE3/STIM1/KCNC1/SCN3B/THY1/SCN2B/SCN4B/DRD2/ADORA1/ATP2B4/PSEN2/NPPA/R…	247
BP	GO:0060078	regulation of postsynaptic membrane potential	99/9420	127/17913	2.66e-09	4.08e-08	OPRM1/SLC8A3/SLC8A1/NRXN1/GRIN1/FGF14/NTSR1/ZMYND8/CHRND/RIMS2/RIMS1/P2RX3/GRIK4/DRD2/MTMR2/ADORA1/PRKCZ/DVL1/SSH1/CUX2/P2RX7/P2RX4/P2RX2/GLRB/CBLN1/RAB3GAP1/GSK3A/GRIK5/DMPK/SLC17A7/SHANK1/SEZ6/TRPV1/P2RX5/P2RX1/CHRNE/ARRB2/DLG4/NLGN2/CHRNB1/MPP2/BAIAP2/RGS7BP/CHRNA7/AKT1/WNT7A/GABBR1/CELF4/ADCYAP1/GRIK3/ABAT/STX1B/STX1A/ADRB1/PTEN/GRID1/GRM5/IGSF9B/CHRM1/NPAS4/DRD4/NLGN3/GLRA2/NLGN4X/GRIA3/GLRA…	99
BP	GO:0002062	chondrocyte differentiation	79/9420	97/17913	2.66e-09	4.08e-08	BMP4/GREM1/ZNF219/SMAD3/PKDCC/SIX2/EFEMP1/OSR1/FGF9/BMP2/SULF2/GDF6/OSR2/NPPC/TRPS1/SULF1/IMPAD1/SNAI2/SCX/IHH/SOX6/ZBTB16/BMPR2/GPLD1/GLG1/MAF/GLI2/SMPD3/TGFB1/SOX9/AXIN2/FGF18/MSX2/ADAMTS12/CHSY1/ACAN/ADAMTS7/TRIP11/TGFBR2/CTNNB1/MUSTN1/POC1A/PTH1R/WNT7A/BMP6/RUNX2/MAPK14/MEX3C/RARB/FGFR1/BMPR1A/SNX19/RELA/COL11A1/ECM1/MEF2D/CREB3L2/GLI3/RARG/ACVRL1/WNT10B/COL2A1/HMGA2/CHST11/PTHLH/SOX5/WNT5B/C…	79
BP	GO:0007045	cell-substrate adherens junction assembly	68/9420	81/17913	2.81e-09	4.28e-08	ACTN1/THBS1/GREM1/FMN1/RCC2/MMP14/AJUBA/CORO2B/SMAD3/MAP4K4/WNT4/LIMS1/ROCK2/ABL1/TSC1/ARHGEF7/SLC9A1/NRP1/COL16A1/EPHA3/LAMA5/SRC/PTK2/PTPRJ/THY1/MYOC/CORO1C/CLASP1/EPB41L5/BCAS3/DUSP3/ITGA2/IQGAP1/WHAMM/PEAK1/CLASP2/FAM107A/DUSP22/VEGFA/ROCK1/BCL2/PDPK1/TAOK2/TRIP6/RAC1/SLK/LDB1/SORBS1/PTEN/SFRP1/DLC1/TESK2/ACTN2/PHLDB2/ACTN3/GPM6B/ARHGAP6/PPM1F/PIP5K1A/APOD/ACVRL1/LRP1/LIMCH1/DAPK3/CAMSAP3/DMT…	68
BP	GO:0048041	focal adhesion assembly	68/9420	81/17913	2.81e-09	4.28e-08	ACTN1/THBS1/GREM1/FMN1/RCC2/MMP14/AJUBA/CORO2B/SMAD3/MAP4K4/WNT4/LIMS1/ROCK2/ABL1/TSC1/ARHGEF7/SLC9A1/NRP1/COL16A1/EPHA3/LAMA5/SRC/PTK2/PTPRJ/THY1/MYOC/CORO1C/CLASP1/EPB41L5/BCAS3/DUSP3/ITGA2/IQGAP1/WHAMM/PEAK1/CLASP2/FAM107A/DUSP22/VEGFA/ROCK1/BCL2/PDPK1/TAOK2/TRIP6/RAC1/SLK/LDB1/SORBS1/PTEN/SFRP1/DLC1/TESK2/ACTN2/PHLDB2/ACTN3/GPM6B/ARHGAP6/PPM1F/PIP5K1A/APOD/ACVRL1/LRP1/LIMCH1/DAPK3/CAMSAP3/DMT…	68
BP	GO:0006643	membrane lipid metabolic process	140/9420	191/17913	3.03e-09	4.6e-08	GALC/SPTLC2/PIGH/HEXA/CLN6/SERINC5/HTRA2/PRKD3/PIGF/ST3GAL5/SFTPB/FUCA1/ST6GALNAC6/ST6GALNAC4/DPM2/GBGT1/FUT7/PIGV/SMPDL3B/SPTLC3/CREM/ST8SIA6/SERINC2/VAPB/SERINC3/PIGT/A3GALT2/B4GALT5/NSMAF/SGPP2/ACER3/NEU3/PGAP2/SMPD1/B3GALT2/DEGS1/CPTP/GLTP/P2RX7/MGST2/ALDH5A1/GPLD1/ST3GAL2/FA2H/PLA2G15/SMPD3/PRKD2/BAX/PPP2R1A/ST3GAL6/PIGS/P2RX1/SPNS2/ALOX12B/ALOXE3/ALDH3A2/CERS6/PGAP3/ORMDL3/TEX2/SPHK1/PLPP1/…	140
BP	GO:1901653	cellular response to peptide	246/9420	364/17913	3.18e-09	4.81e-08	ARID1B/MAS1/TSHR/PSEN1/SRSF5/ZFP36L1/MAX/FBN1/MYO5A/KAT2B/ADCY4/APC/ATP6V1B1/SOS1/ATP6V1E2/RHOQ/LHCGR/RAB10/ADCY3/ROCK2/KLF11/GPR21/SLC2A8/ASS1/IRS2/TBC1D4/SLC9A1/WDTC1/FOXO1/PRKCQ/PRNP/PTPRA/PCK1/TRIB3/SOGA1/SRC/NCOA5/PTPN1/KLF10/LYN/ATP6V1H/PRKDC/ADCY8/PTK2/HSF1/IRS1/EPHA4/UCP2/PDE3B/BACE1/SIK2/SESN3/NUCKS1/PARP1/AGTRAP/CREB1/ERRFI1/PRKCZ/PXN/PTPN11/ATP6V0A2/MGARP/GAB1/POU4F2/GPLD1/BCAR1/FOXC2/…	246
BP	GO:0051091	positive regulation of DNA-binding transcription factor activity	181/9420	257/17913	3.27e-09	4.93e-08	RPS6KA5/ESR2/PRKCH/SAV1/CAPN3/GREM1/RNF31/TSSK4/SMAD3/JMY/IL18R1/IL18RAP/PINK1/KDM1A/ALK/PRKCQ/CAMK1D/OPRD1/NKX2-2/MAVS/RBCK1/TRIM62/CD40/MTDH/ABRA/ADCY8/TRAPPC9/TRAF6/CAT/STK36/RNF25/RAB7B/IL10/TNFSF18/PRKCZ/DHX9/TRAF5/SMARCB1/TLR2/TERF2IP/NOD2/CX3CL1/TRADD/TGFB1/PRKD2/TRIM25/TRIM37/FLOT2/DHX33/DVL2/MYOCD/UBB/NEUROD2/CSF3/JUP/STAT3/HDAC5/FZD2/CARD14/SPHK1/NEUROD1/CIB1/PRKD1/FOXA1/TP53BP1/AKT1/MY…	181
BP	GO:0010001	glial cell differentiation	153/9420	212/17913	3.58e-09	5.34e-08	S100B/DLL1/PSEN1/SLC8A3/MPP5/SPINT1/METTL3/MAP2K1/DRD1/EMX1/C1QA/EIF2B4/NCMAP/SOX11/ABL1/LAMC3/NOTCH1/TRPC4/PARD3/NKX2-2/BMP2/DUSP15/MMP24/B4GALT5/LYN/NDRG1/DNER/SERPINE2/EPHA4/F2/SOX6/CNTN2/SLC45A3/MYOC/TNFRSF1B/MTOR/HES5/SKI/MXRA8/GPR37L1/LIF/PTPN11/DTX1/EIF2B1/TLR2/IL34/FA2H/MT3/MAG/SIRT2/AKT2/TGFB1/ERCC2/C5AR1/TMEM98/NF1/VTN/RNF112/NFE2L1/ERBB2/NR1D1/CNP/STAT3/CNTNAP1/GRN/MAPT/DLX1/DLX2/SOX9/…	153
BP	GO:0043583	ear development	153/9420	212/17913	3.58e-09	5.34e-08	DLL1/ESRRB/TGFB3/BMP4/LRP10/ATP6V1B1/ECE1/SIX2/C1QB/EPHB2/PAX8/OTX1/KCNK3/GRHL3/OSR1/TPRN/FGF9/ATP8A2/FREM2/JAG1/GATA3/MYO3A/ITGA8/ZEB1/BMP2/TCF15/MAFB/HPCA/CALB1/ESRP1/OSR2/FZD6/CTHRC1/RDH10/CHD7/MYO7A/DCHS1/USH1C/C1QTNF5/MAPKAPK2/USH2A/TGFB2/PRRX1/HES5/DVL1/PROX1/PTPN11/FAT4/MAF/SALL1/GLI2/RPGRIP1L/HPN/TGFB1/MKS1/ABR/PAFAH1B1/DVL2/MYO15A/MYO3B/NAGLU/FZD2/USH1G/SLC9A3R1/SOX9/FOXI1/FGF10/PRKRA/NI…	153
BP	GO:0035264	multicellular organism growth	113/9420	149/17913	3.78e-09	5.62e-08	EZR/ZFP36L1/HTRA2/SOS1/PKDCC/CLIC4/RC3H2/GPR21/SLC25A25/SLITRK1/WDTC1/ATP8A2/ATRN/FOXS1/SLC12A5/NPPC/GRHL2/CHD7/PLAG1/HSF1/SLC1A2/IHH/TAF10/VIL1/DRD2/ATM/ETNK2/MTOR/CREB1/FLVCR1/PTPN11/TMED2/ANKRD11/BBS2/SMPD3/EN1/SPTBN4/ERCC2/PPP1R13L/ATF5/GPD2/SLC4A10/CTC1/RAI1/SP2/RARA/KAT2A/STAT5B/STAT3/SH3PXD2B/STC2/PDE4D/GHR/NIPBL/NDUFS6/SLC6A3/LGMN/UNC79/DIO3/WDR48/CACNA2D2/GIGYF2/BCL2/STK40/PALB2/RBBP6/ZM…	113
BP	GO:0045785	positive regulation of cell adhesion	260/9420	388/17913	4.03e-09	5.97e-08	RUNX1/AFDN/SMOC2/ZBTB1/TPM1/FMN1/RNASE10/CD276/SMAD3/AP3B1/MAP4K4/IL1RL2/DYSF/PRKCE/SOCS5/CDC42/WNT4/LIMS1/NCK2/RUNX3/ABL1/TSC1/ARHGEF7/TNFSF13B/EFNB2/HSPH1/OLFM4/PTAFR/PRKCQ/GATA3/APBB1IP/NRP1/MAP3K8/PTPRU/FOXA2/COL16A1/BMP7/CASS4/LCK/SRC/TGM2/PREX1/ANGPT1/LYN/STX3/PTPRJ/TRAF6/IHH/THY1/APOA1/ZBTB16/IGFBP2/ATM/FN1/IL10/CD55/TGFB2/HLX/ITPKB/KIF26B/MYOC/TNFSF18/PRKCZ/TNFRSF18/ICOS/CD28/PTPRC/CRKL/P…	260
BP	GO:0001649	osteoblast differentiation	159/9420	222/17913	4.36e-09	6.44e-08	SMOC1/BMP4/GREM1/EPHA2/ITGA11/SMAD3/SMAD6/SNRNP200/ALPL/WNT4/ID3/SOX11/NOTCH1/FGF9/JAG1/UCMA/RRBP1/GTPBP4/RASSF2/BMP2/BMP7/TP53INP2/ZHX3/SNAI1/TMEM64/NPPC/CTHRC1/RSPO2/PENK/SNAI2/PTK2/CREB3L1/CAT/LGR4/WNT11/IHH/IGFBP5/HNRNPU/MYOC/CTNNBIP1/SKI/TNN/DHX9/BMPR2/TMEM119/SATB2/HSPE1/NOCT/SMAD1/WWOX/GLI2/CBFB/FBL/TRPM4/ACVR2A/CLTC/ACVR1/NF1/MYBBP1A/TOB1/COL1A1/PHB/NBR1/WNT3/MRC2/CCDC47/FASN/ALYREF/AXIN2…	159
BP	GO:0021510	spinal cord development	82/9420	102/17913	4.39e-09	6.46e-08	DLL1/FOXB1/MDGA2/DLL4/ROBO2/PAX7/LOXL3/DCTN1/VIT/IFT172/SOX11/PBX3/SOX1/GSX1/NKX2-2/SOX12/GDPD5/PHOX2A/ZPR1/DYNC2H1/DRAXIN/MTOR/LHX4/PROX1/FOXN4/LHX5/GLI2/ERCC2/LHX1/NF1/HOXB8/NFE2L1/PLXDC1/HOXD10/GDNF/SRD5A1/ISL2/AKT1/IFT122/GATA2/SOX4/ABT1/DAAM2/MDGA1/GIGYF2/PKD1/UNCX/BAG3/SUFU/LBX1/VSTM5/EED/DBX1/TAL1/MED12/ZC4H2/LMO4/SHH/GBX1/SMO/GLI3/EVX1/TBX20/RELN/HOXC10/NPFF/CHRD/GDF11/ASCL1/MPST/TULP3/PK…	82
BP	GO:0007219	Notch signaling pathway	132/9420	179/17913	4.47e-09	6.55e-08	DLL1/SEL1L/SNW1/PSEN1/SYNJ2BP/ONECUT1/ADAM10/APH1B/CHAC1/DLL4/KAT2B/METTL3/ROBO2/MMP14/ROBO1/AAK1/IFT172/ADAM17/NOTCH1/EGFL7/ARRDC1/NR0B2/JAG1/YTHDF2/BMP2/GATA5/BMP7/ANGPT4/POFUT1/CBFA2T2/SLC35C2/SNAI1/SNAI2/MYC/DNER/PTP4A3/DTX4/SLC35C1/GDPD5/ARRB1/MAML2/TGFB2/PSEN2/HES5/MIB2/SPEN/WDR12/ELF3/RITA1/DTX1/FAT4/MAML3/FBXW7/FOXC2/NOD2/ZNF423/WWP2/DLL3/TGFB1/EPN1/TBX2/HNF1B/EPN2/KRT19/STAT3/DLX1/DLX2/R…	132
BP	GO:0021872	forebrain generation of neurons	55/9420	63/17913	4.94e-09	7.2e-08	NUMB/METTL3/ROBO2/OTP/DRD1/ROBO1/LHX6/SOX1/NRP1/DRD2/ERBB4/CNTN2/HES5/NRP2/PROX1/ASPM/LHX5/SATB2/RAPGEF2/SALL1/NUMBL/ATF5/TBR1/SLC4A10/UBB/DLX1/DLX2/RAC3/ZSWIM6/NKX2-1/BCL11B/FEZF2/WNT5A/GATA2/GBX2/SALL3/UNCX/FGFR2/FGF8/FGFR1/DISC1/ARX/PLXNA3/INHBA/GLI3/SEMA3A/DLX5/ASCL1/SHANK3/METTL14/SLIT2/GSX2/CSF1R/WNT3A/AKNA	55
BP	GO:0031644	regulation of neurological system process	103/9420	134/17913	5.14e-09	7.47e-08	OPRM1/S100B/ZFHX2/HOMER1/F2R/NRXN1/NCMAP/ROCK2/GRIN1/SLC9A1/PTAFR/PARD3/OPRD1/CST7/OPRL1/NTSR1/SRC/ZMYND8/RIMS2/OPRK1/RIMS1/P2RX3/MTMR2/ADORA1/IL10/TNFRSF1B/MTOR/PRKCZ/DVL1/TNR/SSH1/RNF10/CUX2/CBLN1/MAG/DMPK/GRIN2D/SHANK1/KLK8/SHISA7/TMEM98/DLG4/NLGN2/SHISA6/SLC25A12/BAIAP2/NPTX1/CACNG5/CACNG4/CARTPT/ITGA2/CHRNA7/DICER1/SCN11A/CCK/DAG1/WNT7A/MGLL/EDN1/GPR35/CELF4/ABAT/GRIN2A/SHISA9/STX1B/ITGAX/ST…	103
BP	GO:0050817	coagulation	229/9420	337/17913	5.3e-09	7.67e-08	PLG/PSEN1/RAD51B/PRKCH/TYRO3/RAB5A/THBS1/CAPZB/AP3B1/F2RL1/F2R/MERTK/ADRA2B/PRKCE/CDC42/KDM1A/GGCX/EHD3/STXBP1/ADAMTS13/VAV2/ENTPD2/DOCK9/DGKH/PRKCQ/GATA3/FOXA2/THBD/GATA5/LCK/PROCR/MYL9/SRC/HNF4A/CD40/YWHAZ/FZD6/ZFPM2/LYN/SERPINE2/SERPING1/P2RX3/F2/DGKZ/PHF21A/ARRB1/UBASH3B/F5/SELP/MFN2/GNB1/SERPINC1/CD34/CSRP1/HPS4/PTPN11/SH2B3/P2RX7/P2RX4/P2RX2/TRPC3/FGA/FGG/ADAMTS18/PLCG2/ZFPM1/CD177/PLAUR/AP…	229
BP	GO:0048588	developmental cell growth	155/9420	216/17913	5.47e-09	7.89e-08	PRMT2/SPG11/NIN/EIF2AK4/CPNE6/MUL1/EMX1/RTN4/TTL/ITSN2/LHX2/ABL1/OLFM1/ANAPC2/DCLK1/FLRT3/NRP1/ITGB1/CDH4/CPNE1/ADNP/RIMS2/RIMS1/BDNF/FN1/MAP2/NPPA/DRAXIN/MTOR/PRKCZ/DVL1/NRP2/RAPH1/TNR/BMPR2/SYT2/RASAL1/POU4F2/MT3/NRN1L/IST1/MAG/MEGF8/GSK3A/APOE/ZEB2/SYT3/CACNG7/CDK5R1/PAFAH1B1/MAP2K4/TRPV2/ULK2/RND2/WNT3/MAPT/RNF157/SOX9/SLIT3/MAP1B/SEMA5A/ITGA4/AKAP13/NTRK3/IQGAP1/SEMA7A/ISLR2/AKAP6/YY1/TGFBR2…	155
BP	GO:0072006	nephron development	108/9420	142/17913	6.3e-09	9.06e-08	DLL1/PGF/BMP4/MYO1E/GREM1/FMN1/POU3F3/SIX2/WNT4/PAX8/OSR1/JAG1/GATA3/GZF1/BMP2/LAMA5/BMP7/SULF2/CALB1/ANGPT1/SULF1/MTSS1/MYC/COL4A3/COL4A4/NUP160/WT1/LGR4/WNT11/DCHS1/YAP1/PDGFD/KIF26B/CTNNBIP1/HES5/CD34/LIF/FAT4/FOXC2/SALL1/IRX3/NPHS1/TGFB1/GPR4/LHX1/HNF1B/ITGA3/HOXB7/PECAM1/FOXJ1/NUP85/SOX9/HOXD11/FOXD1/GDNF/IRX1/IRX2/IQGAP1/CTNNB1/SEC61A1/KLF15/FOXC1/TFAP2B/VEGFA/GREB1L/SMAD4/BCL2/SERPINB7/SOX…	108
BP	GO:0030516	regulation of axon extension	64/9420	76/17913	6.42e-09	9.2e-08	RTN4/TTL/ABL1/OLFM1/ANAPC2/NRP1/CDH4/ADNP/FN1/MAP2/DRAXIN/TNR/BMPR2/POU4F2/MT3/MAG/MEGF8/APOE/CDK5R1/PAFAH1B1/TRPV2/WNT3/MAPT/MAP1B/SEMA5A/NTRK3/SEMA7A/ISLR2/WNT5A/SEMA3G/TWF2/VEGFA/SRF/TNFRSF12A/LIMK1/ZFYVE27/CXCL12/DISC1/PAK1/CDKL5/TRPC5/RTN4R/L1CAM/ARHGAP4/PLXNA3/BARHL2/GSK3B/TRIM46/CDK5/PLXNA4/NRCAM/SEMA3A/RAB21/MAP3K13/LRP1/RUFY3/NKX6-1/WDR36/PTPRS/DNM2/WNT3A/RYK/DSCAM/DPYSL2	64
BP	GO:0033044	regulation of chromosome organization	213/9420	311/17913	6.54e-09	9.32e-08	TCP1/MAP3K4/RPS6KA5/SNW1/PIF1/RTF1/BUB1B/PADI2/TINF2/PAX7/APC/PINK1/KDM1A/KDM3A/UCN/CDK9/SET/MPHOSPH8/PRKCQ/GATA3/RTEL1/CTCFL/DNMT3B/SRC/ZNF335/UBR5/MOS/SNAI2/MYC/TRIP12/MAPK15/PARP10/CUL3/SPI1/NAT10/ARRB1/NUMA1/CTR9/KMT2A/ATM/KDM4D/PARP1/HNRNPU/MTHFR/MAD2L2/EXOSC10/SKI/NOC2L/CENPF/NEK2/NEK7/SMARCB1/MORC2/LIF/SART3/MAPKAPK5/NOS1/HECW2/SETD7/TERF2IP/CDT1/BRD7/CTCF/ACD/TERF2/KMT2B/PAF1/TGFB1/DMRTC2…	213
BP	GO:0007043	cell-cell junction assembly	79/9420	98/17913	6.64e-09	9.43e-08	RUNX1/AFDN/MPP5/PRKCH/TLN2/EPHA2/APC/STRN/ROCK2/PARD3/MPP7/SNAI1/PARD6B/MTDH/GRHL2/SNAI2/WNT11/GPBAR1/NFASC/FZD5/TRPV4/CDH5/CBFB/PARD6A/MARVELD3/LSR/ACTN4/LIM2/PKP4/MYO1C/FLCN/GJD3/JUP/CNTNAP1/GJC1/TBCD/FBF1/PRKCA/OCLN/MARVELD2/TJP1/PDCD6IP/TNF/SRF/PARD6G/DSG1/ROCK1/EPB41L3/FSCN1/CLDN19/IKBKB/FRMPD2/DLG5/VCL/GNPAT/PKP3/GJB1/PATJ/CLDN5/MICALL2/PKN2/GJA5/RAB13/HEG1/F11R/DLG1/CLDN1/CAV1/HDAC7/PKP2/P…	79
BP	GO:0035725	sodium ion transmembrane transport	87/9420	110/17913	6.77e-09	9.58e-08	CNKSR3/SLC8A3/NEDD4/HCN4/SLC24A1/CNNM4/SLC8A1/PRKCE/SLC20A1/OSR1/SLC34A3/NALCN/SLC9A1/SLC24A3/SLC4A11/BPIFA1/SNTA1/SLC9A8/ASIC4/SCN3B/SCN2B/SCN4B/FXYD2/ATP2B4/SLC41A1/SCNN1D/YWHAH/SLC8B1/NOS1/NETO2/SLC12A3/SCN1B/FXYD1/ACTN4/ATP1A3/SLC8A2/TRPM4/SLC17A7/ASIC2/ATP1B2/RANGRF/SLC5A10/SCN9A/SCN4A/SLC9A3R1/HCN1/SLC9A3/SLC24A4/GPD1L/SCN5A/SCN10A/SLMAP/SLC17A2/NEDD4L/SCNN1G/SCNN1B/PKD2L1/SLC20A2/ANK3/KCNK…	87
BP	GO:0060047	heart contraction	191/9420	275/17913	7.18e-09	1.01e-07	SLC8A3/GCH1/TPM1/RYR3/HSPB7/HCN4/KCNN2/KCNIP3/SLC8A1/EPAS1/CALM2/BMP10/EHD3/UCN/KCNK3/CACNA1B/SLC9A1/CELF2/CACNB2/MYLK2/SNTA1/KCNK15/NPPC/ASPH/TMEM65/KCNE4/MYBPC3/DES/KCNE3/STIM1/ADM/KCNJ11/SCN3B/SCN2B/SCN4B/FXYD6/FXYD2/DRD2/ADORA1/ATP2B4/TGFB2/NPPA/MTOR/RNF207/CACNA1S/TNNT2/FOXN4/NOS1/ATP2A2/P2RX4/IRX5/SCN1B/FXYD3/FXYD1/KCNK6/RYR1/SPTBN4/GSK3A/ATP1A3/PPP1R13L/DMPK/CALM3/SLC8A2/KCNJ14/HRC/TRPM4/C…	191
BP	GO:0030072	peptide hormone secretion	170/9420	241/17913	8.1e-09	1.14e-07	HIF1A/MYO5A/MAP4K4/RAB11FIP5/PRKCE/IL1RN/PAX8/UCN/VSNL1/IRS2/NR0B2/PDX1/FOXA2/UCN3/HNF4A/KCNB1/RIMS2/ENY2/SYBU/SLC30A8/CHD7/ADCY8/IRS1/ARRB1/PTPRN/UCP2/SYT9/KCNJ11/C2CD2L/SIDT2/DRD2/KISS1/PFKFB2/KLF7/NADK/TRPV4/HNF1A/PTPN11/SLC8B1/PSMD9/AACS/FGA/FGG/CPE/GPLD1/INHBB/EXOC3L1/SMPD3/FFAR3/LTBP4/GIPR/TRPM4/STXBP4/HNF1B/CCL5/RASL10B/NOS2/RPH3AL/DOC2B/DPP4/NLGN2/SREBF1/GIP/NR1D1/CRHR1/RAPGEF4/ITSN1/PRKC…	170
BP	GO:0006665	sphingolipid metabolic process	109/9420	144/17913	8.58e-09	1.2e-07	GALC/SPTLC2/HEXA/CLN6/SERINC5/HTRA2/PRKD3/ST3GAL5/SFTPB/ST6GALNAC6/FUT7/SMPDL3B/SPTLC3/CREM/ST8SIA6/SERINC2/VAPB/SERINC3/A3GALT2/B4GALT5/NSMAF/SGPP2/ACER3/NEU3/SMPD1/B3GALT2/DEGS1/CPTP/GLTP/P2RX7/ALDH5A1/FA2H/PLA2G15/SMPD3/PRKD2/BAX/PPP2R1A/P2RX1/SPNS2/ALOX12B/ALOXE3/ALDH3A2/CERS6/ORMDL3/TEX2/SPHK1/PLPP1/PRKAA1/ST8SIA2/PRKD1/SPTSSA/DEGS2/GLB1/SUMF1/PRKCD/TNF/NEU1/NEU2/B3GALT4/B4GALT6/ST8SIA5/KDSR…	109
BP	GO:0071695	anatomical structure maturation	116/9420	155/17913	9.11e-09	1.27e-07	HIF1A/GLDN/MYO5A/ALDH1A2/EPB42/GREM1/REC8/FEM1B/SIX3/EPHA8/C1QA/KDM1A/GRIN1/BRCA2/GATA3/YTHDF2/VSX1/BMP2/CDC25B/PABPC1L/B4GALT5/NPPC/FEV/CDK5R2/DCHS1/PGR/NFASC/CNTN2/TGFB2/MYOC/MTOR/RERE/AGRN/FLVCR1/FAT4/FGG/TFCP2L1/IRX5/MMP2/CX3CL1/CDH5/CDH3/RYR1/SIRT2/SPTBN4/ERCC2/PPP2R1A/NR4A2/SLFN14/CDK5R1/NF1/SCARF1/HOXB13/C1QL1/RAC3/MSX2/CCNB1/NSUN2/TRIP13/FOXA1/CTNNB1/WNT5A/DAG1/PLXNB1/LTF/FARP2/MTCH1/CDKN…	116
BP	GO:0006644	phospholipid metabolic process	267/9420	402/17913	9.19e-09	1.28e-07	SYNJ2/SERAC1/AGPAT4/TTC7B/SPTLC2/PIGH/ATG14/DDHD1/LIPC/PLA2G4F/PLA2G4D/PLA2G4E/RAB5A/PLCB2/CHRM5/LPCAT4/ABHD4/AJUBA/CPNE6/SERINC5/PLA2G2E/PLA2G2A/GPAT2/STARD7/PLA2G5/INPP4A/PLA2G2F/PIGF/SOCS5/EPHA8/TMEM150A/LCLAT1/HADHA/EFR3B/LPIN1/MBOAT2/DAB2IP/PIP5KL1/DPM2/DOLK/DOLPP1/INPP5E/AGPAT2/VAV2/DHDDS/PIGV/FLT3/FLT1/FGR/SMPDL3B/HTR2A/DGKH/PLCB1/PIP4K2A/ABHD12/SERINC2/CDS2/CSNK2A1/CPNE1/SLA2/SRC/PLCG1/LP…	267
BP	GO:0007623	circadian rhythm	145/9420	201/17913	9.54e-09	1.32e-07	NRIP1/CIPC/DYRK1A/GPR176/METTL3/NPAS2/SIX3/HNRNPR/GFPT1/PPP1CB/ROCK2/ASS1/SETX/NR0B2/MYCBP2/FBXL3/PSPC1/CREM/OPRL1/TOP1/HNF4A/KLF10/NCOA2/PRKDC/CRY2/LGR4/TPH1/USP2/KMT2A/DRD2/ADORA1/HNRNPU/MTOR/CREB1/PER3/PROX1/SRRD/PPP1CC/NOCT/FBXW7/AGRP/ZFHX3/RELB/DBP/ATF5/PRKCG/HNF1B/NOS2/SLC6A4/MYBBP1A/PER1/NCOR1/SREBF1/RAI1/NGFR/NR1D1/NAGLU/CSNK1D/FBXW11/CARTPT/PRKAA1/SRD5A1/MAGEL2/UBE3A/NTRK3/SIN3A/PML/NKX2…	145
BP	GO:0007229	integrin-mediated signaling pathway	76/9420	94/17913	1e-08	1.38e-07	ADAM10/RCC2/ITGA11/LOXL3/CDC42/ABL1/ADAMTS13/FGR/PHACTR4/NRP1/ITGB1/ITGA8/COL16A1/LAMA5/HCK/SRC/CDH17/PTK2/CUL3/THY1/APOA1/PTPN11/BCAR1/TYROBP/CD177/ITGAE/ITGA3/ITGA2B/ADAM11/ITGB3/ITGA6/ERBIN/ITGA2/ITGA1/ITGA4/ITGAV/SEMA7A/COL3A1/PRKD1/LIMS2/ITGA9/NEDD9/DST/CD47/EMP2/LAT/ITGAL/ITGAM/ITGAX/DOCK1/ADAM9/FERMT3/TSPAN32/FLNA/VAV3/ITGA10/ADAM15/ITGB5/FCER1G/ZYX/CCM2/ITGA5/ITGB7/CD63/ITGA7/MYH9/BST1/AD…	76
BP	GO:0043254	regulation of protein complex assembly	271/9420	409/17913	1.01e-08	1.39e-07	SNX9/DYRK1A/SPTB/PPM1A/DACT1/TMOD2/TRIM9/NIN/ARF6/SPTBN5/BMF/FMN1/AJUBA/SMAD6/JMY/IQGAP2/DCTN1/PINK1/ANKRD53/ADD2/PRKCE/CDC42/SPTBN1/NCK2/CAPG/CTNNA2/ACTR2/DAB2IP/STXBP1/SPTAN1/ABL1/SETX/CAMSAP1/ERCC5/RPA2/LCP1/OPRD1/MPP7/INSM1/PMEPA1/HCK/MAPRE1/SRC/PREX1/CDH17/STMN2/ARFGEF1/SPIDR/MAPK15/DDB2/FCHSD2/NUMA1/VIL1/SORL1/ATM/MMP1/MAP2/PARP1/SELP/MTOR/PEX14/CREB1/CTNNBIP1/PRKCZ/CPTP/FBLIM1/ABI2/KIF14/C…	271
BP	GO:0003143	embryonic heart tube morphogenesis	56/9420	65/17913	1.04e-08	1.42e-07	DLL1/PSEN1/HIF1A/SMAD3/IFT172/ENG/NOTCH1/OVOL2/SOX18/ARL13B/IFT52/SOX17/FOXH1/C2CD3/FOLR1/IHH/YAP1/RNF207/FOXN4/TBX3/TMED2/DNAAF1/NDRG4/MEGF8/TEAD2/TBX2/ACVR1/CCDC103/CCDC40/NKX2-5/MESP1/TGFBR2/WNT5A/SRF/MIB1/IFT57/SUFU/FGF8/LBX1/NODAL/RYR2/STIL/ZIC3/VANGL2/SHH/SMO/TBX20/PKD2/MEF2C/HAND1/WNT3A/HAND2/GATA4/NPHP3/GJA1/AHI1	56
BP	GO:0051588	regulation of neurotransmitter transport	99/9420	129/17913	1.18e-08	1.61e-07	PSEN1/VPS18/RAB5A/DRD1/PREPL/STXBP1/NCS1/HTR2A/CACNB2/NTSR1/RIMS4/RIMS1/SYT9/PNKD/BACE1/DRD2/NPPA/DVL1/SLC30A1/NOS1/ATP2A2/P2RX7/RAB3GAP1/GRIK5/CALM3/PRKCG/RHOT1/NF1/GIT1/SLC6A4/P2RX1/ADORA2B/FBXL20/HTR1A/GDNF/CPLX3/ARL6IP5/CACNA1D/CSPG5/SLC6A1/WNT7A/DTNBP1/PER2/FLOT1/BAIAP3/ABAT/ARL6IP1/PRKCB/STX1B/STX1A/RIMS3/GPER1/SNCG/TACR2/RAB3B/SYT12/DRD4/P2RY4/SYN1/GPM6B/APLN/FMR1/CASK/ADORA2A/SYP/DRD3/KCN…	99
BP	GO:0015711	organic anion transport	283/9420	430/17913	1.3e-08	1.76e-07	NPC2/PSEN1/TMEM30B/AQP9/CA12/PLA2G4F/THBS1/SLC7A7/SLC7A8/SFXN1/PLA2G2E/PLA2G2A/PLA2G2F/SLC4A5/SFXN5/ABCG8/SLC1A4/NCOA1/OSR1/STXBP1/SLC25A25/SLC27A4/LRRC8A/RXRA/IRS2/ABCC4/ATP8A2/SLC7A1/TRPC4/SLC25A30/SLC23A2/SLC4A11/NTSR1/SLCO4A1/OSBPL2/SLC32A1/PLTP/ATP9A/SLC26A7/SLC25A32/NCOA2/SLC52A2/RIMS1/SLC43A1/ACSL3/SLC4A3/SLC1A2/SLCO2B1/STARD10/FOLR2/FOLR1/SLC11A1/C2CD2L/SLC37A4/APOA1/APOC3/DRD2/ABCA12/PPF…	283
BP	GO:0030326	embryonic limb morphogenesis	95/9420	123/17913	1.31e-08	1.76e-07	PSEN1/BMP4/ALDH1A2/GREM1/AFF3/ECE1/OSR1/FGF9/FREM2/BMP7/IFT52/SALL4/OSR2/GRHL2/FZD6/RSPO2/RDH10/CHD7/IMPAD1/LRP4/ALX4/C2CD3/IHH/ZBTB16/DYNC2H1/TGFB2/PRRX1/SKI/FLVCR1/TBX5/TBX3/TMEM231/SALL1/GLI2/RPGRIP1L/EN1/MEGF8/BAX/MKS1/TBX4/TBX2/TMEM107/MED1/WNT3/SP9/HOXD10/HOXD9/MSX2/NIPBL/CTNNB1/WNT5A/IFT122/WNT7A/TRAF3IP1/PBX2/RUNX2/SMAD4/IFT140/CREBBP/GNA12/FGF8/FBXW4/RARB/FGFR1/BMPR1A/ALX3/GJA5/PBX1/LMBR…	95
BP	GO:0035113	embryonic appendage morphogenesis	95/9420	123/17913	1.31e-08	1.76e-07	PSEN1/BMP4/ALDH1A2/GREM1/AFF3/ECE1/OSR1/FGF9/FREM2/BMP7/IFT52/SALL4/OSR2/GRHL2/FZD6/RSPO2/RDH10/CHD7/IMPAD1/LRP4/ALX4/C2CD3/IHH/ZBTB16/DYNC2H1/TGFB2/PRRX1/SKI/FLVCR1/TBX5/TBX3/TMEM231/SALL1/GLI2/RPGRIP1L/EN1/MEGF8/BAX/MKS1/TBX4/TBX2/TMEM107/MED1/WNT3/SP9/HOXD10/HOXD9/MSX2/NIPBL/CTNNB1/WNT5A/IFT122/WNT7A/TRAF3IP1/PBX2/RUNX2/SMAD4/IFT140/CREBBP/GNA12/FGF8/FBXW4/RARB/FGFR1/BMPR1A/ALX3/GJA5/PBX1/LMBR…	95
BP	GO:0030073	insulin secretion	144/9420	200/17913	1.32e-08	1.78e-07	HIF1A/MYO5A/MAP4K4/RAB11FIP5/PRKCE/IL1RN/VSNL1/IRS2/NR0B2/PDX1/FOXA2/UCN3/HNF4A/KCNB1/RIMS2/ENY2/SYBU/SLC30A8/ADCY8/IRS1/ARRB1/PTPRN/UCP2/SYT9/KCNJ11/C2CD2L/SIDT2/DRD2/PFKFB2/KLF7/NADK/HNF1A/PTPN11/SLC8B1/PSMD9/AACS/GPLD1/INHBB/GIPR/TRPM4/STXBP4/HNF1B/CCL5/NOS2/RPH3AL/DOC2B/DPP4/NLGN2/SREBF1/GIP/NR1D1/RAPGEF4/PRKCA/CARTPT/OXCT1/NEUROD1/CPLX3/ACVR2B/MYRIP/JAGN1/ITPR1/GPR27/FAM3D/CACNA1D/CACNA2D2/R…	144
BP	GO:0072073	kidney epithelium development	106/9420	140/17913	1.34e-08	1.79e-07	DLL1/PGF/BMP4/MYO1E/GREM1/FMN1/ROBO2/SMAD3/SMAD6/POU3F3/SIX2/WNT4/PAX8/SDC1/OSR1/EFNB2/JAG1/GATA3/GZF1/BMP2/LAMA5/BMP7/CALB1/MTSS1/MYC/EPHA4/CAT/WT1/LGR4/WNT11/DCHS1/YAP1/KIF26B/CTNNBIP1/HES5/CD34/LIF/FAT4/SMAD1/FOXC2/SALL1/IRX3/NPHS1/TGFB1/LHX1/HNF1B/HOXB7/RARA/PECAM1/FOXJ1/SOX9/HOXD11/FOXD1/GDNF/IRX1/IRX2/IQGAP1/CTNNB1/KLF15/FOXC1/TFAP2B/VEGFA/GREB1L/SMAD2/SMAD7/SMAD4/BCL2/SOX8/PKD1/HEYL/FGFR2/…	106
BP	GO:0090100	positive regulation of transmembrane receptor protein serine/threonine kinase signaling pathway	69/9420	84/17913	1.36e-08	1.82e-07	SNW1/TGFB3/BMP4/THBS1/NEO1/BMP10/ADAM17/SOX11/CRB2/ENG/NOTCH1/FGF9/ITGA8/BMP2/BMP7/GDF6/SULF1/ZC3H3/NUMA1/PARP1/HES5/BMPR2/ZNF423/NUP93/TGFB1/ACVR2A/ACVR1/MYOCD/FLCN/UBE2O/MSX2/FOXD1/DAB2/ACVR2B/BMP6/HFE/TWSG1/SMAD2/SMAD4/CREBBP/TGFB1I1/GOT1/RBPMS/ING2/GDF10/GDF2/BMPR1A/NODAL/MEN1/CDKN1C/CITED1/TGFBR3/HIPK2/INHBA/ACVR1B/ACVRL1/EP300/NPNT/RBPJ/MSX1/STK11/LRG1/GIPC1/FKBP8/GATA4/CDKN2B/TGFBR1/TTK/CI…	69
BP	GO:0001892	embryonic placenta development	71/9420	87/17913	1.44e-08	1.92e-07	VASH1/ZFP36L1/HIF1A/SPINT1/MAP2K1/BIRC6/EPAS1/NCOA1/CDX2/OVOL2/BMP7/STK4/SNAI1/GRHL2/TTPA/ZFAT/HSF1/ADM/IL10/FZD5/VASH2/LIF/TMED2/SPINT2/TRIM28/GGNBP2/MED1/KRT19/PLCD3/BPTF/SP3/SOCS3/GRB2/AKT1/EGFR/EOMES/HS6ST1/PLCD1/SETD2/GATA2/TFEB/MDFI/GJB5/PKD1/FGFR2/NODAL/EGLN1/E2F8/ST14/PHLDA2/CDKN1C/ASCL2/IGF2/CITED1/NRK/MAPK1/ARNT/DNAJB6/WNT2/E2F7/KRT8/PDGFB/WNT7B/PKD2/RBPJ/HAND1/PCDH12/CSF2/JUNB/HEY2/PRD…	71
BP	GO:1901214	regulation of neuron death	213/9420	313/17913	1.5e-08	1.99e-07	SOD2/PSMC1/ALKBH1/TGFB3/PSEN1/HIF1A/FOXB1/TYRO3/CHMP4A/NFATC4/F2R/HTRA2/PINK1/MSH2/C1QA/REL/UCN/STXBP1/SET/ABL1/BARHL1/TSC1/NSMF/GRIN1/EFNB2/POU4F1/GATA3/NRP1/PRNP/DNAJC5/BCL2L1/CHMP4B/VSTM2L/MYBL2/KCNB1/ADNP/ANGPT1/HSF1/CNTF/RAPSN/AMBRA1/ARRB1/SORL1/CBL/HYOU1/BACE1/ZPR1/ATM/ADORA1/BTG2/RAB29/PM20D1/LANCL1/IL10/TGFB2/TP53BP2/PARP1/TNFRSF1B/DRAXIN/MTOR/CREB1/CASP9/CD34/KIF14/SSH1/KDM2B/RILPL1/FBXW…	213
BP	GO:0016050	vesicle organization	193/9420	280/17913	1.53e-08	2.03e-07	SPG11/CNIH1/ANKRD28/ANXA2/TRIM9/VPS39/VPS18/CHMP4A/AP3B1/F2R/TMEM127/TGFBRAP1/DYSF/TGFA/PREB/SDC1/PPP6C/STXBP1/DNM1/GOLGA2/SEC16A/RAB20/TBC1D4/RUBCNL/STAM/PEF1/VAPB/RAB22A/TBC1D20/CHMP4B/ARFGEF2/CHMP4C/LAPTM4B/FABP9/TRAPPC9/MAPK15/VPS28/AGFG1/CUL3/SERPINE2/MYO7A/PTPRN/FOLR1/FAM160A2/SYT9/RNF26/MIA3/CNIH3/F5/VAMP4/CREB1/VAMP3/SEC16B/STX6/ALS2/CD34/KLHL12/PLA2G3/HPS4/CORO1C/P2RX7/VPS37B/TMED2/TRAPP…	193
BP	GO:0046928	regulation of neurotransmitter secretion	77/9420	96/17913	1.58e-08	2.08e-07	VPS18/RAB5A/DRD1/PREPL/STXBP1/NCS1/HTR2A/CACNB2/RIMS4/RIMS1/SYT9/PNKD/BACE1/DRD2/DVL1/SLC30A1/ATP2A2/RAB3GAP1/GRIK5/CALM3/PRKCG/RHOT1/NF1/GIT1/P2RX1/ADORA2B/FBXL20/CPLX3/CACNA1D/CSPG5/WNT7A/DTNBP1/BAIAP3/PRKCB/STX1B/STX1A/RIMS3/GPER1/SNCG/TACR2/SYT12/P2RY4/SYN1/FMR1/CASK/ADORA2A/SYP/KCNC4/GSK3B/STXBP5L/CHRNB2/SYT11/CDK5/DGKI/CHRM2/ADCY1/PPP1R9A/SYT1/ASIC1/LRRK2/KCNMB4/DNM1L/VAMP1/CPLX1/MCTP1/MEF2…	77
BP	GO:0007612	learning	107/9420	142/17913	1.8e-08	2.37e-07	NRXN3/SLC8A3/HIF1A/GMFB/FOXB1/EIF2AK4/MEIS2/JPH4/PIAS1/DRD1/HRH2/NRXN1/EPHB2/ACTR2/UCN/ADCY3/DBH/GRIN1/PAK5/ITGB1/LRRN4/OPRL1/NTSR1/SLC12A5/OPRK1/ARC/ADGRB3/DRD2/BTG2/CNTN2/MTOR/CREB1/TNR/TLR2/JPH3/NDRG4/ATXN1L/EN1/CIC/SLC8A2/SHANK1/BRSK1/NF1/TANC1/SYNJ1/CTNS/TBR1/DLG4/NEUROD2/PPP1R1B/C1QL1/STRA6/MAP1A/LGMN/CCK/SLC6A1/HRH1/ATXN1/SRF/SYNGAP1/GRIN2A/CLN3/PPT1/SORCS3/B4GALT2/DDHD2/TACR2/GRM5/NRXN2/F…	107
BP	GO:0032886	regulation of microtubule-based process	143/9420	199/17913	1.82e-08	2.39e-07	DYRK1A/NIN/TTBK2/KAT2B/APC/DCTN1/ANKRD53/SPAST/TRIM54/ROCK2/ABL1/CAMSAP1/CEP85/BORA/SKA3/CKAP2/ARMC4/SPEF1/EPHA3/RAE1/NSFL1C/TPX2/MAPRE1/CHMP4B/CEP250/CHMP4C/STMN2/UBXN2B/MAPK15/KIF18A/NUMA1/PHLDB1/DIXDC1/MAP2/HNRNPU/NEK2/CAMSAP2/INPP5J/NEFH/TRPV4/CLIP1/DNAAF1/CHMP1A/CLASP1/CYLD/BBS2/KATNB1/CLIP3/MARK4/EML2/NUP62/ATF5/TRIM37/CLTC/CDK5R1/RHOT1/SPAG5/TAOK1/PAFAH1B1/RANGRF/TTC21B/TTLL6/ERBB2/HAP1/KA…	143
BP	GO:0003012	muscle system process	293/9420	448/17913	1.84e-08	2.41e-07	SLC8A3/GATM/TPM1/PABPN1/LTB4R/HCN4/SMAD3/HOMER1/F2R/DRD1/KCNN2/ADRA2B/DYSF/SLC8A1/CALM2/HTR1D/BMP10/EHD3/UCN/ROCK2/CDK9/TRIM63/NOTCH1/SLC9A1/ATP8A2/FOXO1/HTR2A/PTAFR/CACNB2/GATA5/MYLK2/SNTA1/MYL9/SULF2/SNTB1/CHRND/KCNB2/SULF1/ASPH/PTK2/P2RX3/KCNE4/MYBPC3/DES/KCNE3/MYOD1/SCN3B/SCN2B/SCN4B/IGFBP5/DRD2/ARHGAP42/MYOG/ADORA1/MYBPH/ATP2B4/PARP1/MYOC/TNFRSF1B/NPPA/MTOR/ERRFI1/RNF207/CACNA1S/PPP1R12B/LMO…	293
BP	GO:0035270	endocrine system development	94/9420	122/17913	1.93e-08	2.51e-07	DLL1/BMP4/ONECUT1/ALDH1A2/SMAD3/MAP2K1/OTP/SIX3/WNT4/PAX8/NR5A1/GSX1/PDX1/FOXO1/GATA3/INSM1/NKX2-2/FOXA2/BMP2/HNF4A/TG/WT1/WNT11/DKK3/SIDT2/APOA1/DRD2/CREB1/CRKL/SALL1/GLI2/GSK3A/GIPR/NF1/GIP/HOXB3/SOX9/NKX2-5/HOXD3/FGF10/SRD5A1/SLC6A3/NEUROD1/STRA6/NKX2-1/AKT1/WNT5A/RAF1/GATA2/BMP6/GCM2/SOX4/SRF/BAK1/GATA6/ADCYAP1/SMAD2/ONECUT2/PDPK1/MAPK3/FGF8/BMPR1A/ARID5B/ETS1/MEN1/CDKN1C/NR0B1/SOX3/MAPK1/GSK…	94
BP	GO:0009416	response to light stimulus	209/9420	307/17913	1.94e-08	2.51e-07	MAP3K4/RDH11/ZBTB1/HIF1A/NEDD4/FOXB1/INO80/BMF/EIF2AK4/MEIS2/METTL3/NFATC4/NR2E3/PIAS1/SLC24A1/POLK/DRD1/HRH2/MAP4K3/MSH2/MSH6/KDM1A/PPP1CB/DBH/GRIN1/ERCC5/FBXL3/ATP8A2/BRCA2/ITGB1/NMT2/LRRN4/ACTR5/TP53INP1/MYC/RHBDD1/DDB2/CRY2/SLC1A2/CAT/ARRB1/USP47/KCNC1/USP2/USP28/DRD2/SDE2/PARP1/MTOR/CREB1/UBE4B/GNB1/SDF4/NOC2L/CASP9/PPP1CC/PPID/TRPC3/N4BP1/CNGB1/NDRG4/AGRP/RGS9BP/AKT2/ZRANB3/BCL3/ERCC2/BAX/R…	209
BP	GO:0031668	cellular response to extracellular stimulus	175/9420	251/17913	1.95e-08	2.52e-07	SNW1/ZFYVE1/MAX/ATG14/EIF2AK4/RYR3/WNT4/NCOA1/HSPA5/TSC1/STK24/FOXO1/SESN2/FOXA2/PCK1/MAP1LC3A/KCNB1/ADNP/KLF10/GDAP1/PENK/LYN/SNAI2/GSDMD/HSF1/SLC39A4/P2RX3/AMBRA1/SLC1A2/UCP2/P2RY2/FOLR2/FOLR1/RRP8/MYOD1/CBL/SESN3/PIK3C2B/NUAK2/MTOR/BMPR2/PTPRC/DEPDC5/MTMR3/GAS2L1/SSH1/GCN1/P2RX7/P2RX4/ULK1/IL15/WDR59/INHBB/RALB/USF2/AXL/FOXA3/ARHGAP35/TRPM4/NR4A2/PPM1D/TRPV1/MYBBP1A/CD68/MYH13/MYOCD/ADORA2B/SR…	175
BP	GO:0060041	retina development in camera-type eye	103/9420	136/17913	2.09e-08	2.68e-07	DLL1/TTLL5/PSEN1/MAX/RHOJ/HIF1A/DLL4/RPGRIP1/NR2E3/MEGF11/MERTK/SLC4A5/VAX2/SIX3/ZNF513/CLIC4/LHX2/LAMC3/COL4A1/ATP8A2/NRP1/PTF1A/XRN2/VSX1/TGIF2/HPCA/CALB1/CHD7/ZHX2/FJX1/RRM1/IHH/TUB/NECTIN1/THY1/MFRP/ATP2B4/USH2A/TGFB2/SKI/GNB1/BMPR2/PROX1/FOXN4/POU4F2/IRX5/BAX/SLC17A7/RDH13/LHX1/RAB11FIP4/SERPINF1/ARHGEF15/MYH10/MED1/DLX1/DLX2/JMJD6/SDK2/SOX9/HCN1/LPCAT1/NEUROD1/DIO3/ACVR2B/IMPDH2/RHO/TFAP2B/…	103
BP	GO:0022612	gland morphogenesis	90/9420	116/17913	2.12e-08	2.72e-07	TGFB3/BMP4/EPHA2/FEM1B/WNT4/EDAR/RXRA/RPS6KA1/NRP1/LAMA5/BMP7/SRC/TGM2/SULF2/SULF1/PLAG1/SNAI2/CUL3/IGFBP5/PGR/TGFB2/PROX1/KDM5B/ELF3/TBX3/FBXW7/GLI2/ESRP2/HPN/TGFB1/BAX/TBX2/HOXB13/MED1/SLC9A3R1/SOX9/MSX2/FGF10/PML/FOXA1/BTBD7/LIMS2/EGFR/TGFBR2/WNT5A/DAG1/PLXND1/PLXNA1/ID4/DDR1/TNF/LAMA1/TWSG1/BCL2/SERPINB5/PDGFA/FGFR2/FGF8/BTRC/NKX2-3/POLB/SFRP1/FGFR1/NRG3/CAPN1/EDA/AR/MSN/SCRIB/CSF1/SHH/GLI3/C…	90
BP	GO:0046328	regulation of JNK cascade	124/9420	169/17913	2.16e-08	2.76e-07	MAP3K4/MAP3K9/DACT1/HACD3/F2RL1/MAP4K4/MUL1/PINK1/SH3RF3/DAB2IP/RAPGEF1/CARD9/RAP2A/MAP3K6/PLCB1/FZD8/ZMYND11/RASSF2/SIRPA/PTPN1/RB1CC1/EPHA4/MAPK8IP1/TRAF6/HIPK3/AIDA/FZD5/FZD7/TRPV4/TAOK3/FZD10/MLKL/CYLD/NOD2/MARVELD3/MAP4K1/MAP3K10/ZEB2/TRAF4/TAOK1/SERPINF2/PAFAH1B1/MINK1/DVL2/PER1/NCOR1/CCR7/DUSP3/ERN1/ZNF622/IGF1R/AKT1/DBNL/EGFR/ULK4/WNT5A/TLR9/EDN1/DTNBP1/RIPK1/TNF/AGER/UNC5CL/FGD2/DAXX/TNF…	124
BP	GO:0009314	response to radiation	285/9420	435/17913	2.23e-08	2.85e-07	OPRM1/MAP3K4/RDH11/ZBTB1/HIF1A/NEDD4/FOXB1/INO80/RAD51/BMF/EIF2AK4/MEIS2/METTL3/NFATC4/NR2E3/PIAS1/SLC24A1/POLK/DRD1/HRH2/MAP4K3/MSH2/MSH6/KDM1A/PPP1CB/DNMT3A/HSPA5/SWI5/DBH/GRIN1/ERCC5/FBXL3/ATP8A2/BRCA2/GATA3/ITGB1/NMT2/THBD/NET1/LRRN4/BCL2L1/DNMT3B/ACTR5/TP53INP1/TSPYL5/PENK/OPRK1/SNAI2/PRKDC/SPIDR/MYC/EEF1D/HSF1/RHBDD1/TNKS1BP1/DDB2/CRY2/SLC1A2/CAT/ARRB1/RRM1/NHEJ1/USP47/KCNC1/USP2/CBL/BACE1/…	285
BP	GO:0010810	regulation of cell-substrate adhesion	144/9420	201/17913	2.25e-08	2.85e-07	PLG/SMOC2/ONECUT1/THBS1/GREM1/FMN1/RCC2/MMP14/CORO2B/SMAD3/MAP4K4/PRKCE/CDC42/WNT4/LIMS1/ROCK2/ABL1/TSC1/NOTCH1/ARHGEF7/SLC9A1/OLFM4/JAG1/NRP1/COL16A1/EPHA3/CASS4/SRC/PREX1/PTK2/PTPRJ/THY1/APOA1/FN1/MYOC/AJAP1/PRKCZ/FZD7/CRKL/NF2/CORO1C/FGA/FGG/CDH13/FOXF1/CLASP1/EPB41L5/CX3CL1/ACTN4/BCAS3/NF1/VTN/CRK/C1QBP/MINK1/COL8A1/COL1A1/ITGA3/CCR7/JUP/DUSP3/TBCD/ITGA6/RAC3/UNC13D/PIK3R1/EGFLAM/ABI3BP/CIB1/…	144
BP	GO:0051235	maintenance of location	196/9420	286/17913	2.41e-08	3.05e-07	SYNE1/EZR/NRIP1/SYNE2/SLC30A4/FBN1/MYO5A/TLN2/CAPN3/JPH4/FITM1/ERO1A/F2R/DRD1/HK2/PINK1/DYSF/LTBP1/SLC8A1/PRKCE/CALM2/SLC30A3/APOB/NR5A1/HSPA5/SLC30A2/ABL1/DZIP1/ATP7B/HTR2A/TAF3/ARHGAP21/NTSR1/LCK/PLCG1/JPH2/FITM2/YWHAB/SLC30A8/JPH1/CHD7/LYN/DGAT1/TONSL/APLNR/F2/UVRAG/SORL1/THY1/APOA1/DRD2/BARD1/IKBKE/IL10/HNRNPU/ASPM/PTPRC/ACACB/SLC8B1/NOS1/P2RX7/SCARB1/FBXW7/PLCG2/JPH3/CX3CL1/NOL3/RYR1/SPTBN4/…	196
BP	GO:0009895	negative regulation of catabolic process	197/9420	288/17913	2.79e-08	3.51e-07	PSEN1/ANXA2/HERC1/BMF/CHMP4A/SMAD3/HTRA2/PINK1/DYSF/LRPPRC/RPL11/NBAS/DAB2IP/GOLGA2/TSC1/MYCBP2/PSMF1/CSNK2A1/E2F1/CHMP4B/AZIN2/LAPTM4B/PTK2/ADGRB1/SERPINE2/EPHA4/SLC11A1/EIF4G2/PDE3B/IL10RA/APOC3/MTMR2/MYOG/ADORA1/ATP2B4/MAPKAPK2/IL10/UCHL5/HNRNPU/MAD2L2/MTOR/DFFA/CPTP/QSOX1/DHX9/ANGEL2/PKP1/DERL3/USP30/ACACB/HCAR2/NOCT/GPLD1/SF3B3/BANP/CBFA2T3/N4BP1/MT3/FAM192A/SIRT2/ZFP36/GSK3A/DHX34/SNRNP70/P…	197
BP	GO:0038127	ERBB signaling pathway	104/9420	138/17913	2.81e-08	3.54e-07	RPS6KA5/PSEN1/DOK1/TGFA/SOS1/SOCS5/CDC42/RTN4/EFEMP1/NCK2/ADAM17/DAB2IP/MVB12B/ABL1/ARHGEF7/IFI6/KIF16B/STAM/RASSF2/ZGPAT/PTK6/SRC/PLCG1/MMP9/CPNE3/FAM83A/PTPRJ/ARAP1/VIL1/CBL/ERBB4/ADORA1/PIGR/MYOC/ERRFI1/PTPN11/HIP1R/GAB1/FBXW7/BCAR1/CDH13/SHKBP1/TGFB1/PLAUR/CBLC/NUP62/EPN1/STAM2/ERBB2/GRB7/HAP1/DUSP3/HGS/PDE6G/CHMP6/GRB2/SOX9/PRKCA/PIK3R1/ERBIN/ITGA1/IQGAP1/LGMN/AKT1/EGFR/PTPN18/DGKD/GAREM1/ST…	104
BP	GO:0006470	protein dephosphorylation	212/9420	313/17913	2.92e-08	3.66e-07	CTDSPL2/PTPN21/PPM1A/ARPP19/PP2D1/PPP1R3E/DUSP2/PINK1/PPM1B/CALM2/PPP1CB/PPM1G/RCAN3/ROCK2/PPP6C/SET/PTPA/TSC1/PPP1R26/NSMF/PPP1R8/PHACTR4/MASTL/PTPRU/CDC25B/PTPRA/PTP4A2/PPP1R3D/PHACTR3/LCK/DUSP15/PPP1R16B/PTPRT/YWHAB/EYA2/PTPN1/PTP4A3/PPP1R16A/RCAN1/PTPRJ/CRY2/PPME1/PTPRN/SMPD1/CTDSP1/DRD2/PPP2R1B/MTMR2/ADORA1/PPP1R15B/MTOR/PPP2R5A/PTPRC/PTPN7/MTMR3/SSH1/SPPL3/PTPN11/PPP1CC/PPTC7/PGAM5/ANKLE2/P…	212
BP	GO:0048738	cardiac muscle tissue development	156/9420	221/17913	3.06e-08	3.83e-07	DLL1/BMP4/ALDH1A2/TPM1/SAV1/DLL4/GREM1/SLC8A1/BMP10/ENG/TSC1/NOTCH1/RXRA/EFNB2/ARID1A/POU4F1/SLC9A1/FGF9/ITGB1/NEBL/BMP2/BMP7/MYLK2/CCM2L/JPH2/ZFPM2/CHD7/FOXH1/MYBPC3/OBSL1/WT1/SOX6/YAP1/ERBB4/TGFB2/HNRNPU/NPPA/MTOR/CREB1/UBE4B/PROX1/FZD7/TNNI1/TNNT2/MYO18B/TBX5/TBX3/SMAD1/FOXC2/ZFPM1/MYLK3/NDRG4/TGFB1/GSK3A/PPP1R13L/TBX2/ACVR1/ARRB2/KDM6B/MYH10/MAP2K4/MYOCD/XIRP2/MED1/LRP2/RARA/KAT2A/GJC1/PRKAR1…	156
BP	GO:0032868	response to insulin	175/9420	252/17913	3.08e-08	3.83e-07	SRSF5/ZFP36L1/MAX/MYO5A/KAT2B/APC/ATP6V1B1/SOS1/ATP6V1E2/RHOQ/CAD/HADHA/RAB10/GPR21/SLC2A8/TSC1/IRS2/TBC1D4/SLC9A1/WDTC1/FOXO1/SESN2/PRKCQ/SRSF4/PTPRA/PCK1/TRIB3/SOGA1/SRC/NCOA5/PTPN1/LYN/ATP6V1H/OPRK1/PRKDC/IRS1/CAT/PTPRN/UCP3/UCP2/INPPL1/ADM/PDE3B/SIK2/SESN3/NUCKS1/IL10/PARP1/NPPA/MTOR/ERRFI1/PRKCZ/TRPV4/PTPN11/ATP6V0A2/GAB1/POU4F2/TLR2/GPLD1/BCAR1/FOXC2/INHBB/GOT2/HSD11B2/AGRP/FFAR3/AKT2/GSK3A…	175
BP	GO:0030098	lymphocyte differentiation	219/9420	325/17913	3.33e-08	4.13e-07	RUNX1/DLL1/BATF/ZFP36L1/ZBTB1/BMP4/ONECUT1/PLCL2/TYRO3/DLL4/METTL3/MMP14/PSMB11/AP3B1/MERTK/IL1RL2/IL18R1/LOXL3/SOS1/ZFP36L2/SOCS5/MSH2/WNT4/ADAM17/RUNX3/RSAD2/RC3H2/LRRC8A/ABL1/TSC1/ZNF683/FUT7/FLT3/GATA3/ITGB1/FZD8/ZEB1/KLF6/LCK/MAFB/PREX1/CDH17/CHD7/PRKDC/MS4A1/DOCK10/PTPRJ/SPI1/INHA/NHEJ1/IHH/CD3D/ZBTB16/ATM/SOX13/IL10/CR2/HLX/ITPKB/FZD5/MTOR/PIK3CD/PRKCZ/TNFRSF18/CD28/RC3H1/FZD7/PTPRC/PATZ1/…	219
BP	GO:0106027	neuron projection organization	69/9420	85/17913	3.51e-08	4.34e-07	PSEN1/SIPA1L1/ADAM10/HOMER1/DCTN1/CDC42/EPHB2/ACTR2/PRNP/LZTS3/ZMYND8/ARC/DOCK10/EPHA4/CAPRIN1/MTMR2/DNM3/DVL1/ABI2/CUX2/ARHGAP33/ATP1A3/APOE/SHANK1/CDK5R1/TANC1/PAFAH1B1/DLG4/ITGA3/SRCIN1/BAIAP2/CTNND2/UBE3A/IGF1R/ZNF804A/CHRNA7/MAP1A/LGMN/WNT7A/NGEF/EEF2K/PTEN/INS/LRP8/NLGN3/PAK3/ABCD1/HDAC6/TIAM1/GSK3B/EFNA1/CDK5/CAMK2B/RELN/PPP1R9A/EPHB3/LRRK2/DNM1L/CAPRIN2/GRIN2B/PICK1/SHANK3/PDLIM5/DHX36/AP…	69
BP	GO:0021761	limbic system development	83/9420	106/17913	3.52e-08	4.34e-07	MAS1/FOXB1/OTP/DRD1/ALK/NCOA1/TSC1/GSX1/NRP1/XRN2/SLC32A1/CDK5R2/DRD2/BTG2/ATP2B4/NRP2/PROX1/KIF14/CRKL/NF2/LHX5/TBX3/BBS2/PHLPP2/RAB3GAP1/XRCC1/BAX/ZEB2/CDK5R1/NF1/CRK/PAFAH1B1/TBR1/KDM6B/UBB/NME1/RARA/HAP1/EZH1/DLX1/DLX2/SRD5A1/NEUROD1/ALDH1A3/NKX2-1/FEZF2/ID4/SRF/RAX/FGFR2/EMX2/PTEN/FGFR1/CASP3/EIF2B3/FEZ1/KIRREL3/ETS1/LRP8/NR0B1/SOX3/FGF13/PLXNA3/GSK3B/BCAN/LMX1A/HTR5A/CDK5/EZH2/CNTNAP2/SMO/G…	83
BP	GO:0030099	myeloid cell differentiation	270/9420	411/17913	3.6e-08	4.43e-07	RUNX1/DLL1/BATF/PSEN1/ACTN1/ZFP36L1/HIF1A/ARID4A/BMP4/FBN1/ANXA2/EPB42/KAT2B/THBS1/MEIS2/EPHA2/ACIN1/CEBPE/F2RL1/SFXN1/TMEM178A/EPAS1/CDC42/WDR5/POU4F1/WASF2/JAG1/PRKCQ/GATA3/ABI1/PIP4K2A/RASSF2/ZBTB46/NCOA6/MYL9/MAFB/L3MBTL1/MMP9/OCSTAMP/TMEM64/KLF10/GPR55/LYN/TRIB1/MYC/ZNF16/SMAP1/SPI1/TRAF6/INHA/FSHB/CTR9/SOX6/UBASH3B/KMT2A/ZBTB16/RBBP5/RAB7B/PARP1/ITPKB/MTOR/CREB1/CTNNBIP1/PIK3CD/CASP9/FLVCR1…	270
BP	GO:0003179	heart valve morphogenesis	46/9420	52/17913	3.74e-08	4.56e-07	BMP4/DLL4/ROBO2/SMAD6/ROBO1/EMILIN1/ROCK2/NOTCH1/OLFM1/JAG1/GATA3/BMP2/GATA5/SNAI1/SNAI2/SCX/DCHS1/TGFB2/MTOR/BMPR2/TBX5/ZFPM1/TGFB1/ACVR1/SOX9/SLIT3/STRA6/TGFBR2/ADAMTS9/SOX4/NFATC1/ROCK1/SMAD4/HEYL/ELN/BMPR1A/FGFRL1/NOTCH2/GJA5/EFNA1/NOS3/TBX20/SLIT2/MEF2C/GATA4/HEY2	46
BP	GO:0021879	forebrain neuron differentiation	46/9420	52/17913	3.74e-08	4.56e-07	ROBO2/OTP/DRD1/ROBO1/LHX6/SOX1/NRP1/DRD2/ERBB4/CNTN2/HES5/NRP2/PROX1/LHX5/SATB2/RAPGEF2/SALL1/ATF5/TBR1/SLC4A10/UBB/DLX1/DLX2/RAC3/ZSWIM6/NKX2-1/BCL11B/FEZF2/WNT5A/GATA2/GBX2/SALL3/UNCX/FGFR2/FGF8/DISC1/ARX/PLXNA3/INHBA/SEMA3A/DLX5/ASCL1/SHANK3/SLIT2/GSX2/CSF1R	46
BP	GO:0001947	heart looping	51/9420	59/17913	3.78e-08	4.6e-07	DLL1/PSEN1/HIF1A/SMAD3/IFT172/ENG/NOTCH1/OVOL2/SOX18/ARL13B/IFT52/SOX17/FOXH1/C2CD3/FOLR1/IHH/RNF207/FOXN4/TBX3/TMED2/DNAAF1/NDRG4/TBX2/CCDC103/CCDC40/NKX2-5/MESP1/TGFBR2/WNT5A/SRF/MIB1/IFT57/SUFU/FGF8/LBX1/NODAL/STIL/ZIC3/VANGL2/SHH/SMO/TBX20/PKD2/MEF2C/HAND1/WNT3A/HAND2/GATA4/NPHP3/GJA1/AHI1	51
BP	GO:0007422	peripheral nervous system development	58/9420	69/17913	3.82e-08	4.63e-07	RUNX1/MPP5/NCMAP/RUNX3/POU4F1/PARD3/NDRG1/ADGRB1/SLC5A3/NFASC/MYOC/SKI/NEFH/FA2H/SIRT2/AKT2/ASIC2/NF1/PMP22/ALDH3A2/ERBB2/CNTNAP1/HOXD10/HOXD9/GDNF/NTRK3/ISL2/DICER1/NAB1/AKT1/DAG1/GPC1/ONECUT2/SOX8/POU3F1/ARTN/NRG1/ARHGEF10/EGR2/RELA/MED12/HAPLN2/CDK5/PLXNA4/ADAM22/CLDN1/SCN8A/NAB2/ERBB3/UGT8/SH3TC2/GFRA3/HAND2/EGR3/NTRK2/POU3F2/LAMA2/ADGRG6	58
BP	GO:0007626	locomotory behavior	139/9420	194/17913	3.88e-08	4.69e-07	OPRM1/SPG11/GMFB/MYO5A/APH1B/CLN6/DRD1/HTRA2/STRN/PRKCE/LRRTM1/ALK/PBX3/TSC1/DBH/CACNA1B/GRIN1/PAK5/OPRD1/FOXA2/PUM1/ABHD12/OPRL1/NTSR1/CALB1/NCOA2/PREX2/CHD7/PENK/OPRK1/ADCY8/EPHA4/OTOG/USP2/DRD2/CNTN2/MTOR/TNR/ASTN1/ALS2/SEZ6L/GLRB/ZFHX3/EN1/SPTBN4/APOE/GRIN2D/NTF4/NR4A2/SEZ6/PAFAH1B1/CTNS/SLC4A10/DPP4/ARRB2/DLG4/NLGN2/EFNB3/NCOR1/MYO15A/GIP/HOXB8/PPP1R1B/CNP/NAGLU/C1QL1/GAA/HOXD10/HOXD9/GDNF/A…	139
BP	GO:0030534	adult behavior	103/9420	137/17913	4.06e-08	4.9e-07	OPRM1/NRXN3/ZFHX2/HOMER1/DRD1/HTRA2/ATP6V1B1/NRXN1/ALK/PBX3/TSC1/DBH/GRIN1/SLITRK5/SLITRK1/HTR2A/PCDH17/OPRD1/FOXA2/PUM1/ABHD12/NTSR1/PREX2/CHD7/OPRK1/EPHA4/SLC1A2/OTOG/DRD2/CNTN2/SEZ6L/GLRB/BBS2/AGRP/EN1/SPTBN4/GRIN2D/NTF4/SHANK1/NR4A2/SEZ6/PAFAH1B1/CTNS/ARRB2/CHRNB1/EFNB3/GIP/HOXB8/PPP1R1B/CNP/MAFG/HOXD10/HOXD9/CARTPT/RNF180/GDNF/UNC79/CHL1/TRH/GIGYF2/NPC1/ABAT/NTAN1/PPT1/ZMPSTE24/SDK1/PTEN/CXC…	103
BP	GO:0031669	cellular response to nutrient levels	155/9420	220/17913	4.15e-08	4.99e-07	SNW1/ZFYVE1/MAX/ATG14/EIF2AK4/RYR3/WNT4/NCOA1/HSPA5/TSC1/STK24/FOXO1/SESN2/FOXA2/PCK1/MAP1LC3A/KCNB1/KLF10/GDAP1/PENK/SNAI2/HSF1/SLC39A4/P2RX3/AMBRA1/UCP2/P2RY2/FOLR2/FOLR1/RRP8/MYOD1/CBL/SESN3/PIK3C2B/NUAK2/MTOR/BMPR2/DEPDC5/MTMR3/GAS2L1/SSH1/GCN1/P2RX7/P2RX4/ULK1/IL15/WDR59/INHBB/RALB/USF2/FOXA3/TRPM4/PPM1D/TRPV1/MYBBP1A/CD68/MYH13/SREBF1/COL1A1/PDK2/MED1/KRT20/BECN1/WDR45B/BAIAP2/RPTOR/WIPI1/C…	155
BP	GO:0045927	positive regulation of growth	183/9420	266/17913	4.48e-08	5.36e-07	EZR/FGFR1OP/DLL1/ADAM10/RFTN1/CAPN3/INO80/MMP14/CPNE6/MUL1/CDC42/BMP10/UCN/ITSN2/ADAM17/GPR21/EXOSC2/NOTCH1/ANAPC2/RPS6KA1/SFN/SLC9A1/FGF9/ATP8A2/PLCB1/NRP1/CDH4/CSNK2A1/FOXS1/ADNP/RIMS2/ZFPM2/CHD7/PRKDC/HSF1/RIMS1/OSBP/F2/WT1/BDNF/VIL1/EIF4G2/USP47/MYOD1/ZPR1/DRD2/FN1/YAP1/ERBB4/TGFB2/HLX/MTOR/CREB1/AGRN/BMPR2/PROX1/SYT2/ACACB/RASAL1/TBX5/KDM2B/POU4F2/TFCP2L1/BBS2/IST1/HPN/SPTBN4/MEGF8/SYT3/CACN…	183
BP	GO:0048546	digestive tract morphogenesis	43/9420	48/17913	4.49e-08	5.37e-07	HIF1A/DACT1/BMP4/RBPMS2/SMAD3/SIX2/SOX11/OVOL2/SOX17/WNT11/IHH/HLX/FOXF1/GLI2/EPB41L5/HNF1B/FGF10/NIPBL/STRA6/EGFR/ACVR2B/CTNNB1/WNT5A/SMAD2/BCL2/FGFR2/NKX2-3/SFRP5/SFRP1/NODAL/VANGL2/SHH/GLI3/AGR2/EPHB3/GLI1/SOX10/PDGFRA/SHOX2/TCF7/GATA4/TCF21/AHI1	43
BP	GO:0007416	synapse assembly	125/9420	172/17913	4.86e-08	5.78e-07	THBS2/COLQ/ARF6/ROBO2/DRD1/ADD2/NRXN1/EPHB2/LRRTM1/NTNG2/GRIN1/EFNB2/FARP1/SLITRK5/SLITRK1/POU4F1/PCDH17/FLRT3/SYNDIG1/ADGRB2/ADNP/PTK2/DNER/ADGRB1/LRRC24/ADGRB3/LRP4/BDNF/NECTIN1/DRD2/ERBB4/RAB29/DNM3/FZD5/DVL1/AGRN/CRKL/CUX2/TLR2/CBLN1/LRFN3/LRFN1/LRRC4B/ASIC2/NLGN2/SDK2/MAP1B/NTRK3/DBNL/LHFPL4/OXTR/LRRN1/WNT5A/LRTM1/AMIGO3/BSN/PLXNB1/PLXND1/WNT7A/ADGRF1/MDGA1/CBLN2/CDH2/EEF2K/ACHE/SDK1/SLIT1/P…	125
BP	GO:0070302	regulation of stress-activated protein kinase signaling cascade	156/9420	222/17913	4.97e-08	5.9e-07	EZR/MAP3K4/MAP3K9/DACT1/MAP2K1/HACD3/F2RL1/SEMA4C/MAP4K4/MUL1/PINK1/XDH/SH3RF3/DAB2IP/RAPGEF1/CARD9/RAP2A/MAP3K6/FOXO1/PLCB1/FZD8/ZMYND11/RASSF2/BMP2/SIRPA/PTPN1/GDF6/LYN/OPRK1/RB1CC1/MYC/EPHA4/MAPK8IP1/TRAF6/HIPK3/TGFB2/AIDA/FZD5/FZD7/TRPV4/TAOK3/FZD10/MLKL/CYLD/NOD2/MARVELD3/MAP4K1/MAP3K10/ZEB2/EMC10/TRAF4/TAOK1/SERPINF2/PAFAH1B1/MINK1/DVL2/PER1/NCOR1/CCR7/NBR1/DUSP3/MAP3K3/ERN1/SPHK1/DUSP1/ZNF…	156
BP	GO:0006936	muscle contraction	229/9420	343/17913	5.37e-08	6.36e-07	SLC8A3/TPM1/PABPN1/LTB4R/HCN4/HOMER1/F2R/DRD1/KCNN2/ADRA2B/DYSF/SLC8A1/CALM2/HTR1D/BMP10/EHD3/UCN/ROCK2/TRIM63/SLC9A1/ATP8A2/HTR2A/PTAFR/CACNB2/MYLK2/SNTA1/MYL9/SULF2/SNTB1/CHRND/KCNB2/SULF1/ASPH/P2RX3/KCNE4/MYBPC3/DES/KCNE3/SCN3B/SCN2B/SCN4B/DRD2/ARHGAP42/ADORA1/MYBPH/ATP2B4/NPPA/MTOR/RNF207/CACNA1S/PPP1R12B/LMOD1/TNNI1/TNNT2/SMTN/PXN/NOS1/ATP2A2/P2RX4/P2RX2/EDNRA/BBS2/SCN1B/FXYD1/HSPB6/RYR1/PPP…	229
BP	GO:0048839	inner ear development	133/9420	185/17913	5.44e-08	6.41e-07	DLL1/ESRRB/TGFB3/BMP4/LRP10/ATP6V1B1/C1QB/EPHB2/PAX8/OTX1/KCNK3/GRHL3/TPRN/FGF9/ATP8A2/FREM2/JAG1/GATA3/MYO3A/ITGA8/ZEB1/BMP2/MAFB/HPCA/CALB1/ESRP1/FZD6/CTHRC1/CHD7/MYO7A/DCHS1/USH1C/C1QTNF5/MAPKAPK2/USH2A/TGFB2/PRRX1/HES5/DVL1/PROX1/PTPN11/FAT4/MAF/GLI2/RPGRIP1L/HPN/TGFB1/MKS1/ABR/PAFAH1B1/DVL2/MYO15A/MYO3B/NAGLU/FZD2/USH1G/SLC9A3R1/SOX9/FOXI1/FGF10/NEUROD1/ALDH1A3/NTRK3/FRZB/STRC/TRIP11/JAG2/LR…	133
BP	GO:2000027	regulation of animal organ morphogenesis	173/9420	250/17913	5.46e-08	6.42e-07	PSMC1/DAAM1/DACT1/BMP4/GREM1/ARHGEF19/ROBO2/PSMB11/ROBO1/SIX2/CDC42/WNT4/PAX8/BMP10/GRHL3/ENG/ABL1/NOTCH1/RXRA/SAPCD2/GPC6/JAG1/GATA3/BMP2/GATA5/PSMA7/BMP7/PSMF1/SULF2/FZD6/CTHRC1/RSPO2/PSMD1/SULF1/SOX17/SNAI2/MYC/CNTF/WT1/LGR4/WNT11/WNT10A/TGFB2/FZD5/RNF207/AJAP1/DVL1/BMPR2/FZD7/CD34/LIF/ZNRF3/TBX5/PSMD9/FBXW7/FOXC2/NKD1/PARD6A/HPN/PSMD8/PSMC4/TGFB1/BAX/AP2A1/MKS1/CLTC/TBX2/LHX1/HNF1B/AP2B1/ACVR…	173
BP	GO:0061387	regulation of extent of cell growth	72/9420	90/17913	5.67e-08	6.65e-07	RTN4/TTL/ABL1/OLFM1/ANAPC2/NRP1/CDH4/ADNP/BDNF/FN1/MAP2/DRAXIN/TNR/BMPR2/POU4F2/MT3/IST1/MAG/MEGF8/APOE/CDK5R1/PAFAH1B1/TRPV2/ULK2/RND2/WNT3/MAPT/MAP1B/SEMA5A/NTRK3/SEMA7A/ISLR2/WNT5A/SEMA3G/TWF2/VEGFA/SRF/TNFRSF12A/LIMK1/ZFYVE27/CXCL12/DISC1/PAK1/CDKL5/FGF13/TRPC5/RTN4R/L1CAM/ARHGAP4/PLXNA3/LPAR3/BARHL2/GSK3B/TRIM46/CDK5/PLXNA4/NRCAM/SEMA3A/RAB21/MAP3K13/LRP1/RUFY3/NKX6-1/WDR36/FSTL4/PTPRS/DNM2/…	72
BP	GO:0051017	actin filament bundle assembly	102/9420	136/17913	5.86e-08	6.85e-07	EZR/TGFB3/ACTN1/TPM1/CORO2B/SMAD3/ALMS1/ADD2/CDC42/WNT4/ASAP3/ROCK2/ABL1/TSC1/SLC9A1/WASF2/LCP1/NRP1/FAM171A1/SRC/CUL3/WNT11/ARRB1/ARAP1/VIL1/USH1C/APOA1/MYOC/MTOR/NF2/PXN/MYO1B/FHDC1/SPIRE2/CLASP1/CX3CL1/FHOD1/ACTN4/SHANK1/PPM1E/TNFAIP1/INPP5K/SERPINF2/PFN1/ARHGEF15/BAIAP2/SH3PXD2B/PIK3R1/PTGER4/EVL/CLASP2/FAM107A/NEDD9/PHACTR1/CARMIL1/AIF1/SRF/ROCK1/SPIRE1/CD47/KCTD13/LIMK1/ELN/RAC1/FSCN1/SORBS…	102
BP	GO:0017157	regulation of exocytosis	134/9420	187/17913	6.7e-08	7.8e-07	RAB15/TRIM9/VPS18/RAB5A/RAB2B/F2RL1/DRD1/CPLX2/PREPL/SDC1/VSNL1/STXBP1/NCS1/FGR/HTR2A/PTAFR/STAM/CACNB2/RIMS4/KCNB1/RIMS2/LYN/CDK5R2/SYT9/BACE1/DRD2/EXPH5/NPPA/DVL1/ATP2A2/RAB33B/FGA/FGG/FOXF1/CLASP1/RALB/SMPD3/VPS4A/RAB3GAP1/GRIK5/CD177/CALM3/PRKCG/GIT1/ABR/RPH3AL/DOC2B/P2RX1/VAMP2/ADORA2B/SNF8/FBXL20/HAP1/NSF/RAPGEF4/HGS/UNC13D/FES/SCAMP5/CPLX3/STXBP6/CLASP2/PDCD6IP/CACNA1D/HYAL3/CSPG5/WNT7A/GA…	134
BP	GO:0030100	regulation of endocytosis	180/9420	262/17913	6.72e-08	7.81e-07	DLL1/STON2/NUMB/SYNJ2BP/ANXA2/ARF6/TBC1D5/EHD4/GREM1/F2RL1/MERTK/PROM2/DYSF/LRRTM1/AAK1/LDLRAP1/LRSAM1/DNM1/ABL1/RAPGEF1/EFNB2/FGR/IL15RA/CAMK1D/SIRPA/EPHA3/HCK/SRC/HPCA/PTPN1/ANGPT1/ARC/VPS28/PTPRJ/PACSIN3/ARRB1/TUB/SLC11A1/CBL/APOA1/APOC3/APOA5/DRD2/MTMR2/C4BPA/SELE/VAMP4/ABL2/PTPRC/ANKRD13A/ATXN2/HIP1R/SCARB1/IL15/TLR2/PLCG2/CDH13/NECAB2/CD22/CLIP3/ACTN4/AXL/TGFB1/CD177/APOE/CALM3/SLC17A7/AP2A…	180
BP	GO:0019318	hexose metabolic process	166/9420	239/17913	6.78e-08	7.86e-07	ESRRB/SORD/ARPP19/ONECUT1/KAT2B/PPP1R3E/PCK2/ADPGK/PKM/HK2/GALM/MDH1/GALE/FUCA1/PPP1CB/KHK/POMC/WDR5/FUT7/IRS2/WDTC1/PDX1/B3GLCT/FOXO1/RUBCNL/SESN2/PFKFB3/CREM/FOXA2/PFKP/PPP1R3D/PCK1/POFUT1/SOGA1/SRC/NCOA2/IRS1/CHST1/PGM2L1/INPPL1/KCNJ11/SLC37A4/IGFBP5/DLAT/FUT4/SLC45A3/PFKFB2/MTOR/H6PD/ACACB/HECTD4/SDS/ALDH5A1/GPLD1/MLYCD/GOT2/GPI/GAPDHS/AKT2/GSK3A/GPD2/ALDOC/INPP5K/ENO3/SLC25A11/PDK2/NFE2L1/NR…	166
BP	GO:0046683	response to organophosphorus	98/9420	130/17913	6.85e-08	7.91e-07	EZR/SLC8A3/ZFP36L1/DUOX2/DUOX1/AQP9/RYR3/HCN4/PLA2G5/CNGA3/SLC8A1/KDM1A/SDC1/HSPA5/ASS1/RAPGEF1/PTAFR/THBD/PCK1/PENK/P2RX3/WT1/PTPRN/P2RY2/PDE2A/KCNJ11/IGFBP5/REN/SSH1/P2RX7/P2RX4/P2RX2/RAPGEF2/TRPC3/FOSB/TRPM4/SLC6A4/INPP5K/TRPV1/P2RX5/P2RX1/PER1/TRIM16/ALDH3A1/SREBF1/NME1/COL1A1/DUSP1/HCN1/SRD5A1/SLC6A3/CIB2/AKAP6/SLC26A6/AGXT/EEF2K/AQP8/VGF/PTEN/PANX1/TYR/RELA/FOSL1/KCNQ1/CITED1/TAF1/P2RY4/PFK…	98
BP	GO:0009612	response to mechanical stimulus	142/9420	200/17913	7.05e-08	8.12e-07	THBS1/MEIS2/MMP14/ANKRD23/SLC8A1/NRXN1/UCN/STRBP/ENG/ENDOG/SLC9A1/ATP8A2/HTR2A/ABHD12/TMC2/SRC/CD40/SCX/SERPINE2/P2RX3/ANO3/WNT11/PDE2A/IHH/KCNC1/BACE1/IGFBP2/DRD2/BTG2/TLR5/TNFRSF8/NPPA/CLCN6/TRPV4/PTPN11/P2RX7/HPN/MAG/TGFB1/FOSB/ASIC2/MAP2K4/COL1A1/JUP/SOST/MAP3K14/SOX9/KCNJ2/MAP1B/CCNB1/MAP3K1/ITGA2/PTGER4/TTN/STRA6/COL3A1/STRC/BDKRB1/AKT1/EGFR/TGFBR2/MYD88/DAG1/RAF1/XPC/BMP6/EDN1/HDAC4/MAPK14…	142
BP	GO:0042176	regulation of protein catabolic process	235/9420	354/17913	7.49e-08	8.59e-07	SNX9/EZR/PSMC1/PSEN1/DACT1/NEDD4/ANXA2/SNX1/OAZ2/PIAS1/SMAD3/APC/PINK1/DYSF/SOCS5/RPL11/TRIB2/ODC1/DAB2IP/MYCBP2/FOXO1/PSMF1/CSNK2A1/EDEM2/FAM83D/AZIN2/LAPTM4B/RNF19A/PSMD1/SOX17/RNF139/TRIB1/PTK2/ADGRB1/VPS28/SERPINE2/EPHA4/PACSIN3/DNAJB2/SORL1/BARD1/IL10/C4BPA/UCHL5/TNFRSF1B/MAD2L2/PLEKHG5/DVL1/DERL3/RNF185/RHBDD3/CHEK2/CHFR/SH3D19/FBXW7/GPLD1/SF3B3/BANP/CBFA2T3/NKD1/N4BP1/FAM192A/SIRT2/PSMC4/E…	235
BP	GO:0031646	positive regulation of neurological system process	52/9420	61/17913	7.53e-08	8.62e-07	S100B/NRXN1/NCMAP/GRIN1/PTAFR/PARD3/CST7/OPRL1/NTSR1/RIMS2/RIMS1/P2RX3/TNFRSF1B/MTOR/PRKCZ/DVL1/TNR/SSH1/RNF10/CUX2/MAG/SHANK1/DLG4/NLGN2/SLC25A12/BAIAP2/CARTPT/ITGA2/CHRNA7/DICER1/CCK/DAG1/WNT7A/ABAT/STX1B/ITGAX/STX1A/PTEN/TENM4/IGSF9B/MYRF/NLGN3/IGSF11/GBA/RGS4/RELN/CACNB3/SOX10/SHANK3/ADRB2/UNC13B/PTK2B	52
BP	GO:0022037	metencephalon development	83/9420	107/17913	7.6e-08	8.67e-07	DLL1/PSEN1/HERC1/TTBK2/MAP2K1/SEMA4C/OTX1/NCOA1/HSPA5/ABL1/GRIN1/MYO16/PTF1A/ATRN/CLP1/SERPINE2/PHOX2A/CDK5R2/KCNC1/ATIC/RERE/SDF4/PROX1/KIF14/CRKL/SEZ6L/PTPN11/LHX5/CBLN1/GLI2/RPGRIP1L/EN1/XRCC1/LHX1/CDK5R1/SEZ6/CRK/MYH10/HOXB1/NEUROD2/HAP1/KAT2A/NAGLU/SSTR2/NEUROD1/SSTR1/CKB/SCN5A/WNT7A/FOXC1/AIF1/BCL2/ABAT/KNDC1/LDB1/B4GALT2/GNPAT/FZD4/PAK1/SPTBN2/OPHN1/NLGN4X/MECP2/SCRIB/NCSTN/LMX1A/CDK5/EZH2…	83
BP	GO:0032869	cellular response to insulin stimulus	140/9420	197/17913	7.93e-08	9.02e-07	SRSF5/ZFP36L1/MYO5A/KAT2B/APC/ATP6V1B1/SOS1/ATP6V1E2/RHOQ/RAB10/GPR21/SLC2A8/IRS2/TBC1D4/SLC9A1/WDTC1/FOXO1/PRKCQ/PTPRA/TRIB3/SOGA1/SRC/NCOA5/PTPN1/ATP6V1H/PRKDC/IRS1/UCP2/PDE3B/SIK2/SESN3/NUCKS1/PARP1/ERRFI1/PRKCZ/PTPN11/ATP6V0A2/GAB1/POU4F2/GPLD1/BCAR1/FOXC2/INHBB/FFAR3/AKT2/GSK3A/STXBP4/MYO1C/INPP5K/SLC2A4/VAMP2/GRB14/SREBF1/PDK2/SOCS7/ATP6V0A1/HDAC5/BAIAP2/GRB2/PIK3R1/PRKAA1/SRD5A1/IGF1R/CPEB…	140
BP	GO:0110053	regulation of actin filament organization	159/9420	228/17913	8.36e-08	9.48e-07	SNX9/TGFB3/SPTB/TMOD2/TPM1/ARF6/SPTBN5/FMN1/CORO2B/SMAD3/JMY/F2RL1/IQGAP2/ALMS1/ADD2/PLEKHH2/PRKCE/CDC42/WNT4/SPTBN1/NCK2/CAPG/CTNNA2/ASAP3/ACTR2/ROCK2/SPTAN1/ABL1/TSC1/SLC9A1/WASF2/NRP1/DSTN/HCK/PREX1/ARFGEF1/WNT11/FCHSD2/ARAP1/VIL1/APOA1/MYOC/MTOR/ABI2/LMOD1/NF2/PXN/CIT/HIP1R/SPIRE2/CLASP1/CX3CL1/FHOD1/CARMIL2/NPHS1/ACTR3/PLEKHG2/SPTBN4/VASP/ARHGAP35/SHANK1/CDC42EP5/PPM1E/MYO1C/INPP5K/SERPINF2/…	159
BP	GO:0043244	regulation of protein complex disassembly	77/9420	98/17913	8.39e-08	9.49e-07	SPTB/TMOD2/TTBK2/SPTBN5/F2RL1/APC/ADD2/SPAST/PLEKHH2/SPTBN1/CAPG/TRIM54/SPTAN1/SETX/CKAP2/DSTN/SPEF1/STMN2/ASPH/UVRAG/VIL1/LMOD1/TRPV4/CLASP1/KATNB1/CARMIL2/SPTBN4/TAOK1/PHF23/EIF5A/SMCR8/MAP1B/SEMA5A/IGF1R/CIB1/CLASP2/VILL/TWF2/FYCO1/CARMIL1/TNF/CLEC16A/ZMPSTE24/BNIP3/ACTN2/SPTBN2/MID1IP1/MID1/FGF13/TBC1D25/HDAC6/TMOD4/GBA/ARHGEF2/UBQLN4/NES/SPTA1/RUBCN/MTPN/NAV3/AVIL/MAP6D1/EIF5A2/SH3BP1/PDXP/T…	77
BP	GO:0043543	protein acylation	162/9420	233/17913	8.71e-08	9.83e-07	MCM3AP/ZDHHC14/PHF10/RPS6KA5/ZDHHC22/DLST/DPF3/PPM1A/NAA30/KAT2B/KANSL3/PPM1B/FAM161A/NCOA1/SET/ZDHHC12/GTF3C4/WDR5/ZDHHC18/BRCA2/FOXO1/NAA16/GATA3/NMT2/EPC1/KAT14/PCK1/PHF20/NCOA3/SNAI2/ZDHHC5/SPI1/ARRB1/APBB1/TAF10/MYOD1/KMT2A/KANSL1L/CHD5/NOC2L/HHAT/SMARCB1/LIF/NOS1/EP400/JADE1/NAA15/TERF2IP/ZDHHC7/BRD7/ZDHHC1/CTCF/CLIP3/DPF1/TGFB1/RUVBL2/EPC2/TADA2A/TAOK1/PER1/MYOCD/TRIM16/FLCN/USP22/KAT7/PCG…	162
BP	GO:0032872	regulation of stress-activated MAPK cascade	154/9420	220/17913	9.03e-08	1.01e-06	EZR/MAP3K4/MAP3K9/DACT1/MAP2K1/HACD3/F2RL1/SEMA4C/MAP4K4/MUL1/PINK1/XDH/SH3RF3/DAB2IP/RAPGEF1/CARD9/RAP2A/MAP3K6/FOXO1/PLCB1/FZD8/ZMYND11/RASSF2/BMP2/SIRPA/PTPN1/GDF6/OPRK1/RB1CC1/MYC/EPHA4/MAPK8IP1/TRAF6/HIPK3/TGFB2/AIDA/FZD5/FZD7/TRPV4/TAOK3/FZD10/MLKL/CYLD/NOD2/MARVELD3/MAP4K1/MAP3K10/ZEB2/EMC10/TRAF4/TAOK1/SERPINF2/PAFAH1B1/MINK1/DVL2/PER1/NCOR1/CCR7/NBR1/DUSP3/MAP3K3/ERN1/SPHK1/DUSP1/ZNF622/…	154
BP	GO:0090287	regulation of cellular response to growth factor stimulus	188/9420	276/17913	9.27e-08	1.04e-06	SMOC2/DLL1/CTDSPL2/SNW1/TGFB3/HIF1A/PPM1A/BMP4/FBN1/ONECUT1/NEDD4/RBPMS2/THBS1/GREM1/NEO1/SKOR1/SMAD3/SMAD6/ROBO1/XDH/LTBP1/WNT4/EMILIN1/ADAM17/SOX11/DAB2IP/CRB2/HSPA5/ENG/ABL1/NOTCH1/ADAMTSL2/FGF9/FLT1/GATA3/ITGA8/ZEB1/BAMBI/PMEPA1/SULF2/PTPN1/DOK5/PRDM14/SULF1/PTP4A3/CREB3L1/FOLR1/NUMA1/DKK3/BCL9L/DSTYK/PRDM16/HES5/SKI/BMPR2/HHIP/GLG1/ZNF423/MT3/LTBP4/TGFB1/CADM4/PRKD2/FUZ/MTMR4/VTN/MYO1C/MYOCD…	188
BP	GO:0070507	regulation of microtubule cytoskeleton organization	123/9420	170/17913	9.42e-08	1.05e-06	DYRK1A/NIN/TTBK2/KAT2B/APC/DCTN1/ANKRD53/SPAST/TRIM54/ROCK2/ABL1/CAMSAP1/CEP85/BORA/SKA3/CKAP2/SPEF1/EPHA3/RAE1/NSFL1C/TPX2/MAPRE1/CHMP4B/CEP250/CHMP4C/STMN2/UBXN2B/MAPK15/KIF18A/NUMA1/PHLDB1/DIXDC1/MAP2/HNRNPU/NEK2/CAMSAP2/INPP5J/TRPV4/CLIP1/CHMP1A/CLASP1/CYLD/KATNB1/CLIP3/MARK4/EML2/NUP62/ATF5/TRIM37/CLTC/CDK5R1/SPAG5/TAOK1/PAFAH1B1/RANGRF/KAT2A/MAPT/TBCD/CEP131/MAP1B/PRKAA1/CIB1/FES/DYNC1H1/XR…	123
BP	GO:0071229	cellular response to acid chemical	141/9420	199/17913	9.61e-08	1.07e-06	SNW1/ALDH1A2/UBR1/LTK/NFATC4/HTRA2/PINK1/PRKCE/ID3/DNMT3A/APOB/OSR1/ASS1/SETX/NSMF/COL4A1/PTAFR/SESN2/ZEB1/COL16A1/EPHA3/PTK6/PCK1/BCL2L1/E2F1/SRC/LYN/HSF1/IRS1/WNT11/FOLR2/FOLR1/ATM/YAP1/PDGFD/MYOG/MTOR/CREB1/GNB1/ABL2/FZD7/FZD10/PDGFC/UCP1/MMP2/FFAR3/TEAD2/ACACA/SLC6A4/SERPINF1/SHMT1/SREBF1/NME1/COL1A1/RARA/WNT3/BAIAP2/RPTOR/SOX9/KCNMB1/CPEB4/CCNB1/PRKAA1/NTRK3/CPEB1/COL3A1/COL5A2/AKT1/LANCL2/E…	141
BP	GO:0006006	glucose metabolic process	144/9420	204/17913	1.03e-07	1.14e-06	ESRRB/SORD/ARPP19/ONECUT1/KAT2B/PPP1R3E/PCK2/ADPGK/PKM/HK2/GALM/MDH1/PPP1CB/POMC/WDR5/IRS2/WDTC1/PDX1/FOXO1/RUBCNL/SESN2/CREM/FOXA2/PFKP/PPP1R3D/PCK1/SOGA1/SRC/NCOA2/IRS1/PGM2L1/INPPL1/KCNJ11/SLC37A4/IGFBP5/DLAT/SLC45A3/PFKFB2/MTOR/H6PD/ACACB/HECTD4/SDS/ALDH5A1/GPLD1/MLYCD/GOT2/GPI/GAPDHS/AKT2/GSK3A/GPD2/ALDOC/INPP5K/ENO3/SLC25A11/PDK2/NFE2L1/NR1D1/KAT2A/G6PC3/SLC25A12/FOXK2/PDK1/GAA/C1QTNF1/PRKA…	144
BP	GO:0042476	odontogenesis	95/9420	126/17913	1.07e-07	1.19e-06	TGFB3/BMP4/MYO5A/CNNM4/ALPL/EDAR/ID3/SDC1/OSR1/FOXO1/BMP2/LAMA5/BMP7/SRC/OSR2/RSPO2/LRP4/TRAF6/STIM1/WNT10A/ADM/NECTIN1/TGFB2/CD34/NF2/ANKRD11/GLI2/SMPD3/TGFB1/BAX/COL1A1/DLX3/SP6/DLX1/DLX2/ITGA6/ITGB4/FAM20A/AXIN2/MSX2/FGF10/PAX9/SLC24A4/BCL11B/JAG2/ACVR2B/SCN5A/SCN10A/CTNNB1/SSUH2/FOXC1/EDN1/RUNX2/CSF3R/ROGDI/SERPINE1/FAM20C/HTRA1/FGFR2/FGF8/NKX2-3/ZNF22/BMPR1A/TCIRG1/EDA/PHEX/LHX8/CSF1/TUFT1/B…	95
BP	GO:0061572	actin filament bundle organization	102/9420	137/17913	1.11e-07	1.23e-06	EZR/TGFB3/ACTN1/TPM1/CORO2B/SMAD3/ALMS1/ADD2/CDC42/WNT4/ASAP3/ROCK2/ABL1/TSC1/SLC9A1/WASF2/LCP1/NRP1/FAM171A1/SRC/CUL3/WNT11/ARRB1/ARAP1/VIL1/USH1C/APOA1/MYOC/MTOR/NF2/PXN/MYO1B/FHDC1/SPIRE2/CLASP1/CX3CL1/FHOD1/ACTN4/SHANK1/PPM1E/TNFAIP1/INPP5K/SERPINF2/PFN1/ARHGEF15/BAIAP2/SH3PXD2B/PIK3R1/PTGER4/EVL/CLASP2/FAM107A/NEDD9/PHACTR1/CARMIL1/AIF1/SRF/ROCK1/SPIRE1/CD47/KCTD13/LIMK1/ELN/RAC1/FSCN1/SORBS…	102
BP	GO:0032271	regulation of protein polymerization	129/9420	180/17913	1.16e-07	1.27e-06	SNX9/DYRK1A/SPTB/TMOD2/NIN/ARF6/SPTBN5/FMN1/JMY/IQGAP2/DCTN1/PINK1/ANKRD53/ADD2/PRKCE/SPTBN1/NCK2/CAPG/CTNNA2/ACTR2/SPTAN1/ABL1/CAMSAP1/HCK/MAPRE1/PREX1/STMN2/ARFGEF1/FCHSD2/NUMA1/VIL1/MAP2/MTOR/ABI2/CAMSAP2/LMOD1/INPP5J/CLIP1/HIP1R/SPIRE2/CLASP1/CARMIL2/NPHS1/ACTR3/CLIP3/PLEKHG2/SPTBN4/VASP/EML2/CDC42EP5/CDK5R1/MYO1C/PFN1/RANGRF/CSF3/CCR7/MAPT/TBCD/GRB2/MAP1B/RICTOR/TPPP/MAGEL2/ARPIN/FES/WHAMM/E…	129
BP	GO:0048332	mesoderm morphogenesis	60/9420	73/17913	1.17e-07	1.28e-06	BMP4/EPHA2/SMAD3/TLX2/SIX2/CRB2/ITGB1/ITGA8/BMP7/EYA2/SNAI1/SOX17/SCX/EXT2/WNT11/BMPR2/NF2/TBX3/SMAD1/FOXF1/FOXC2/EPB41L5/ACVR1/KDM6B/ITGA3/WNT3/ITGB3/ITGB4/PRKAR1A/ITGA2/MESP1/EOMES/WNT5A/SETD2/FOXC1/TRIM15/SRF/TWSG1/SMAD2/TBX6/FGFR2/PAX2/FGFR1/BMPR1A/NODAL/TAL1/KDM6A/WLS/EXOC4/INHBA/TBX20/CHRD/HMGA2/TXNRD1/HAND1/PRKACA/WNT3A/NR4A3/KLF4/POFUT2	60
BP	GO:0001823	mesonephros development	80/9420	103/17913	1.18e-07	1.29e-06	PGF/BMP4/GREM1/FMN1/ROBO2/SMAD3/SMAD6/SIX2/WNT4/PAX8/SDC1/OSR1/GATA3/GZF1/BMP2/LAMA5/BMP7/CALB1/OSR2/MYC/CAT/WT1/LGR4/WNT11/DCHS1/ZBTB16/REN/KIF26B/CTNNBIP1/FAT4/SMAD1/FOXC2/SALL1/TGFB1/LHX1/HNF1B/HOXB7/RARA/FOXJ1/SOX9/HOXD11/FOXD1/FGF10/GDNF/CTNNB1/FOXC1/VEGFA/GREB1L/SMAD2/SMAD7/SMAD4/BCL2/SOX8/PKD1/FGFR2/FGF8/LZTS2/PAX2/RARB/SFRP1/FGFR1/RET/CITED1/MAGED1/TACSTD2/PBX1/SHH/DLG1/SMO/GLI3/GDF11/NPN…	80
BP	GO:0060402	calcium ion transport into cytosol	107/9420	145/17913	1.2e-07	1.31e-06	SLC8A3/MYO5A/CAPN3/JPH4/ERO1A/F2R/DRD1/SLC8A1/PRKCE/CALM2/ABL1/GRIN1/HTR2A/PRNP/NTSR1/LCK/PLCG1/JPH2/JPH1/CHD7/LYN/MS4A1/P2RX3/APLNR/F2/THY1/DRD2/ATP2B4/PTPRC/SLC8B1/NOS1/P2RX7/P2RX4/P2RX2/TRPC3/PLCG2/JPH3/CX3CL1/NOL3/RYR1/TGFB1/CALM3/GRIN2D/BAX/HRC/TRPV1/P2RX5/CCR7/HAP1/GRIN2C/PDE4D/CEMIP/TRPM1/PML/AKAP6/BDKRB1/ITPR1/CCR5/ITPR3/BAK1/BCL2/PDPK1/GRIN2A/CD19/EPO/GPER1/RYR2/TPCN2/DMD/RASA3/MCOLN2/MC…	107
BP	GO:0048863	stem cell differentiation	164/9420	237/17913	1.2e-07	1.31e-06	RUNX1/PSMC1/ESRRB/BATF/HIF1A/BMP4/SHC4/TCF12/ALDH1A2/GREM1/METTL3/PSMB11/ZFP36L2/SIX3/KDM3A/LBH/OSR1/SOX11/ABL1/NOTCH1/NELFB/SOX21/PDX1/JAG1/PHACTR4/GATA3/NRP1/YTHDF2/OVOL2/PUM1/PEF1/SOX18/LAMA5/PSMA7/BMP7/PSMF1/RDH10/PSMD1/SOX17/SNAI2/FOLR1/WNT10A/SOX6/KMT2A/FN1/YAP1/ERBB4/TGFB2/HNRNPU/HES5/NRP2/PTPRC/ZNF281/KLHL12/OSM/LIF/CORO1C/TBX5/PSMD9/EDNRA/FOXC2/NUDT21/CBFB/PSMD8/PSMC4/ERCC2/NTF4/TEAD2/ZE…	164
BP	GO:0006865	amino acid transport	100/9420	134/17913	1.21e-07	1.31e-06	PSEN1/SLC7A7/SLC7A8/SFXN1/SFXN5/SLC1A4/OSR1/STXBP1/LRRC8A/SLC7A1/TRPC4/NTSR1/SLC32A1/RIMS1/SLC43A1/SLC1A2/SLC11A1/PPFIA4/ADORA1/P2RX7/SLC15A4/SLC7A5/SLC38A7/SLC7A6/SLC7A10/RAB3GAP1/SLC1A5/PPFIA3/SLC17A7/TSPOAP1/NF1/SLC43A2/TRPV1/CTNS/VAMP2/NFE2L1/SLC25A12/SLC6A18/SLC6A19/SLC25A29/CCK/GRM7/ARL6IP5/GRM2/SLC38A3/SLC6A20/SLC6A11/SLC6A1/SLC6A6/PER2/NFKBIE/ABAT/ARL6IP1/CLN3/STX1A/SFXN2/SLC16A12/SLC6A9/…	100
BP	GO:0021885	forebrain cell migration	51/9420	60/17913	1.23e-07	1.32e-06	PSEN1/SYNE2/FOXB1/TYRO3/HTR6/DRD1/ROBO1/POU3F3/RTN4/DAB2IP/LHX6/NRP1/ARL13B/CDK5R2/DRD2/DIXDC1/CNTN2/SRGAP2/NRP2/TNR/ADGRG1/AXL/MBOAT7/CDK5R1/PAFAH1B1/SOCS7/NKX2-1/EGFR/CTNNB1/FEZF2/EFHC1/SRF/SUN1/EMX2/FUT10/NRG1/CXCL12/NRG3/DISC1/ARX/FGF13/CDK5/FBXO45/GLI3/LAMB1/RELN/SEMA3A/LRRK2/SUN2/SLIT2/POU3F2	51
BP	GO:0003281	ventricular septum development	62/9420	76/17913	1.23e-07	1.32e-06	BMP4/SAV1/ROBO2/SMAD6/ROBO1/LTBP1/PAX8/SOX11/NOTCH1/GATA3/SALL4/ZFPM2/WNT11/PDE2A/TGFB2/BMPR2/PROX1/TBX5/TBX3/ZFPM1/SALL1/AP2B1/ACVR1/XIRP2/LRP2/FZD2/SLIT3/NKX2-5/STRA6/HECTD1/TRIP11/TGFBR2/WNT5A/SOX4/PTK7/SMAD7/SMAD4/NPRL3/DCTN5/HEYL/FGFR2/SUFU/EGLN1/FGFRL1/LMO4/TGFBR3/RBM15/GJA5/VANGL2/HEG1/NOS3/FZD1/FRS2/SLIT2/RBPJ/MATR3/DNM2/GATA4/TGFBR1/HEY2/PRDM1/CITED2	62
BP	GO:0021954	central nervous system neuron development	62/9420	76/17913	1.23e-07	1.32e-06	NIN/ROBO2/DRD1/ROBO1/LHX6/SOX1/MYCBP2/DCLK1/NRP1/B4GALT5/PTK2/EPHA4/TSKU/DRD2/BTG2/CNTN2/MAP2/NRP2/CRKL/RAPGEF2/GLI2/CDH11/SCN1B/SPTBN4/ARHGAP35/ZEB2/ATF5/NR4A2/CRK/PAFAH1B1/SLC4A10/UBB/MAPT/RAC3/FEZF2/WNT5A/GATA2/GBX2/SALL3/B4GALT6/FGFR2/FGF8/SZT2/PTEN/DISC1/ARX/PLXNA3/CHRNB2/CDK5/FBXO45/PLXNA4/LEP/SEMA3A/EPHB3/ASCL1/SLIT2/PHOX2B/EPHB1/NFIB/GBA2/NTRK2/ADARB1	62
BP	GO:1902803	regulation of synaptic vesicle transport	62/9420	76/17913	1.23e-07	1.32e-06	VPS18/RAB5A/DRD1/PINK1/PREPL/STXBP1/NCS1/HTR2A/CACNB2/RIMS4/SYT9/BACE1/DRD2/MAP2/DVL1/ATP2A2/RAB3GAP1/GRIK5/CALM3/PRKCG/GIT1/P2RX1/SLC2A4/ADORA2B/FBXL20/CPLX3/CACNA1D/CSPG5/WNT7A/DTNBP1/PRKCB/STX1B/STX1A/RIMS3/CNIH2/P2RY4/SYN1/FMR1/CASK/ADORA2A/SYP/GSK3B/STXBP5L/CHRNB2/CDK5/DGKI/CHRM2/ADCY1/SYT1/LRRK2/DNM1L/VAMP1/CPLX1/P2RY1/CAMK2A/GIPC1/RAB3A/APBA1/UNC13B/GRIN3A/HTR1B/CNR1	62
BP	GO:0009100	glycoprotein metabolic process	243/9420	369/17913	1.26e-07	1.35e-06	SEL1L/POMT2/PSEN1/GALNT16/HIF1A/GCNT3/GALNT15/MGAT2/CHST14/HEXA/GLCE/ARSB/GCNT4/TET3/ST6GAL2/GALNT14/MAN1C1/ST6GALNAC6/ST6GALNAC4/DPM2/GOLGA2/EXTL1/DOLK/DOLPP1/POMT1/GBGT1/ABO/ADAMTS13/DHDDS/FUT7/TMTC4/UGGT2/B3GLCT/COG3/PLCB1/ST8SIA6/BMP2/GCNT7/POFUT1/NECAB3/EDEM2/ACOT8/SLC35C2/SULF2/B4GALT5/EXT1/B3GNT7/SULF1/ARFGEF1/IMPAD1/RNF139/ST3GAL1/AGO2/B3GAT2/LARGE2/EXT2/CHPF/IHH/GALNT18/DPAGT1/ALG9/FUT4/…	243
BP	GO:0098656	anion transmembrane transport	156/9420	224/17913	1.27e-07	1.35e-06	PSEN1/AQP9/THBS1/CLCNKA/SLC7A7/SLC7A8/SLC4A5/SLC1A4/PCYOX1/OSR1/CLIC4/LRRC8A/CLIC3/IRS2/SLC7A1/SLC25A30/PTAFR/PRNP/SLC23A2/SLC4A11/NTSR1/SLC26A7/SLC25A32/CLIC6/SLC43A1/SLC4A3/SLC1A2/FOLR2/FOLR1/SLC37A4/SLC26A9/CLCN6/MTOR/XPR1/ACACB/SLC15A4/GLRB/SLC7A5/SLC38A7/SLC7A6/SLC7A10/FXYD3/FXYD1/AKT2/SLC1A5/SLC17A7/TTYH1/ACACA/SLC46A1/SLC43A2/SLC13A5/SLC4A10/SLC16A11/LRP2/SLC4A1/SLC25A12/SLC16A3/TTYH2/GABR…	156
BP	GO:0031109	microtubule polymerization or depolymerization	74/9420	94/17913	1.3e-07	1.38e-06	DYRK1A/NIN/TTBK2/APC/DCTN1/ANKRD53/SPAST/TRIM54/GOLGA2/ABL1/CAMSAP1/SKA3/CKAP2/SPEF1/MAPRE1/STMN2/CKAP5/KIF18A/NUMA1/MAP2/CAMSAP2/INPP5J/TRPV4/CLIP1/CLASP1/KATNB1/CLIP3/EML2/CDK5R1/ZNF207/TAOK1/RANGRF/KIF18B/MAPT/TBCD/CSNK1D/KIF19/MAP1B/KIF2A/TPPP/CIB1/FES/CLASP2/TUBGCP5/CEP192/SKA1/RAC1/TUBGCP2/KIF2C/CCSAP/PAK1/MID1IP1/MID1/FGF13/MAP7D3/MECP2/TUBGCP3/HDAC6/PSRC1/PRUNE1/ARHGEF2/AKAP9/NAV3/NCKAP5L…	74
BP	GO:0006109	regulation of carbohydrate metabolic process	140/9420	198/17913	1.31e-07	1.39e-06	MAS1/ESRRB/HIF1A/ARPP19/KAT2B/PPP1R3E/PRKCE/LHCGR/PPP1CB/POMC/NUP188/NUP214/WDR5/IRS2/NUP58/FOXO1/HTR2A/RUBCNL/PTAFR/SESN2/PFKFB3/FOXA2/NTSR1/PPP1R3D/RAE1/SOGA1/SRC/NCOA2/IRS1/NUP160/NUP98/IGFBP5/MYOG/SLC45A3/PFKFB2/MTOR/ACACB/P2RX7/MLXIP/GPLD1/MLYCD/CBFA2T3/NUP93/SMPD3/GAPDHS/AKT2/TGFB1/GSK3A/AP2A1/NUP62/CLTC/INPP5K/NUP88/NCOR1/PDK2/NFE2L1/NR1D1/KAT2A/STAT3/SLC25A12/FOXK2/PDK1/C1QTNF1/NUP85/PRKA…	140
BP	GO:0001656	metanephros development	72/9420	91/17913	1.32e-07	1.39e-06	BMP4/FBN1/GREM1/FMN1/ROBO2/POU3F3/SIX2/WNT4/PAX8/ID3/OSR1/GATA3/ITGA8/BMP7/CALB1/OSR2/RDH10/MYC/WT1/LGR4/YAP1/KIF26B/HES5/CD34/LIF/FAT4/FOXC2/SALL1/IRX3/LHX1/HNF1B/NF1/FOXJ1/SOX9/FOXD1/FGF10/GDNF/NIPBL/IRX1/IRX2/CTNNB1/TFAP2B/GREB1L/SMAD4/BCL2/SOX8/PKD1/PDGFA/FGF8/PAX2/DLG5/RET/CITED1/APH1A/SHH/AKR1B1/SMO/GLI3/ADIPOQ/HOXC11/AQP2/GDF11/PDGFB/WNT7B/PKD2/PDGFRA/FRAS1/EGR1/WWTR1/NKX3-1/PTCH1/TCF21	72
BP	GO:0048704	embryonic skeletal system morphogenesis	68/9420	85/17913	1.33e-07	1.4e-06	MTHFD1L/TGFB3/MTHFD1/BMP4/MMP14/SMAD3/SIX2/OSR1/SOX11/ZEB1/BMP7/OSR2/GRHL2/RDH10/ALX4/DSCAML1/PRRX1/FLVCR1/SATB2/FOXC2/IRX5/MEGF8/FUZ/LHX1/HOXB8/HOXB7/HOXB6/HOXB5/HOXB2/HOXB1/PCGF2/DLX2/HOXD10/HOXD9/HOXD3/TGFBR2/CTNNB1/HYAL1/SETD2/RUNX2/MDFI/SMAD2/IFT140/FGFR2/NODAL/MED12/COL11A1/ALX3/TBX15/SLC39A1/WDR60/DLG1/GLI3/HOXA2/HOXA6/HOXA7/HOXC9/HOXC11/COL2A1/CHST11/TULP3/PDGFRA/SHOX2/MEF2C/SLC39A3/WNT9A…	68
BP	GO:0009791	post-embryonic development	70/9420	88/17913	1.33e-07	1.4e-06	IGF2R/PSEN1/BMP4/FBN1/PYGO1/MYO1E/EMX1/EFEMP1/APOB/RC3H2/ABL1/GATA3/PLAGL2/NPPC/IMPAD1/AGO2/ALX4/MYO7A/INPPL1/STK36/SOX6/ATM/ETNK2/FZD5/MTOR/KDM5B/ALDH5A1/ERCC2/PPP1R13L/BAX/ATF5/NR4A2/LHX1/SLC4A10/SCN9A/CCDC47/IREB2/BCL11B/ACVR2B/CSRNP1/ITPR1/VEGFA/BAK1/GIGYF2/SMAD2/BCL2/PLEKHA1/FGFR2/SLC18A2/NKX2-3/SZT2/SGPL1/ARID5B/DHCR7/MECP2/MFAP2/PYGO2/ASH1L/HEG1/FOXP2/CHST11/SCUBE1/TIPARP/TAPT1/RAB3A/HMGN1…	70
BP	GO:0022411	cellular component disassembly	315/9420	492/17913	1.33e-07	1.4e-06	MTRF1L/MRPL18/PLG/TGFB3/NEK9/SPTB/HSPA2/HIF1A/ATG14/TMOD2/ADAM10/VPS13C/TTBK2/SPTBN5/SUPT16H/PADI2/OXA1L/MMP14/ACIN1/F2RL1/APC/MRPS5/MRPS9/HK2/MUL1/HTRA2/MRPL53/DCTN1/PINK1/ADD2/SPAST/PLEKHH2/SPTBN1/C1QA/MRPL19/C1QB/CAPG/TRIM54/LPIN1/GOLGA2/SPTAN1/SET/ENDOG/SETX/MRPL41/ARID1A/MRPL57/MRPS31/CKAP2/RUBCNL/LCP1/DSTN/SPEF1/VPS16/MAP1LC3A/BLCAP/MMP9/STMN2/ASPH/MRPL15/SNAI2/MYC/SHARPIN/HSF1/EPHA4/CKAP5/…	315
BP	GO:0007498	mesoderm development	96/9420	128/17913	1.43e-07	1.5e-06	ZFP36L1/BMP4/EPHA2/SMAD3/TLX2/SIX2/OSR1/CRB2/LHX2/POU4F1/ITGB1/ITGA8/BMP7/TCF15/HCK/EYA2/SNAI1/ZFPM2/EXT1/SOX17/SCX/FOXH1/EXT2/WNT11/YAP1/MIXL1/BMPR2/NF2/TBX3/SMAD1/FOXF1/FOXC2/IRX3/EPB41L5/DLL3/TEAD2/ACVR2A/ACVR1/CTDNEP1/KDM6B/HES7/ITGA3/IKZF3/WNT3/ITGB3/ITGB4/PRKAR1A/ITGA2/MESP1/EOMES/ACVR2B/WNT5A/SETD2/FOXC1/TRIM15/VEGFA/SRF/TWSG1/SMAD2/SMAD4/PALB2/TBX6/FGFR2/FGF8/PAX2/TIE1/FGFR1/BMPR1A/NODAL/…	96
BP	GO:0050773	regulation of dendrite development	103/9420	139/17913	1.45e-07	1.51e-06	PSEN1/SIPA1L1/NEDD4/ADAM10/ARF6/NFATC4/PARP6/TLX2/ACTR2/ALK/DAB2IP/NSMF/ANAPC2/GRIN1/RAP2A/CAMK1D/LZTS3/BMP7/ZMYND8/PREX1/SDC2/ASAP1/ARC/ADGRB3/EPHA4/CAPRIN1/OBSL1/MARK1/DNM3/MTOR/ABI2/CAMSAP2/YWHAH/CRKL/CUX2/RAPGEF2/KIAA0319/FBXO31/ANKRD27/ARHGAP33/APOE/SHANK1/CDK5R1/SARM1/SEZ6/CRK/PAFAH1B1/SRCIN1/BAIAP2/ITSN1/UBE3A/IQGAP1/GORASP1/CAMK1/CUL7/PACSIN1/NGEF/EEF2K/CUX1/FOXO6/SDK1/KNDC1/NEURL1/CPEB3/…	103
BP	GO:0010506	regulation of autophagy	210/9420	314/17913	1.55e-07	1.61e-06	SPTLC2/HIF1A/NEDD4/VPS13C/HERC1/DAPK2/RAB5A/BMF/EIF2AK4/CHMP4A/WDR41/HK2/MUL1/HTRA2/PINK1/ATP6V1B1/ATP6V1E2/LRSAM1/GOLGA2/ABL1/TSC1/GPSM1/IFT88/FOXO1/SESN2/PIP4K2A/TRIB3/CHMP4B/TP53INP2/SOGA1/TP53INP1/MTDH/ATP6V1H/RB1CC1/PTK2/MAPK15/ATG13/AMBRA1/UVRAG/PRKAG3/EIF4G2/RUFY4/IL10RA/ATM/IL10/RAB3GAP2/PIKFYVE/FZD5/VPS13D/MFN2/MTOR/CPTP/ABL2/QSOX1/MTMR3/USP30/HSPB8/PRKAB1/CAMKK2/ATP6V0A2/ULK1/FBXW7/USP1…	210
BP	GO:1903305	regulation of regulated secretory pathway	101/9420	136/17913	1.58e-07	1.65e-06	RAB15/TRIM9/VPS18/RAB5A/F2RL1/DRD1/PREPL/STXBP1/NCS1/FGR/HTR2A/PTAFR/CACNB2/RIMS4/KCNB1/LYN/CDK5R2/SYT9/BACE1/DRD2/NPPA/DVL1/ATP2A2/FOXF1/RAB3GAP1/GRIK5/CD177/CALM3/PRKCG/GIT1/ABR/RPH3AL/DOC2B/P2RX1/ADORA2B/FBXL20/UNC13D/FES/SCAMP5/CPLX3/CACNA1D/HYAL3/CSPG5/WNT7A/GATA2/DTNBP1/BAIAP3/PDPK1/PRKCB/IL4R/DOC2A/STX1B/STX4/ITGAM/STX1A/RIMS3/ADRA2A/GAB2/SYT7/P2RY4/SYN1/BCR/FMR1/CASK/STXBP2/ADORA2A/LAMP1/…	101
BP	GO:1900449	regulation of glutamate receptor signaling pathway	48/9420	56/17913	1.7e-07	1.76e-06	OPRM1/PINK1/EPHB2/GRIN1/PRNP/GRIA4/CNIH3/GRIA2/NECAB2/NETO2/CX3CL1/SHANK1/CACNG7/CACNG8/MINK1/DLG4/NLGN2/RGS9/CACNG5/CACNG4/RASGRF1/GRIN2A/CACNG3/ACTN2/DLG2/CAPN1/CNIH2/NLGN3/DLG3/GRIA3/LRRC7/DLG1/RELN/CACNG2/GRIN2B/MAPK8IP2/SHANK3/PPARGC1A/MEF2C/GRIA1/ADRB2/APP/UNC13A/NEFL/PTK2B/DAPK1/FRRS1L/FYN	48
BP	GO:0050772	positive regulation of axonogenesis	59/9420	72/17913	1.83e-07	1.89e-06	NIN/ROBO2/MAP2K1/ROBO1/ANAPC2/SLITRK1/NRP1/CDH4/ADNP/BDNF/FN1/BMPR2/POU4F2/IST1/MEGF8/ZEB2/PAFAH1B1/TRPV2/NGFR/RND2/WNT3/MAPT/ARHGDIA/MAP1B/SEMA5A/NTRK3/SEMA7A/ISLR2/TRAK1/TWF2/STK25/VEGFA/SRF/METRN/TNFRSF12A/LIMK1/ZFYVE27/CXCL12/DISC1/PAK1/CDKL5/TRPC5/L1CAM/LPAR3/TIAM1/AMIGO1/NGF/MAP3K13/LRP1/SKIL/SLIT2/RUFY3/SHOX2/STK11/WNT3A/DSCAM/NEFL/NTRK2/SEMA4D	59
BP	GO:0016571	histone methylation	97/9420	130/17913	1.89e-07	1.95e-06	PRMT2/SNW1/ARID4A/RTF1/PAX7/TET3/KDM1A/KDM3A/NTMT1/WDR5/EHMT1/GATA3/CTCFL/DNMT3B/ZNF335/CTR9/KMT2A/KDM4D/RBBP5/SMYD3/MTHFR/CHD5/PRDM16/PRDM2/SMARCB1/SETD1B/KMT5A/SETD7/CTCF/KMT2B/PAF1/FBL/DMRTC2/PAXBP1/KMT5C/RIF1/ZNF274/SUZ12/SUPT6H/MLLT6/EZH1/SETD3/IWS1/CTNNB1/SETD5/WDR82/SETD2/JARID2/EHMT2/NELFE/PHF1/SMAD4/SETD1A/RLF/AUTS2/KPNA7/ASH2L/TET1/SIRT1/ARID4B/EED/MEN1/KMT5B/OGT/KDM6A/MECP2/SUV39H1/GFI…	97
BP	GO:0072089	stem cell proliferation	88/9420	116/17913	1.93e-07	1.99e-06	RUNX1/NUMB/ZFP36L1/HIF1A/OTP/SIX3/SIX2/KDM1A/RAB10/SOX11/KDF1/OVOL2/SOX18/ZNF335/SOX17/SNAI2/DRD2/YAP1/HNRNPU/CD34/ASPM/PTPRC/NF2/ZNRF3/TBX3/HHIP/CX3CL1/ATXN1L/NUMBL/TGFB1/RNF43/NF1/PAFAH1B1/KCTD11/CTC1/WNT3/TERT/EML1/TRIM71/CTNNB1/WNT5A/ARIH2/ID4/VEGFA/PIM1/TEAD3/AGO3/NDE1/FZD9/DAGLB/FGFR2/VAX1/ARTN/FGFR1/DISC1/DMRTA2/DAGLA/LTBP3/OVOL1/CITED1/FGF13/NKAP/DOCK7/ARHGEF2/NES/SHH/SMARCD3/SMO/GLI3/THP…	88
BP	GO:1905330	regulation of morphogenesis of an epithelium	129/9420	181/17913	1.94e-07	1.99e-06	PSMC1/DAAM1/DACT1/BMP4/GREM1/ARHGEF19/PSMB11/SIX2/CDC42/WNT4/PAX8/GRHL3/ABL1/RXRA/SAPCD2/GPC6/GATA3/PSMA7/BMP7/PSMF1/FZD6/CTHRC1/PSMD1/SULF1/SNAI2/LGR4/WNT11/FZD5/MTOR/RNF207/AJAP1/DVL1/FZD7/LIF/ZNRF3/PSMD9/CLASP1/NKD1/PARD6A/PSMD8/PSMC4/TGFB1/AP2A1/MKS1/CLTC/TBX2/LHX1/HNF1B/AP2B1/PSMD11/PSMD14/PFN1/ARRB2/ALOX12/DVL2/HOXB7/PSMD3/PSME3/FZD2/PSMC5/SMURF2/PSMD12/SOX9/FGF10/DAB2/GDNF/ADAMTS12/BTBD7/C…	129
BP	GO:0048010	vascular endothelial growth factor receptor signaling pathway	73/9420	93/17913	1.95e-07	1.99e-06	PGF/HIF1A/NEDD4/CDC42/NCK2/EMILIN1/ROCK2/DAB2IP/VAV2/FGF9/FLT1/WASF2/ABI1/NRP1/SRC/ELMO2/PTPN1/SULF1/PTK2/MAPKAPK2/NRP2/NCF2/PXN/BCAR1/FOXC2/MT3/AXL/CADM4/PRKD2/VTN/CRK/EPN2/ITGB3/HGS/BAIAP2/FGF18/PIK3R1/FGF10/ITGAV/PRKD1/BRK1/MAPKAPK3/FOXC1/VEGFA/MAPK14/ROCK1/PRKCB/NCF1/RAC1/DOCK1/MYOF/HHEX/MMRN2/FZD4/VEGFB/VAV3/ARNT/SH2D2A/GRB10/NCKAP1L/ITGA5/PIK3CA/MAPK11/CYFIP2/SHC2/VAV1/PIK3CB/NCK1/PIK3R2/FL…	73
BP	GO:0051261	protein depolymerization	73/9420	93/17913	1.95e-07	1.99e-06	SPTB/TMOD2/TTBK2/SPTBN5/F2RL1/APC/ADD2/SPAST/PLEKHH2/SPTBN1/CAPG/TRIM54/SPTAN1/CKAP2/DSTN/SPEF1/STMN2/ASPH/CKAP5/KIF18A/VIL1/LMOD1/TRPV4/CLASP1/KATNB1/CARMIL2/VPS4A/SPTBN4/TAOK1/SYNJ1/KIF18B/KIF19/MAP1B/KIF2A/SEMA5A/CIB1/CLASP2/VILL/TWF2/CARMIL1/VPS4B/KIF2C/ACTN2/CCSAP/SPTBN2/MID1IP1/MID1/FGF13/GAK/DNAJC6/HDAC6/TMOD4/ARHGEF2/NES/SPTA1/MTPN/NAV3/NCKAP5L/AVIL/MAP6D1/MICAL3/SH3BP1/PDXP/TRIOBP/KIAA12…	73
BP	GO:0051591	response to cAMP	73/9420	93/17913	1.95e-07	1.99e-06	EZR/SLC8A3/ZFP36L1/DUOX2/DUOX1/AQP9/HCN4/PLA2G5/CNGA3/SLC8A1/KDM1A/SDC1/HSPA5/ASS1/RAPGEF1/PTAFR/THBD/PCK1/PENK/WT1/PTPRN/PDE2A/IGFBP5/REN/RAPGEF2/FOSB/INPP5K/PER1/ALDH3A1/SREBF1/NME1/COL1A1/DUSP1/HCN1/SRD5A1/SLC6A3/AKAP6/SLC26A6/AGXT/EEF2K/AQP8/VGF/TYR/RELA/FOSL1/KCNQ1/CITED1/PFKFB1/PKLR/AQP1/SLC26A3/PIK3CG/AHR/ADIPOQ/AKAP9/GPD1/WNT10B/RAPGEF3/MMP19/ITPR2/PKD2/AREG/DGKQ/SPARC/PPARGC1B/APP/HCN2/B…	73
BP	GO:1901215	negative regulation of neuron death	145/9420	207/17913	1.99e-07	2.01e-06	SOD2/PSMC1/ALKBH1/TGFB3/PSEN1/HIF1A/FOXB1/TYRO3/CHMP4A/NFATC4/F2R/HTRA2/PINK1/MSH2/REL/UCN/STXBP1/SET/BARHL1/TSC1/GRIN1/POU4F1/NRP1/DNAJC5/BCL2L1/CHMP4B/VSTM2L/ADNP/ANGPT1/HSF1/CNTF/AMBRA1/ARRB1/SORL1/CBL/HYOU1/ZPR1/BTG2/PM20D1/IL10/TNFRSF1B/DRAXIN/CREB1/CD34/KIF14/KDM2B/TOX3/MT3/CX3CL1/EN1/MAG/AXL/APOE/PPP5C/C5AR1/BAX/PRKCG/NR4A2/AP2B1/SERPINF1/ARRB2/MAP2K4/CSF3/STAT3/GRN/DLX1/ITSN1/CPEB4/NAIP/G…	145
BP	GO:1901888	regulation of cell junction assembly	71/9420	90/17913	2e-07	2.01e-06	RUNX1/PRKCH/THBS1/GREM1/FMN1/EPHA2/RCC2/MMP14/SMAD3/MAP4K4/WNT4/LIMS1/ROCK2/ABL1/RAPGEF1/TSC1/SLC9A1/NRP1/COL16A1/EPHA3/SRC/SNAI1/SNAI2/PTK2/PTPRJ/GPBAR1/THY1/MYOC/FZD5/CORO1C/RAPGEF2/CLASP1/EPB41L5/CBFB/BCAS3/MYO1C/DUSP3/OCLN/IQGAP1/TJP1/PEAK1/CLASP2/FAM107A/DUSP22/FLOT1/TNF/VEGFA/ROCK1/RAC1/SLK/LDB1/PTEN/IKBKB/SFRP1/DLC1/PHLDB2/GPM6B/ARHGAP6/PPM1F/CLDN5/APOD/CLDN1/CAV1/ACVRL1/LRP1/LIMCH1/DAPK3/…	71
BP	GO:0034394	protein localization to cell surface	50/9420	59/17913	2e-07	2.01e-06	ARF6/RAB11FIP5/FCN1/PTPRU/TM9SF4/ANGPT1/GPIHBP1/STX3/BDNF/WNT11/ABCA12/ERBB4/KCNAB2/TYROBP/CD177/RANGRF/GGA3/FGF10/SNX33/MAP1A/FBLN5/AKT1/GPD1L/CTNNB1/USP4/HFE/TNF/NEDD4L/EMP2/GGA2/STX4/SMURF1/GBF1/VCL/ACTN2/PICALM/GPM6B/LEPROT/FLNA/LRIG2/FCER1G/CD247/GGA1/ANK2/EGF/ABCA7/RAB11B/ASTN2/GOPC/PTPRK	50
BP	GO:0060401	cytosolic calcium ion transport	114/9420	157/17913	2.01e-07	2.03e-06	SLC8A3/MYO5A/CAPN3/JPH4/ERO1A/F2R/DRD1/SLC8A1/PRKCE/CALM2/ABL1/GRIN1/MICU2/HTR2A/PRNP/NTSR1/LCK/PLCG1/JPH2/JPH1/CHD7/LYN/MS4A1/P2RX3/APLNR/F2/THY1/DRD2/ATP2B4/PSEN2/PTPRC/SLC8B1/NOS1/ATP2A2/P2RX7/P2RX4/P2RX2/TRPC3/PLCG2/JPH3/CX3CL1/NOL3/RYR1/TGFB1/CALM3/GRIN2D/BAX/HRC/TRPV1/P2RX5/CCR7/HAP1/GRIN2C/PDE4D/CEMIP/TRPM1/PML/AKAP6/BDKRB1/ITPR1/CCR5/MCUR1/ITPR3/BAK1/BCL2/PDPK1/GRIN2A/CD19/EPO/GPER1/MCU/M…	114
BP	GO:0014068	positive regulation of phosphatidylinositol 3-kinase signaling	65/9420	81/17913	2.02e-07	2.03e-06	NEDD4/F2RL1/F2R/IRS2/FLT3/FLT1/FGR/SRC/ANGPT1/LYN/PTK2/F2/PRR5L/CAT/CBL/ERBB4/TGFB2/SELP/MYOC/PIK3CD/CD28/OSM/GAB1/CCL5/PIK3R5/CSF3/BECN1/SOX9/PIK3R1/UBE3A/NTRK3/PLXNB1/TNF/PPARD/RGL2/MAZ/NCF1/EPO/GPER1/PDGFA/PIK3AP1/FGFR1/UNC5B/SIRT1/INS/HAX1/LEP/WNT16/PIK3CG/RELN/ERBB3/IGF1/PIK3CA/PTPN6/NTF3/PDGFB/PRR5/PDGFRA/KIT/EPOR/PIK3CB/NKX3-1/NTRK2/SEMA4D/FYN	65
BP	GO:0046330	positive regulation of JNK cascade	93/9420	124/17913	2.23e-07	2.23e-06	MAP3K4/MAP3K9/HACD3/F2RL1/MUL1/SH3RF3/DAB2IP/CARD9/MAP3K6/PLCB1/FZD8/RASSF2/PTPN1/RB1CC1/EPHA4/MAPK8IP1/TRAF6/FZD5/FZD7/TRPV4/TAOK3/FZD10/MLKL/NOD2/MAP4K1/MAP3K10/ZEB2/TRAF4/TAOK1/SERPINF2/MINK1/DVL2/CCR7/ERN1/ZNF622/DBNL/WNT5A/TLR9/EDN1/RIPK1/TNF/AGER/UNC5CL/FGD2/DAXX/TNFRSF11A/AXIN1/MAPK8IP3/ERN2/TAOK2/NCF1/MFHAS1/ERCC6/FZD4/PAK1/TIRAP/MAP4K2/MAP3K11/HRAS/CD40LG/NRK/TRAF2/GADD45A/TIAM1/VANGL2/A…	93
BP	GO:0048639	positive regulation of developmental growth	130/9420	183/17913	2.37e-07	2.36e-06	EZR/DLL1/CAPN3/CPNE6/MUL1/BMP10/ITSN2/GPR21/NOTCH1/ANAPC2/FGF9/ATP8A2/PLCB1/NRP1/CDH4/FOXS1/ADNP/RIMS2/ZFPM2/CHD7/PRKDC/HSF1/RIMS1/WT1/BDNF/VIL1/MYOD1/DRD2/FN1/YAP1/ERBB4/HLX/MTOR/CREB1/AGRN/BMPR2/PROX1/SYT2/ACACB/RASAL1/TBX5/POU4F2/BBS2/IST1/SPTBN4/MEGF8/SYT3/CACNG7/TBX2/PAFAH1B1/TRPV2/STAT5B/RND2/WNT3/MAPT/RNF157/SH3PXD2B/MAP1B/CCNB1/GHR/NIPBL/SEMA5A/SLC6A3/NTRK3/SEMA7A/ISLR2/AKAP6/DIO3/AKT1/TG…	130
BP	GO:0042692	muscle cell differentiation	236/9420	359/17913	2.37e-07	2.36e-06	SYNE1/SOD2/QKI/DLL1/BMP4/MYEF2/BNIP2/TPM1/RBPMS2/CAPN3/GREM1/MMP14/NFATC4/PIAS1/HOMER1/FER1L5/SEMA4C/DYSF/SLC8A1/CDC42/WNT4/KDM1A/CTNNA2/BMP10/TRIM54/SDC1/CDK9/ENG/ABL1/PLPP7/TSC1/NOTCH1/RXRA/EFNB2/ARID1A/SLC9A1/FGF9/NEK5/ITGB1/NEBL/ITGA8/EPC1/ZEB1/BMP2/RBM38/DNER/ADGRB1/ADGRB3/OBSL1/WT1/BDNF/ADM/SOX6/MYOD1/IGFBP5/MYOG/SMYD3/HNRNPU/NPPA/MTOR/SKI/PROX1/FZD7/KCNH1/MYO18B/TMEM119/TBX5/TBX3/NOS1/ATP2…	236
BP	GO:0051258	protein polymerization	160/9420	232/17913	2.41e-07	2.39e-06	SNX9/DYRK1A/SPTB/TMOD2/NIN/ARF6/SPTBN5/FMN1/CHMP4A/JMY/IQGAP2/DCTN1/PINK1/ANKRD53/ADD2/PRKCE/SPTBN1/NCK2/CAPG/CTNNA2/ACTR2/GOLGA2/SPTAN1/ABL1/CAMSAP1/MSRB2/HCK/MAPRE1/PREX1/STMN2/ARFGEF1/CKAP5/TTC17/FCHSD2/NUMA1/VIL1/MAP2/MTOR/ABI2/CAMSAP2/LMOD1/INPP5J/TRPV4/CLIP1/HIP1R/FGA/FGG/SPIRE2/CLASP1/CARMIL2/NPHS1/ACTR3/CLIP3/PLEKHG2/SPTBN4/VASP/EML2/UBE2S/CDC42EP5/CDK5R1/ZNF207/VTN/MYO1C/PFN1/RANGRF/CSF3…	160
BP	GO:0048469	cell maturation	120/9420	167/17913	2.51e-07	2.48e-06	HIF1A/GLDN/EPB42/REC8/FEM1B/SIX3/EPAS1/EPHA8/C1QA/KDM1A/LHX6/CATSPER4/BRCA2/GATA3/YTHDF2/BFSP1/VSX1/CDC25B/SOX18/PABPC1L/B4GALT5/NPPC/IHH/FEV/PGR/REN/NFASC/CNTN2/MYOC/FZD5/MTOR/HES5/AGRN/FLVCR1/KIF14/IL15/FGG/TFCP2L1/IRX5/CX3CL1/CBFB/SIRT2/SPTBN4/AXL/POU2F2/ERCC2/PPP2R1A/NR4A2/SLFN14/SCARF1/PLD6/HOXB13/C1QL1/RAC3/CCNB1/TRIP13/ABHD2/FOXA1/CTNNB1/TUSC2/SLC26A6/PTH1R/FARP2/GATA2/RUNX2/VEGFA/MTCH1/CD…	120
BP	GO:0001837	epithelial to mesenchymal transition	103/9420	140/17913	2.65e-07	2.62e-06	TGFB3/HIF1A/BMP4/GREM1/SMAD3/LOXL3/WNT4/RTN4/DAB2IP/CRB2/ENG/NOTCH1/OLFM1/JAG1/BAMBI/OVOL2/FOXA2/BMP2/PEF1/EPHA3/BMP7/FAM83D/TRIM62/SNAI1/SNAI2/WNT11/BCL9L/PHLDB1/TGFB2/MAD2L2/MTOR/KLHL12/TBX5/CLASP1/EPB41L5/HPN/TGFB1/DACT3/FUZ/TRIM28/ACVR1/RFLNB/COL1A1/MCRIP1/SOX9/AXIN2/MSX2/DAB2/NKX2-1/FOXA1/ELL3/EOMES/TGFBR2/CLASP2/CTNNB1/WNT5A/DAG1/FOXF2/FOXC1/CUL7/LDLRAD4/SMAD2/SMAD7/SMAD4/VASN/HEYL/TGFB1I1/…	103
BP	GO:0070304	positive regulation of stress-activated protein kinase signaling cascade	113/9420	156/17913	2.81e-07	2.76e-06	MAP3K4/MAP3K9/HACD3/F2RL1/SEMA4C/MUL1/XDH/SH3RF3/DAB2IP/CARD9/MAP3K6/PLCB1/FZD8/RASSF2/BMP2/PTPN1/GDF6/LYN/OPRK1/RB1CC1/EPHA4/MAPK8IP1/TRAF6/TGFB2/FZD5/FZD7/TRPV4/TAOK3/FZD10/MLKL/NOD2/MAP4K1/MAP3K10/ZEB2/EMC10/TRAF4/TAOK1/SERPINF2/MINK1/DVL2/CCR7/MAP3K3/ERN1/SPHK1/ZNF622/DBNL/ARL6IP5/WNT5A/TLR9/STK25/EDN1/RIPK1/TNF/AGER/VEGFA/UNC5CL/FGD2/DAXX/TNFRSF11A/AXIN1/ZC3H12A/MAPK8IP3/ERN2/TAOK2/NCF1/MFHA…	113
BP	GO:0007173	epidermal growth factor receptor signaling pathway	87/9420	115/17913	2.81e-07	2.76e-06	RPS6KA5/PSEN1/DOK1/TGFA/SOS1/SOCS5/CDC42/EFEMP1/NCK2/ADAM17/DAB2IP/MVB12B/ABL1/ARHGEF7/IFI6/KIF16B/STAM/RASSF2/ZGPAT/PTK6/SRC/PLCG1/MMP9/FAM83A/PTPRJ/ARAP1/VIL1/CBL/ADORA1/PIGR/ERRFI1/PTPN11/HIP1R/GAB1/FBXW7/BCAR1/CDH13/SHKBP1/TGFB1/PLAUR/CBLC/NUP62/EPN1/STAM2/GRB7/HAP1/DUSP3/HGS/PDE6G/CHMP6/GRB2/SOX9/PIK3R1/ERBIN/ITGA1/IQGAP1/AKT1/EGFR/DGKD/GAREM1/PDPK1/NCF1/HIP1/GPER1/AFAP1L2/ADRA2A/NEURL1/PLCE…	87
BP	GO:0060079	excitatory postsynaptic potential	74/9420	95/17913	2.84e-07	2.78e-06	OPRM1/NRXN1/GRIN1/ZMYND8/CHRND/RIMS2/RIMS1/P2RX3/DRD2/MTMR2/ADORA1/PRKCZ/DVL1/SSH1/CUX2/P2RX7/P2RX4/P2RX2/GLRB/CBLN1/RAB3GAP1/GSK3A/GRIK5/DMPK/SLC17A7/SHANK1/SEZ6/TRPV1/P2RX5/P2RX1/CHRNE/ARRB2/DLG4/NLGN2/CHRNB1/MPP2/BAIAP2/CHRNA7/AKT1/WNT7A/CELF4/STX1B/STX1A/PTEN/NPAS4/NLGN3/GLRA2/NLGN4X/GLRA4/MECP2/P2RX6/ADORA2A/IGSF11/GSK3B/CHRNB2/RGS4/CDK5/DGKI/RELN/PPP1R9A/CACNB3/LRRK2/MAPK8IP2/SHANK3/PPP3CA/…	74
BP	GO:0060993	kidney morphogenesis	74/9420	95/17913	2.84e-07	2.78e-06	PGF/BMP4/GCNT3/GREM1/FMN1/GCNT4/SIX2/WNT4/PAX8/OSR1/GATA3/GZF1/BMP2/LAMA5/BMP7/CALB1/MYC/WT1/LGR4/WNT11/DCHS1/KIF26B/CTNNBIP1/HES5/LIF/FAT4/SALL1/IRX3/TGFB1/LHX1/HNF1B/HOXB7/FOXJ1/SOX9/HOXD11/FOXD1/FGF10/GDNF/IRX1/IRX2/CTNNB1/SOX4/VEGFA/GREB1L/SMAD4/BCL2/SOX8/PKD1/ZMPSTE24/FGF8/LZTS2/PAX2/CITED1/MAGED1/TACSTD2/PRKX/VANGL2/PBX1/SHH/DLG1/SMO/GLI3/LRRK2/WNT7B/NPNT/PKD2/FRAS1/FGF1/KLHL3/WWTR1/NPHP3/P…	74
BP	GO:0001707	mesoderm formation	58/9420	71/17913	2.88e-07	2.8e-06	BMP4/EPHA2/SMAD3/TLX2/SIX2/CRB2/ITGB1/ITGA8/BMP7/EYA2/SNAI1/SOX17/SCX/EXT2/WNT11/BMPR2/NF2/SMAD1/FOXF1/FOXC2/EPB41L5/ACVR1/KDM6B/ITGA3/WNT3/ITGB3/ITGB4/PRKAR1A/ITGA2/MESP1/EOMES/WNT5A/FOXC1/TRIM15/SRF/TWSG1/SMAD2/TBX6/FGFR2/PAX2/FGFR1/BMPR1A/NODAL/TAL1/KDM6A/WLS/EXOC4/INHBA/TBX20/CHRD/HMGA2/TXNRD1/HAND1/PRKACA/WNT3A/NR4A3/KLF4/POFUT2	58
BP	GO:2000300	regulation of synaptic vesicle exocytosis	58/9420	71/17913	2.88e-07	2.8e-06	VPS18/RAB5A/DRD1/PREPL/STXBP1/NCS1/HTR2A/CACNB2/RIMS4/SYT9/BACE1/DRD2/DVL1/ATP2A2/RAB3GAP1/GRIK5/CALM3/PRKCG/GIT1/P2RX1/ADORA2B/FBXL20/CPLX3/CACNA1D/CSPG5/WNT7A/DTNBP1/PRKCB/STX1B/STX1A/RIMS3/P2RY4/SYN1/FMR1/CASK/ADORA2A/SYP/GSK3B/STXBP5L/CHRNB2/CDK5/DGKI/CHRM2/ADCY1/SYT1/LRRK2/DNM1L/VAMP1/CPLX1/P2RY1/CAMK2A/GIPC1/RAB3A/APBA1/UNC13B/GRIN3A/HTR1B/CNR1	58
BP	GO:1905314	semi-lunar valve development	34/9420	37/17913	2.88e-07	2.8e-06	BMP4/DLL4/ROBO2/SMAD6/ROBO1/EMILIN1/ROCK2/NOTCH1/JAG1/GATA3/GATA5/SNAI1/SNAI2/TGFB2/TNFRSF1B/BMPR2/TGFB1/SOX9/SLIT3/STRA6/NFATC1/ROCK1/HEYL/ELN/NOTCH2/GJA5/EFNA1/NOS3/TBX20/TNFRSF1A/SLIT2/RBPJ/GATA4/HEY2	34
BP	GO:0046883	regulation of hormone secretion	173/9420	254/17913	3e-07	2.91e-06	HIF1A/CYP19A1/ADRA2B/MAP4K4/RAB11FIP5/PRKCE/PAX8/UCN/VSNL1/SOX11/IRS2/NR0B2/PDX1/FOXA2/UCN3/HNF4A/KCNB1/ENY2/SYBU/SLC30A8/CHD7/OPRK1/ADCY8/IRS1/INHA/ARRB1/UCP2/SYT9/KCNJ11/C2CD2L/SIDT2/DRD2/ADORA1/REN/KISS1/PFKFB2/NPPA/CREB1/KLF7/NADK/KDM5B/OSM/LIF/PTPN11/SLC8B1/PSMD9/HCAR2/AACS/FGA/FGG/GPLD1/INHBB/FFAR3/GIPR/TRPM4/IL11/STXBP4/CCL5/RASL10B/NOS2/RPH3AL/DOC2B/DPP4/NLGN2/SREBF1/GIP/NR1D1/CRHR1/RAPGE…	173
BP	GO:0021987	cerebral cortex development	85/9420	112/17913	3.02e-07	2.91e-06	PSEN1/SYNE2/HIF1A/HTR6/ROBO1/POU3F3/EMX1/RTN4/KDM1A/NCOA1/DAB2IP/LHX6/LHX2/TSC1/GRIN1/PLCB1/BTBD3/NRP1/TRAPPC9/CDK5R2/DIXDC1/ATIC/SRGAP2/NRP2/ASPM/KIF14/CRKL/FAT4/BBS2/ADGRG1/WDR62/BAX/MBOAT7/CDK5R1/NF1/CRK/PAFAH1B1/TBR1/SOCS7/SRD5A1/COL3A1/NKX2-1/CCDC85C/EGFR/EOMES/CTNNB1/EFHC1/CDH2/NDE1/SUN1/BNIP3/SLC2A1/EMX2/FUT10/MCPH1/DISC1/CDON/DMRTA2/TH/LRP8/ARX/FGF13/GNG12/FLNA/GSK3B/CDK5/FBXO45/CNTNAP2/S…	85
BP	GO:0032388	positive regulation of intracellular transport	142/9420	203/17913	3.03e-07	2.91e-06	PCNT/EZR/CTDSPL2/PSEN1/TMEM30B/PPM1A/NEDD4/ANXA2/OAZ2/RNF31/SMAD3/HTRA2/PINK1/LDLRAP1/STXBP1/SFN/XPO4/FGR/CACNB2/PRNP/MAVS/TBC1D20/TM9SF4/EDEM2/HPCA/KCNB1/UBR5/MFF/ATG13/PRR5L/NUMA1/SYT9/SORL1/ZPR1/MTMR2/RAB29/MAP2/FZD5/NPPA/UBE2J2/SEC16B/DHX9/HPS4/FBXW7/CDH3/AKT2/TGFB1/GSK3A/SAE1/EHD2/TRIM28/BCAS3/CDK5R1/SPAG5/MYO1C/VAMP2/ADORA2B/MIEF2/ERBB2/JUP/CEP131/USP36/PIK3R1/PRKAA1/DAB2/ICE1/CIB1/CEMIP/DY…	142
BP	GO:0060411	cardiac septum morphogenesis	62/9420	77/17913	3.07e-07	2.94e-06	BMP4/SAV1/ROBO2/SMAD6/ROBO1/SOX11/ENG/NOTCH1/JAG1/NRP1/BMP7/ZFPM2/CHD7/WNT11/PARVA/TGFB2/DHRS3/NRP2/BMPR2/PROX1/TBX5/TBX3/ZFPM1/MKS1/TBX2/ACVR1/LRP2/RARA/FZD2/SLIT3/NKX2-5/MSX2/TGFBR2/WNT5A/SOX4/GATA6/SMAD7/SMAD4/HEYL/FGFR2/FGF8/RARB/BMPR1A/EGLN1/FGFRL1/TGFBR3/RBM15/NOTCH2/GJA5/VANGL2/NOS3/SMO/TBX20/DNAH11/FZD1/SLIT2/RBPJ/HAND1/GATA4/TGFBR1/HEY2/CITED2	62
BP	GO:0097061	dendritic spine organization	62/9420	77/17913	3.07e-07	2.94e-06	SIPA1L1/ADAM10/HOMER1/CDC42/EPHB2/ACTR2/PRNP/LZTS3/ZMYND8/ARC/DOCK10/EPHA4/CAPRIN1/MTMR2/DNM3/DVL1/ABI2/CUX2/ARHGAP33/APOE/SHANK1/CDK5R1/TANC1/PAFAH1B1/DLG4/ITGA3/SRCIN1/BAIAP2/CTNND2/UBE3A/IGF1R/ZNF804A/CHRNA7/LGMN/WNT7A/NGEF/EEF2K/PTEN/INS/LRP8/NLGN3/PAK3/HDAC6/TIAM1/EFNA1/CDK5/CAMK2B/RELN/PPP1R9A/EPHB3/LRRK2/DNM1L/CAPRIN2/GRIN2B/PICK1/SHANK3/PDLIM5/DHX36/INSR/EPHB1/ABHD17B/FYN	62
BP	GO:0048013	ephrin receptor signaling pathway	68/9420	86/17913	3.08e-07	2.94e-06	PSEN1/SIPA1L1/APH1B/EPHA2/CDC42/EPHA8/NCK2/EPHB2/ACTR2/ROCK2/DNM1/VAV2/GRIN1/ARHGEF7/EFNB2/EPHA3/SRC/MMP9/SDC2/EPHA6/LYN/PTK2/EPHA4/PSEN2/PTPN11/MMP2/ACTR3/AP2A1/AP2B1/CDK5R1/GIT1/CRK/EFNB3/ITSN1/ARHGEF28/NTRK3/ARPC4/ANKS1A/NGEF/ROCK1/YES1/EPHA10/EPHB4/ARPC1B/RAC1/PAK1/HRAS/AP2A2/PAK3/EFNB1/VAV3/TIAM1/APH1A/EFNA3/EFNA1/NTRK1/NCSTN/EPHA1/EPHB6/EPHB3/GRIN2B/RBPJ/EPHA5/RASA1/EFNA2/NCK1/EPHB1/FYN	68
BP	GO:0007050	cell cycle arrest	159/9420	231/17913	3.19e-07	3.04e-06	VASH1/PPM1A/KAT2B/EIF2AK4/THBS1/SMAD3/MAP2K1/JMY/APC/CNOT11/MSH2/PPM1G/CGREF1/DAB2IP/CDK9/ABL1/NOTCH1/SFN/POU4F1/INSM1/PRNP/E2F1/MTBP/TP53INP1/CAB39/MYC/TNKS1BP1/INHA/PRKAG3/APBB1/RRP8/EIF4G2/ATM/BARD1/MYOG/BTG2/TGFB2/SDE2/MTOR/ZBTB17/BRINP2/MIF/GAS2L1/CHEK2/PRKAB1/ZNF268/RBL2/CNOT1/E2F4/ZFHX3/AKT2/TGFB1/PPP1R15A/BAX/MED25/CNOT3/RPRM/CDK5R1/MYBBP1A/FAP/GAS7/RNF112/PPP1R9B/STRADA/ERN1/RPTOR/MAP2K6…	159
BP	GO:0072009	nephron epithelium development	83/9420	109/17913	3.23e-07	3.07e-06	DLL1/PGF/BMP4/MYO1E/GREM1/FMN1/POU3F3/SIX2/WNT4/PAX8/OSR1/JAG1/GATA3/GZF1/BMP2/LAMA5/CALB1/MTSS1/MYC/WT1/LGR4/WNT11/DCHS1/YAP1/KIF26B/CTNNBIP1/HES5/CD34/LIF/FAT4/FOXC2/SALL1/IRX3/NPHS1/TGFB1/LHX1/HNF1B/HOXB7/PECAM1/FOXJ1/SOX9/HOXD11/FOXD1/GDNF/IRX1/IRX2/IQGAP1/CTNNB1/KLF15/FOXC1/TFAP2B/VEGFA/GREB1L/SMAD4/BCL2/SOX8/PKD1/HEYL/FGF8/LZTS2/PAX2/CITED1/MAGED1/TACSTD2/PBX1/SHH/DLG1/PODXL/SMO/GLI3/MAGI2/…	83
BP	GO:0007405	neuroblast proliferation	49/9420	58/17913	3.24e-07	3.07e-06	NUMB/HIF1A/OTP/SIX3/KDM1A/RAB10/ZNF335/DRD2/ASPM/HHIP/CX3CL1/NUMBL/TGFB1/NF1/PAFAH1B1/KCTD11/EML1/CTNNB1/ID4/VEGFA/TEAD3/NDE1/FZD9/DAGLB/FGFR2/VAX1/ARTN/FGFR1/DISC1/DMRTA2/DAGLA/FGF13/DOCK7/ARHGEF2/SHH/SMARCD3/SMO/GLI3/LRRK2/FRS2/NEUROD4/ASCL1/SOX5/KCNA1/SOX10/CTNNA1/WNT3A/FZD3/AKNA	49
BP	GO:0051495	positive regulation of cytoskeleton organization	143/9420	205/17913	3.59e-07	3.39e-06	SNX9/TGFB3/TPM1/NIN/ARF6/FMN1/KATNBL1/SMAD3/JMY/F2RL1/IQGAP2/DCTN1/ANKRD53/SPAST/PRKCE/CDC42/WNT4/NCK2/CTNNA2/ACTR2/BMP10/ROCK2/ABL1/TSC1/NRP1/DSTN/NSFL1C/HCK/MAPRE1/STMN2/UBXN2B/MAPK15/WNT11/FCHSD2/NUMA1/VIL1/APOA1/MYOC/MTOR/ABI2/PROX1/LMOD1/NF2/TRPV4/PXN/P2RX7/CLIP1/HIP1R/SPIRE2/CLASP1/MYLK3/CX3CL1/KATNB1/FHOD1/CARMIL2/NPHS1/ACTR3/VASP/NUP62/CDC42EP5/PPM1E/BCAS3/CDK5R1/SPAG5/MYO1C/SERPINF2/PFN1…	143
BP	GO:0099565	chemical synaptic transmission, postsynaptic	79/9420	103/17913	3.65e-07	3.45e-06	OPRM1/NRXN1/GRIN1/NTSR1/ZMYND8/CHRND/RIMS2/RIMS1/P2RX3/DRD2/MTMR2/ADORA1/PRKCZ/DVL1/SSH1/CUX2/P2RX7/P2RX4/P2RX2/GLRB/CBLN1/RAB3GAP1/GSK3A/GRIK5/DMPK/SLC17A7/SHANK1/SEZ6/TRPV1/P2RX5/P2RX1/CHRNE/ARRB2/DLG4/NLGN2/CHRNB1/MPP2/BAIAP2/CHRNA7/AKT1/WNT7A/CELF4/ABAT/STX1B/STX1A/PTEN/IGSF9B/NPAS4/DRD4/NLGN3/GLRA2/NLGN4X/GLRA4/MECP2/P2RX6/ADORA2A/IGSF11/GSK3B/CHRNB2/RGS4/CDK5/DGKI/RELN/PPP1R9A/CACNB3/LRRK2/…	79
BP	GO:0014066	regulation of phosphatidylinositol 3-kinase signaling	88/9420	117/17913	3.78e-07	3.55e-06	NEDD4/F2RL1/F2R/DAB2IP/IRS2/FLT3/FLT1/FGR/PIP4K2A/SRC/PPP1R16B/ANGPT1/LYN/PTK2/SERPINE2/F2/PRR5L/CAT/CBL/ERBB4/TGFB2/SELP/MYOC/PIK3CD/CD28/PIK3IP1/OSM/GAB1/CCL5/CRYBA1/PIK3R5/PIP4K2B/CSF3/BECN1/SLC9A3R1/SOX9/PIK3R1/UBE3A/NTRK3/PPP2R5C/EGFR/FBXL2/PLXNB1/BTN2A2/TNF/PPARD/RGL2/TSC2/NLRC3/MAPK3/MAZ/NCF1/EPO/GPER1/PDGFA/PIK3AP1/CEP55/PTEN/FGFR1/UNC5B/SIRT1/PPP2R5B/INS/MAPK1/PIP5K1A/HAX1/LEP/WNT16/PIK3…	88
BP	GO:0051402	neuron apoptotic process	163/9420	238/17913	3.78e-07	3.55e-06	SOD2/ALKBH1/TGFB3/PSEN1/MAX/HIF1A/FOXB1/TYRO3/NFATC4/F2R/PINK1/MSH2/HSPA5/STXBP1/SET/BARHL1/NSMF/GRIN1/POU4F1/GATA3/NRP1/PRNP/DNAJC5/BCL2L1/VSTM2L/MYBL2/PIGT/KCNB1/ADNP/ANGPT1/CNTF/RAPSN/AMBRA1/ARRB1/HYOU1/BACE1/ZPR1/ATM/BTG2/LANCL1/TGFB2/PARP1/DRAXIN/CASP9/KIF14/CIT/KDM2B/FBXW7/TOX3/SIAH1/MT3/CX3CL1/EN1/MAG/TYROBP/AKT2/EGLN2/AXL/GRIK5/C5AR1/BAX/AKT1S1/PRKCG/UBE2M/NR4A2/CDK5R1/NF1/NLRP1/ARRB2/MAP…	163
BP	GO:0071772	response to BMP	107/9420	147/17913	3.86e-07	3.6e-06	CTDSPL2/PPM1A/BMP4/FBN1/RBPMS2/SPINT1/GREM1/NEO1/SKOR1/SMAD6/BMP10/SOX11/CRB2/ENG/ABL1/NOTCH1/SMAD9/GATA3/BMP2/GATA5/BMP7/GDF6/SULF1/SCX/LRP4/NUMA1/HES5/SKI/BMPR2/SMAD1/ZNF423/SMPD3/SPINT2/MEGF8/ACVR2A/ZNF8/ACVR1/FAM83G/TOB1/ITGA3/LRP2/SOST/DLX1/SMURF2/UBE2O/SOX9/NKX2-5/MSX2/FOXD1/ADAMTS12/PCSK6/ADAMTS7/ACVR2B/WNT5A/BMP6/HFE/TFAP2B/RUNX2/DSG4/GATA6/TWSG1/SMAD2/SMAD7/SMAD4/HEYL/MAPK3/SMURF1/HTRA1/…	107
BP	GO:0071773	cellular response to BMP stimulus	107/9420	147/17913	3.86e-07	3.6e-06	CTDSPL2/PPM1A/BMP4/FBN1/RBPMS2/SPINT1/GREM1/NEO1/SKOR1/SMAD6/BMP10/SOX11/CRB2/ENG/ABL1/NOTCH1/SMAD9/GATA3/BMP2/GATA5/BMP7/GDF6/SULF1/SCX/LRP4/NUMA1/HES5/SKI/BMPR2/SMAD1/ZNF423/SMPD3/SPINT2/MEGF8/ACVR2A/ZNF8/ACVR1/FAM83G/TOB1/ITGA3/LRP2/SOST/DLX1/SMURF2/UBE2O/SOX9/NKX2-5/MSX2/FOXD1/ADAMTS12/PCSK6/ADAMTS7/ACVR2B/WNT5A/BMP6/HFE/TFAP2B/RUNX2/DSG4/GATA6/TWSG1/SMAD2/SMAD7/SMAD4/HEYL/MAPK3/SMURF1/HTRA1/…	107
BP	GO:0015849	organic acid transport	196/9420	293/17913	3.88e-07	3.6e-06	PSEN1/AQP9/PLA2G4F/THBS1/SLC7A7/SLC7A8/SFXN1/PLA2G2E/PLA2G2A/PLA2G2F/SFXN5/SLC1A4/NCOA1/OSR1/STXBP1/SLC27A4/LRRC8A/RXRA/IRS2/ABCC4/SLC7A1/TRPC4/SLC25A30/SLC23A2/NTSR1/SLC32A1/SLC26A7/SLC25A32/NCOA2/RIMS1/SLC43A1/ACSL3/SLC1A2/STARD10/FOLR2/FOLR1/SLC11A1/DRD2/PPFIA4/ADORA1/SLC26A9/SLC19A2/MIF/PLA2G3/ACACB/P2RX7/P2RX4/SLC15A4/SLC7A5/SLC38A7/GOT2/SLC7A6/SLC7A10/AKT2/RAB3GAP1/APOE/SLC1A5/PPFIA3/SLC17A…	196
BP	GO:0046942	carboxylic acid transport	196/9420	293/17913	3.88e-07	3.6e-06	PSEN1/AQP9/PLA2G4F/THBS1/SLC7A7/SLC7A8/SFXN1/PLA2G2E/PLA2G2A/PLA2G2F/SFXN5/SLC1A4/NCOA1/OSR1/STXBP1/SLC27A4/LRRC8A/RXRA/IRS2/ABCC4/SLC7A1/TRPC4/SLC25A30/SLC23A2/NTSR1/SLC32A1/SLC26A7/SLC25A32/NCOA2/RIMS1/SLC43A1/ACSL3/SLC1A2/STARD10/FOLR2/FOLR1/SLC11A1/DRD2/PPFIA4/ADORA1/SLC26A9/SLC19A2/MIF/PLA2G3/ACACB/P2RX7/P2RX4/SLC15A4/SLC7A5/SLC38A7/GOT2/SLC7A6/SLC7A10/AKT2/RAB3GAP1/APOE/SLC1A5/PPFIA3/SLC17A…	196
BP	GO:0032874	positive regulation of stress-activated MAPK cascade	112/9420	155/17913	3.9e-07	3.62e-06	MAP3K4/MAP3K9/HACD3/F2RL1/SEMA4C/MUL1/XDH/SH3RF3/DAB2IP/CARD9/MAP3K6/PLCB1/FZD8/RASSF2/BMP2/PTPN1/GDF6/OPRK1/RB1CC1/EPHA4/MAPK8IP1/TRAF6/TGFB2/FZD5/FZD7/TRPV4/TAOK3/FZD10/MLKL/NOD2/MAP4K1/MAP3K10/ZEB2/EMC10/TRAF4/TAOK1/SERPINF2/MINK1/DVL2/CCR7/MAP3K3/ERN1/SPHK1/ZNF622/DBNL/ARL6IP5/WNT5A/TLR9/STK25/EDN1/RIPK1/TNF/AGER/VEGFA/UNC5CL/FGD2/DAXX/TNFRSF11A/AXIN1/ZC3H12A/MAPK8IP3/ERN2/TAOK2/NCF1/MFHAS1/E…	112
BP	GO:0051146	striated muscle cell differentiation	178/9420	263/17913	3.97e-07	3.68e-06	DLL1/BMP4/MYEF2/TPM1/CAPN3/GREM1/MMP14/HOMER1/FER1L5/DYSF/SLC8A1/BMP10/SDC1/PLPP7/TSC1/NOTCH1/RXRA/EFNB2/ARID1A/SLC9A1/NEK5/ITGB1/NEBL/BMP2/RBM38/DNER/ADGRB1/ADGRB3/OBSL1/WT1/BDNF/SOX6/MYOD1/IGFBP5/MYOG/SMYD3/HNRNPU/NPPA/MTOR/SKI/PROX1/FZD7/KCNH1/MYO18B/TMEM119/TBX5/TBX3/NOS1/P2RX2/MYLK3/NPHS1/RYR1/DYRK1B/TGFB1/GSK3A/DMPK/EHD2/MAMSTR/FLT3LG/ACVR1/TANC1/ARRB2/CHRNB1/KDM6B/MYH10/MAP2K4/MYOCD/SPAG9/…	178
BP	GO:0048663	neuron fate commitment	53/9420	64/17913	4e-07	3.69e-06	DLL1/BMP4/DLL4/PAX7/SOX1/POU4F1/GSX1/PTF1A/NKX2-2/ESRP1/IHH/FEV/PRRX1/HES5/FOXN4/SATB2/GLI2/TBR1/DLX1/DLX2/TLX3/HOXD10/NTRK3/ISL2/NKX2-1/FOXA1/BCL11B/JAG2/FEZF2/GATA2/ZNF521/SMAD4/SUFU/LBX1/NRG1/DBX1/DMRTA2/SHH/GBX1/GLI3/EVX1/HOXC10/ASCL1/ATOH1/RBPJ/GSX2/NKX6-1/NOTCH3/DMRT3/TGFBR1/MYT1L/POU3F2/OLIG3	53
BP	GO:0061371	determination of heart left/right asymmetry	53/9420	64/17913	4e-07	3.69e-06	DLL1/PSEN1/HIF1A/SMAD3/IFT172/ENG/NOTCH1/OVOL2/SOX18/ARL13B/IFT52/SOX17/FOXH1/C2CD3/FOLR1/IHH/RNF207/FOXN4/TBX3/TMED2/DNAAF1/NDRG4/MEGF8/TBX2/CCDC103/CCDC40/NKX2-5/MESP1/TGFBR2/WNT5A/SRF/MIB1/IFT57/SUFU/FGF8/LBX1/NODAL/STIL/ZIC3/VANGL2/SHH/SMO/TBX20/DNAH11/PKD2/MEF2C/HAND1/WNT3A/HAND2/GATA4/NPHP3/GJA1/AHI1	53
BP	GO:0015672	monovalent inorganic cation transport	304/9420	477/17913	4.09e-07	3.76e-06	CNKSR3/SLC8A3/KCNJ15/NEDD4/HCN4/NOX5/SLC24A1/DRD1/KCNN2/KCNIP3/CNNM4/SLC9A4/SLC9A2/SLC4A5/ATP6V1B1/SLC8A1/KCNG3/PRKCE/ATP6V1E2/SLC5A7/SLC20A1/SLC5A6/KCNK3/OSR1/KCNF1/SLC2A8/TSC1/CATSPER4/KCNT1/SLC2A6/SLC34A3/LRRC26/NALCN/SLC9A1/KCNRG/HTR2A/SLC24A3/PRNP/SLC23A2/SLC4A11/KCNQ2/BPIFA1/SNTA1/KCNS1/SLC2A10/KCNB1/SLC9A8/KCNG1/SLC10A5/KCNS2/KCNV1/KCNB2/CAB39/ATP6V1H/OPRK1/KCNQ3/KCNK9/MFSD3/KCNQ5/SERPINE2…	304
BP	GO:0018205	peptidyl-lysine modification	245/9420	376/17913	4.18e-07	3.83e-06	MCM3AP/PHF10/RPS6KA5/SNW1/VIPAS39/DPF3/ARID4A/CAPN3/RTF1/KAT2B/PIAS1/KANSL3/MUL1/LOXL3/TET3/KDM1A/KDM3A/NCOA1/SET/NUP188/NUP214/GTF3C4/WDR5/EHMT1/NUP58/USPL1/BRCA2/GATA3/EPC1/KAT14/CTCFL/RAE1/DNMT3B/PHF20/NNAT/TGM2/ZNF335/NCOA3/SNAI2/NUP160/SPI1/ARRB1/NUP98/APBB1/TAF10/CTR9/MYOD1/KMT2A/KDM4D/RBBP5/KANSL1L/SMYD3/PLOD1/METTL21A/CHD5/PRDM16/NOC2L/PRDM2/SMARCB1/LIF/NOS1/SETD1B/KMT5A/EP400/JADE1/SETD7…	245
BP	GO:0060996	dendritic spine development	73/9420	94/17913	4.25e-07	3.88e-06	ARID1B/PSEN1/SIPA1L1/ADAM10/ARF6/CDC42/NCK2/EPHB2/ACTR2/LZTS3/SLC12A5/ZMYND8/ASAP1/ARC/DOCK10/EPHA4/CAPRIN1/SRGAP2/DNM3/MTOR/DVL1/ABI2/CUX2/ARHGAP33/PAK4/APOE/SHANK1/CDK5R1/PAFAH1B1/DLG4/SRCIN1/BAIAP2/ITSN1/CTNND2/UBE3A/CAMK1/WNT7A/NGEF/EEF2K/FOXO6/SDK1/NEURL1/CPEB3/PTEN/DLG5/DISC1/LRP8/NLGN3/CDKL5/SLC9A6/PAK3/ACSL4/FMR1/HDAC6/TIAM1/EFNA1/CDK5/CAMK2B/RELN/PPP1R9A/EPHB3/LRRK2/DNM1L/CAPRIN2/SHANK3/…	73
BP	GO:1903391	regulation of adherens junction organization	55/9420	67/17913	4.29e-07	3.91e-06	ARF6/THBS1/GREM1/FMN1/RCC2/MMP14/SMAD3/MAP4K4/WNT4/LIMS1/ROCK2/ABL1/TSC1/SLC9A1/NRP1/COL16A1/EPHA3/SRC/PTK2/PTPRJ/THY1/MYOC/CORO1C/CLASP1/EPB41L5/BCAS3/DUSP3/IQGAP1/PEAK1/CLASP2/FAM107A/PTPN23/IQSEC1/DUSP22/VEGFA/MAPRE2/ROCK1/RAC1/SLK/LDB1/PTEN/SFRP1/DLC1/PHLDB2/GPM6B/ARHGAP6/PPM1F/APOD/ACVRL1/LRP1/LIMCH1/ADD1/DAPK3/CAMSAP3/DMTN	55
BP	GO:0016051	carbohydrate biosynthetic process	136/9420	194/17913	4.38e-07	3.98e-06	MAS1/ESRRB/SORD/ARPP19/MGAT2/CHST14/KAT2B/PPP1R3E/PCK2/CHST10/GBE1/LHCGR/MDH1/UGP2/PPP1CB/ST6GALNAC6/WDR5/IRS2/FOXO1/PTAFR/SESN2/ST8SIA6/NTSR1/PPP1R3D/PCK1/SOGA1/B4GALT5/IMPA1/EXT1/IMPAD1/IRS1/EXT2/PGM2L1/PRKAG3/SLC37A4/MTOR/SDS/ST3GAL2/GOT2/SMPD3/HAS3/CHST8/GPI/GAPDHS/AKT2/TGFB1/GSK3A/GYS1/AP2A1/HAS1/CLTC/GPD2/ALDOC/INPP5K/ENO3/SLC25A11/MPDU1/PDK2/NR1D1/KAT2A/G6PC3/SLC25A12/FOXK2/ST6GALNAC1/C1QT…	136
BP	GO:0017158	regulation of calcium ion-dependent exocytosis	71/9420	91/17913	4.41e-07	4.01e-06	TRIM9/VPS18/RAB5A/DRD1/PREPL/STXBP1/NCS1/HTR2A/CACNB2/RIMS4/KCNB1/CDK5R2/SYT9/BACE1/DRD2/DVL1/ATP2A2/RAB3GAP1/GRIK5/CALM3/PRKCG/GIT1/RPH3AL/DOC2B/P2RX1/ADORA2B/FBXL20/SCAMP5/CPLX3/CACNA1D/HYAL3/CSPG5/WNT7A/DTNBP1/BAIAP3/PRKCB/DOC2A/STX1B/STX1A/RIMS3/ADRA2A/SYT7/P2RY4/SYN1/FMR1/CASK/ADORA2A/SYP/GSK3B/STXBP5L/CHRNB2/CDK5/TRPV6/DGKI/CHRM2/ADCY1/SYT1/LRRK2/DNM1L/VAMP1/CPLX1/P2RY1/CAMK2A/CBARP/GIPC1/R…	71
BP	GO:0061005	cell differentiation involved in kidney development	46/9420	54/17913	4.55e-07	4.11e-06	BMP4/MYO1E/GREM1/POU3F3/SIX2/WNT4/PAX8/OSR1/JAG1/GATA3/MMP9/MTSS1/WT1/LGR4/YAP1/CD34/LIF/FAT4/FOXC2/SALL1/NPHS1/GPR4/LHX1/FOXJ1/GDNF/IQGAP1/CTNNB1/KLF15/GLIS2/PAX2/ACTA2/CITED1/PRKX/AMER1/SHH/PODXL/SMO/GLI3/MAGI2/ADIPOQ/PDGFB/PROM1/MEF2C/WWTR1/PTCH1/TCF21	46
BP	GO:0031058	positive regulation of histone modification	69/9420	88/17913	4.55e-07	4.11e-06	RPS6KA5/SNW1/RTF1/PAX7/PINK1/KDM1A/CDK9/GATA3/DNMT3B/SNAI2/ARRB1/CTR9/KMT2A/ATM/SMARCB1/LIF/SART3/NOS1/BRD7/PAF1/TGFB1/DMRTC2/PAXBP1/PRKD2/RUVBL2/RIF1/SREBF1/KAT7/KAT2A/WBP2/CCNB1/NIPBL/PRKD1/CTNNB1/JARID2/NELFE/VEGFA/PHF1/SMAD4/MAPK3/RNF40/AUTS2/KPNA7/ING2/TET1/SIRT1/EED/RPS6KA4/NAP1L2/OGT/FMR1/MECP2/FOXP3/CHTOP/ZBTB7B/MUC1/LMNA/PAXIP1/KMT2E/UBE2N/LRRK2/PPARGC1A/DNMT1/BRD4/AKAP8/AKAP8L/RNF20/PHF…	69
BP	GO:0003208	cardiac ventricle morphogenesis	59/9420	73/17913	4.65e-07	4.18e-06	HIF1A/TPM1/DLL4/BMP10/SOX11/ENG/NOTCH1/RXRA/POU4F1/JAG1/GATA3/CCM2L/GRHL2/ZFPM2/CHD7/FOXH1/MYBPC3/TGFB2/UBE4B/PROX1/TNNI1/TNNT2/TBX5/CPE/FOXF1/FOXC2/TGFB1/GSK3A/PPP1R13L/MED1/LRP2/NKX2-5/PTCD2/MESP1/TGFBR2/MYL3/FOXC1/DSP/SOX4/SMAD7/SMAD4/HEYL/FGFR2/NRG1/BMPR1A/RYR2/TGFBR3/COL11A1/HEG1/SMARCD3/TBX20/PKP2/RBPJ/MEF2C/HAND1/HAND2/GATA4/TGFBR1/HEY2	59
BP	GO:0007492	endoderm development	59/9420	73/17913	4.65e-07	4.18e-06	ZFP36L1/BMP4/ONECUT1/RTF1/MMP14/SMAD3/COL5A1/COL4A2/KIF16B/MMP9/EXT1/SOX17/ARC/CTR9/FN1/MIXL1/LAMC1/LAMB3/MMP2/EPB41L5/MMP15/PAF1/TGFB1/LHX1/HNF1B/VTN/COL8A1/BPTF/ITGA4/MESP1/ITGAV/COL5A2/NKX2-1/PAX9/EOMES/CTNNB1/COL7A1/SETD2/LAMA3/GATA6/SMAD2/SMAD4/FGF8/BMPR1A/NODAL/MED12/COL11A1/ITGB5/INHBA/TBX20/LAMB1/ITGA5/HOXC11/HMGA2/ITGA7/GATA4/COL12A1/ITGB2/COL6A1	59
BP	GO:0048814	regulation of dendrite morphogenesis	65/9420	82/17913	4.74e-07	4.25e-06	SIPA1L1/NEDD4/ADAM10/NFATC4/PARP6/TLX2/ACTR2/NSMF/ANAPC2/GRIN1/RAP2A/LZTS3/SDC2/ARC/ADGRB3/EPHA4/CAPRIN1/OBSL1/DNM3/ABI2/YWHAH/CUX2/RAPGEF2/FBXO31/ANKRD27/ARHGAP33/CDK5R1/SARM1/PAFAH1B1/SRCIN1/BAIAP2/UBE3A/GORASP1/CUL7/NGEF/EEF2K/CUX1/KNDC1/PTEN/LRP8/NLGN3/CDKL5/TRPC5/PAK3/TIAM1/GSK3B/CHRNB2/EFNA1/CDK5/CAMK2B/RELN/PPP1R9A/RAB21/LRRK2/DNM1L/CAPRIN2/TNIK/SHANK3/PPP3CA/PDLIM5/DHX36/STK11/PTPRD/LZTS1…	65
BP	GO:0003176	aortic valve development	30/9420	32/17913	4.97e-07	4.44e-06	BMP4/DLL4/ROBO2/SMAD6/ROBO1/EMILIN1/ROCK2/NOTCH1/JAG1/GATA3/GATA5/SNAI1/SNAI2/TNFRSF1B/BMPR2/TGFB1/SOX9/SLIT3/NFATC1/ROCK1/HEYL/ELN/EFNA1/NOS3/TBX20/TNFRSF1A/SLIT2/RBPJ/GATA4/HEY2	30
BP	GO:0007190	activation of adenylate cyclase activity	30/9420	32/17913	4.97e-07	4.44e-06	ADCY4/DRD1/LHCGR/ADCY3/ADCY8/EDNRA/ADCY7/GIPR/CALM3/ADORA2B/CRHR1/ADCY2/RAF1/CAP2/GLP1R/ADCYAP1/ADCY9/CAP1/ADRB1/ADRB3/AVPR2/ADORA3/ADCY5/VIPR2/ADCY1/GHRHR/ADCY6/ACR/DRD5/ADRB2	30
BP	GO:0008038	neuron recognition	33/9420	36/17913	5.06e-07	4.51e-06	ROBO2/ROBO1/RTN4/EPHB2/NRP1/EPHA3/YWHAZ/EPHA4/CNTN2/TNN/MEGF8/ARHGAP35/CDK5R1/EFNB3/SEMA5A/CNTN4/FEZF2/CELSR3/CRTAC1/CASP3/ROBO3/OPCML/NTM/AMIGO1/CNTNAP2/NRCAM/SEMA3A/EPHB3/APP/PCDH12/NCAM2/DSCAM/CNR1	33
BP	GO:0030177	positive regulation of Wnt signaling pathway	121/9420	170/17913	5.17e-07	4.6e-06	PSMC1/PPM1A/DACT1/PSMB11/SMAD3/ZBED3/ABL1/FGF9/BAMBI/BMP2/GID8/PSMA7/PSMF1/RSPO4/CSNK2A1/SRC/SULF2/UBR5/RSPO2/PSMD1/SULF1/TMEM198/LGR4/USP47/DIXDC1/YAP1/SKI/ASPM/LGR6/PSMD9/TLR2/SALL1/NKD1/CDH3/PSMD8/PSMC4/TRPM4/ZEB2/NLE1/PSMD11/PSMD14/CTDNEP1/COL1A1/PSMD3/JUP/PSME3/WNT3/PSMC5/SMURF2/PSMD12/CSNK1D/AXIN2/DEPDC1B/FGF10/DAB2/SEMA5A/TERT/LRRK1/GSKIP/EGFR/PSMD6/WNT5A/SOX4/PTK7/DAAM2/PSMB2/MBD2/AXIN1/R…	121
BP	GO:0022029	telencephalon cell migration	48/9420	57/17913	5.24e-07	4.65e-06	PSEN1/SYNE2/FOXB1/HTR6/DRD1/ROBO1/POU3F3/RTN4/DAB2IP/LHX6/NRP1/ARL13B/CDK5R2/DRD2/DIXDC1/CNTN2/SRGAP2/NRP2/TNR/ADGRG1/MBOAT7/CDK5R1/PAFAH1B1/SOCS7/NKX2-1/EGFR/CTNNB1/FEZF2/EFHC1/SRF/SUN1/FUT10/NRG1/CXCL12/NRG3/DISC1/ARX/FGF13/CDK5/FBXO45/GLI3/LAMB1/RELN/SEMA3A/LRRK2/SUN2/SLIT2/POU3F2	48
BP	GO:0072163	mesonephric epithelium development	76/9420	99/17913	5.7e-07	5.03e-06	PGF/BMP4/GREM1/FMN1/ROBO2/SMAD3/SMAD6/SIX2/WNT4/PAX8/SDC1/OSR1/GATA3/GZF1/BMP2/LAMA5/BMP7/CALB1/MYC/CAT/WT1/LGR4/WNT11/DCHS1/KIF26B/CTNNBIP1/FAT4/SMAD1/FOXC2/SALL1/TGFB1/LHX1/HNF1B/HOXB7/RARA/FOXJ1/SOX9/HOXD11/FOXD1/GDNF/CTNNB1/FOXC1/VEGFA/GREB1L/SMAD2/SMAD7/SMAD4/BCL2/SOX8/PKD1/FGFR2/FGF8/LZTS2/PAX2/RARB/SFRP1/FGFR1/RET/CITED1/MAGED1/TACSTD2/PBX1/SHH/DLG1/SMO/GLI3/GDF11/NPNT/PKD2/SLIT2/FGF1/CRLF…	76
BP	GO:0072164	mesonephric tubule development	76/9420	99/17913	5.7e-07	5.03e-06	PGF/BMP4/GREM1/FMN1/ROBO2/SMAD3/SMAD6/SIX2/WNT4/PAX8/SDC1/OSR1/GATA3/GZF1/BMP2/LAMA5/BMP7/CALB1/MYC/CAT/WT1/LGR4/WNT11/DCHS1/KIF26B/CTNNBIP1/FAT4/SMAD1/FOXC2/SALL1/TGFB1/LHX1/HNF1B/HOXB7/RARA/FOXJ1/SOX9/HOXD11/FOXD1/GDNF/CTNNB1/FOXC1/VEGFA/GREB1L/SMAD2/SMAD7/SMAD4/BCL2/SOX8/PKD1/FGFR2/FGF8/LZTS2/PAX2/RARB/SFRP1/FGFR1/RET/CITED1/MAGED1/TACSTD2/PBX1/SHH/DLG1/SMO/GLI3/GDF11/NPNT/PKD2/SLIT2/FGF1/CRLF…	76
BP	GO:0051924	regulation of calcium ion transport	166/9420	244/17913	5.8e-07	5.11e-06	HSPA2/MYO5A/CAPN3/EFHB/REM2/JPH4/HOMER1/F2R/DRD1/DYSF/SLC8A1/THADA/PRKCE/CALM2/EHD3/UCN/ABL1/CACNA1B/GRIN1/FGF14/SLC9A1/OPRD1/EPB41/CACNB2/PRNP/TMC2/OPRL1/NTSR1/PLCG1/HPCA/JPH2/GEM/JPH1/CHD7/LYN/P2RX3/APLNR/PACSIN3/F2/KCNE3/STIM1/THY1/DRD2/PSEN2/NPPA/SLC30A1/SLC8B1/NOS1/P2RX7/P2RX4/ORAI1/P2RX2/TRPC3/PLCG2/ATP2C2/JPH3/CX3CL1/RRAD/TGFB1/CALM3/BAX/HRC/CCL5/INPP5K/TRPV3/P2RX5/P2RX1/ARRB2/RCVRN/TRPV2/…	166
BP	GO:0001890	placenta development	109/9420	151/17913	6.04e-07	5.3e-06	MAP3K4/ALKBH1/VASH1/ZFP36L1/HIF1A/SPINT1/MAP2K1/BIRC6/EPAS1/TCF23/NCOA1/RXRA/ARID1A/CDX2/OVOL2/BMP7/STK4/PTGIS/SNAI1/GRHL2/TTPA/ZFAT/PTK2/HSF1/ADM/ETNK2/IL10/FZD5/LHX4/BMPR2/VASH2/LIF/TMED2/SPINT2/TRIM28/GGNBP2/DLX3/MED1/KRT19/PLCD3/BPTF/SP3/SOCS3/GRB2/STC2/AKT1/EGFR/EOMES/HS6ST1/PLCD1/SETD2/GATA2/CUL7/TFEB/MDFI/MAPK14/PPARD/GJB5/PKD1/CCNF/MAPK3/HTRA1/FGFR2/STOX2/NODAL/EGLN1/E2F8/ST14/MEN1/FOSL1/…	109
BP	GO:0016573	histone acetylation	109/9420	151/17913	6.04e-07	5.3e-06	MCM3AP/PHF10/RPS6KA5/DPF3/KAT2B/KANSL3/NCOA1/SET/GTF3C4/WDR5/BRCA2/GATA3/EPC1/KAT14/PHF20/NCOA3/SNAI2/SPI1/ARRB1/APBB1/TAF10/MYOD1/KMT2A/KANSL1L/CHD5/NOC2L/SMARCB1/LIF/NOS1/EP400/JADE1/BRD7/CTCF/DPF1/TGFB1/RUVBL2/EPC2/TADA2A/PER1/MYOCD/TRIM16/FLCN/USP22/KAT7/PCGF2/MSL1/KAT2A/KANSL1/WBP2/MORF4L1/SIN3A/MBIP/IWS1/TADA3/BRPF1/SETD5/GATA2/IRF4/SUPT3H/BRPF3/SMAD4/NAA60/CREBBP/MAPK3/SRCAP/KAT8/ZMPSTE24/…	109
BP	GO:0032092	positive regulation of protein binding	72/9420	93/17913	6.32e-07	5.52e-06	PSEN1/DACT1/BMP4/ANXA2/ARF6/PLCL2/ADD2/RPL11/MAPRE3/STPG1/ABL1/NRP1/EPB41/BAMBI/BMP2/TRIB3/MAPRE1/STK4/MMP9/CTHRC1/DERL1/HSF1/EPHA4/BDNF/ARRB1/SPON1/SPPL3/PLCL1/HIP1R/RAPGEF2/RALB/AMFR/EPB41L5/APOE/VTN/TRAF4/CSF3/RFNG/TERT/MARK3/WNT5A/PLXND1/HFE/FLOT1/PKD1/TCF7L2/TIRAP/MEN1/TAF1/SYAP1/TRAF2/TIAM1/GSK3B/DTX3L/SPTA1/CDK5/HIPK2/HOXA3/CAV1/LRRK2/LRP1/MFNG/CAPRIN2/EP300/ADD1/MEF2C/APP/TMEM173/PPP2CA/T…	72
BP	GO:0043297	apical junction assembly	52/9420	63/17913	6.35e-07	5.52e-06	RUNX1/AFDN/MPP5/PRKCH/EPHA2/APC/STRN/ROCK2/PARD3/MPP7/SNAI1/PARD6B/MTDH/GRHL2/SNAI2/WNT11/GPBAR1/FZD5/CBFB/PARD6A/MARVELD3/ACTN4/MYO1C/TBCD/FBF1/OCLN/MARVELD2/TJP1/PDCD6IP/TNF/SRF/PARD6G/ROCK1/CLDN19/IKBKB/FRMPD2/DLG5/VCL/PATJ/CLDN5/MICALL2/PKN2/RAB13/F11R/DLG1/CLDN1/PRKCI/WDR1/CTNNA1/CRB3/PRKACA/GJA1	52
BP	GO:0043967	histone H4 acetylation	52/9420	63/17913	6.35e-07	5.52e-06	KANSL3/NCOA1/WDR5/BRCA2/EPC1/PHF20/SPI1/ARRB1/APBB1/MYOD1/KMT2A/KANSL1L/CHD5/SMARCB1/EP400/JADE1/RUVBL2/PER1/TRIM16/USP22/KAT7/MSL1/KAT2A/KANSL1/MORF4L1/IWS1/IRF4/NAA60/KAT8/ZMPSTE24/AUTS2/TRRAP/KAT6A/DMAP1/KAT6B/SIRT1/NAA40/KAT5/OGT/JADE3/HCFC1/MUC1/ING3/MCRS1/KANSL2/EP300/LEF1/BRD8/JADE2/MSL2/BEND3/ATG5	52
BP	GO:0055008	cardiac muscle tissue morphogenesis	52/9420	63/17913	6.35e-07	5.52e-06	TPM1/DLL4/BMP10/ENG/NOTCH1/RXRA/POU4F1/BMP2/MYLK2/CCM2L/ZFPM2/CHD7/FOXH1/MYBPC3/TGFB2/UBE4B/PROX1/TNNI1/TNNT2/FOXC2/ZFPM1/TGFB1/XIRP2/MED1/LRP2/NKX2-5/PTCD2/TTN/WNT5A/MYL3/FOXC1/DSP/SMAD7/SMAD4/FGFR2/ANKRD1/NRG1/BMPR1A/RYR2/EGLN1/TGFBR3/S1PR1/COL11A1/HEG1/TBX20/WNT2/PKP2/RBPJ/HAND1/SIRT6/TGFBR1/HEY2	52
BP	GO:0043270	positive regulation of ion transport	179/9420	266/17913	6.68e-07	5.79e-06	CNKSR3/PSEN1/HSPA2/CAPN3/HOMER1/F2R/DRD1/PINK1/CALM2/EPHB2/EHD3/UCN/STXBP1/ABL1/LRRC26/GRIN1/FGF14/SLC9A1/ATP8A2/PTAFR/CACNB2/NTSR1/PLCG1/JPH2/OPRK1/P2RX3/APLNR/LRRC55/F2/KCNE3/STIM1/KCNJ11/KCNC1/SCN3B/THY1/SCN4B/APOA1/HTR3A/DRD2/ADORA1/NPPA/RNF207/LRRC38/MIF/CHCHD10/NOS1/P2RX7/P2RX4/ORAI1/P2RX2/TRPC3/PLCG2/ATP2C2/CX3CL1/SCN1B/FXYD1/ACTN4/RAB3GAP1/APOE/CALM3/BAX/CCL5/SLC6A4/PLA2R1/TRPV3/P2RX5/P2R…	179
BP	GO:0044262	cellular carbohydrate metabolic process	173/9420	256/17913	6.7e-07	5.8e-06	MAS1/ESRRB/SORD/GALK2/ARPP19/PYGL/GANC/KAT2B/PPP1R3E/HK2/DYSF/NAGK/GBE1/PRKCE/LHCGR/UGP2/PPP1CB/KHK/POMC/INPP5E/WDR5/IRS2/FOXO1/RUBCNL/PTAFR/SESN2/PFKFB3/FOXA2/PYGB/NTSR1/PPP1R3D/PCK1/SOGA1/SRC/B4GALT5/IMPA1/EXT1/NCOA2/IMPAD1/IRS1/EXT2/PGM2L1/PRKAG3/TREH/IGFBP5/MTMR2/MYOG/SLC45A3/PFKFB2/MTOR/ACACB/PPP1CC/GPLD1/MLYCD/CBFA2T3/PHKB/HAS3/AKT2/GSK3A/GYS1/HAS1/GPD2/INPP5K/SYNJ1/PDK2/NFE2L1/NR1D1/KAT2A/…	173
BP	GO:0050796	regulation of insulin secretion	120/9420	169/17913	7.06e-07	6.09e-06	HIF1A/MAP4K4/PRKCE/VSNL1/IRS2/NR0B2/PDX1/FOXA2/UCN3/HNF4A/KCNB1/ENY2/SYBU/SLC30A8/ADCY8/IRS1/ARRB1/UCP2/SYT9/KCNJ11/C2CD2L/SIDT2/DRD2/PFKFB2/KLF7/NADK/PTPN11/SLC8B1/PSMD9/AACS/GPLD1/INHBB/GIPR/TRPM4/STXBP4/CCL5/NOS2/RPH3AL/DOC2B/DPP4/NLGN2/SREBF1/GIP/NR1D1/RAPGEF4/PRKCA/CARTPT/OXCT1/NEUROD1/MYRIP/JAGN1/ITPR1/GPR27/FAM3D/CACNA1D/CACNA2D2/SOX4/CAPN10/PER2/TNF/TFAP2B/GLP1R/PPARD/ITPR3/KCNG2/BAIAP3/A…	120
BP	GO:0007272	ensheathment of neurons	93/9420	126/17913	7.8e-07	6.7e-06	S100B/QKI/GALC/SLC8A3/MPP5/MYO5A/SERINC5/EIF2B4/NCMAP/TSC1/PARD3/CST7/ATRN/B4GALT5/BCAS1/TG/NDRG1/ACER3/SBF2/ZPR1/MTMR2/NFASC/CNTN2/PIKFYVE/MYOC/TNFRSF1B/MTOR/HES5/SKI/KIF14/RNF10/TLR2/FA2H/MAG/SIRT2/AKT2/PRX/TGFB1/ERCC2/KLK8/TMEM98/NF1/ERBB2/RARA/CNTNAP1/SLC25A12/NTRK3/ACSBG1/DICER1/NAB1/AKT1/CTNNB1/DAG1/ID4/GPC1/PPARD/MBP/ZNF24/B4GALT6/EPB41L3/POU3F1/ITGAX/PTEN/RARB/NRG1/ARHGEF10/PSAP/EGR2/GNPA…	93
BP	GO:0008366	axon ensheathment	93/9420	126/17913	7.8e-07	6.7e-06	S100B/QKI/GALC/SLC8A3/MPP5/MYO5A/SERINC5/EIF2B4/NCMAP/TSC1/PARD3/CST7/ATRN/B4GALT5/BCAS1/TG/NDRG1/ACER3/SBF2/ZPR1/MTMR2/NFASC/CNTN2/PIKFYVE/MYOC/TNFRSF1B/MTOR/HES5/SKI/KIF14/RNF10/TLR2/FA2H/MAG/SIRT2/AKT2/PRX/TGFB1/ERCC2/KLK8/TMEM98/NF1/ERBB2/RARA/CNTNAP1/SLC25A12/NTRK3/ACSBG1/DICER1/NAB1/AKT1/CTNNB1/DAG1/ID4/GPC1/PPARD/MBP/ZNF24/B4GALT6/EPB41L3/POU3F1/ITGAX/PTEN/RARB/NRG1/ARHGEF10/PSAP/EGR2/GNPA…	93
BP	GO:1905269	positive regulation of chromatin organization	77/9420	101/17913	7.88e-07	6.76e-06	RPS6KA5/SNW1/RTF1/PAX7/PINK1/KDM1A/CDK9/MPHOSPH8/GATA3/DNMT3B/SNAI2/ARRB1/CTR9/KMT2A/ATM/SMARCB1/MORC2/LIF/SART3/NOS1/BRD7/PAF1/TGFB1/DMRTC2/PAXBP1/PRKD2/RUVBL2/RIF1/TRIM28/SREBF1/KAT7/KAT2A/WBP2/CCNB1/NIPBL/SIN3A/PRKD1/CTNNB1/JARID2/NELFE/VEGFA/PHF1/SMAD4/MAPK3/RNF40/AUTS2/KPNA7/ING2/TET1/SIRT1/EED/TAL1/RPS6KA4/NAP1L2/OGT/MIER1/FMR1/MECP2/FOXP3/CHTOP/ZBTB7B/MUC1/LMNA/PAXIP1/KMT2E/UBE2N/LRRK2/ATF…	77
BP	GO:0006650	glycerophospholipid metabolic process	199/9420	300/17913	7.91e-07	6.76e-06	SYNJ2/SERAC1/AGPAT4/TTC7B/PIGH/DDHD1/LIPC/PLA2G4F/PLA2G4D/PLA2G4E/RAB5A/CHRM5/LPCAT4/ABHD4/AJUBA/CPNE6/SERINC5/PLA2G2E/PLA2G2A/GPAT2/STARD7/PLA2G5/INPP4A/PLA2G2F/PIGF/TMEM150A/LCLAT1/HADHA/EFR3B/LPIN1/MBOAT2/PIP5KL1/DPM2/INPP5E/AGPAT2/PIGV/HTR2A/DGKH/PLCB1/PIP4K2A/ABHD12/SERINC2/CDS2/CSNK2A1/CPNE1/LPIN3/SERINC3/PIGT/IMPA1/CPNE3/PTDSS1/IMPAD1/EFR3A/ACSL3/DGKZ/STARD10/INPPL1/PGAP2/PLCD4/APOA1/ATM/M…	199
BP	GO:0001657	ureteric bud development	75/9420	98/17913	8.4e-07	7.15e-06	PGF/BMP4/GREM1/FMN1/ROBO2/SMAD3/SMAD6/SIX2/WNT4/PAX8/SDC1/OSR1/GATA3/GZF1/BMP2/LAMA5/BMP7/CALB1/MYC/CAT/WT1/LGR4/WNT11/DCHS1/KIF26B/CTNNBIP1/FAT4/SMAD1/FOXC2/SALL1/TGFB1/LHX1/HNF1B/HOXB7/RARA/FOXJ1/SOX9/HOXD11/FOXD1/GDNF/CTNNB1/FOXC1/VEGFA/GREB1L/SMAD2/SMAD7/SMAD4/BCL2/SOX8/FGFR2/FGF8/LZTS2/PAX2/RARB/SFRP1/FGFR1/RET/CITED1/MAGED1/TACSTD2/PBX1/SHH/DLG1/SMO/GLI3/GDF11/NPNT/PKD2/SLIT2/FGF1/CRLF1/CER…	75
BP	GO:0060324	face development	40/9420	46/17913	8.4e-07	7.15e-06	TGFB3/ALDH1A2/MAP2K1/GRHL2/CRISPLD1/ASPH/CHD7/SCX/SKI/PTPN11/CRISPLD2/ANKRD11/MMP2/TGFB1/RAB3GAP1/RRAS/COL1A1/HOXB3/RARA/NIPBL/ALDH1A3/STRA6/PAX9/CSRNP1/WNT5A/RAF1/SRF/MAPK3/PLEKHA1/SGPL1/ARID5B/SOX3/MAPK1/CLDN5/DLX5/RARG/EP300/PDGFRA/MSX1/TIPARP	40
BP	GO:0007204	positive regulation of cytosolic calcium ion concentration	172/9420	255/17913	8.7e-07	7.39e-06	SLC8A3/MYO5A/CAPN3/JPH4/ERO1A/F2RL1/F2R/DRD1/SLC8A1/PRKCE/CALM2/ABL1/GRIN1/HTR2A/CACNB2/PRNP/OPRL1/NTSR1/LCK/TGM2/PLCG1/JPH2/JPH1/CHD7/LYN/ADCY8/MS4A1/P2RX3/APLNR/F2/CCKBR/ADM/THY1/DRD2/ATP2B4/KISS1/AVPR1B/CD55/GNB1/ABL2/PTPRC/TRPV4/SPPL3/SLC8B1/NOS1/P2RX7/P2RX4/P2RX2/TRPC3/EDNRA/PLCG2/JPH3/CX3CL1/NOL3/RYR1/TGFB1/GIPR/CALM3/GRIN2D/BAX/HRC/TRPM4/CCL1/TRPV1/P2RX5/DLG4/CCR7/HAP1/C1QTNF1/GRIN2C/GNA13…	172
BP	GO:0061326	renal tubule development	73/9420	95/17913	8.9e-07	7.54e-06	DLL1/PGF/BMP4/GREM1/FMN1/POU3F3/SIX2/WNT4/PAX8/OSR1/COL4A1/JAG1/GATA3/GZF1/BMP2/LAMA5/CALB1/MTSS1/MYC/WT1/LGR4/WNT11/DCHS1/YAP1/KIF26B/CTNNBIP1/HES5/LIF/FAT4/SALL1/IRX3/TGFB1/LHX1/HNF1B/HOXB7/SOX9/HOXD11/FOXD1/GDNF/IRX1/IRX2/CTNNB1/TFAP2B/VEGFA/GREB1L/SMAD4/BCL2/SOX8/PKD1/HEYL/FGF8/LZTS2/PAX2/CITED1/MAGED1/TACSTD2/PBX1/SHH/DLG1/SMO/GLI3/LGR5/WNT7B/NPNT/PKD2/PROM1/MEF2C/FGF1/KLHL3/WWTR1/PTCH1/TCF2…	73
BP	GO:0034968	histone lysine methylation	82/9420	109/17913	9.23e-07	7.79e-06	SNW1/ARID4A/RTF1/TET3/KDM1A/KDM3A/WDR5/EHMT1/GATA3/CTCFL/DNMT3B/ZNF335/CTR9/KMT2A/KDM4D/RBBP5/SMYD3/CHD5/PRDM16/PRDM2/SMARCB1/SETD1B/KMT5A/SETD7/KMT2B/DMRTC2/KMT5C/RIF1/ZNF274/SUZ12/SUPT6H/MLLT6/EZH1/SETD3/IWS1/CTNNB1/SETD5/WDR82/SETD2/JARID2/EHMT2/NELFE/PHF1/SMAD4/SETD1A/RLF/AUTS2/KPNA7/ASH2L/SIRT1/ARID4B/EED/MEN1/KMT5B/OGT/KDM6A/MECP2/SUV39H1/GFI1/PRMT6/PYGO2/ASH1L/LMNA/PAXIP1/KMT2C/EZH2/KMT2E/…	82
BP	GO:1903509	liposaccharide metabolic process	82/9420	109/17913	9.23e-07	7.79e-06	GALC/PIGH/HEXA/CLN6/PIGF/ST3GAL5/FUCA1/ST6GALNAC6/ST6GALNAC4/DPM2/GBGT1/PIGV/CREM/ST8SIA6/PIGT/A3GALT2/B4GALT5/NEU3/PGAP2/SMPD1/B3GALT2/CPTP/GLTP/ALDH5A1/GPLD1/ST3GAL2/FA2H/SMPD3/BAX/ST3GAL6/PIGS/PGAP3/PRKAA1/ST8SIA2/GLB1/SUMF1/PRKCD/NEU1/NEU2/B3GALT4/B4GALT6/MPPE1/ST8SIA5/PIGN/PIGQ/CLN3/GAL3ST4/PNLIPRP2/PSAP/ST3GAL4/GAL3ST3/STS/CERK/GAL3ST2/NEU4/SMPD4/PIGK/GLA/GBA/PIGM/B4GALT3/ESYT2/PIGX/PIGZ/AO…	82
BP	GO:0120193	tight junction organization	49/9420	59/17913	9.33e-07	7.85e-06	RUNX1/AFDN/TGFB3/MPP5/PRKCH/EPHA2/APC/STRN/ROCK2/PARD3/MPP7/SNAI1/PARD6B/MTDH/GRHL2/SNAI2/WNT11/GPBAR1/FZD5/CBFB/PARD6A/MARVELD3/LSR/ACTN4/MYO1C/TBCD/OCLN/MARVELD2/TJP1/PDCD6IP/TNF/SRF/PARD6G/ROCK1/CLDN19/IKBKB/FRMPD2/PATJ/CLDN5/MICALL2/RAB13/F11R/DLG1/CLDN1/PRKCI/CRB3/PRKACA/TGFBR1/GJA1	49
BP	GO:0045444	fat cell differentiation	152/9420	222/17913	9.48e-07	7.96e-06	ZFP36L1/SAV1/PIAS1/SMAD3/SMAD6/ERO1A/DYSF/ZFP36L2/ASXL2/TRIB2/MEDAG/FOXO1/HTR2A/PLCB1/JAG1/GATA3/CCDC3/BMP2/TRIB3/ASXL1/E2F1/ADIG/STK4/TMEM64/RUNX1T1/GDF6/ZFPM2/SNAI2/TPH1/ZBTB16/HNRNPU/MTOR/CREB1/PRDM16/SDF4/RNASEL/LAMB3/MMP11/TRPV4/TMEM120B/AACS/NOCT/UCP1/NUDT7/ZFPM1/INHBB/BBS2/CLIP3/SIRT2/ZFP36/AKT2/TGFB1/TRPM4/DKKL1/ATF5/IL11/NR4A2/SLC2A4/ALOXE3/SREBF1/SOCS7/MED1/NR1D1/METRNL/ITGA6/SH3PXD2B/M…	152
BP	GO:0090276	regulation of peptide hormone secretion	138/9420	199/17913	9.72e-07	8.15e-06	HIF1A/MAP4K4/PRKCE/PAX8/UCN/VSNL1/IRS2/NR0B2/PDX1/FOXA2/UCN3/HNF4A/KCNB1/ENY2/SYBU/SLC30A8/CHD7/ADCY8/IRS1/ARRB1/UCP2/SYT9/KCNJ11/C2CD2L/SIDT2/DRD2/KISS1/PFKFB2/KLF7/NADK/PTPN11/SLC8B1/PSMD9/AACS/FGA/FGG/GPLD1/INHBB/FFAR3/GIPR/TRPM4/STXBP4/CCL5/RASL10B/NOS2/RPH3AL/DOC2B/DPP4/NLGN2/SREBF1/GIP/NR1D1/RAPGEF4/ITSN1/PRKCA/CARTPT/OXCT1/NEUROD1/EGFR/MYRIP/JAGN1/ITPR1/GPR27/FAM3D/CACNA1D/CACNA2D2/PASK/SO…	138
BP	GO:0002065	columnar/cuboidal epithelial cell differentiation	80/9420	106/17913	9.98e-07	8.34e-06	DLL1/HIF1A/BMP4/SAV1/EMX1/WNT4/SOX11/ABL1/RXRA/PDX1/CDX2/JAG1/INSM1/NKX2-2/BMP2/GATA5/CBFA2T2/HNF4A/ESRP1/MYO7A/WNT11/USH1C/SIDT2/HES5/PROX1/TMEM231/GSK3A/PAFAH1B1/DLX3/RARA/SLC9A3R1/NEUROD1/FOXA1/STRC/JAG2/WNT5A/BMP6/SOX4/CDKN1A/SPDEF/CDH2/GATA6/PDPK1/MYCL/SERPINE1/FAM20C/BCCIP/FGFR2/FGF8/PDZD7/RARB/GPAT4/FGFR1/NODAL/MEN1/YIPF6/SCRIB/MCOLN3/WDR77/GSK3B/SMO/AGR2/C1GALT1/CDK6/RARG/ASCL1/TRIOBP/SEC…	80
BP	GO:0045995	regulation of embryonic development	94/9420	128/17913	1e-06	8.36e-06	DLL1/BMP4/WNT4/IL1RN/GRHL3/OSR1/CRB2/COL5A1/EHMT1/CDX2/PLCB1/GATA3/FOXA2/LAMA5/BMP7/TGIF2/HNF4A/STK4/B4GALT5/SNAI1/SULF1/SOX17/TRIP12/SCX/PHLDB1/APOA1/IL10/RNF207/FZD7/RBM19/NOCT/CLASP1/NKD1/FUZ/MKS1/TBX2/LHX1/HNF1B/PAFAH1B1/HES7/MAPK7/FZD2/NFE2L2/GDNF/NIPBL/MESP1/COL5A2/CLASP2/CTNNB1/WNT5A/DAG1/GATA2/TRAF3IP1/BAG6/PTK7/MBP/LAMA3/LAMA1/E4F1/SUFU/SFRP1/FGFR1/BMPR1A/NODAL/CCSAP/TENM4/PHLDB2/PHLDA2/…	94
BP	GO:2000177	regulation of neural precursor cell proliferation	67/9420	86/17913	1.03e-06	8.54e-06	HIF1A/DLL4/SPINT1/OTP/EMX1/SIX3/KDM1A/LHX2/RAPGEF1/FOXO1/INSM1/ZNF335/LYN/RASSF10/DRD2/BTG2/DISP3/PROX1/ASPM/GPR37L1/NF2/LHX5/KDM2B/GLI2/CX3CL1/ADGRG1/SPINT2/SIRT2/TGFB1/LHX1/NF1/SLC6A4/KCTD11/LRP2/ELL3/LIMS2/TRIM71/CTNNB1/WNT5A/GATA2/VEGFA/CDH2/ADCYAP1/FZD9/VAX1/PITX3/DISC1/CDON/DMRTA2/CEND1/FLNA/NES/SHH/SMARCD3/SMO/PTPRZ1/GLI3/LRRK2/GLI1/ASCL1/SOX10/EGF/CTNNA1/WNT3A/GJC2/FZD3/FOXO3	67
BP	GO:0035272	exocrine system development	42/9420	49/17913	1.03e-06	8.56e-06	TGFB3/EDAR/PDX1/NRP1/PTF1A/LAMA5/BMP7/TGM2/SNAI2/TGFB2/TFCP2L1/ESRP2/TGFB1/SOX9/FGF10/BTBD7/EGFR/DAG1/PLXND1/PLXNA1/FOXC1/TNF/LAMA1/TWSG1/RAB26/PDGFA/FGFR2/FGF8/POLB/FGFR1/IGF2/EDA/WLS/IGSF3/SHH/SEMA3A/CLCN2/NTN4/SOX10/INSR/NFIB/NKX3-1	42
BP	GO:0032526	response to retinoic acid	78/9420	103/17913	1.07e-06	8.91e-06	IGF2R/SNW1/ALDH1A2/LTK/HTRA2/NCOA1/OSR1/PTGES/SETX/RXRA/EPHA3/PTK6/PCK1/ASXL1/GDAP1/LYN/WNT11/IGFBP2/ATM/YAP1/MYOG/CREB1/ABL2/FZD7/FZD10/TEAD2/SLC6A4/SERPINF1/OVCA2/TRIM16/SREBF1/COL1A1/RARA/WNT3/SOX9/DUSP1/NTRK3/WNT5A/TWF2/BMP6/PTK7/ADNP2/YES1/FGFR2/PAX2/TIE1/RET/FZD4/SLC10A3/CLK2/STRA8/LEP/HOXA2/AQP1/WNT2/RARG/WNT10B/ASCL1/PHB2/WNT5B/WNT7B/IGFBP7/CD38/WNT8A/CDKN2D/TMEM161A/WNT9A/WNT3A/ACER2/ROR…	78
BP	GO:0006367	transcription initiation from RNA polymerase II promoter	125/9420	178/17913	1.09e-06	9.03e-06	GTF2A1/SNW1/ESRRB/ESR2/KAT2B/NR2E3/E2F2/NRBP1/NR5A1/NR6A1/CDK9/NOTCH1/RXRA/NR0B2/MED4/GTF2F2/TAF3/TAF4/HNF4A/TAF2/TAF10/TEAD1/MAML2/PGR/YAP1/NPPA/CREB1/CTNNBIP1/HNF1A/TBX5/MAML3/NR3C2/POLR2C/CBFB/ERCC2/BAX/TEAD2/MED25/NR1H2/TRIM28/NR4A2/PPM1D/HNF1B/POLR2A/MED1/THRA/NR1D1/RARA/SOX9/NKX2-5/CCNB1/ERCC3/POLR2D/NR2C2/E2F3/NOTCH4/RUNX2/SRF/MED20/CDKN1A/TEAD3/PPARD/TAF11/RXRB/TAF4B/TCF4/THRAP3/CREBBP/MA…	125
BP	GO:0007548	sex differentiation	180/9420	269/17913	1.1e-06	9.12e-06	NRIP1/MAS1/ARID4A/CYP19A1/TYRO3/ROBO2/MMP14/REC8/LHFPL2/MERTK/MSH2/LHCGR/WNT4/EIF2B4/NCOA1/SDC1/OSR1/NR5A1/HSPA5/DACH1/FGF9/BRCA2/FNDC3A/GATA3/TAF4/TFAP2C/TBC1D20/BCL2L1/SRC/HNF4A/ZFPM2/RDH10/CHD7/LRRC6/SCX/INHA/WT1/FSHB/KIF18A/LGR4/ARRB1/PTPRN/RRM1/CBL/ATM/PGR/REN/TGFB2/ASPM/PATZ1/CRKL/PTPN11/TBX3/FANCA/SALL1/IRX5/INHBB/ADGRG1/KMT2B/AXL/DMRTC2/BAX/ACVR2A/CCDC182/LHX1/ZNF830/ARRB2/UBB/PHB/LRP2/RA…	180
BP	GO:0051260	protein homooligomerization	225/9420	345/17913	1.11e-06	9.12e-06	SOD2/ZBTB1/GCH1/PRTG/ALDH1A2/ATL1/EHD4/SPTBN5/RAD51/BMF/RYR3/CHMP4A/PKM/APC/HTRA2/CDA/SPAST/KCNG3/EHD3/TRMT61B/EMILIN1/KCNF1/TOR2A/GOLGA2/NACC2/RXRA/CLYBL/KCTD12/NUP58/LNX2/KCNRG/OLFM4/PRNP/OSBPL2/HM13/CHMP4B/SRC/TGM2/KCNS1/KCNB1/KCNG1/KCNS2/KCNV1/KCNB2/DERL1/ADCY8/ARC/GSDMD/SHARPIN/HSF1/MFF/P2RX3/SLC1A2/APIP/CAT/KCNA4/TAF10/KCNC1/CD3D/IKBKE/KCTD3/DISP1/PEX14/DFFB/SKI/MIF/ACACB/KCTD10/P2RX4/P2RX2…	225
BP	GO:0032412	regulation of ion transmembrane transporter activity	159/9420	234/17913	1.12e-06	9.2e-06	OPRM1/CNKSR3/HSPA2/MYO5A/NEDD4/REM2/JPH4/HOMER1/PINK1/DYSF/THADA/PRKCE/CALM2/EPHB2/EHD3/OSR1/LRRC26/GRIN1/FGF14/SLC9A1/KCNRG/PTAFR/CACNB2/PRNP/OPRL1/NTSR1/HPCA/JPH2/KCNS1/MMP9/KCNG1/GEM/KCNS2/JPH1/CAB39/LRRC55/KCNE3/STIM1/KCNJ11/KCNC1/SCN3B/SCN2B/SCN4B/HTR3A/DRD2/GRIA4/CNIH3/NPPA/RNF207/LRRC38/CHCHD10/YWHAH/NOS1/GRIA2/PLCG2/JPH3/NETO2/RRAD/WWP2/SCN1B/FXYD1/ACTN4/CALM3/HRC/SHANK1/CACNG7/CACNG8/MIN…	159
BP	GO:0007368	determination of left/right symmetry	85/9420	114/17913	1.13e-06	9.21e-06	DLL1/PSEN1/HIF1A/SMAD3/IFT172/ENG/NOTCH1/ARMC4/OVOL2/SOX18/KIF3B/ARL13B/IFT52/SOX17/LRRC6/FOXH1/C2CD3/FOLR1/IHH/DYNC2H1/DISP1/RNF207/AP1B1/FOXN4/TBX3/TMED2/DNAAF1/FOXF1/GAS8/RPGRIP1L/NDRG4/PSKH1/MEGF8/ACVR2A/MKS1/TBX2/ACVR1/NEK8/CCDC103/CCDC40/FOXJ1/DNAI2/NKX2-5/FGF10/DNAH5/MESP1/PCSK6/TGFBR2/ACVR2B/WNT5A/SRF/DAAM2/RTTN/MIB1/SMAD2/IFT140/IFT57/SUFU/FGF8/DPCD/LBX1/NODAL/STIL/OFD1/ZIC3/VANGL2/SHH/G…	85
BP	GO:0046660	female sex differentiation	85/9420	114/17913	1.13e-06	9.21e-06	NRIP1/CYP19A1/TYRO3/ROBO2/MMP14/LHFPL2/MERTK/WNT4/EIF2B4/NR5A1/HSPA5/DACH1/BRCA2/TAF4/BCL2L1/SRC/ZFPM2/CHD7/INHA/WT1/ARRB1/PTPRN/ATM/PGR/TBX3/FANCA/INHBB/KMT2B/AXL/BAX/CCDC182/LHX1/ZNF830/ARRB2/UBB/PHB/LRP2/STAT5B/SLIT3/FGF10/SRD5A1/UBE3A/STRA6/WNT5A/HYAL3/FOXC1/VEGFA/BAK1/ADCYAP1/SMAD4/BCL2/VGF/PLEKHA1/SFRP1/CASP3/SGPL1/SIRT1/ARID5B/FZD4/PCYT1B/LHX8/NOS3/CASP2/LEP/INHBA/ADCYAP1R1/AMHR2/ACVR1B/MM…	85
BP	GO:0043954	cellular component maintenance	44/9420	52/17913	1.21e-06	9.84e-06	ARF6/HOMER1/F2RL1/F2R/DCTN1/TPRN/PRNP/ZMYND8/ADGRB3/PLEKHA7/MTMR2/MTHFR/CHCHD10/KIFC3/PARD6A/CD177/APOE/TANC1/NLGN2/MYOCD/ITGA3/C1QL1/IGF1R/ZNF804A/ERC2/BSN/SYNGAP1/CTBP2/DLG2/INS/DLG3/OPHN1/DLG1/PCLO/RASSF8/GRIN2B/PICK1/CSF1R/PRTN3/INSR/CAMSAP3/ABHD17B/WHRN/FYN	44
BP	GO:0042552	myelination	90/9420	122/17913	1.22e-06	9.92e-06	S100B/QKI/GALC/SLC8A3/MPP5/MYO5A/SERINC5/EIF2B4/NCMAP/TSC1/PARD3/CST7/ATRN/B4GALT5/BCAS1/TG/NDRG1/ACER3/SBF2/ZPR1/MTMR2/NFASC/CNTN2/PIKFYVE/MYOC/TNFRSF1B/MTOR/HES5/SKI/KIF14/RNF10/TLR2/FA2H/MAG/SIRT2/AKT2/TGFB1/ERCC2/KLK8/TMEM98/NF1/ERBB2/RARA/CNTNAP1/SLC25A12/NTRK3/ACSBG1/DICER1/NAB1/AKT1/CTNNB1/DAG1/ID4/GPC1/ZNF24/B4GALT6/EPB41L3/POU3F1/ITGAX/PTEN/RARB/NRG1/ARHGEF10/PSAP/EGR2/GNPAT/CTSC/TENM4/M…	90
BP	GO:0010675	regulation of cellular carbohydrate metabolic process	100/9420	138/17913	1.3e-06	1.06e-05	MAS1/ESRRB/ARPP19/KAT2B/PPP1R3E/PRKCE/LHCGR/PPP1CB/POMC/WDR5/IRS2/FOXO1/RUBCNL/PTAFR/SESN2/FOXA2/NTSR1/PPP1R3D/SOGA1/SRC/NCOA2/IRS1/IGFBP5/MYOG/SLC45A3/PFKFB2/MTOR/ACACB/GPLD1/MLYCD/CBFA2T3/AKT2/GSK3A/INPP5K/PDK2/NFE2L1/NR1D1/KAT2A/STAT3/SLC25A12/FOXK2/PDK1/C1QTNF1/C1QTNF3/AKT1/MST1/PTH1R/HRH1/PASK/PPP1R3G/HDAC4/PGP/PHKG2/ZMPSTE24/FOXK1/GPER1/SORBS1/PPP1R3B/DDIT4/SIRT1/DDB1/ACTN3/PPP1CA/PHLDA2/IN…	100
BP	GO:0006664	glycolipid metabolic process	81/9420	108/17913	1.33e-06	1.08e-05	GALC/PIGH/HEXA/CLN6/PIGF/ST3GAL5/FUCA1/ST6GALNAC6/ST6GALNAC4/DPM2/GBGT1/PIGV/CREM/ST8SIA6/PIGT/A3GALT2/B4GALT5/NEU3/PGAP2/SMPD1/B3GALT2/CPTP/GLTP/ALDH5A1/GPLD1/ST3GAL2/FA2H/SMPD3/BAX/ST3GAL6/PIGS/PGAP3/PRKAA1/ST8SIA2/GLB1/SUMF1/PRKCD/NEU1/NEU2/B3GALT4/B4GALT6/MPPE1/ST8SIA5/PIGN/PIGQ/CLN3/GAL3ST4/PNLIPRP2/PSAP/ST3GAL4/GAL3ST3/STS/CERK/GAL3ST2/NEU4/SMPD4/PIGK/GLA/GBA/PIGM/B4GALT3/ESYT2/PIGX/PIGZ/IT…	81
BP	GO:0120192	tight junction assembly	46/9420	55/17913	1.36e-06	1.1e-05	RUNX1/AFDN/MPP5/PRKCH/EPHA2/APC/STRN/ROCK2/PARD3/MPP7/SNAI1/PARD6B/MTDH/GRHL2/SNAI2/WNT11/GPBAR1/FZD5/CBFB/PARD6A/MARVELD3/LSR/ACTN4/MYO1C/TBCD/OCLN/MARVELD2/TJP1/PDCD6IP/TNF/SRF/PARD6G/ROCK1/IKBKB/FRMPD2/PATJ/CLDN5/MICALL2/RAB13/F11R/DLG1/CLDN1/PRKCI/CRB3/PRKACA/GJA1	46
BP	GO:0006888	ER to Golgi vesicle-mediated transport	121/9420	172/17913	1.39e-06	1.13e-05	SPTB/CNIH1/ANKRD28/SPTBN5/CAPZB/LMAN2L/DCTN1/TGFA/SPAST/SPTBN1/NRBP1/PREB/PPP6C/GOLGA2/SPTAN1/SEC16A/COG6/COG3/PEF1/ARFGAP1/VAPB/TBC1D20/RNF139/TRAPPC9/MAPK15/CUL3/ARFGAP2/F2/FOLR1/SORL1/HYOU1/CD55/MIA3/CNIH4/CNIH3/F5/SEC16B/KLHL12/TMED2/COG4/TRAPPC2L/DYNC1LI2/SPTBN4/TRAPPC6A/NAPA/KDELR1/PPP6R1/DYNLL2/TRAPPC1/RANGRF/GOSR2/NSF/CSNK1D/COG1/ERGIC1/TFG/WHAMM/TMED3/SEC23A/PROC/DYNC1H1/GORASP1/SEC22C/T…	121
BP	GO:0071383	cellular response to steroid hormone stimulus	164/9420	243/17913	1.47e-06	1.18e-05	NRIP1/PRMT2/RUNX1/ESRRB/ZFP36L1/ESR2/BMP4/NEDD4/PADI2/NR2E3/PIAS1/ZFP36L2/KDM3A/LBH/NCOA1/NR5A1/NR6A1/PAQR7/ASS1/RXRA/ARID1A/NR0B2/FLT3/FOXO1/PMEPA1/BMP7/DNMT3B/NCOA6/SRC/HNF4A/NCOA3/UBR5/FBXO32/FOXH1/CRY2/TRIM68/MYOD1/PGR/YAP1/PARP1/SMYD3/HNRNPU/ERRFI1/CASP9/YWHAH/DDX54/NCOR2/PGRMC2/MGARP/POU4F2/NR3C2/CNOT1/CBFB/CCNE1/URI1/ZFP36/EGLN2/TGFB1/ATP1A3/PPP5C/NR1H2/NR4A2/SERPINF1/ARRB2/PER1/NCOR1/PHB/…	164
BP	GO:0051057	positive regulation of small GTPase mediated signal transduction	48/9420	58/17913	1.48e-06	1.19e-05	SOS2/F2RL1/F2R/ROBO1/MAP4K4/SOS1/RAPGEF1/NOTCH1/IRS2/SRC/ABRA/GPR55/LYN/ARRB1/APOA1/ITPKB/ALS2/CRKL/ADGRG1/RASGRP4/GRB2/FGF10/AKAP13/RASGRF1/COL3A1/STK19/MAPRE2/AUTS2/EPO/RAC1/NRG1/SYNPO2L/RASGEF1A/CDON/HRAS/RTN4R/CSF1/NGF/NOTCH2/SHC1/NTRK1/DGKI/ADCYAP1R1/RELN/IGF1/VAV1/EPOR/LPAR1	48
BP	GO:0035088	establishment or maintenance of apical/basal cell polarity	31/9420	34/17913	1.55e-06	1.24e-05	MYO9A/CDC42/CLIC4/CRB2/LHX2/CDX2/TCF15/WNT11/FOXF1/SYNE4/FOXJ1/SLC9A3R1/ERBIN/PDCD6IP/WNT5A/PTK7/LAMA1/MTCL1/FSCN1/ANK1/FAT1/DLG5/MARK2/OPHN1/MSN/SCRIB/VANGL2/PRKCI/SH3BP1/WDR1/CAMSAP3	31
BP	GO:0061245	establishment or maintenance of bipolar cell polarity	31/9420	34/17913	1.55e-06	1.24e-05	MYO9A/CDC42/CLIC4/CRB2/LHX2/CDX2/TCF15/WNT11/FOXF1/SYNE4/FOXJ1/SLC9A3R1/ERBIN/PDCD6IP/WNT5A/PTK7/LAMA1/MTCL1/FSCN1/ANK1/FAT1/DLG5/MARK2/OPHN1/MSN/SCRIB/VANGL2/PRKCI/SH3BP1/WDR1/CAMSAP3	31
BP	GO:0009799	specification of symmetry	91/9420	124/17913	1.56e-06	1.25e-05	DLL1/PSEN1/HIF1A/BMP4/ALDH1A2/GREM1/SMAD3/IFT172/ENG/NOTCH1/ARMC4/OVOL2/SOX18/KIF3B/ARL13B/IFT52/SOX17/LRRC6/FOXH1/C2CD3/FOLR1/IHH/DYNC2H1/DISP1/RNF207/AP1B1/FOXN4/TBX3/TMED2/DNAAF1/FOXF1/GAS8/RPGRIP1L/NDRG4/PSKH1/MEGF8/ACVR2A/MKS1/TBX2/ACVR1/NEK8/CCDC103/CCDC40/FOXJ1/DNAI2/NKX2-5/FGF10/DNAH5/MESP1/PCSK6/TGFBR2/ACVR2B/CTNNB1/WNT5A/SRF/DAAM2/RTTN/MIB1/SMAD2/IFT140/IFT57/SUFU/FGF8/DPCD/LBX1/NODAL/S…	91
BP	GO:0048645	animal organ formation	50/9420	61/17913	1.58e-06	1.26e-05	BMP4/ROBO2/MAP2K1/ROBO1/PAX8/GATA5/BMP7/RDH10/SULF1/SOX17/FOXH1/WT1/FOLR1/TBX5/GLI2/NTF4/TBR1/LRP2/AXIN2/FGF10/GDNF/MESP1/TGFBR2/CTNNB1/WNT5A/PIM1/LEMD2/GATA6/MAPK3/FGFR2/FGF8/PAX2/FGFR1/BMPR1A/AR/MAPK1/SHH/SMARCD3/GLI3/HOXA3/WNT2/HOXC11/FRS2/RBPJ/NKX3-2/MEF2C/FGF1/WNT3A/HAND2/CITED2	50
BP	GO:0051893	regulation of focal adhesion assembly	50/9420	61/17913	1.58e-06	1.26e-05	THBS1/GREM1/FMN1/RCC2/MMP14/SMAD3/MAP4K4/WNT4/LIMS1/ROCK2/ABL1/TSC1/SLC9A1/NRP1/COL16A1/EPHA3/SRC/PTK2/PTPRJ/THY1/MYOC/CORO1C/CLASP1/EPB41L5/BCAS3/DUSP3/IQGAP1/PEAK1/CLASP2/FAM107A/DUSP22/VEGFA/ROCK1/RAC1/SLK/LDB1/PTEN/SFRP1/DLC1/PHLDB2/GPM6B/ARHGAP6/PPM1F/APOD/ACVRL1/LRP1/LIMCH1/DAPK3/CAMSAP3/DMTN	50
BP	GO:0090109	regulation of cell-substrate junction assembly	50/9420	61/17913	1.58e-06	1.26e-05	THBS1/GREM1/FMN1/RCC2/MMP14/SMAD3/MAP4K4/WNT4/LIMS1/ROCK2/ABL1/TSC1/SLC9A1/NRP1/COL16A1/EPHA3/SRC/PTK2/PTPRJ/THY1/MYOC/CORO1C/CLASP1/EPB41L5/BCAS3/DUSP3/IQGAP1/PEAK1/CLASP2/FAM107A/DUSP22/VEGFA/ROCK1/RAC1/SLK/LDB1/PTEN/SFRP1/DLC1/PHLDB2/GPM6B/ARHGAP6/PPM1F/APOD/ACVRL1/LRP1/LIMCH1/DAPK3/CAMSAP3/DMTN	50
BP	GO:0043523	regulation of neuron apoptotic process	144/9420	210/17913	1.59e-06	1.26e-05	SOD2/ALKBH1/TGFB3/PSEN1/HIF1A/FOXB1/TYRO3/NFATC4/F2R/PINK1/MSH2/STXBP1/SET/BARHL1/NSMF/GRIN1/POU4F1/GATA3/NRP1/PRNP/DNAJC5/BCL2L1/VSTM2L/MYBL2/KCNB1/ADNP/ANGPT1/CNTF/RAPSN/AMBRA1/ARRB1/HYOU1/BACE1/ZPR1/ATM/BTG2/LANCL1/TGFB2/PARP1/DRAXIN/CASP9/KIF14/KDM2B/FBXW7/TOX3/MT3/CX3CL1/EN1/MAG/TYROBP/EGLN2/AXL/GRIK5/C5AR1/BAX/AKT1S1/PRKCG/UBE2M/NR4A2/CDK5R1/NF1/ARRB2/MAP2K4/GRN/DLX1/ITSN1/CPEB4/NAIP/ITGA1/…	144
BP	GO:0050779	RNA destabilization	28/9420	30/17913	1.59e-06	1.26e-05	ZFP36L1/METTL3/ZFP36L2/HNRNPR/ROCK2/YTHDF2/PUM1/YTHDF3/TNFRSF1B/RC3H1/ZFP36/METTL16/TRIM71/RBM24/DXO/GIGYF2/ROCK1/ZC3H12A/CPEB3/MOV10/METTL14/CNOT6L/HNRNPD/DHX36/MEX3D/KHSRP/UPF1/ZC3H12D	28
BP	GO:0009101	glycoprotein biosynthetic process	199/9420	302/17913	1.59e-06	1.26e-05	POMT2/PSEN1/GALNT16/GCNT3/GALNT15/MGAT2/CHST14/GLCE/GCNT4/TET3/ST6GAL2/GALNT14/MAN1C1/ST6GALNAC6/ST6GALNAC4/DPM2/GOLGA2/EXTL1/DOLK/DOLPP1/POMT1/GBGT1/ABO/DHDDS/FUT7/TMTC4/B3GLCT/COG3/PLCB1/ST8SIA6/GCNT7/POFUT1/NECAB3/ACOT8/SLC35C2/B4GALT5/EXT1/B3GNT7/ARFGEF1/ST3GAL1/AGO2/B3GAT2/LARGE2/EXT2/CHPF/GALNT18/DPAGT1/ALG9/FUT4/B3GALT6/EDEM3/BMPR2/TRAK2/DERL3/GALNT9/IL15/ST3GAL2/FOXL1/MVD/MT3/CHST8/MGAT5/…	199
BP	GO:0048644	muscle organ morphogenesis	64/9420	82/17913	1.59e-06	1.26e-05	TPM1/DLL4/PAX7/BMP10/ENG/NOTCH1/RXRA/POU4F1/BMP2/TCF15/MYLK2/CCM2L/ZFPM2/CHD7/FOXH1/CNTF/MYBPC3/TGFB2/UBE4B/PROX1/TNNI1/TNNT2/LIF/FOXC2/ZFPM1/TGFB1/XIRP2/MED1/LRP2/FZD2/NKX2-5/PTCD2/TTN/COL3A1/WNT5A/MYL3/FOXC1/DSP/SMAD7/SMAD4/FGFR2/ANKRD1/NRG1/BMPR1A/ARID5B/RYR2/EGLN1/TGFBR3/S1PR1/COL11A1/MYLK/VANGL2/HEG1/TBX20/WNT2/FZD1/PKP2/RBPJ/SHOX2/HAND1/SIRT6/TGFBR1/HEY2/ADARB1	64
BP	GO:0030183	B cell differentiation	84/9420	113/17913	1.61e-06	1.26e-05	DLL1/ZFP36L1/ZBTB1/ONECUT1/PLCL2/MMP14/ZFP36L2/MSH2/ADAM17/LRRC8A/ABL1/FLT3/ITGB1/KLF6/CDH17/PRKDC/MS4A1/DOCK10/PTPRJ/INHA/NHEJ1/ATM/IL10/CR2/PTPRC/PLCG2/CYLD/ADGRG3/POU2F2/CD79A/BCL3/BAX/IL11/IKZF3/STAT5B/HDAC5/SP3/PIK3R1/ITGA4/CMTM7/TLR9/HDAC4/BAK1/INPP5D/MALT1/BCL2/CD19/FZD9/CARD11/NKX2-3/HHEX/SFRP1/IRF2BP2/CLCF1/TCIRG1/ITM2A/ATP11C/CD40LG/DOCK11/BTK/HMGB3/NOTCH2/GON4L/NTRK1/FCRL3/INHBA/POLM/D…	84
BP	GO:0046717	acid secretion	84/9420	113/17913	1.61e-06	1.26e-05	AQP9/PLA2G4F/CHRM5/HRH2/PLA2G2E/PLA2G2A/PLA2G2F/SLC9A4/UCN/STXBP1/ABCC4/TRPC4/OPRL1/NTSR1/SLC26A7/RIMS1/SLC1A2/STARD10/CCKBR/DRD2/PPFIA4/ADORA1/MIF/PLA2G3/P2RX7/P2RX4/HIP1R/RAB3GAP1/SLC1A5/PPFIA3/SLC17A7/TSPOAP1/NF1/NOS2/PROCA1/PLA2R1/TRPV1/VAMP2/ABCC3/SLC9A3R1/MAP2K6/BDKRB2/CCK/OXTR/GRM7/GRM2/SLC26A6/SLC6A1/EDN1/AGXT/TNFRSF11A/ABAT/STX1A/ABCC2/DRD4/PPFIA1/KCNQ1/SLC1A7/ADORA2A/DRD3/SV2A/CASR/SLC5…	84
BP	GO:1904375	regulation of protein localization to cell periphery	84/9420	113/17913	1.61e-06	1.26e-05	EZR/NUMB/VTI1B/AKAP5/PRKCH/ADAM10/ARF6/EPHA2/MMP14/PKDCC/PRKCE/RHOQ/SPTBN1/EPHB2/LDLRAP1/SAPCD2/GPC6/ITGB1/EPB41/EPHA3/BCL2L1/STX3/ACSL3/NUMA1/VIL1/KCNJ11/ARHGEF16/PRKCZ/PPP2R5A/VPS4A/CLIP3/LYPD1/TGFB1/CLTC/RANGRF/ARHGAP44/ITGA3/STAC2/PIK3R1/DAB2/NKD2/CIB1/PTPN9/CSK/AKT1/EGFR/STAC/DAG1/LZTFL1/TNF/PDPK1/PLK1/STX4/CNPY4/GPER1/RAB11FIP2/SORBS1/PICALM/CSRP3/HRAS/PPFIA1/INS/AR/IQSEC2/WNK3/GRIPAP1/CDK5…	84
BP	GO:0036293	response to decreased oxygen levels	236/9420	365/17913	1.64e-06	1.28e-05	S100B/PSMC1/TGFB3/SLC8A3/ZFP36L1/HIF1A/THBS1/MMP14/AJUBA/PSMB11/PKM/SMAD3/ERO1A/HK2/PINK1/HP1BP3/SLC8A1/PRKCE/EPAS1/KCNK3/DNMT3A/ROCK2/ADAM17/SLC2A8/ENDOG/TSC1/NOTCH1/SLC9A1/OPRD1/UCN3/BMP2/PSMA7/PCK1/BMP7/PSMF1/ANGPT4/TM9SF4/DNMT3B/E2F1/SRC/PTGIS/NPPC/PSMD1/PENK/MYC/NDRG1/HSF1/P2RX3/CAT/UCP3/UCP2/ADM/CBL/HYOU1/DRD2/ATM/ADORA1/TGFB2/PSEN2/PLOD1/NPPA/MTHFR/AGTRAP/MTOR/CREB1/GNB1/CD34/NOS1/PSMD9/P2…	236
BP	GO:0061333	renal tubule morphogenesis	62/9420	79/17913	1.65e-06	1.28e-05	PGF/BMP4/GREM1/FMN1/SIX2/WNT4/PAX8/OSR1/COL4A1/GATA3/GZF1/BMP2/LAMA5/MTSS1/MYC/WT1/LGR4/WNT11/DCHS1/KIF26B/CTNNBIP1/HES5/FAT4/SALL1/IRX3/TGFB1/LHX1/HNF1B/HOXB7/SOX9/HOXD11/FOXD1/GDNF/IRX1/IRX2/CTNNB1/VEGFA/GREB1L/SMAD4/BCL2/SOX8/PKD1/FGF8/LZTS2/PAX2/CITED1/MAGED1/TACSTD2/PBX1/SHH/DLG1/SMO/GLI3/LGR5/NPNT/PKD2/MEF2C/FGF1/KLHL3/PTCH1/TCF21/AHI1	62
BP	GO:0031060	regulation of histone methylation	52/9420	64/17913	1.65e-06	1.29e-05	SNW1/RTF1/PAX7/KDM1A/KDM3A/GATA3/CTCFL/DNMT3B/ZNF335/CTR9/KMT2A/KDM4D/MTHFR/SMARCB1/SETD7/CTCF/KMT2B/PAF1/DMRTC2/PAXBP1/RIF1/ZNF274/SUPT6H/MLLT6/IWS1/CTNNB1/JARID2/NELFE/PHF1/SMAD4/AUTS2/KPNA7/TET1/SIRT1/EED/OGT/MECP2/GFI1/PRMT6/CHTOP/PYGO2/LMNA/PAXIP1/KMT2E/NSD1/DNMT1/BRD4/KDM4C/PAX5/RNF20/PHF19/MYB	52
BP	GO:0042594	response to starvation	122/9420	174/17913	1.66e-06	1.29e-05	ZFYVE1/MAX/ATG14/TBC1D5/EIF2AK4/WNT4/CAD/HSPA5/STK24/FOXO1/SESN2/UCN3/PCK1/MAP1LC3A/KLF10/SLC39A4/AMBRA1/UCP2/RRP8/ADM/MYOD1/CBL/SESN3/PIK3C2B/NUAK2/MTOR/BMPR2/DEPDC5/MTMR3/GAS2L1/GCN1/AACS/ULK1/WDR59/INHBB/RALB/DHODH/ZFP36/FOXA3/PPM1D/MYBBP1A/MYH13/ULK2/SREBF1/GIP/KRT20/BECN1/WDR45B/FOXK2/SSTR2/WIPI1/CPEB4/CARTPT/NFE2L2/OXCT1/PRKAA1/DAP/SRD5A1/FBXO22/PRKD1/SSTR1/ADSSL1/SLC38A3/ATG7/HFE/EHMT2/CDK…	122
BP	GO:0045732	positive regulation of protein catabolic process	133/9420	192/17913	1.67e-06	1.29e-05	SNX9/EZR/PSMC1/PSEN1/DACT1/NEDD4/SNX1/OAZ2/PIAS1/APC/SOCS5/TRIB2/DAB2IP/FOXO1/CSNK2A1/EDEM2/SOX17/RNF139/TRIB1/PTK2/VPS28/PACSIN3/DNAJB2/SORL1/BARD1/C4BPA/TNFRSF1B/DVL1/RNF185/RHBDD3/CHFR/SH3D19/FBXW7/GPLD1/CBFA2T3/NKD1/SIRT2/PSMC4/EGLN2/GSK3A/APOE/HSPBP1/RNFT1/RILP/TNFSF12/SNF8/OSBPL7/LRP2/NSF/PSMC5/CSNK1D/GGA3/SOX9/NFE2L2/DAB2/LPCAT1/NKD2/DET1/FURIN/FBXO22/SNX33/AKT1/KLHL40/EDEM1/WNT5A/ATG4B/AT…	133
BP	GO:0060415	muscle tissue morphogenesis	60/9420	76/17913	1.68e-06	1.3e-05	TPM1/DLL4/PAX7/BMP10/ENG/NOTCH1/RXRA/POU4F1/BMP2/MYLK2/CCM2L/ZFPM2/CHD7/FOXH1/MYBPC3/TGFB2/UBE4B/PROX1/TNNI1/TNNT2/FOXC2/ZFPM1/TGFB1/XIRP2/MED1/LRP2/FZD2/NKX2-5/PTCD2/TTN/COL3A1/WNT5A/MYL3/FOXC1/DSP/SMAD7/SMAD4/FGFR2/ANKRD1/NRG1/BMPR1A/RYR2/EGLN1/TGFBR3/S1PR1/COL11A1/MYLK/VANGL2/HEG1/TBX20/WNT2/FZD1/PKP2/RBPJ/SHOX2/HAND1/SIRT6/TGFBR1/HEY2/ADARB1	60
BP	GO:0099601	regulation of neurotransmitter receptor activity	54/9420	67/17913	1.69e-06	1.31e-05	OPRM1/HOMER1/PINK1/EPHB2/GRIN1/SRC/LYNX1/GRIA4/CNIH3/GRIA2/NETO2/SHANK1/LYPD6B/LYPD6/CACNG7/CACNG8/SHISA7/MINK1/DLG4/NLGN2/SHISA6/NPTX1/RGS9/CACNG5/CACNG4/RASGRF1/GRIN2A/SHISA9/CACNG3/ACTN2/DLG2/CAPN1/CNIH2/NLGN3/DLG3/GRIA3/PSCA/LRRC7/DLG1/RELN/AKAP9/CACNG2/GRIN2B/NPTXR/MAPK8IP2/SHANK3/PPARGC1A/MEF2C/GRIA1/ADRB2/APP/NEFL/PTK2B/DAPK1	54
BP	GO:0032881	regulation of polysaccharide metabolic process	36/9420	41/17913	1.84e-06	1.41e-05	ESRRB/PPP1R3E/PPP1CB/POMC/IRS2/RUBCNL/PPP1R3D/IRS1/MTOR/SMPD3/AKT2/TGFB1/GSK3A/AP2A1/CLTC/INPP5K/AKT1/PASK/PPP1R3G/PHKG2/SORBS1/PPP1R3B/PPP1CA/PHLDA2/INS/IGF2/PPP1R3F/GSK3B/DYRK2/IGF1/PDGFB/EGF/NFKB1/C1QTNF2/INSR/ENPP1	36
BP	GO:0022898	regulation of transmembrane transporter activity	163/9420	242/17913	1.9e-06	1.46e-05	OPRM1/CNKSR3/HSPA2/MYO5A/NEDD4/REM2/JPH4/HOMER1/PINK1/DYSF/THADA/PRKCE/CALM2/EPHB2/EHD3/OSR1/LRRC26/GRIN1/FGF14/SLC9A1/KCNRG/PTAFR/CACNB2/PRNP/OPRL1/NTSR1/HPCA/JPH2/KCNS1/MMP9/KCNG1/GEM/KCNS2/JPH1/CAB39/LRRC55/KCNE3/STIM1/KCNJ11/KCNC1/SCN3B/SCN2B/SCN4B/HTR3A/DRD2/GRIA4/PM20D1/CNIH3/NPPA/RNF207/LRRC38/CHCHD10/YWHAH/NOS1/GRIA2/PLCG2/JPH3/NETO2/RRAD/WWP2/SCN1B/FXYD1/ACTN4/CALM3/HRC/SHANK1/CACNG7/CAC…	163
BP	GO:0072080	nephron tubule development	71/9420	93/17913	1.93e-06	1.48e-05	DLL1/PGF/BMP4/GREM1/FMN1/POU3F3/SIX2/WNT4/PAX8/OSR1/JAG1/GATA3/GZF1/BMP2/LAMA5/CALB1/MTSS1/MYC/WT1/LGR4/WNT11/DCHS1/YAP1/KIF26B/CTNNBIP1/HES5/LIF/FAT4/SALL1/IRX3/TGFB1/LHX1/HNF1B/HOXB7/SOX9/HOXD11/FOXD1/GDNF/IRX1/IRX2/CTNNB1/TFAP2B/VEGFA/GREB1L/SMAD4/BCL2/SOX8/PKD1/HEYL/FGF8/LZTS2/PAX2/CITED1/MAGED1/TACSTD2/PBX1/SHH/DLG1/SMO/GLI3/WNT7B/NPNT/PKD2/PROM1/MEF2C/FGF1/KLHL3/WWTR1/PTCH1/TCF21/AHI1	71
BP	GO:0021515	cell differentiation in spinal cord	43/9420	51/17913	1.95e-06	1.49e-05	MDGA2/DLL4/PAX7/IFT172/SOX1/GSX1/NKX2-2/GDPD5/PHOX2A/DYNC2H1/DRAXIN/LHX4/FOXN4/LHX5/GLI2/LHX1/NFE2L1/HOXD10/ISL2/GATA2/SOX4/ABT1/MDGA1/GIGYF2/SUFU/LBX1/DBX1/TAL1/ZC4H2/LMO4/SHH/GBX1/GLI3/EVX1/TBX20/HOXC10/ASCL1/GSX2/NKX6-1/WNT3A/DMRT3/PTCH1/OLIG3	43
BP	GO:0006813	potassium ion transport	134/9420	194/17913	1.95e-06	1.49e-05	KCNJ15/NEDD4/HCN4/DRD1/KCNN2/KCNIP3/KCNG3/KCNK3/KCNF1/TSC1/KCNT1/LRRC26/NALCN/KCNRG/HTR2A/SLC24A3/PRNP/KCNQ2/KCNS1/KCNB1/KCNG1/KCNS2/KCNV1/KCNB2/CAB39/OPRK1/KCNQ3/KCNK9/KCNQ5/LRRC55/KCNA4/KCNE3/KCNJ11/KCNC1/FXYD2/DRD2/ADORA1/KCNT2/NPPA/RNF207/KCNAB2/LRRC38/KCNH1/NOS1/KCNG4/NETO2/WWP2/HPN/FXYD3/FXYD1/KCNK6/ATP1A3/KCNN4/KCNC3/KCNJ3/ATP1B2/KCNAB3/VAMP2/KCNJ12/KCNH4/NSF/KCNJ2/KCNJ16/KCNMB1/KCNIP1/HCN…	134
BP	GO:0060349	bone morphogenesis	69/9420	90/17913	2.05e-06	1.56e-05	FOXN3/TGFB3/BMP4/MMP14/ALPL/OSR2/NPPC/IMPAD1/SCX/INPPL1/IHH/DHRS3/SKI/PAPPA2/BMPR2/TMEM119/TRPV4/GLG1/SMPD3/TGFB1/MEGF8/COL1A1/PHOSPHO1/RARA/SP5/SOX9/AXIN2/FGF18/MSX2/CHSY1/TRIP11/NAB1/TGFBR2/POC1A/LTF/FOXC1/BMP6/RUNX2/RAB23/ZMPSTE24/FGFR2/RARB/CSGALNACT1/COL13A1/IFITM5/LRP5/THBS3/MEF2D/INSIG1/GLI3/SFRP4/DLX5/RARG/COL2A1/NAB2/SHOX2/MSX1/MEF2C/CDX1/NEUROG1/TIFAB/CARM1/ACP5/COMP/FREM1/CER1/STC1/COL…	69
BP	GO:0017015	regulation of transforming growth factor beta receptor signaling pathway	85/9420	115/17913	2.09e-06	1.59e-05	SNW1/TGFB3/PPM1A/FBN1/ONECUT1/THBS1/SMAD3/SMAD6/LTBP1/EMILIN1/ADAM17/SOX11/HSPA5/ENG/ADAMTSL2/ITGA8/ZEB1/BAMBI/PMEPA1/FOLR1/DKK3/BCL9L/PRDM16/SKI/GLG1/LTBP4/TGFB1/MTMR4/MYOCD/UBB/FLCN/WFIKKN2/ITGA3/SMURF2/DAB2/NKX2-1/TGFBR2/CIDEA/LDLRAD4/SKOR2/SMAD2/SMAD7/SMAD4/ONECUT2/WFIKKN1/STUB1/PDPK1/CREBBP/VASN/TGFB1I1/SMURF1/HTRA1/GOT1/HTRA4/ZNF703/SNX25/ING2/SIRT1/MEN1/CDKN1C/CITED1/TGFBR3/TRIM33/NRROS/HI…	85
BP	GO:0001101	response to acid chemical	215/9420	330/17913	2.12e-06	1.61e-05	IGF2R/SNW1/HLCS/ALDH1A2/UBR1/LTK/NFATC4/HTRA2/PINK1/PRKCE/ID3/DNMT3A/NCOA1/APOB/OSR1/PTGES/ASS1/SETX/RXRA/NSMF/GRIN1/COL4A1/PDX1/FOXO1/PTAFR/SESN2/ZEB1/COL16A1/EPHA3/PTK6/PCK1/BCL2L1/ASXL1/E2F1/GSS/SRC/HPCA/GDAP1/LYN/HSF1/IRS1/SLC1A2/CAT/WNT11/UCP2/FOLR2/FOLR1/IGFBP2/ATM/YAP1/PDGFD/MYOG/ATP2B4/MTHFR/MTOR/CREB1/GNB1/ABL2/FZD7/AACS/FZD10/PDGFC/UCP1/TLR2/MMP2/DHODH/FFAR3/GIPR/PPP5C/TEAD2/ACACA/SLC6A…	215
BP	GO:0070830	bicellular tight junction assembly	45/9420	54/17913	2.18e-06	1.65e-05	RUNX1/AFDN/MPP5/PRKCH/EPHA2/APC/STRN/ROCK2/PARD3/MPP7/SNAI1/PARD6B/MTDH/GRHL2/SNAI2/WNT11/GPBAR1/FZD5/CBFB/PARD6A/MARVELD3/ACTN4/MYO1C/TBCD/OCLN/MARVELD2/TJP1/PDCD6IP/TNF/SRF/PARD6G/ROCK1/IKBKB/FRMPD2/PATJ/CLDN5/MICALL2/RAB13/F11R/DLG1/CLDN1/PRKCI/CRB3/PRKACA/GJA1	45
BP	GO:0009855	determination of bilateral symmetry	90/9420	123/17913	2.2e-06	1.66e-05	DLL1/PSEN1/HIF1A/ALDH1A2/GREM1/SMAD3/IFT172/ENG/NOTCH1/ARMC4/OVOL2/SOX18/KIF3B/ARL13B/IFT52/SOX17/LRRC6/FOXH1/C2CD3/FOLR1/IHH/DYNC2H1/DISP1/RNF207/AP1B1/FOXN4/TBX3/TMED2/DNAAF1/FOXF1/GAS8/RPGRIP1L/NDRG4/PSKH1/MEGF8/ACVR2A/MKS1/TBX2/ACVR1/NEK8/CCDC103/CCDC40/FOXJ1/DNAI2/NKX2-5/FGF10/DNAH5/MESP1/PCSK6/TGFBR2/ACVR2B/CTNNB1/WNT5A/SRF/DAAM2/RTTN/MIB1/SMAD2/IFT140/IFT57/SUFU/FGF8/DPCD/LBX1/NODAL/STIL/O…	90
BP	GO:0001738	morphogenesis of a polarized epithelium	100/9420	139/17913	2.24e-06	1.69e-05	PSMC1/DAAM1/DACT1/EXOC5/ARHGEF19/PSMB11/MYO9A/CDC42/RAB10/GRHL3/ABL1/SAPCD2/GPC6/LAMA5/PSMA7/PSMF1/TCF15/FZD6/CTHRC1/PSMD1/WNT11/FZD5/AJAP1/DVL1/FZD7/ZNRF3/PSMD9/FOXF1/NKD1/RPGRIP1L/PARD6A/SYNE4/PSMD8/PSMC4/AP2A1/FUZ/BRSK1/MKS1/CLTC/AP2B1/PSMD11/PAFAH1B1/PSMD14/PFN1/ARRB2/DVL2/PSMD3/PSME3/FZD2/PSMC5/SMURF2/PSMD12/SLC9A3R1/DAB2/PRICKLE2/PSMD6/WNT5A/CELSR3/WNT7A/FOXF2/TRAF3IP1/PTK7/LAMA1/PSMB2/SMUR…	100
BP	GO:0018107	peptidyl-threonine phosphorylation	76/9420	101/17913	2.26e-06	1.7e-05	DYRK1A/SPRED1/TSSK4/MAP2K1/CALM2/SPRED2/CAD/ROCK2/PARD3/BMP7/CSNK2A1/MYLK2/CAB39/TNKS1BP1/HIPK3/MTOR/ULK1/CDK10/SIRT2/MAP3K10/TGFB1/GSK3A/CADM4/CALM3/PRKD2/ACVR1/CDK5R1/INPP5K/RPTOR/SPHK1/PRKCA/CEMIP/PRKD1/AKT1/TGFBR2/OXSR1/WNT5A/PRKCD/TTBK1/PPP2R5D/SMAD7/BCL2/AXIN1/PDPK1/PLK1/PRKCB/LMTK2/TNKS/MAPK8/DDIT4/CHEK1/MARK2/GRK2/TAF1/WNK3/TRPC5/MAPK1/GSK3B/CDK5/HIPK2/MAP3K12/ACVR1B/EIF4G1/LRRK2/WNK1/CAM…	76
BP	GO:0061014	positive regulation of mRNA catabolic process	38/9420	44/17913	2.32e-06	1.74e-05	ZFP36L1/METTL3/ZFP36L2/HNRNPR/ROCK2/YTHDF2/PUM1/YTHDF3/AGO2/PRR5L/BTG2/RC3H1/CNOT1/ZFP36/METTL16/TOB1/TNRC6C/TRIM71/RBM24/GIGYF2/ROCK1/ZC3H12A/CPEB3/CNOT7/MOV10/ZC3HAV1/GTPBP1/TNRC6B/METTL14/CNOT6L/HNRNPD/DHX36/CNOT8/MEX3D/KHSRP/NANOS3/UPF1/ZC3H12D	38
BP	GO:0046486	glycerolipid metabolic process	247/9420	385/17913	2.32e-06	1.74e-05	SYNJ2/SERAC1/AGPAT4/TTC7B/SEL1L/PIGH/ATG14/DDHD1/LIPC/PLA2G4F/PLA2G4D/PLA2G4E/RAB5A/CHRM5/LPCAT4/ABHD4/AJUBA/CPNE6/SERINC5/PLA2G2E/PLA2G2A/GPAT2/STARD7/PLA2G5/INPP4A/PLA2G2F/PIGF/TMEM150A/LCLAT1/HADHA/EFR3B/APOB/LPIN1/MBOAT2/PIP5KL1/DPM2/INPP5E/AGPAT2/PIGV/HTR2A/DGKH/PLCB1/PIP4K2A/ABHD12/SERINC2/CDS2/PCK1/CSNK2A1/CPNE1/LPIN3/FITM2/SERINC3/PIGT/IMPA1/CPNE3/PTDSS1/FABP9/IMPAD1/EFR3A/DGAT1/ACSL3/DGK…	247
BP	GO:0002573	myeloid leukocyte differentiation	138/9420	201/17913	2.33e-06	1.75e-05	RUNX1/BATF/PSEN1/ZFP36L1/BMP4/FBN1/ANXA2/EPHA2/ACIN1/CEBPE/F2RL1/TMEM178A/CDC42/POU4F1/GATA3/RASSF2/ZBTB46/MAFB/MMP9/OCSTAMP/TMEM64/KLF10/GPR55/LYN/TRIB1/MYC/SPI1/TRAF6/INHA/FSHB/UBASH3B/PARP1/MTOR/CREB1/CTNNBIP1/PIK3CD/BATF3/LIF/THOC5/IL15/POU4F2/FBXW7/TLR2/IL34/ZFPM1/CBFA2T3/TYROBP/TGFB1/RELB/NF1/PAFAH1B1/DHRS7B/NME1/MED1/CSF3/RARA/CCR7/FASN/SP3/PRKCA/CARTPT/PIK3R1/IL31RA/LRRK1/FES/IREB2/TGFBR2…	138
BP	GO:0035303	regulation of dephosphorylation	141/9420	206/17913	2.38e-06	1.78e-05	ZFYVE1/ARPP19/SPRED1/CHRM5/SMAD3/PINK1/CALM2/RCAN3/ROCK2/SET/PTPA/TSC1/PPP1R26/NSMF/FARP1/RBM26/PPP1R8/PHACTR4/MASTL/BMP2/SPOCD1/PHACTR3/PPP1R16B/YWHAB/PCIF1/PPP1R16A/RCAN1/CRY2/PPME1/SMPD1/DRD2/PPP2R1B/MTMR2/ADORA1/TGFB2/MTOR/SMG7/PPP2R5A/PTPRC/SFI1/MTMR3/SPPL3/TMEM132D/RIMBP2/ANKLE2/GPLD1/URI1/MGAT5/TGFB1/PPP1R37/DMPK/SYMPK/CCDC8/CALM3/LMTK3/PPP1R15A/TSKS/PPP2R1A/PPP6R1/MTMR4/MYO1D/INPP5K/WDR81…	141
BP	GO:0021549	cerebellum development	74/9420	98/17913	2.44e-06	1.82e-05	DLL1/PSEN1/HERC1/TTBK2/MAP2K1/SEMA4C/NCOA1/HSPA5/ABL1/MYO16/PTF1A/ATRN/CLP1/SERPINE2/CDK5R2/KCNC1/ATIC/RERE/SDF4/PROX1/KIF14/CRKL/SEZ6L/PTPN11/LHX5/CBLN1/GLI2/RPGRIP1L/EN1/XRCC1/LHX1/CDK5R1/SEZ6/CRK/MYH10/NEUROD2/HAP1/NAGLU/SSTR2/NEUROD1/SSTR1/CKB/SCN5A/WNT7A/FOXC1/AIF1/ABAT/KNDC1/LDB1/B4GALT2/GNPAT/FZD4/PAK1/SPTBN2/OPHN1/NLGN4X/MECP2/NCSTN/LMX1A/CDK5/EZH2/MTPN/SMO/FOXP2/FAIM2/CNTN1/GLI1/SSTR3/GR…	74
BP	GO:0008589	regulation of smoothened signaling pathway	61/9420	78/17913	2.48e-06	1.85e-05	IFT172/PDCL/FGF9/SERPINE2/C2CD3/IHH/STK36/DYNC2H1/DISP1/PRRX1/GPR37L1/HHIP/DCDC2/GAS8/GLI2/RPGRIP1L/MEGF8/FUZ/MKS1/TUBD1/RAB34/KCTD11/TTC21B/FGF10/CHSY1/KIF7/ULK3/FOXA1/IFT122/TRAF3IP1/RUNX2/SCUBE3/SALL3/IFT140/CREBBP/GLIS2/MGRN1/FGFR2/WDR11/SUFU/BTRC/SFRP1/PTCH2/DLG5/GPR161/SHH/GLI3/CHRD/GLI1/TULP3/SCUBE1/SHOX2/EVC/FBXL17/CTNNA1/ZIC1/PRKACA/WNT9A/GAS1/PTCH1/ENPP1	61
BP	GO:0048846	axon extension involved in axon guidance	20/9420	20/17913	2.59e-06	1.92e-05	NRP1/NRP2/BMPR2/MEGF8/WNT3/SLIT3/SEMA5A/WNT5A/SEMA3F/ALCAM/VEGFA/SLIT1/CXCL12/PLXNA3/PLXNA4/SEMA3A/SLIT2/WNT3A/RYK/DSCAM	20
BP	GO:1902284	neuron projection extension involved in neuron projection guidance	20/9420	20/17913	2.59e-06	1.92e-05	NRP1/NRP2/BMPR2/MEGF8/WNT3/SLIT3/SEMA5A/WNT5A/SEMA3F/ALCAM/VEGFA/SLIT1/CXCL12/PLXNA3/PLXNA4/SEMA3A/SLIT2/WNT3A/RYK/DSCAM	20
BP	GO:0061035	regulation of cartilage development	53/9420	66/17913	2.62e-06	1.94e-05	BMP4/GREM1/ZNF219/SMAD3/PKDCC/SIX2/EFEMP1/BMP10/BMP2/GDF6/TRPS1/SNAI2/SCX/WNT11/SOX6/ZBTB16/BMPR2/SMAD1/GLG1/MAF/GLI2/SMPD3/TGFB1/RARA/SOX9/AXIN2/FGF18/ADAMTS12/FRZB/ADAMTS7/CTNNB1/WNT5A/BMP6/RUNX2/RARB/GDF2/RELA/CTSK/LEP/GLI3/RARG/ACVRL1/PTHLH/SOX5/CHADL/SHOX2/NKX3-2/TAPT1/CARM1/WNT9A/TGFBR1/BMP1/LOXL2	53
BP	GO:0031110	regulation of microtubule polymerization or depolymerization	55/9420	69/17913	2.63e-06	1.94e-05	DYRK1A/NIN/TTBK2/APC/DCTN1/ANKRD53/SPAST/TRIM54/ABL1/CAMSAP1/SKA3/CKAP2/SPEF1/MAPRE1/STMN2/NUMA1/MAP2/CAMSAP2/INPP5J/TRPV4/CLIP1/CLASP1/KATNB1/CLIP3/EML2/CDK5R1/TAOK1/RANGRF/MAPT/TBCD/MAP1B/CIB1/FES/CLASP2/SKA1/RAC1/PAK1/MID1IP1/MID1/FGF13/MECP2/HDAC6/PSRC1/PRUNE1/ARHGEF2/AKAP9/NAV3/MAP6D1/CDKN1B/FKBP4/SLAIN2/TUBB4A/CAMSAP3/GBA2/CDK5RAP2	55
BP	GO:0030178	negative regulation of Wnt signaling pathway	136/9420	198/17913	2.65e-06	1.96e-05	PSMC1/DACT1/GREM1/CHD8/PSMB11/NFATC4/APC/MCC/SIX3/DAB2IP/RAPGEF1/LATS2/FGF9/AMER2/FOXO1/PTPRU/BMP2/PSMA7/PSMF1/STK4/TMEM64/FZD6/CTHRC1/PSMD1/SOX17/SNAI2/CUL3/CTNND1/LRP4/TSKU/WNT11/DKK3/IGFBP2/DRAXIN/MAD2L2/DVL1/TNN/KLHL12/KREMEN1/ZNRF3/PSMD9/JADE1/WWOX/CYLD/NKD1/PSMD8/PSMC4/GSK3A/APOE/DACT3/RUVBL2/FUZ/RNF43/PSMD11/NXN/HIC1/PSMD14/DVL2/TMEM88/SHISA6/PSMD3/PSME3/SOST/PSMC5/PSMD12/NOTUM/RNF213/SLC9…	136
BP	GO:0001952	regulation of cell-matrix adhesion	86/9420	117/17913	2.69e-06	1.98e-05	ONECUT1/THBS1/GREM1/FMN1/RCC2/MMP14/SMAD3/MAP4K4/WNT4/LIMS1/ROCK2/ABL1/TSC1/SLC9A1/JAG1/NRP1/COL16A1/EPHA3/SRC/PTK2/PTPRJ/THY1/MYOC/AJAP1/PRKCZ/NF2/CORO1C/CDH13/CLASP1/EPB41L5/CX3CL1/BCAS3/NF1/MINK1/CCR7/JUP/DUSP3/PIK3R1/CIB1/IQGAP1/PEAK1/CLASP2/FAM107A/DAG1/DUSP22/VEGFA/ROCK1/ONECUT2/BCL2/EMP2/SERPINE1/RAC1/SLK/LDB1/PTEN/SFRP1/PLEKHA2/DLC1/PLAU/DISC1/PHLDB2/GPM6B/ARHGAP6/PPM1F/CASK/CSF1/GSK3B/AD…	86
BP	GO:1903844	regulation of cellular response to transforming growth factor beta stimulus	86/9420	117/17913	2.69e-06	1.98e-05	SNW1/TGFB3/PPM1A/FBN1/ONECUT1/THBS1/SMAD3/SMAD6/LTBP1/EMILIN1/ADAM17/SOX11/HSPA5/ENG/ADAMTSL2/ITGA8/ZEB1/BAMBI/PMEPA1/FOLR1/DKK3/BCL9L/PRDM16/SKI/GLG1/LTBP4/TGFB1/MTMR4/MYOCD/UBB/FLCN/WFIKKN2/ITGA3/DLX1/SMURF2/DAB2/NKX2-1/TGFBR2/CIDEA/LDLRAD4/SKOR2/SMAD2/SMAD7/SMAD4/ONECUT2/WFIKKN1/STUB1/PDPK1/CREBBP/VASN/TGFB1I1/SMURF1/HTRA1/GOT1/HTRA4/ZNF703/SNX25/ING2/SIRT1/MEN1/CDKN1C/CITED1/TGFBR3/TRIM33/NRR…	86
BP	GO:0048048	embryonic eye morphogenesis	30/9420	33/17913	2.7e-06	1.98e-05	FBN1/VAX2/SIX3/EFEMP1/SOX11/ARID1A/PHACTR4/ZEB1/BMP7/IHH/FZD5/PROX1/KDM2B/TBX2/SP3/ALDH1A3/STRA6/WNT5A/FOXF2/PAX2/RARB/TH/MFAP2/HIPK1/HIPK2/WNT16/RARG/FRS2/FBN2/FOXL2	30
BP	GO:1902905	positive regulation of supramolecular fiber organization	128/9420	185/17913	2.86e-06	2.1e-05	SNX9/TGFB3/PSEN1/TPM1/NIN/ARF6/FMN1/SMAD3/JMY/F2RL1/IQGAP2/DCTN1/ANKRD53/SPAST/PRKCE/CDC42/WNT4/NCK2/CTNNA2/ACTR2/BMP10/ROCK2/ABL1/TSC1/NRP1/DSTN/HCK/MAPRE1/STMN2/WNT11/FCHSD2/NUMA1/VIL1/APOA1/MYOC/MTOR/ABI2/PROX1/LMOD1/NF2/TRPV4/PXN/CLIP1/HIP1R/SPIRE2/CLASP1/MYLK3/CX3CL1/KATNB1/FHOD1/CARMIL2/NPHS1/ACTR3/APOE/VASP/CDC42EP5/PPM1E/CDK5R1/MYO1C/SERPINF2/PFN1/ARHGEF15/CSF3/CCR7/MAPT/GRB2/SH3PXD2B/MAP…	128
BP	GO:0009953	dorsal/ventral pattern formation	68/9420	89/17913	3.02e-06	2.2e-05	PSEN1/BMP4/DLL4/GREM1/PAX7/SMAD6/VAX2/SIX3/IFT172/LHX2/LMX1B/SOX1/OVOL2/NKX2-2/ARL13B/IFT52/LRP4/DSCAML1/DYNC2H1/AIDA/DISP1/FOXN4/HHIP/GLI2/EN1/MKS1/LHX1/ACVR1/TTC21B/HOXB2/WNT3/HOXD11/NKX2-1/FOXA1/CTNNB1/IFT122/WNT7A/EDN1/TRAF3IP1/MDFI/SMAD2/SUFU/FGF8/SFRP1/BMPR1A/DBX1/GPR161/SHH/SMO/GLI3/HOXA2/EVX1/TBX20/SP8/CHRD/DDIT3/GLI1/ASCL1/TULP3/CXXC4/GSX2/NKX6-1/PRKACA/FKBP8/WNT3A/CER1/DMRT3/PTCH1	68
BP	GO:0042113	B cell activation	146/9420	215/17913	3.19e-06	2.33e-05	DLL1/BATF/ZFP36L1/ZBTB1/ONECUT1/PLCL2/MMP14/ZFP36L2/MSH2/MSH6/ADAM17/LRRC8A/ABL1/IRS2/TNFSF13B/FLT3/ITGB1/KLF6/TXLNA/SLA2/CD40/CDH17/PRKDC/MS4A1/DOCK10/PTPRJ/INHA/NHEJ1/CXCR5/ATM/LAX1/IL10/CR2/EXO1/MAD2L2/PIK3CD/TNFRSF4/CD28/RC3H1/PTPRC/MIF/EXOSC6/PLCG2/CYLD/NOD2/ADGRG3/CD22/TYROBP/TGFB1/POU2F2/CD79A/BCL3/BAX/IL11/RIF1/ATAD5/SUPT6H/TNFSF13/TBX21/IKZF3/STAT5B/HDAC5/SP3/FOXJ1/PIK3R1/IL7R/ITGA4/TP53…	146
BP	GO:0034446	substrate adhesion-dependent cell spreading	66/9420	86/17913	3.21e-06	2.33e-05	TYRO3/RCC2/MERTK/CDC42/LIMS1/ANTXR1/ABL1/ARHGEF7/OLFM4/NRP1/ITGA8/LAMA5/CASS4/SRC/PREX1/PTK2/PARVA/APOA1/FN1/SRGAP2/MYOC/VAMP3/LAMC1/FZD7/KIF14/CRKL/CORO1C/FGA/FGG/ACTN4/AXL/CRK/C1QBP/SRCIN1/ITGB3/RAC3/UNC13D/ITGA4/CIB1/ITGAV/PEAK1/CSPG5/RREB1/NEDD9/CARMIL1/RAC1/DOCK1/FZD4/FERMT3/TACSTD2/FLNA/MICALL2/EFNA1/EPHA1/MELTF/LAMB1/ITGB7/EPHB3/TRIOBP/FBLN1/FER/DNM2/CALR/KANK1/DMTN/DOCK5	66
BP	GO:0018394	peptidyl-lysine acetylation	115/9420	164/17913	3.25e-06	2.36e-05	MCM3AP/PHF10/RPS6KA5/DPF3/KAT2B/KANSL3/NCOA1/SET/GTF3C4/WDR5/BRCA2/GATA3/EPC1/KAT14/PHF20/NCOA3/SNAI2/SPI1/ARRB1/APBB1/TAF10/MYOD1/KMT2A/KANSL1L/CHD5/NOC2L/SMARCB1/LIF/NOS1/EP400/JADE1/BRD7/CTCF/DPF1/TGFB1/RUVBL2/EPC2/TADA2A/PER1/MYOCD/TRIM16/FLCN/USP22/KAT7/PCGF2/MSL1/KAT2A/KANSL1/WBP2/PRKAA1/MORF4L1/SIN3A/MBIP/IWS1/TADA3/BRPF1/SETD5/GATA2/KLF15/IRF4/SOX4/BAG6/SUPT3H/BRPF3/SMAD4/NAA60/CREBBP/MAP…	115
BP	GO:0030522	intracellular receptor signaling pathway	180/9420	272/17913	3.28e-06	2.38e-05	NRIP1/PRMT2/RUNX1/SNW1/ESRRB/ESR2/NEDD4/ALDH1A2/PADI2/NR2E3/PIAS1/KDM3A/LBH/ASXL2/NCOA1/PUM2/NR5A1/NR6A1/RXRA/ARID1A/GPATCH3/CREM/PTF1A/PUM1/PMEPA1/ZCCHC3/ASXL1/NCOA6/SLA2/SRC/NCOA3/PTGIS/UBR5/SNAI2/FOXH1/CRY2/TRAF6/STARD10/TRIM68/NLRX1/PGR/YAP1/PARP1/DHRS3/YWHAH/CRKL/DDX54/NCOR2/POU4F2/CYLD/NOD2/CNOT1/CBFB/CCNE1/ZNF536/LSM14A/ACTN4/EGLN2/PPP5C/NR1H2/NR4A2/DCBLD2/C1QBP/ARRB2/ALOXE3/PER1/TRIM16/UB…	180
BP	GO:0032409	regulation of transporter activity	171/9420	257/17913	3.46e-06	2.51e-05	OPRM1/CNKSR3/HSPA2/MYO5A/NEDD4/REM2/JPH4/HOMER1/PINK1/DYSF/THADA/PRKCE/CALM2/EPHB2/EHD3/OSR1/LRRC26/GRIN1/FGF14/NDFIP2/SLC9A1/KCNRG/PTAFR/CACNB2/PRNP/OPRL1/NTSR1/SGK2/HPCA/JPH2/KCNS1/MMP9/KCNG1/GEM/KCNS2/JPH1/CAB39/LRRC55/KCNE3/STIM1/KCNJ11/KCNC1/SCN3B/KMT2A/SCN2B/SCN4B/HTR3A/DRD2/GRIA4/PM20D1/CNIH3/NPPA/RNF207/LRRC38/CHCHD10/YWHAH/NOS1/GRIA2/PLCG2/JPH3/NETO2/RRAD/WWP2/SCN1B/FXYD1/ACTN4/CALM3/HRC…	171
BP	GO:0018393	internal peptidyl-lysine acetylation	110/9420	156/17913	3.47e-06	2.51e-05	MCM3AP/PHF10/RPS6KA5/DPF3/KAT2B/KANSL3/NCOA1/SET/GTF3C4/WDR5/BRCA2/GATA3/EPC1/KAT14/PHF20/NCOA3/SNAI2/SPI1/ARRB1/APBB1/TAF10/MYOD1/KMT2A/KANSL1L/CHD5/NOC2L/SMARCB1/LIF/NOS1/EP400/JADE1/BRD7/CTCF/DPF1/TGFB1/RUVBL2/EPC2/TADA2A/PER1/MYOCD/TRIM16/FLCN/USP22/KAT7/PCGF2/MSL1/KAT2A/KANSL1/WBP2/MORF4L1/SIN3A/MBIP/IWS1/TADA3/BRPF1/SETD5/GATA2/IRF4/BAG6/SUPT3H/BRPF3/SMAD4/NAA60/CREBBP/MAPK3/SRCAP/KAT8/ZMPS…	110
BP	GO:0030038	contractile actin filament bundle assembly	73/9420	97/17913	3.54e-06	2.55e-05	TGFB3/TPM1/CORO2B/SMAD3/ALMS1/CDC42/WNT4/ASAP3/ROCK2/ABL1/TSC1/SLC9A1/WASF2/NRP1/FAM171A1/SRC/CUL3/WNT11/ARRB1/ARAP1/APOA1/MYOC/MTOR/NF2/PXN/FHDC1/CLASP1/FHOD1/PPM1E/TNFAIP1/INPP5K/SERPINF2/PFN1/ARHGEF15/SH3PXD2B/PIK3R1/PTGER4/EVL/CLASP2/PHACTR1/CARMIL1/SRF/ROCK1/CD47/KCTD13/ELN/RAC1/SORBS1/SFRP1/BAG4/DLC1/ARHGEF10/SYNPO2L/PAK1/PHLDB2/PPFIA1/TACSTD2/ARHGAP6/PPM1F/WAS/S1PR1/ITGB5/ARHGEF5/EPHA1/ZYX…	73
BP	GO:0043149	stress fiber assembly	73/9420	97/17913	3.54e-06	2.55e-05	TGFB3/TPM1/CORO2B/SMAD3/ALMS1/CDC42/WNT4/ASAP3/ROCK2/ABL1/TSC1/SLC9A1/WASF2/NRP1/FAM171A1/SRC/CUL3/WNT11/ARRB1/ARAP1/APOA1/MYOC/MTOR/NF2/PXN/FHDC1/CLASP1/FHOD1/PPM1E/TNFAIP1/INPP5K/SERPINF2/PFN1/ARHGEF15/SH3PXD2B/PIK3R1/PTGER4/EVL/CLASP2/PHACTR1/CARMIL1/SRF/ROCK1/CD47/KCTD13/ELN/RAC1/SORBS1/SFRP1/BAG4/DLC1/ARHGEF10/SYNPO2L/PAK1/PHLDB2/PPFIA1/TACSTD2/ARHGAP6/PPM1F/WAS/S1PR1/ITGB5/ARHGEF5/EPHA1/ZYX…	73
BP	GO:0003151	outflow tract morphogenesis	62/9420	80/17913	3.56e-06	2.56e-05	HIF1A/BMP4/NEDD4/ROBO2/SMAD6/ROBO1/SOX11/ENG/NOTCH1/JAG1/NRP1/SOX18/BMP7/ZFPM2/SOX17/FOXH1/WNT11/FOLR1/PARVA/TGFB2/DHRS3/NRP2/BMPR2/CRKL/TBX3/FOXC2/ZFPM1/RYR1/TBX2/DVL2/LRP2/RARA/FZD2/NKX2-5/MSX2/NIPBL/TGFBR2/CTNNB1/WNT5A/PLXND1/FOXC1/VEGFA/GATA6/SMAD4/HEYL/ELN/FGFR2/FGF8/RARB/BMPR1A/JUN/CLDN5/TGFBR3/GJA5/TBX20/FZD1/SEC24B/RBPJ/MEF2C/HAND2/HEY2/CITED2	62
BP	GO:0006475	internal protein amino acid acetylation	113/9420	161/17913	3.67e-06	2.63e-05	MCM3AP/PHF10/RPS6KA5/DPF3/KAT2B/KANSL3/NCOA1/SET/GTF3C4/WDR5/BRCA2/GATA3/EPC1/KAT14/PCK1/PHF20/NCOA3/SNAI2/SPI1/ARRB1/APBB1/TAF10/MYOD1/KMT2A/KANSL1L/CHD5/NOC2L/SMARCB1/LIF/NOS1/EP400/JADE1/BRD7/CTCF/DPF1/TGFB1/RUVBL2/EPC2/TADA2A/PER1/MYOCD/TRIM16/FLCN/USP22/KAT7/PCGF2/MSL1/KAT2A/MAPT/KANSL1/WBP2/MORF4L1/SIN3A/MBIP/IWS1/TADA3/BRPF1/SETD5/GATA2/IRF4/BAG6/SUPT3H/BRPF3/SMAD4/NAA60/CREBBP/MAPK3/SRCAP…	113
BP	GO:0001666	response to hypoxia	228/9420	354/17913	3.71e-06	2.66e-05	S100B/PSMC1/TGFB3/SLC8A3/ZFP36L1/HIF1A/THBS1/MMP14/AJUBA/PSMB11/PKM/SMAD3/ERO1A/HK2/PINK1/HP1BP3/SLC8A1/PRKCE/EPAS1/KCNK3/DNMT3A/ROCK2/ADAM17/SLC2A8/ENDOG/NOTCH1/SLC9A1/OPRD1/UCN3/BMP2/PSMA7/PCK1/BMP7/PSMF1/ANGPT4/TM9SF4/DNMT3B/E2F1/SRC/PTGIS/NPPC/PSMD1/PENK/MYC/NDRG1/HSF1/P2RX3/CAT/UCP3/UCP2/ADM/HYOU1/DRD2/ATM/ADORA1/TGFB2/PSEN2/PLOD1/NPPA/MTHFR/AGTRAP/MTOR/CREB1/GNB1/CD34/NOS1/PSMD9/P2RX2/MGARP…	228
BP	GO:0033619	membrane protein proteolysis	46/9420	56/17913	3.72e-06	2.66e-05	SNX9/PSEN1/ADAM10/APH1B/ADAM17/PRKCQ/HM13/RHBDD1/PACSIN3/TRAF6/BACE1/IL10/PSEN2/TNFRSF1B/SPPL3/P2RX7/SH3D19/GPLD1/MBTPS1/TGFB1/APOE/NAPSA/NGFR/FURIN/SNX33/DAG1/TNF/ROCK1/ADAM8/ADRA2A/ADAM9/RET/NRDC/RELA/RBMX/LRIG2/APH1A/NCSTN/TIMP3/MYH9/TMPRSS6/NFKB1/ADAM19/PRTN3/SPPL2B/BACE2	46
BP	GO:0007179	transforming growth factor beta receptor signaling pathway	127/9420	184/17913	3.8e-06	2.71e-05	SNW1/TGFB3/LTBP2/PPM1A/FBN1/ONECUT1/THBS1/SMAD3/SMAD6/TGFBRAP1/LTBP1/EMILIN1/ADAM17/SOX11/HSPA5/ENG/ADAMTSL2/SMAD9/PARD3/ITGA8/ZEB1/BAMBI/PMEPA1/SRC/PTK2/FOXH1/FSHB/LRRC32/FOLR1/DKK3/CBL/BCL9L/FMOD/TGFB2/PARP1/CREB1/PRDM16/SKI/PRKCZ/PXN/SMAD1/GLG1/CDH5/PARD6A/LTBP4/TGFB1/MTMR4/ACVR1/ARRB2/MYOCD/UBB/FLCN/WFIKKN2/ITGA3/SMURF2/DAB2/FURIN/PML/COL3A1/NKX2-1/TGFBR2/TWSG1/CIDEA/LDLRAD4/SKOR2/SMAD2/SMAD7…	127
BP	GO:0043255	regulation of carbohydrate biosynthetic process	71/9420	94/17913	3.83e-06	2.72e-05	MAS1/ESRRB/ARPP19/KAT2B/PPP1R3E/LHCGR/PPP1CB/WDR5/IRS2/FOXO1/PTAFR/SESN2/NTSR1/PPP1R3D/SOGA1/IRS1/MTOR/SMPD3/AKT2/TGFB1/GSK3A/AP2A1/CLTC/INPP5K/PDK2/NR1D1/KAT2A/FOXK2/C1QTNF3/AKT1/MST1/PTH1R/HRH1/PASK/PPP1R3G/PGP/FOXK1/GPER1/SORBS1/PPP1R3B/SIRT1/DDB1/PPP1CA/INS/IGF2/OGT/FAM3A/PPP1R3F/GSK3B/CLK2/CD244/SLC35B4/LEP/ADCYAP1R1/ADIPOQ/DYRK2/IGF1/PDGFB/EP300/PPARA/EGF/NFKB1/PPARGC1A/MAEA/DGKQ/P2RY1/C1QT…	71
BP	GO:0060291	long-term synaptic potentiation	58/9420	74/17913	3.85e-06	2.73e-05	S100B/SLC8A3/EIF2AK4/NFATC4/DRD1/EPHB2/LRRTM1/ABL1/PRNP/STAU1/ADCY8/ARC/STX3/SERPINE2/EPHA4/DRD2/ADORA1/CREB1/PRKCZ/TNR/TSHZ3/TYROBP/APOE/SLC8A2/SHISA7/NF1/VAMP2/GIP/MPP2/CHRNA7/LGMN/FAM107A/AGER/ITPR3/GRIN2A/STX4/PTEN/SYT12/SHANK2/INS/NLGN3/MAPK1/MECP2/ADORA2A/IGSF11/GSK3B/NCSTN/ADCY1/RELN/PPP1R9A/SHANK3/MME/APP/RGS14/CRTC1/SQSTM1/PTK2B/NTRK2	58
BP	GO:0045787	positive regulation of cell cycle	239/9420	373/17913	3.86e-06	2.73e-05	SMOC2/RAD51B/HSPA2/NUSAP1/INO80/MEIS2/RCC2/TGM1/TAS1R2/PGGT1B/YTHDC2/CNOT11/TGFA/SPAST/MTA3/PRKCE/CDC42/WNT4/TTL/IL1A/MAPRE3/ROCK2/ADAM17/DAB2IP/CDK9/ABL1/SFN/POU4F1/BRCA2/PLCB1/SVIL/INSM1/CDC25B/PTK6/NSFL1C/KIF3B/E2F1/SRC/FAM83D/MTBP/CSPP1/UBXN2B/MAPK15/HSF1/ZNF16/CUL3/TNKS1BP1/GDPD5/NUMA1/CDK5R2/RRP8/USP2/CXCR5/DRD2/ATM/MYOG/BTG2/IL10/TGFB2/HNRNPU/ZBTB17/CD28/PROX1/KIF14/MIF/THOC5/CHEK2/PTPN11/…	239
BP	GO:2001257	regulation of cation channel activity	116/9420	166/17913	3.86e-06	2.73e-05	OPRM1/MYO5A/REM2/JPH4/HOMER1/PINK1/DYSF/CALM2/EPHB2/EHD3/LRRC26/GRIN1/FGF14/KCNRG/CACNB2/OPRL1/NTSR1/HPCA/JPH2/KCNS1/MMP9/KCNG1/GEM/KCNS2/JPH1/LRRC55/KCNE3/STIM1/KCNJ11/KCNC1/DRD2/GRIA4/CNIH3/NPPA/RNF207/LRRC38/NOS1/GRIA2/PLCG2/JPH3/NETO2/RRAD/SCN1B/CALM3/HRC/SHANK1/CACNG7/CACNG8/MINK1/DLG4/NLGN2/VAMP2/STAC2/HAP1/CRHR1/RGS9/CACNG5/CACNG4/PDE4D/RASGRF1/AKAP6/STAC/SLMAP/GPR35/GRIN2A/CACNG3/EPO/KCNI…	116
BP	GO:0031076	embryonic camera-type eye development	32/9420	36/17913	3.93e-06	2.77e-05	ALDH1A2/SIX3/SOX11/ARID1A/PHACTR4/ZEB1/BMP7/RDH10/IHH/FZD5/PROX1/KDM2B/PPP1R13L/TBX2/RARA/SP3/FGF10/ALDH1A3/STRA6/WNT5A/FOXF2/TRAF3IP1/IFT140/PAX2/TH/HIPK1/NES/HIPK2/WNT16/RARG/FRS2/TULP3	32
BP	GO:0032885	regulation of polysaccharide biosynthetic process	32/9420	36/17913	3.93e-06	2.77e-05	ESRRB/PPP1R3E/PPP1CB/IRS2/PPP1R3D/IRS1/MTOR/SMPD3/AKT2/TGFB1/GSK3A/AP2A1/CLTC/INPP5K/AKT1/PASK/PPP1R3G/SORBS1/PPP1R3B/PPP1CA/INS/IGF2/PPP1R3F/GSK3B/DYRK2/IGF1/PDGFB/EGF/NFKB1/C1QTNF2/INSR/ENPP1	32
BP	GO:0051963	regulation of synapse assembly	78/9420	105/17913	3.94e-06	2.77e-05	THBS2/COLQ/ARF6/ROBO2/NRXN1/EPHB2/LRRTM1/NTNG2/GRIN1/SLITRK5/SLITRK1/FLRT3/SYNDIG1/ADGRB2/ADNP/PTK2/ADGRB1/LRRC24/ADGRB3/BDNF/NECTIN1/AGRN/CUX2/TLR2/CBLN1/LRFN3/LRFN1/LRRC4B/ASIC2/NLGN2/NTRK3/LHFPL4/OXTR/LRRN1/WNT5A/LRTM1/AMIGO3/WNT7A/MDGA1/CBLN2/EEF2K/SLIT1/DLG5/VSTM5/FLRT1/LRFN4/NLGN3/SLITRK2/IL1RAPL2/SRPX2/AMIGO1/CHRNB2/SEMA4A/NTRK1/PPP1R9A/FZD1/EPHB3/EIF4G1/AMIGO2/GHSR/CLSTN3/LRTM2/SLITRK3/PD…	78
BP	GO:0043507	positive regulation of JUN kinase activity	56/9420	71/17913	3.95e-06	2.77e-05	MAP3K4/MAP3K9/HACD3/MUL1/DAB2IP/MAP3K6/FZD8/PTPN1/EPHA4/TRAF6/FZD5/TAOK3/FZD10/MLKL/MAP4K1/MAP3K10/ZEB2/TAOK1/DVL2/ERN1/DBNL/WNT5A/TLR9/EDN1/RIPK1/TNF/AGER/FGD2/DAXX/TNFRSF11A/MAPK8IP3/ERN2/ERCC6/FZD4/PAK1/MAP4K2/MAP3K11/CD40LG/NRK/TRAF2/TIAM1/VANGL2/ARHGEF5/MDFIC/MAP3K13/MAP3K12/DVL3/TNIK/WNT7B/MAP2K7/PKN1/PTK2B/ROR2/SYK/MAP3K5/SASH1	56
BP	GO:1901879	regulation of protein depolymerization	56/9420	71/17913	3.95e-06	2.77e-05	SPTB/TMOD2/TTBK2/SPTBN5/F2RL1/APC/ADD2/SPAST/PLEKHH2/SPTBN1/CAPG/TRIM54/SPTAN1/CKAP2/DSTN/SPEF1/STMN2/ASPH/VIL1/LMOD1/TRPV4/CLASP1/KATNB1/CARMIL2/SPTBN4/TAOK1/MAP1B/SEMA5A/CIB1/CLASP2/VILL/TWF2/CARMIL1/ACTN2/SPTBN2/MID1IP1/MID1/FGF13/HDAC6/TMOD4/ARHGEF2/NES/SPTA1/MTPN/NAV3/AVIL/MAP6D1/SH3BP1/PDXP/TRIOBP/KIAA1211/WDR1/ADD1/TMOD1/DMTN/GSN	56
BP	GO:0006687	glycosphingolipid metabolic process	52/9420	65/17913	4.03e-06	2.81e-05	GALC/HEXA/CLN6/ST3GAL5/ST6GALNAC6/CREM/ST8SIA6/A3GALT2/B4GALT5/NEU3/SMPD1/B3GALT2/CPTP/GLTP/ALDH5A1/FA2H/SMPD3/BAX/PRKAA1/ST8SIA2/GLB1/SUMF1/PRKCD/NEU1/NEU2/B3GALT4/B4GALT6/ST8SIA5/CLN3/PSAP/STS/CERK/NEU4/SMPD4/GLA/GBA/B4GALT3/ESYT2/ITGB8/B4GALNT1/ESYT1/LARGE1/ST8SIA1/A4GALT/ARSA/UGT8/KIT/ST8SIA4/ESYT3/GBA2/UGCG/SMPD2	52
BP	GO:0071300	cellular response to retinoic acid	52/9420	65/17913	4.03e-06	2.81e-05	SNW1/ALDH1A2/LTK/HTRA2/OSR1/SETX/EPHA3/PTK6/PCK1/LYN/WNT11/ATM/YAP1/MYOG/CREB1/ABL2/FZD7/FZD10/TEAD2/SLC6A4/SERPINF1/COL1A1/RARA/WNT3/SOX9/NTRK3/WNT5A/TWF2/PTK7/ADNP2/YES1/FGFR2/PAX2/RET/FZD4/STRA8/LEP/HOXA2/AQP1/WNT2/WNT10B/PHB2/WNT5B/WNT7B/WNT9A/WNT3A/RORB/PTK2B/ABCA1/KLF4/TNC/MYB	52
BP	GO:0098739	import across plasma membrane	52/9420	65/17913	4.03e-06	2.81e-05	PSEN1/SLC8A3/HCN4/CNGA3/SLC8A1/SLC9A1/PRNP/NTSR1/SLC1A2/FOLR2/FOLR1/KCNJ11/FXYD2/ATP2B4/SLC30A1/ATP1A3/SLC1A5/TRPM4/KCNJ3/SLC46A1/TRPV1/ATP1B2/LRP2/KCNJ2/SLC9A3/ARL6IP5/HFE/PER2/SLC39A6/ARL6IP1/SLC36A4/SLC6A5/KCNJ5/SLC3A2/ATP1A1/KCNJ10/RGS4/KCNH2/TRPV5/TRPV6/RAMP3/CACNA2D1/CALCR/ABCC9/HCN2/SLC34A1/SLC1A6/SLC1A1/SLC39A14/TRPM2/FYN/SLC19A1	52
BP	GO:0031330	negative regulation of cellular catabolic process	163/9420	244/17913	4.06e-06	2.82e-05	PSEN1/ANXA2/HERC1/BMF/CHMP4A/HTRA2/PINK1/LRPPRC/RPL11/NBAS/DAB2IP/GOLGA2/TSC1/PSMF1/CSNK2A1/E2F1/CHMP4B/LAPTM4B/PTK2/EPHA4/SLC11A1/EIF4G2/IL10RA/APOC3/MTMR2/MYOG/ATP2B4/MAPKAPK2/IL10/UCHL5/HNRNPU/MTOR/DFFA/CPTP/QSOX1/DHX9/ANGEL2/PKP1/DERL3/USP30/ACACB/NOCT/GPLD1/CBFA2T3/N4BP1/MT3/FAM192A/SIRT2/ZFP36/GSK3A/DHX34/SNRNP70/PRKCG/POLDIP2/PHF23/SMCR8/TOB1/CDK5RAP3/STAT3/BECN1/TLK2/SLC25A12/FOXK2/USP36/…	163
BP	GO:0043401	steroid hormone mediated signaling pathway	125/9420	181/17913	4.32e-06	3e-05	NRIP1/PRMT2/RUNX1/ESRRB/ESR2/BMP4/NEDD4/PADI2/NR2E3/PIAS1/KDM3A/LBH/NCOA1/NR5A1/NR6A1/PAQR7/RXRA/ARID1A/NR0B2/PMEPA1/BMP7/NCOA6/SRC/HNF4A/NCOA3/UBR5/FOXH1/CRY2/TRIM68/PGR/YAP1/PARP1/YWHAH/DDX54/NCOR2/PGRMC2/POU4F2/NR3C2/CNOT1/CBFB/CCNE1/EGLN2/PPP5C/NR1H2/NR4A2/ARRB2/PER1/NCOR1/PHB/MED1/THRA/NR1D1/RARA/WBP2/CREBRF/ZNF366/PLPP1/DAB2/UBE3A/AKAP13/ABHD2/STRN3/FOXA1/CTNNB1/TADA3/FOXP1/NR2C2/PAQR8/PPAR…	125
BP	GO:0031032	actomyosin structure organization	114/9420	163/17913	4.37e-06	3.03e-05	TGFB3/TPM1/CAPN3/CORO2B/SMAD3/ALMS1/CDC42/WNT4/ASAP3/BMP10/ROCK2/ABL1/TSC1/SLC9A1/WASF2/NRP1/ITGB1/NEBL/FAM171A1/SRC/CUL3/OBSL1/WNT11/ARRB1/ARAP1/APOA1/CDC42BPA/MYOC/MTOR/PROX1/NF2/PXN/FHDC1/CLASP1/MYLK3/FHOD1/VPS4A/MYH14/PPM1E/TNFAIP1/MYO18A/INPP5K/SERPINF2/PFN1/ARHGEF15/MYH10/KRT19/PRKAR1A/SH3PXD2B/NKX2-5/PIK3R1/PTGER4/TTN/AKAP13/EVL/CDC42BPB/CLASP2/PDCD6IP/EDN1/PHACTR1/CARMIL1/SRF/FHOD3/ROCK1/…	114
BP	GO:0062009	secondary palate development	23/9420	24/17913	4.48e-06	3.1e-05	TGFB3/SOX11/CHD7/LRRC32/WNT11/TGFB2/FZD2/JAG2/TGFBR2/WNT5A/WNT7A/COL11A2/TSHZ1/SMAD2/SMAD4/MMP25/TGFBR3/DLG1/FZD1/LEF1/WNT8A/WNT3A/FOXE1	23
BP	GO:0010811	positive regulation of cell-substrate adhesion	81/9420	110/17913	4.63e-06	3.2e-05	SMOC2/FMN1/SMAD3/MAP4K4/PRKCE/CDC42/WNT4/LIMS1/ABL1/TSC1/ARHGEF7/OLFM4/NRP1/COL16A1/CASS4/PREX1/PTPRJ/THY1/APOA1/FN1/MYOC/PRKCZ/CRKL/FGA/FGG/CDH13/FOXF1/EPB41L5/CX3CL1/VTN/CRK/C1QBP/COL8A1/ITGA3/CCR7/JUP/ITGA6/RAC3/UNC13D/EGFLAM/ABI3BP/CIB1/IQGAP1/DAG1/CSPG5/RREB1/NEDD9/CARMIL1/VEGFA/ROCK1/EMP2/RAC1/DOCK1/SFRP1/PLEKHA2/SPOCK2/NID1/DISC1/CCDC80/PPM1F/FLNA/CSF1/GSK3B/EPHA1/AGR2/CDK6/VWC2/ITGA5/TRIO…	81
BP	GO:0009954	proximal/distal pattern formation	29/9420	32/17913	4.68e-06	3.23e-05	DLL1/ALDH1A2/GREM1/SIX3/OSR1/LRP4/HES5/GLI2/IRX3/EN1/DLX1/DLX2/HOXD10/HOXD9/FGF10/IRX1/IRX2/CHSY1/CTNNB1/PBX2/NODAL/PBX1/GLI3/HOXA9/HOXA10/SP8/HOXC10/HOXC11/GLI1	29
BP	GO:0042475	odontogenesis of dentin-containing tooth	65/9420	85/17913	4.72e-06	3.24e-05	BMP4/CNNM4/EDAR/FOXO1/BMP2/LAMA5/BMP7/RSPO2/LRP4/TRAF6/STIM1/WNT10A/ADM/NECTIN1/NF2/ANKRD11/GLI2/SMPD3/BAX/DLX3/DLX1/DLX2/ITGA6/ITGB4/FAM20A/MSX2/FGF10/SLC24A4/BCL11B/JAG2/ACVR2B/SCN5A/SCN10A/CTNNB1/FOXC1/RUNX2/CSF3R/ROGDI/SERPINE1/FAM20C/HTRA1/FGF8/NKX2-3/BMPR1A/TCIRG1/EDA/LHX8/CSF1/SHH/SMO/GLI3/PPARA/LEF1/PDGFRA/AMBN/DMP1/MSX1/HAND1/CTNNA1/BSG/SLC34A1/NFIC/HAND2/DMRT3/TNC	65
BP	GO:0043506	regulation of JUN kinase activity	65/9420	85/17913	4.72e-06	3.24e-05	MAP3K4/MAP3K9/HACD3/MUL1/DAB2IP/MAP3K6/FZD8/PTPN1/EPHA4/MAPK8IP1/TRAF6/HIPK3/AIDA/FZD5/TAOK3/FZD10/MLKL/MAP4K1/MAP3K10/ZEB2/TAOK1/DVL2/ERN1/DBNL/WNT5A/TLR9/EDN1/DTNBP1/RIPK1/TNF/AGER/FGD2/DAXX/TNFRSF11A/MAPK8IP3/ERN2/PDCD4/SFRP1/ERCC6/FZD4/PAK1/MAP4K2/MAP3K11/CD40LG/NRK/TRAF2/TIAM1/PTPN22/VANGL2/ARHGEF5/MDFIC/MAP3K13/MAP3K12/DVL3/TNIK/WNT7B/PPEF2/MAP2K7/PKN1/PTK2B/DNAJA1/ROR2/SYK/MAP3K5/SASH1	65
BP	GO:0030509	BMP signaling pathway	96/9420	134/17913	4.79e-06	3.29e-05	CTDSPL2/PPM1A/BMP4/FBN1/RBPMS2/GREM1/NEO1/SKOR1/SMAD6/BMP10/SOX11/CRB2/ENG/ABL1/NOTCH1/SMAD9/BMP2/BMP7/GDF6/SULF1/SCX/LRP4/NUMA1/HES5/SKI/BMPR2/SMAD1/ZNF423/SMPD3/MEGF8/ACVR2A/ZNF8/ACVR1/FAM83G/TOB1/ITGA3/LRP2/SOST/DLX1/SMURF2/UBE2O/NKX2-5/MSX2/FOXD1/PCSK6/ACVR2B/WNT5A/BMP6/HFE/TFAP2B/RUNX2/DSG4/TWSG1/SMAD2/SMAD7/SMAD4/MAPK3/SMURF1/HTRA1/PDCD4/FGF8/SFRP5/SFRP1/GDF2/BMPR1A/RYR2/XIAP/USP9X/TGFBR3/T…	96
BP	GO:0051592	response to calcium ion	91/9420	126/17913	4.86e-06	3.31e-05	NEDD4/CAPN3/THBS1/RYR3/HOMER1/CALM2/SDC1/CLIC4/HSPA5/ENDOG/PTGES/ENTPD6/PEF1/CPNE1/HPCA/CPNE3/PENK/ADCY8/STIM1/ITPKB/KCNH1/TNNT2/RASAL1/P2RX7/TRPC3/FGA/FGG/GPLD1/CPNE7/DPEP1/RYR1/FOSB/GIPR/CALM3/NEUROD2/SLC25A12/DUSP1/PRKAA1/TTN/IQGAP1/LGMN/EGFR/SCN5A/WNT5A/SLC6A1/EDN1/ITPR3/EEF2K/FUS/KCNIP2/ADAM9/ANXA11/KCNMA1/RYR2/RASGRP2/CCND1/PRKAA2/JUN/AHCYL1/CASR/NCSTN/TRPV6/BRAF/ADCY1/CAV1/SYT1/KCNMB4/CACN…	91
BP	GO:0051668	localization within membrane	91/9420	126/17913	4.86e-06	3.31e-05	NUMB/GPHN/COLQ/ADAM10/RFTN1/NRXN1/EFNB2/GPC6/TBC1D20/HPCA/ARC/LRP4/THY1/PIGR/MIA3/CLSTN1/PRKCZ/DVL1/AGRN/PTPRC/CRKL/SSH1/CLIP1/RILPL2/RILPL1/GLRB/CDH13/TYROBP/TGFB1/GRIK5/APOE/SHISA7/AP2B1/DLG4/SHISA6/ARHGAP44/ITGB3/CEP112/DOCK2/ITGA4/SEC23A/LHFPL4/DAG1/ZDHHC3/SEC13/IFT122/GRIP2/SYNGAP1/CDH2/DNAJA3/GSG1L/ITGAL/FZD9/HIP1/RAC1/SEC24C/DLG2/EPS15/NRXN2/CNIH2/DRD4/HRAS/OPHN1/IQSEC2/GRIPAP1/FLNA/SCRIB/…	91
BP	GO:0097553	calcium ion transmembrane import into cytosol	91/9420	126/17913	4.86e-06	3.31e-05	SLC8A3/MYO5A/CAPN3/JPH4/ERO1A/F2R/DRD1/SLC8A1/PRKCE/CALM2/ABL1/GRIN1/HTR2A/PRNP/NTSR1/LCK/PLCG1/JPH2/JPH1/CHD7/LYN/APLNR/F2/THY1/DRD2/ATP2B4/PTPRC/SLC8B1/NOS1/P2RX7/PLCG2/JPH3/CX3CL1/NOL3/RYR1/TGFB1/CALM3/GRIN2D/BAX/HRC/TRPV1/CCR7/HAP1/GRIN2C/PDE4D/CEMIP/AKAP6/BDKRB1/ITPR1/CCR5/PDPK1/GRIN2A/CD19/GPER1/RYR2/TPCN2/DMD/RASA3/MCOLN2/MCOLN3/CASQ1/TRPV5/TRPV6/RAMP3/CACNA2D1/CALCR/DDIT3/ITPR2/GRIN2B/PTP…	91
BP	GO:0000187	activation of MAPK activity	104/9420	147/17913	4.98e-06	3.4e-05	TGFB3/MAP3K9/THBS1/MAP2K1/HACD3/ADRA2B/MUL1/TGFA/ALK/DAB2IP/MAP3K6/BMP2/PTPN1/MOS/MADD/TRAF6/ARRB1/MAPKAPK2/PTPRC/CRKL/MAPKAPK5/ERP29/PTPN11/P2RX7/NOD2/MAP4K1/MAP3K10/C5AR1/TAOK1/UBB/ADORA2B/MAP2K3/ERN1/PDE6G/MAP2K6/ITGA1/FGF10/GHR/PRKAA1/NTRK3/CHRNA7/CSPG4/DBNL/WNT5A/DUSP7/MAPKAPK3/RIPK1/TNF/MAPK14/GRM4/DAXX/MAPK8IP3/ERN2/MAPK3/TAOK2/AVPI1/PLCE1/NRG1/ERCC6/RET/MAP4K2/MAP3K11/DRD4/TAB3/CD40LG/PAK…	104
BP	GO:0006970	response to osmotic stress	63/9420	82/17913	5.01e-06	3.41e-05	ZFP36L1/SORD/AQP9/CAPN3/SLC12A6/DYSF/LRRC8A/SLC12A5/CAB39/ERRFI1/PAPPA2/TRPV4/NFAT5/MARVELD3/RELB/HNMT/BAX/SLC2A4/ITGA2/MBIP/BDKRB2/EGFR/OXSR1/TNF/MAPK13/EFHD1/PDPK1/EPO/SLC2A1/NOLC1/PLK3/CASP3/KCNMA1/ANXA7/MICU1/TH/DDX3X/TSC22D3/LRRC8D/ARHGEF2/MYLK/RCSD1/AKR1B1/AQP1/CLDN1/AQP5/YBX3/APOBEC1/TSPO/MLC1/TACR3/PKD2/MAPK10/LETM1/TSC22D2/SLC12A2/SLC25A23/MAP2K7/LRRC8E/PKN1/PTK2B/ICOSLG/MAP7	63
BP	GO:0003180	aortic valve morphogenesis	26/9420	28/17913	5.03e-06	3.41e-05	BMP4/DLL4/ROBO2/SMAD6/ROBO1/EMILIN1/ROCK2/NOTCH1/JAG1/GATA3/GATA5/SNAI1/SNAI2/TGFB1/SOX9/SLIT3/NFATC1/ROCK1/HEYL/ELN/EFNA1/NOS3/TBX20/SLIT2/GATA4/HEY2	26
BP	GO:0061157	mRNA destabilization	26/9420	28/17913	5.03e-06	3.41e-05	ZFP36L1/METTL3/ZFP36L2/HNRNPR/ROCK2/YTHDF2/PUM1/YTHDF3/RC3H1/ZFP36/METTL16/TRIM71/RBM24/GIGYF2/ROCK1/ZC3H12A/CPEB3/MOV10/METTL14/CNOT6L/HNRNPD/DHX36/MEX3D/KHSRP/UPF1/ZC3H12D	26
BP	GO:0006029	proteoglycan metabolic process	61/9420	79/17913	5.29e-06	3.58e-05	CHST14/HEXA/GLCE/ARSB/BMP2/SULF2/EXT1/SULF1/IMPAD1/EXT2/CHPF/IHH/B3GALT6/BMPR2/FOXL1/CHST8/XYLT2/SGSH/CANT1/EGFLAM/ADAMTS12/CHSY1/ACAN/CSPG4/CTNNB1/HYAL1/CSPG5/CHST13/GPC1/PPARD/DSEL/XYLT1/HS3ST4/GAL3ST4/CHST12/CHST15/TCF7L2/CSGALNACT1/SPOCK2/CHST3/CSGALNACT2/B3GAT3/GAL3ST3/BGN/COL11A1/BCAN/VANGL2/COL2A1/IGF1/CHST11/NDNF/UGDH/CYTL1/IDUA/VCAN/NDST1/B4GALT7/NCAN/EXTL3/DSE/UST	61
BP	GO:0042471	ear morphogenesis	84/9420	115/17913	5.34e-06	3.61e-05	ATP6V1B1/SIX2/EPHB2/PAX8/OTX1/GRHL3/OSR1/FGF9/ATP8A2/GATA3/MYO3A/ITGA8/ZEB1/MAFB/OSR2/FZD6/CTHRC1/CHD7/MYO7A/USH1C/PRRX1/DVL1/PROX1/SALL1/GLI2/HPN/ABR/DVL2/MYO15A/MYO3B/NAGLU/FZD2/USH1G/SLC9A3R1/SOX9/FOXI1/FGF10/PRKRA/NIPBL/ALDH1A3/FRZB/STRC/LRIG1/WNT5A/GATA2/EDN1/SLC44A4/GBX2/PTK7/TSHZ1/MAPK3/KCNQ4/HMX3/FGFR2/FGF8/PDZD7/PAX2/FGFR1/BCR/MAPK1/SCRIB/COL11A1/VANGL2/INSIG1/HOXA2/DLX5/COL2A1/LRIG3/TRI…	84
BP	GO:0007224	smoothened signaling pathway	94/9420	131/17913	5.37e-06	3.62e-05	KIAA0586/BMP4/TTBK2/DISP2/IFT172/PDCL/DZIP1/FGF9/PDX1/NKX2-2/ARL13B/IFT52/SERPINE2/C2CD3/IHH/STK36/DYNC2H1/PRRX1/DISP3/HES5/HHAT/GPR37L1/TCTN2/HHIP/DCDC2/TMEM231/FOXF1/GAS8/GLI2/RPGRIP1L/MAP3K10/MEGF8/FUZ/MKS1/TUBD1/RAB34/KCTD11/TTC21B/FGF10/CHSY1/KIF7/ULK3/FOXA1/TGFBR2/IFT122/TRAF3IP1/RUNX2/SCUBE3/SALL3/IFT140/CREBBP/GLIS2/MGRN1/IFT57/GPC2/FGFR2/WDR11/SUFU/BTRC/PKD2L1/SFRP1/PTCH2/DLG5/STIL/CDON/…	94
BP	GO:0060350	endochondral bone morphogenesis	43/9420	52/17913	5.52e-06	3.72e-05	BMP4/MMP14/ALPL/NPPC/IMPAD1/SCX/INPPL1/IHH/BMPR2/TMEM119/TRPV4/SMPD3/COL1A1/PHOSPHO1/RARA/SOX9/AXIN2/FGF18/TRIP11/NAB1/TGFBR2/POC1A/FOXC1/BMP6/RUNX2/ZMPSTE24/RARB/CSGALNACT1/COL13A1/THBS3/MEF2D/DLX5/RARG/COL2A1/NAB2/SHOX2/MEF2C/CARM1/COMP/CER1/STC1/COL27A1/PEX7	43
BP	GO:0035282	segmentation	70/9420	93/17913	5.55e-06	3.73e-05	DLL1/PSEN1/BMP4/ALDH1A2/FOXB1/SMAD3/OSR1/CRB2/CDX2/ABI1/NRP1/BMI1/TCF15/POFUT1/MAFB/PRKDC/WT1/ATM/FZD5/HES5/NRP2/PLXNA2/TBX3/TMED2/FOXF1/FOXC2/NKD1/IRX3/EPB41L5/DLL3/ZEB2/LHX1/NLE1/DVL2/HES7/PLD6/KAT2A/MEOX1/AXIN2/HOXD8/IRX1/IRX2/PCSK6/WNT5A/SEMA3F/FOXC1/MIB1/SMAD4/PALB2/TBX6/SFRP1/BMPR1A/EGR2/MED12/KDM6A/RIPPLY1/HOXA2/SEMA3A/MEOX2/COBL/FRS2/EP300/RBPJ/CDX1/NEUROG1/TIFAB/WNT3A/MLLT3/NKX3-1/ROR2	70
BP	GO:0030203	glycosaminoglycan metabolic process	110/9420	157/17913	5.61e-06	3.76e-05	CHST14/HEXA/GLCE/CLN6/ARSB/LYG2/LYG1/HSPG2/FUCA1/SDC1/GPC6/SLC9A1/ITIH5/SDC3/B4GALT5/SDC2/ANGPT1/EXT1/B3GNT7/IMPAD1/ST3GAL1/B3GAT2/CHST1/EXT2/CHPF/LYVE1/FMOD/PRELP/B3GALT6/AGRN/IL15/ST3GAL2/GALNS/SMPD3/HAS3/TGFB1/AP2A1/HAS1/CLTC/GALNT5/ST3GAL6/HS3ST3A1/XYLT2/NAGLU/SGSH/EGFLAM/CHSY1/ACAN/CEMIP/CSPG4/AKT1/GLB1/HS6ST1/ITIH4/ITIH3/ITIH1/HYAL2/HYAL1/HYAL3/CSPG5/CHST13/FOXC1/GPC1/PIM1/DSEL/B4GALT6/HS3S…	110
BP	GO:0001885	endothelial cell development	45/9420	55/17913	5.85e-06	3.9e-05	EZR/AFDN/F2RL1/ROCK2/CLIC4/ENG/RAPGEF1/SOX18/PPP1R16B/PDE2A/RAPGEF2/CDH5/VEZF1/PECAM1/FASN/MARVELD2/PDE4D/TJP1/PROC/CTNNB1/WNT7A/TNF/NOTCH4/ROCK1/PLOD3/IKBKB/MSN/RAP2C/CLDN5/HAPLN2/HEG1/F11R/CCM2/CLDN1/RAPGEF3/TNFRSF1A/WNT7B/ADD1/ARHGEF26/PTPRS/ICAM1/TJP2/STC1/S1PR3/COL18A1	45
BP	GO:0003229	ventricular cardiac muscle tissue development	45/9420	55/17913	5.85e-06	3.9e-05	TPM1/DLL4/BMP10/ENG/NOTCH1/RXRA/POU4F1/CCM2L/ZFPM2/CHD7/FOXH1/MYBPC3/TGFB2/UBE4B/PROX1/TNNI1/TNNT2/TBX5/TBX3/FOXC2/TGFB1/PPP1R13L/MED1/LRP2/NKX2-5/PTCD2/ADAMTS9/MYL3/FOXC1/DSP/SMAD7/SMAD4/ZMPSTE24/FGFR2/NRG1/BMPR1A/RYR2/TGFBR3/COL11A1/HEG1/PKP2/RBPJ/HAND1/TGFBR1/HEY2	45
BP	GO:0060997	dendritic spine morphogenesis	45/9420	55/17913	5.85e-06	3.9e-05	SIPA1L1/ADAM10/CDC42/EPHB2/ACTR2/LZTS3/ARC/DOCK10/EPHA4/CAPRIN1/DNM3/DVL1/ABI2/CUX2/ARHGAP33/SHANK1/CDK5R1/PAFAH1B1/DLG4/SRCIN1/BAIAP2/CTNND2/UBE3A/WNT7A/NGEF/EEF2K/PTEN/LRP8/NLGN3/PAK3/HDAC6/TIAM1/EFNA1/CDK5/CAMK2B/RELN/PPP1R9A/EPHB3/LRRK2/DNM1L/CAPRIN2/SHANK3/PDLIM5/DHX36/EPHB1	45
BP	GO:0061180	mammary gland epithelium development	53/9420	67/17913	6.11e-06	4.07e-05	HIF1A/FOXB1/EPHA2/ROBO1/WNT4/RTN4/LBH/BRCA2/GATA3/SRC/ELF5/PGR/ERBB4/KDM5B/TBX3/ORAI1/ATP2C2/FOXF1/GLI2/AKT2/TGFB1/BAX/MED1/WNT3/MSX2/FGF10/PML/AKT1/WNT5A/RREB1/DDR1/FGFR2/BTRC/ZNF703/DEAF1/CCND1/AR/MAPK1/SCRIB/CSF1/PYGO2/IQGAP3/SMO/WNT2/VDR/STAT6/PHB2/WNT7B/AREG/MSX1/CSF1R/PTCH1/LATS1	53
BP	GO:0018210	peptidyl-threonine modification	80/9420	109/17913	6.55e-06	4.36e-05	GALNT16/DYRK1A/SPRED1/TSSK4/MAP2K1/CALM2/SPRED2/CAD/ROCK2/PARD3/BMP7/CSNK2A1/MYLK2/CAB39/TNKS1BP1/HIPK3/MTOR/ULK1/CDK10/SIRT2/MAP3K10/TGFB1/GSK3A/CADM4/CALM3/PRKD2/ACVR1/CDK5R1/INPP5K/RPTOR/SPHK1/PRKCA/CEMIP/PRKD1/AKT1/TGFBR2/OXSR1/WNT5A/PRKCD/TTBK1/PPP2R5D/SMAD7/BCL2/AXIN1/PDPK1/PLK1/PRKCB/LMTK2/TNKS/MAPK8/DDIT4/GALNT2/CHEK1/MARK2/GRK2/TAF1/WNK3/TRPC5/MAPK1/GSK3B/GALNT11/CDK5/HIPK2/MAP3K12/ACVR1…	80
BP	GO:0070482	response to oxygen levels	247/9420	389/17913	7.25e-06	4.81e-05	S100B/PSMC1/TGFB3/SLC8A3/ZFP36L1/HIF1A/THBS1/MMP14/AJUBA/PSMB11/PKM/SMAD3/ERO1A/HK2/PINK1/HP1BP3/SLC8A1/PRKCE/EPAS1/KCNK3/DNMT3A/ROCK2/ADAM17/SLC2A8/ENDOG/TSC1/NOTCH1/SLC9A1/FOXO1/OPRD1/UCN3/BMP2/PSMA7/PCK1/BMP7/PSMF1/ANGPT4/TM9SF4/DNMT3B/E2F1/SRC/PTGIS/NPPC/PSMD1/PENK/MYC/NDRG1/HSF1/P2RX3/CAT/UCP3/UCP2/ADM/MYOD1/CBL/HYOU1/DRD2/ATM/ADORA1/TGFB2/PSEN2/PLOD1/NPPA/MTHFR/AGTRAP/MTOR/CREB1/GNB1/CD34/N…	247
BP	GO:0010463	mesenchymal cell proliferation	38/9420	45/17913	7.32e-06	4.84e-05	BMP4/SIX2/OSR1/IRS2/FGF9/ZEB1/BMP2/BMP7/MYC/WNT11/IHH/DCHS1/PRRX1/CTNNBIP1/FAT4/FOXF1/SOX9/TGFBR2/CTNNB1/WNT5A/VEGFA/PDGFA/FGFR2/FBXW4/FGFR1/BMPR1A/LRP5/LMNA/SHH/SMO/FOXP2/WNT2/PHF14/CHRD/SHOX2/MSX1/HAND2/NFIB	38
BP	GO:0042551	neuron maturation	38/9420	45/17913	7.32e-06	4.84e-05	GLDN/EPHA8/C1QA/KDM1A/VSX1/B4GALT5/FEV/NFASC/CNTN2/MYOC/MTOR/AGRN/IRX5/CX3CL1/SPTBN4/NR4A2/SCARF1/C1QL1/RAC3/FARP2/MTCH1/ANKS1A/B4GALT6/BCL2/TBX6/KCNIP2/RET/CDKN1C/MECP2/CNTNAP2/NRCAM/MAP3K13/RND1/LRRK2/NTN4/PICK1/APP/C3	38
BP	GO:0001570	vasculogenesis	60/9420	78/17913	7.85e-06	5.18e-05	QKI/ZFP36L1/MYO1E/SPRED1/EPHA2/XDH/ENG/NOTCH1/EGFL7/SOX18/ZFPM2/SOX17/PTK2/APLNR/WT1/ADM/YAP1/CD34/MYO18B/TBX5/RAPGEF2/FBXW7/FOXF1/TGFB1/TEAD2/MYOCD/GJC1/NKX2-5/ITGAV/TGFBR2/CTNNB1/SETD2/WNT7A/ACKR3/VEGFA/CUL7/EMP2/HIF1AN/TIE1/GDF2/ZMIZ1/SGPL1/FZD4/CITED1/AMOT/TGFBR3/HEG1/SHH/PAXIP1/SMO/CCM2/CAV1/ITGB8/HDAC7/WNT7B/TIPARP/RASA1/JUNB/NTRK2/HEY2	60
BP	GO:0009743	response to carbohydrate	150/9420	224/17913	7.9e-06	5.21e-05	ZFP36L1/HIF1A/THBS1/MAP4K4/RAB11FIP5/SLC8A1/PRKCE/EIF2B4/APOB/VSNL1/ENDOG/IRS2/NR0B2/PDX1/SESN2/NKX2-2/FOXA2/UCN3/PCK1/HNF4A/KCNB1/ADNP/ENY2/SYBU/SLC30A8/LYN/OPRK1/ADCY8/COL4A3/P2RX3/CAT/ARRB1/PTPRN/UCP2/KCNJ11/C2CD2L/SIDT2/PFKFB2/KLF7/NADK/SMARCB1/EIF2B1/AACS/P2RX2/GPLD1/CDT1/TGFB1/GRIK5/GIPR/TRPM4/STXBP4/HNF1B/SARM1/SERPINF1/VAMP2/MAP2K4/SREBF1/NME1/KAT7/GIP/NR1D1/GJD3/ERN1/MAP2K6/MAP1B/ITGA2/O…	150
BP	GO:0030278	regulation of ossification	135/9420	199/17913	8e-06	5.26e-05	TGFB3/SMOC1/HIF1A/BMP4/GREM1/SMAD3/SMAD6/SLC8A1/PKDCC/SIX2/WNT4/ID3/OSR1/SOX11/NOTCH1/JAG1/UCMA/MATN1/RASSF2/BMP2/BMP7/ZHX3/TMEM64/OSR2/NPPC/CTHRC1/SNAI2/PTK2/LRP4/TPH1/IGFBP5/ZBTB16/TGFB2/DHRS3/CTNNBIP1/SKI/TNN/BMPR2/KREMEN1/TMEM119/P2RX7/NOCT/SMAD1/TGFB1/TRPM4/ACVR2A/ACVR1/TOB1/PHOSPHO1/NBR1/SOST/SOX9/AXIN2/MSX2/PTGER4/NIPBL/ANKH/CHSY1/PRKD1/ACVR2B/CTNNB1/WNT5A/LTF/LIMD1/BMP6/ID4/HDAC4/TWIST2/T…	135
BP	GO:0010977	negative regulation of neuron projection development	96/9420	135/17913	8.04e-06	5.28e-05	PSEN1/ARF6/NFATC4/MAP4K4/TLX2/RTN4/EPHB2/TSC1/EFNB2/NRP1/CBFA2T2/STMN2/ITM2C/ASAP1/PTK2/RTN4RL2/EPHA4/LRP4/DENND5A/THY1/RAB29/MAP2/DNM3/DRAXIN/TNR/TRAK2/YWHAH/INPP5J/KREMEN1/TRPV4/RAPGEF2/KIAA0319/MT3/MAG/APOE/KLK8/CDK5R1/RTN4RL1/PAFAH1B1/RAP1GAP2/EFNB3/PMP22/ULK2/NGFR/WNT3/ARHGDIA/SEMA5A/UBE3A/RGMA/CIB1/LINGO1/PTPN9/GORASP1/PTPRG/WNT5A/SEMA3G/MYLIP/SYNGAP1/NGEF/TBX6/STX1B/PTEN/NLGN3/MCF2/FGF13/T…	96
BP	GO:0021988	olfactory lobe development	28/9420	31/17913	8.11e-06	5.31e-05	ROBO2/ROBO1/LHX2/EXT1/CHD7/ERBB4/SKI/KIF14/SALL1/RPGRIP1L/ATF5/DLX2/SEMA7A/EOMES/WNT5A/SRF/SALL3/UNCX/CRTAC1/ARX/FEZF1/SEMA3A/DLX5/LRRK2/SLIT2/GSX2/CSF1R/EFNA2	28
BP	GO:0010171	body morphogenesis	40/9420	48/17913	8.13e-06	5.31e-05	TGFB3/CRISPLD1/ASPH/SCX/IHH/PHLDB1/SKI/FLVCR1/ZNF281/PTPN11/MAB21L2/CRISPLD2/ANKRD11/CLASP1/MMP2/TGFB1/RAB3GAP1/RRAS/FUZ/COL1A1/WNT3/NIPBL/STRA6/PAX9/CLASP2/CSRNP1/DAG1/IFT122/PLEKHA1/SGPL1/ARID5B/CDON/PHLDB2/SSBP3/CLDN5/DLX5/EP300/PDGFRA/MSX1/TIPARP	40
BP	GO:0055010	ventricular cardiac muscle tissue morphogenesis	40/9420	48/17913	8.13e-06	5.31e-05	TPM1/DLL4/BMP10/ENG/NOTCH1/RXRA/POU4F1/CCM2L/ZFPM2/CHD7/FOXH1/MYBPC3/TGFB2/UBE4B/PROX1/TNNI1/TNNT2/FOXC2/TGFB1/MED1/LRP2/NKX2-5/PTCD2/MYL3/FOXC1/DSP/SMAD7/SMAD4/FGFR2/NRG1/BMPR1A/RYR2/TGFBR3/COL11A1/HEG1/PKP2/RBPJ/HAND1/TGFBR1/HEY2	40
BP	GO:0002694	regulation of leukocyte activation	306/9420	492/17913	8.26e-06	5.37e-05	RUNX1/ZFP36L1/ZBTB1/BMP4/TYRO3/THBS1/METTL3/MMP14/CD276/AP3B1/F2RL1/MERTK/IL1RL2/LOXL3/SOS1/ZFP36L2/SOCS5/MSH2/CDC42/C1QA/NCK2/CNR2/RUNX3/SOX11/RC3H2/STXBP1/ABL1/ZNF683/IRS2/TNFSF13B/EFNB2/HSPH1/FGR/PTAFR/PRKCQ/GATA3/ZEB1/MAP3K8/CST7/PRNP/LCK/SLA2/SRC/ZNF335/CD40/LYN/MAPK8IP1/TRAF6/INHA/LRRC32/IHH/THY1/ZBTB16/IGFBP2/ATM/LAX1/SOX13/IL10/CD55/HLX/ITPKB/TNFSF18/TNFRSF1B/NPPA/MAD2L2/PRKCZ/TNFRSF4/TNF…	306
BP	GO:0008344	adult locomotory behavior	58/9420	75/17913	8.28e-06	5.37e-05	DRD1/HTRA2/PBX3/TSC1/GRIN1/OPRD1/FOXA2/PUM1/ABHD12/NTSR1/PREX2/CHD7/EPHA4/OTOG/DRD2/CNTN2/SEZ6L/GLRB/EN1/SPTBN4/GRIN2D/NTF4/NR4A2/SEZ6/PAFAH1B1/CTNS/ARRB2/EFNB3/GIP/HOXB8/CNP/HOXD10/HOXD9/GDNF/CHL1/TRH/GIGYF2/NPC1/NTAN1/PPT1/ZMPSTE24/CXCL12/SNCG/DMBX1/CEND1/DRD4/MECP2/KCNJ10/GBX1/HIPK2/FGF12/ADAM22/GLRA1/APP/ZIC1/DMRT3/FXN/TMOD1	58
BP	GO:0031016	pancreas development	58/9420	75/17913	8.28e-06	5.37e-05	DLL1/BMP4/ONECUT1/ALDH1A2/MEIS2/PDX1/FOXO1/PTF1A/INSM1/NKX2-2/FOXA2/HNF4A/IHH/SIDT2/PROX1/HNF1A/DNAAF1/FOXF1/GSK3A/GIPR/HNF1B/GIP/CCDC40/SOX9/FGF10/NEUROD1/AKT1/ACVR2B/CTNNB1/WNT5A/BMP6/SOX4/BAK1/GATA6/SMAD2/ONECUT2/MSLN/PDPK1/TCF7L2/MEN1/IGF2/ZIC3/WLS/GSK3B/IL6R/ILDR2/SHH/SMO/CDK6/GDF11/CLOCK/NKX6-1/WFS1/NKX3-2/INSR/NPHP3/RFX3/RFX6	58
BP	GO:0072078	nephron tubule morphogenesis	58/9420	75/17913	8.28e-06	5.37e-05	PGF/BMP4/GREM1/FMN1/SIX2/WNT4/PAX8/OSR1/GATA3/GZF1/BMP2/LAMA5/MYC/WT1/LGR4/WNT11/DCHS1/KIF26B/CTNNBIP1/HES5/FAT4/SALL1/IRX3/TGFB1/LHX1/HNF1B/HOXB7/SOX9/HOXD11/FOXD1/GDNF/IRX1/IRX2/CTNNB1/VEGFA/GREB1L/SMAD4/BCL2/SOX8/PKD1/FGF8/LZTS2/PAX2/CITED1/MAGED1/TACSTD2/PBX1/SHH/DLG1/SMO/GLI3/NPNT/PKD2/FGF1/KLHL3/PTCH1/TCF21/AHI1	58
BP	GO:0046579	positive regulation of Ras protein signal transduction	42/9420	51/17913	8.76e-06	5.66e-05	F2RL1/F2R/ROBO1/MAP4K4/RAPGEF1/NOTCH1/IRS2/ABRA/GPR55/LYN/ARRB1/APOA1/ITPKB/ALS2/CRKL/ADGRG1/RASGRP4/GRB2/FGF10/AKAP13/RASGRF1/COL3A1/STK19/MAPRE2/AUTS2/EPO/RAC1/NRG1/SYNPO2L/RASGEF1A/HRAS/RTN4R/CSF1/NGF/NOTCH2/SHC1/NTRK1/DGKI/IGF1/VAV1/EPOR/LPAR1	42
BP	GO:0050885	neuromuscular process controlling balance	42/9420	51/17913	8.76e-06	5.66e-05	HERC1/JPH4/IGDCC3/NRXN1/ABL1/POU4F1/FOXS1/MYO7A/TPP1/USH1C/TNR/POU4F2/JPH3/SHANK1/ABR/PAFAH1B1/DLG4/NLGN2/MYH10/CNTNAP1/RAC3/GAA/USH1G/GRIN2C/ALDH1A3/GIGYF2/CLN3/HMX3/PCDH15/PSAP/CDH23/BCR/GPR88/ADCY5/RBFOX2/BLOC1S4/POU4F3/APP/NEUROG1/TIFAB/NR4A3/NEFL	42
BP	GO:0051099	positive regulation of binding	124/9420	181/17913	8.81e-06	5.68e-05	PSEN1/DACT1/BMP4/ANXA2/ARF6/PLCL2/LARP6/ADD2/CALM2/KDM1A/RPL11/MAPRE3/STPG1/CDK9/ABL1/GPSM1/POU4F1/PDX1/GATA3/NRP1/EPB41/BAMBI/BMP2/TRIB3/MAPRE1/STK4/MMP9/CTHRC1/DERL1/HSF1/EPHA4/TRAF6/BDNF/ARRB1/SPON1/KDM4D/PARP1/SKI/DHX9/SPPL3/PLCL1/HIP1R/RAPGEF2/POU4F2/CDT1/RALB/AMFR/EPB41L5/ACD/SIRT2/TGFB1/PLAUR/APOE/ERCC2/CALM3/MED25/TRIM28/VTN/TRAF4/MYOCD/NME1/CSF3/RARA/RFNG/ITGA2/NIPBL/TERT/NEUROD1/MARK3/C…	124
BP	GO:1905475	regulation of protein localization to membrane	124/9420	181/17913	8.81e-06	5.68e-05	EZR/NUMB/VTI1B/AKAP5/PRKCH/ADAM10/ARF6/EPHA2/MMP14/PKDCC/PRKCE/RHOQ/SPTBN1/EPHB2/YWHAQ/LDLRAP1/SFN/GPC6/ITGB1/PRNP/EPHA3/BCL2L1/E2F1/HPCA/YWHAB/ZMYND8/KCNB1/YWHAZ/MFF/STX3/ACSL3/LRP4/VIL1/KCNJ11/TP53BP2/ARHGEF16/PRKCZ/PPP2R5A/YWHAH/CRKL/SSH1/NECAB2/VPS4A/CLIP3/LYPD1/AKT2/TGFB1/SHISA7/CLTC/AP2B1/CDK5R1/MYO1C/INPP5K/RANGRF/SHISA6/ARHGAP44/MIEF2/ITGA3/STAC2/ERBB2/NMT1/PIK3R1/DAB2/NKD2/CIB1/CEMIP/PTP…	124
BP	GO:2000463	positive regulation of excitatory postsynaptic potential	25/9420	27/17913	8.93e-06	5.74e-05	NRXN1/GRIN1/RIMS2/RIMS1/PRKCZ/DVL1/SSH1/CUX2/SHANK1/DLG4/NLGN2/BAIAP2/CHRNA7/WNT7A/STX1B/STX1A/PTEN/NLGN3/IGSF11/RGS4/RELN/CACNB3/SHANK3/ADRB2/PTK2B	25
BP	GO:1903312	negative regulation of mRNA metabolic process	54/9420	69/17913	9.01e-06	5.79e-05	DYRK1A/SRSF10/NBAS/CDK9/SAP18/SRSF4/E2F1/SLC11A1/CTR9/BARD1/MAPKAPK2/HNRNPU/MTOR/DHX9/ANGEL2/PKP1/SFSWAP/NOCT/RBM42/ZFP36/SUPT5H/DHX34/U2AF2/C1QBP/TOB1/AXIN2/PAIP1/GDNF/MYD88/RBM24/NELFE/MAPK14/CELF4/THRAP3/RNPS1/RNF40/YBX1/TIRAP/PKP3/RBM10/RBMX/FMR1/HNRNPA2B1/YBX3/APOBEC1/HNRNPD/LARP1/HNRNPA0/CIRBP/PTBP1/ELAVL1/SECISBP2/RNF20/SYNCRIP	54
BP	GO:0043242	negative regulation of protein complex disassembly	50/9420	63/17913	9.45e-06	6.06e-05	SPTB/TMOD2/TTBK2/SPTBN5/APC/ADD2/PLEKHH2/SPTBN1/CAPG/TRIM54/SPTAN1/CKAP2/SPEF1/STMN2/VIL1/LMOD1/CLASP1/KATNB1/CARMIL2/SPTBN4/TAOK1/PHF23/MAP1B/CIB1/CLASP2/VILL/TWF2/CARMIL1/TNF/CLEC16A/SPTBN2/MID1IP1/MID1/FGF13/HDAC6/TMOD4/ARHGEF2/UBQLN4/SPTA1/RUBCN/MTPN/NAV3/AVIL/MAP6D1/TRIOBP/KIAA1211/ADD1/TMOD1/DMTN/GSN	50
BP	GO:0009880	embryonic pattern specification	48/9420	60/17913	9.51e-06	6.09e-05	DLL1/SIM2/SMAD3/SMAD6/NRP1/BMP7/WT1/C2CD3/IHH/ZBTB16/ERBB4/DISP1/FZD5/NRP2/TBX3/SATB2/TMED2/SMAD1/EPB41L5/LHX1/PLD6/MEOX1/HOXD8/FGF10/PCSK6/CTNNB1/WNT5A/SEMA3F/WNT7A/SMAD2/SMAD4/TBX6/FGFR2/NODAL/STIL/CITED1/KDM6A/RIPPLY1/EFNB1/SHH/SEMA3A/MEOX2/COBL/FRS2/CXXC4/NEUROG1/TIFAB/PTCH1	48
BP	GO:0010038	response to metal ion	215/9420	335/17913	9.88e-06	6.31e-05	GPHN/HIF1A/SORD/NEDD4/AQP9/CAPN3/THBS1/RYR3/NFATC4/HOMER1/CNGA3/HAAO/CALM2/C1QA/IL1A/KCNK3/DNMT3A/SDC1/CLIC4/HSPA5/ENDOG/PTGES/ASS1/ADAMTS13/PDX1/ATP7B/ENTPD6/PRNP/PEF1/ARL13B/MAP1LC3A/GSS/CPNE1/HPCA/MMP9/A3GALT2/CPNE3/PENK/ADCY8/NDRG1/HSF1/SLC39A13/CAT/STIM1/APBB1/KCNC1/BACE1/IGFBP2/DRD2/MYOG/SLC41A1/PARP1/ITPKB/CREB1/CASP9/SLC30A1/KCNH1/TNNT2/RASAL1/HVCN1/P2RX7/P2RX4/TRPC3/FGA/FGG/GPLD1/CPNE7/D…	215
BP	GO:0001709	cell fate determination	35/9420	41/17913	1.04e-05	6.6e-05	DLL1/BMP4/JAG1/GATA3/NKX2-2/SOX17/MYOD1/DSCAML1/PRRX1/HES5/PROX1/NTF4/TBX2/MESP1/CTNNB1/FEZF2/WNT7A/GATA2/TRIM15/NOTCH4/GATA6/LBX1/PAX2/PTCH2/BARHL2/NOTCH2/MCL1/POU6F2/HOXA2/ASCL1/ATOH1/MEF2C/EBF2/PTCH1/KLF4	35
BP	GO:0098815	modulation of excitatory postsynaptic potential	35/9420	41/17913	1.04e-05	6.6e-05	NRXN1/GRIN1/ZMYND8/RIMS2/RIMS1/MTMR2/PRKCZ/DVL1/SSH1/CUX2/CBLN1/DMPK/SHANK1/DLG4/NLGN2/BAIAP2/CHRNA7/WNT7A/CELF4/STX1B/STX1A/PTEN/NLGN3/NLGN4X/IGSF11/RGS4/RELN/CACNB3/LRRK2/SHANK3/ADRB2/APP/SH3GL1/TMEM108/PTK2B	35
BP	GO:0060538	skeletal muscle organ development	114/9420	165/17913	1.09e-05	6.91e-05	S100B/DLL1/PAX7/HOMER1/FOXN2/SOX11/ASS1/GTF3C5/SVIL/MYLK2/CHRND/MSC/SOX17/DNER/SCX/COL19A1/WT1/MYOD1/BCL9L/MYOG/BTG2/HLX/DISP1/ZBTB18/SKI/P2RX2/NPHS1/RYR1/CCNT2/TGFB1/MYH14/NF1/MYOCD/HOXD10/HOXD9/PRKAA1/FBXO22/STRA6/ASB2/EOMES/CTNNB1/KLHL40/FLNB/USP19/MYL3/RBM24/GPC1/HDAC4/FLOT1/MAPK14/LEMD2/MYOM1/BCL2/SOX8/AKIRIN1/HEYL/MYH15/ELN/HIVEP3/VAX1/NEURL1/ANKRD2/TLL2/NR1D2/MYOM2/MYOZ1/EGR2/ACTA1/CSRP3/C…	114
BP	GO:0007019	microtubule depolymerization	30/9420	34/17913	1.13e-05	7.16e-05	TTBK2/APC/SPAST/TRIM54/CKAP2/SPEF1/STMN2/CKAP5/KIF18A/TRPV4/CLASP1/KATNB1/TAOK1/KIF18B/KIF19/MAP1B/KIF2A/CIB1/CLASP2/KIF2C/CCSAP/MID1IP1/MID1/FGF13/HDAC6/ARHGEF2/NAV3/NCKAP5L/MAP6D1/KIF24	30
BP	GO:0007435	salivary gland morphogenesis	30/9420	34/17913	1.13e-05	7.16e-05	TGFB3/EDAR/NRP1/LAMA5/BMP7/TGM2/SNAI2/TGFB2/ESRP2/TGFB1/FGF10/BTBD7/EGFR/DAG1/PLXND1/PLXNA1/TNF/LAMA1/TWSG1/PDGFA/FGFR2/FGF8/POLB/FGFR1/EDA/SHH/SEMA3A/NTN4/NFIB/NKX3-1	30
BP	GO:0010464	regulation of mesenchymal cell proliferation	30/9420	34/17913	1.13e-05	7.16e-05	BMP4/IRS2/FGF9/ZEB1/MYC/WNT11/IHH/PRRX1/CTNNBIP1/FOXF1/SOX9/TGFBR2/CTNNB1/WNT5A/VEGFA/PDGFA/FGFR2/FBXW4/FGFR1/BMPR1A/LRP5/LMNA/SHH/SMO/FOXP2/WNT2/PHF14/CHRD/SHOX2/NFIB	30
BP	GO:0007009	plasma membrane organization	68/9420	91/17913	1.15e-05	7.28e-05	SNX9/MPP5/CHMP4A/DYSF/SPTBN1/COL5A1/XKR8/MTSS1/NDRG1/PACSIN3/ANO3/TGFB2/PLEKHM2/CRB1/PTPRC/ATP2A2/P2RX7/FAT4/FA2H/AKT2/EHD2/TLCD1/PLSCR3/MYH10/SLC4A1/BAIAP2/WHAMM/SNX33/BIN1/AKT1/PRKCD/ANO7/FLOT1/PACSIN1/EPB41L3/TRIM72/BAIAP2L1/MYOF/PTEN/PSAP/ANK3/CSRP3/SYT7/MYRF/ANO9/AR/ABCD1/SH3GLB1/FNBP1L/SYPL2/SYT11/SPTA1/CAV1/BIN2/ANO6/ANO4/MYH9/MICALL1/A4GALT/PACSIN2/ANK2/SH3TC2/ABCA7/PLSCR4/DNM2/RAB3A/UGCG…	68
BP	GO:0030148	sphingolipid biosynthetic process	68/9420	91/17913	1.15e-05	7.28e-05	SPTLC2/PRKD3/ST3GAL5/ST6GALNAC6/SPTLC3/ST8SIA6/VAPB/A3GALT2/B4GALT5/NSMAF/SGPP2/ACER3/SMPD1/B3GALT2/DEGS1/P2RX7/FA2H/SMPD3/PRKD2/P2RX1/ALOX12B/ALOXE3/ALDH3A2/CERS6/ORMDL3/SPHK1/PLPP1/PRKAA1/ST8SIA2/PRKD1/SPTSSA/DEGS2/PRKCD/TNF/B3GALT4/B4GALT6/ST8SIA5/KDSR/FAM57B/ELOVL1/CLN8/SGPL1/ALDH3B1/PLPP3/SMPD4/GBA/HACD2/B4GALT3/AGK/B4GALNT1/LARGE1/ST8SIA1/TNFRSF1A/PLA2G6/A4GALT/UGT8/SGMS2/SPTSSB/PPM1L/ST8SI…	68
BP	GO:0072088	nephron epithelium morphogenesis	59/9420	77/17913	1.16e-05	7.29e-05	PGF/BMP4/GREM1/FMN1/SIX2/WNT4/PAX8/OSR1/GATA3/GZF1/BMP2/LAMA5/MYC/WT1/LGR4/WNT11/DCHS1/KIF26B/CTNNBIP1/HES5/LIF/FAT4/SALL1/IRX3/TGFB1/LHX1/HNF1B/HOXB7/SOX9/HOXD11/FOXD1/GDNF/IRX1/IRX2/CTNNB1/VEGFA/GREB1L/SMAD4/BCL2/SOX8/PKD1/FGF8/LZTS2/PAX2/CITED1/MAGED1/TACSTD2/PBX1/SHH/DLG1/SMO/GLI3/NPNT/PKD2/FGF1/KLHL3/PTCH1/TCF21/AHI1	59
BP	GO:0051384	response to glucocorticoid	98/9420	139/17913	1.17e-05	7.37e-05	S100B/ZFP36L1/PDCD7/ALPL/ZFP36L2/IL1RN/UCN/CAD/SDC1/TRIM63/ASS1/PDX1/FLT3/FOXO1/PTAFR/PTPRU/UCN3/DNMT3B/FBXO32/UCP3/ADM/MYOD1/IGFBP2/GPR83/IL10/SMYD3/HNRNPU/ERRFI1/CASP9/HSD11B2/TAT/ZFP36/TGFB1/FOSB/CALM3/HNMT/SERPINF1/ALDH3A1/SLIT3/DUSP1/CREBRF/SRD5A1/AKAP13/NTRK3/ACSBG1/EGFR/GLB1/FAM107A/TRH/BMP6/EDN1/AGXT/TNF/AIF1/CDKN1A/ADCYAP1/BCL2/ABCA3/EPO/CPN1/ABCC2/GOT1/ADAM9/CASP3/DDIT4/FOSL1/NPAS4/CCND…	98
BP	GO:0030850	prostate gland development	37/9420	44/17913	1.18e-05	7.42e-05	BMP4/CYP19A1/FEM1B/RXRA/BMP7/SULF1/PLAG1/GLI2/SERPINF1/HOXB13/RARA/SOX9/FGF10/UBE3A/FOXA1/CTNNB1/WNT5A/SMARCC1/ID4/SERPINB5/FGFR2/PTEN/SFRP1/AR/WDR77/EAF2/SHH/GLI3/RARG/FRS2/GLI1/CDKN1B/FKBP4/STK11/NKX3-1/PTCH1/TNC	37
BP	GO:0035850	epithelial cell differentiation involved in kidney development	37/9420	44/17913	1.18e-05	7.42e-05	BMP4/MYO1E/GREM1/SIX2/PAX8/OSR1/JAG1/GATA3/MMP9/MTSS1/WT1/YAP1/CD34/LIF/FAT4/FOXC2/SALL1/NPHS1/GPR4/LHX1/FOXJ1/GDNF/IQGAP1/CTNNB1/KLF15/PAX2/ACTA2/CITED1/PRKX/PODXL/SMO/MAGI2/ADIPOQ/PDGFB/PROM1/MEF2C/WWTR1	37
BP	GO:0006473	protein acetylation	132/9420	195/17913	1.19e-05	7.43e-05	MCM3AP/PHF10/RPS6KA5/DPF3/NAA30/KAT2B/KANSL3/FAM161A/NCOA1/SET/GTF3C4/WDR5/BRCA2/FOXO1/NAA16/GATA3/EPC1/KAT14/PCK1/PHF20/NCOA3/SNAI2/SPI1/ARRB1/APBB1/TAF10/MYOD1/KMT2A/KANSL1L/CHD5/NOC2L/SMARCB1/LIF/NOS1/EP400/JADE1/NAA15/TERF2IP/BRD7/CTCF/DPF1/TGFB1/RUVBL2/EPC2/TADA2A/TAOK1/PER1/MYOCD/TRIM16/FLCN/USP22/KAT7/PCGF2/MSL1/KAT2A/MAPT/KANSL1/SPHK1/WBP2/PRKAA1/MORF4L1/SIN3A/MBIP/IWS1/TADA3/CAMK1/BRPF1/…	132
BP	GO:0060998	regulation of dendritic spine development	55/9420	71/17913	1.29e-05	8.07e-05	PSEN1/SIPA1L1/ADAM10/ARF6/ACTR2/LZTS3/ZMYND8/ASAP1/ARC/EPHA4/CAPRIN1/DNM3/MTOR/ABI2/CUX2/ARHGAP33/APOE/SHANK1/CDK5R1/PAFAH1B1/SRCIN1/BAIAP2/ITSN1/UBE3A/CAMK1/NGEF/EEF2K/FOXO6/SDK1/NEURL1/CPEB3/PTEN/DLG5/DISC1/LRP8/NLGN3/CDKL5/PAK3/FMR1/TIAM1/EFNA1/CDK5/CAMK2B/RELN/PPP1R9A/LRRK2/DNM1L/CAPRIN2/SHANK3/PDLIM5/DHX36/MEF2C/FSTL4/PTPRS/LPAR1	55
BP	GO:1903313	positive regulation of mRNA metabolic process	55/9420	71/17913	1.29e-05	8.07e-05	SNW1/ZFP36L1/METTL3/ZFP36L2/HNRNPR/ROCK2/YTHDF2/PUM1/YTHDF3/AGO2/HSF1/PRR5L/NUP98/BTG2/PRDX6/RC3H1/NUDT21/CNOT1/PAF1/ZFP36/SNRNP70/METTL16/TOB1/TNRC6C/CCNB1/CPEB1/TRIM71/RBM24/GIGYF2/CELF4/ROCK1/THRAP3/ZC3H12A/CPEB3/CNOT7/PRPF19/RBMX/MOV10/CELF3/ZC3HAV1/SLC39A5/APOBEC1/GTPBP1/TNRC6B/METTL14/CNOT6L/HNRNPD/DHX36/CNOT8/MEX3D/KHSRP/NANOS3/UPF1/NCBP1/ZC3H12D	55
BP	GO:0070849	response to epidermal growth factor	39/9420	47/17913	1.3e-05	8.09e-05	ZFP36L1/ZFP36L2/CAD/DAB2IP/PLCG1/SNAI2/VIL1/CBL/ZPR1/ERBB4/ERRFI1/PTPN11/ZFP36/INPP5K/COL1A1/MED1/ERBB2/STAT5B/BECN1/DUSP3/BAIAP2/SOX9/IQGAP1/PDE8A/AKT1/EGFR/DUSP22/FOXC1/GAREM1/PDPK1/MAPK3/MCM7/PAX2/BAG4/SYAP1/MAPK1/PTPN12/MARS/ASCL1	39
BP	GO:0006469	negative regulation of protein kinase activity	148/9420	222/17913	1.31e-05	8.12e-05	FGFR1OP/PSEN1/GMFB/BMP4/PP2D1/KAT2B/SPRED1/APC/SOCS5/EPHB2/SPRED2/TRIB2/DAB2IP/ABL1/CEP85/SFN/DNAJC3/LATS2/ZGPAT/PTK6/BMP7/TRIB3/PTPRT/DBNDD2/PTPN1/DEPTOR/PKIA/LYN/TRIB1/PTPRJ/MAPK8IP1/HIPK3/SMPD1/IPO7/SORL1/THY1/LAX1/AIDA/SMYD3/ERRFI1/DVL1/PTPRC/NF2/CORO1C/TAOK3/SH2B3/DUS2/CBLC/APOE/AKT1S1/NUP62/PPP2R1A/PPM1E/GGNBP2/DUSP14/NF1/INPP5K/INCA1/MYOCD/SMCR8/CDK5RAP3/SRCIN1/PPP1R1B/DUSP3/HEXIM1/HEXIM2/…	148
BP	GO:0030705	cytoskeleton-dependent intracellular transport	107/9420	154/17913	1.36e-05	8.42e-05	SPG11/IFT43/SYNE2/HIF1A/MYO5A/AP3B1/KIF17/SPAST/LRPPRC/CDC42/IFT172/KIF3C/WDR34/IFT88/ARHGAP21/KIF3B/IFT52/SYBU/TUB/MREG/DYNC2H1/MAP2/HNRNPU/PEX14/KIF1B/PRKCZ/TRAK2/ARL8A/NEFH/MGARP/SPG7/TERF2/ACTN4/BLOC1S3/KLC3/KIF5C/DYNLL2/MYO19/RHOT1/FLOT2/MYO1C/PAFAH1B1/KIF1C/UBB/TTC21B/HAP1/MAPT/CEP131/TNPO1/MAP1B/MYO10/AP3B2/MAP1A/TRIP11/FYCO1/IFT122/COPG1/BLOC1S5/DTNBP1/KIF1A/KIF13A/TRAF3IP1/TUBB/ICK/DST/S…	107
BP	GO:0031532	actin cytoskeleton reorganization	64/9420	85/17913	1.37e-05	8.46e-05	EZR/SIPA1L1/CDC42/ANTXR1/ABL1/RAP2A/NRP1/HCK/PTPN1/ARAP1/CDC42BPA/ABL2/TRPV4/GAB1/TGFB1/BCAS3/MINK1/CSF3/ARHGDIA/FGF10/RICTOR/NTRK3/FES/WHAMM/CDC42BPB/FARP2/PHACTR1/DTNBP1/CAPN10/CD2AP/PTK7/AUTS2/BAIAP2L1/PAK1/CDC42BPG/HRAS/BRSK2/GDPD2/FLNA/MICALL2/S1PR1/NOTCH2/PIP5K1A/HAX1/SHC1/INSRR/F11R/CDK5/RAPGEF3/MYH9/TNIK/NTF3/PARVB/PDGFRA/KIT/FER/CSF1R/PDLIM4/DAPK3/DMTN/CXADR/PTK2B/GSN/TRPM2	64
BP	GO:2000179	positive regulation of neural precursor cell proliferation	41/9420	50/17913	1.38e-05	8.55e-05	HIF1A/DLL4/OTP/KDM1A/LHX2/INSM1/ZNF335/LYN/RASSF10/DRD2/DISP3/PROX1/ASPM/GPR37L1/LHX5/GLI2/CX3CL1/ADGRG1/LHX1/LRP2/ELL3/CTNNB1/VEGFA/FZD9/PITX3/DISC1/CDON/DMRTA2/FLNA/NES/SHH/SMARCD3/SMO/GLI3/GLI1/ASCL1/SOX10/EGF/WNT3A/GJC2/FZD3	41
BP	GO:0008286	insulin receptor signaling pathway	91/9420	128/17913	1.39e-05	8.61e-05	APC/ATP6V1B1/SOS1/ATP6V1E2/RHOQ/GPR21/SLC2A8/IRS2/FOXO1/PRKCQ/PTPRA/SOGA1/SRC/NCOA5/PTPN1/ATP6V1H/IRS1/SIK2/SESN3/NUCKS1/PRKCZ/PTPN11/ATP6V0A2/GAB1/GPLD1/BCAR1/FOXC2/FFAR3/AKT2/GSK3A/STXBP4/INPP5K/GRB14/SREBF1/PDK2/SOCS7/ATP6V0A1/BAIAP2/GRB2/PIK3R1/PRKAA1/IGF1R/AKT1/PRKCD/SMARCC1/CCND3/TSC2/ATP6V0C/SOCS1/PRKCB/TRIM72/SH2B2/BAIAP2L1/PTPRE/VWA2/SORBS1/IDE/ATP6V0B/EIF4EBP2/SIRT1/PAK1/CSRP3/RELA/TCIR…	91
BP	GO:0001569	branching involved in blood vessel morphogenesis	27/9420	30/17913	1.4e-05	8.61e-05	DLL4/NFATC4/ENG/ABL1/COL4A1/NRP1/STK4/IHH/EDNRA/FOXC2/ACVR1/GNA13/TGFBR2/CTNNB1/PLXND1/EDN1/FKBPL/NOTCH4/GBX2/VEGFA/SRF/FGF8/GDF2/RBM15/SHH/TBX20/SIRT6	27
BP	GO:0021772	olfactory bulb development	27/9420	30/17913	1.4e-05	8.61e-05	ROBO2/ROBO1/LHX2/EXT1/CHD7/ERBB4/SKI/KIF14/SALL1/RPGRIP1L/ATF5/DLX2/EOMES/WNT5A/SRF/SALL3/UNCX/CRTAC1/ARX/FEZF1/SEMA3A/DLX5/LRRK2/SLIT2/GSX2/CSF1R/EFNA2	27
BP	GO:0045197	establishment or maintenance of epithelial cell apical/basal polarity	27/9420	30/17913	1.4e-05	8.61e-05	MYO9A/CDC42/CRB2/LHX2/CDX2/TCF15/WNT11/FOXF1/SYNE4/SLC9A3R1/ERBIN/PDCD6IP/WNT5A/PTK7/LAMA1/MTCL1/ANK1/FAT1/DLG5/MARK2/OPHN1/MSN/VANGL2/PRKCI/SH3BP1/WDR1/CAMSAP3	27
BP	GO:0014037	Schwann cell differentiation	32/9420	37/17913	1.43e-05	8.79e-05	MPP5/NCMAP/PARD3/NDRG1/MYOC/SKI/FA2H/SIRT2/AKT2/NF1/CNTNAP1/NTRK3/DICER1/NAB1/AKT1/DAG1/GPC1/POU3F1/NRG1/ARHGEF10/EGR2/RELA/MED12/CDK5/ADAM22/NAB2/ERBB3/SH3TC2/NTRK2/POU3F2/LAMA2/ADGRG6	32
BP	GO:1901880	negative regulation of protein depolymerization	45/9420	56/17913	1.46e-05	8.94e-05	SPTB/TMOD2/TTBK2/SPTBN5/APC/ADD2/PLEKHH2/SPTBN1/CAPG/TRIM54/SPTAN1/CKAP2/SPEF1/STMN2/VIL1/LMOD1/CLASP1/KATNB1/CARMIL2/SPTBN4/TAOK1/MAP1B/CIB1/CLASP2/VILL/TWF2/CARMIL1/SPTBN2/MID1IP1/MID1/FGF13/HDAC6/TMOD4/ARHGEF2/SPTA1/MTPN/NAV3/AVIL/MAP6D1/TRIOBP/KIAA1211/ADD1/TMOD1/DMTN/GSN	45
BP	GO:0043524	negative regulation of neuron apoptotic process	102/9420	146/17913	1.48e-05	9.02e-05	SOD2/ALKBH1/TGFB3/PSEN1/HIF1A/FOXB1/TYRO3/NFATC4/F2R/PINK1/MSH2/STXBP1/SET/BARHL1/GRIN1/POU4F1/NRP1/DNAJC5/BCL2L1/VSTM2L/ADNP/ANGPT1/CNTF/AMBRA1/ARRB1/HYOU1/ZPR1/BTG2/DRAXIN/KIF14/KDM2B/TOX3/MT3/CX3CL1/EN1/MAG/AXL/C5AR1/BAX/PRKCG/NR4A2/ARRB2/MAP2K4/GRN/DLX1/ITSN1/CPEB4/NAIP/GDNF/TERT/LGMN/CHL1/BOK/FOXQ1/TFAP2B/TFAP2D/SYNGAP1/GCLC/ROCK1/BCL2/PDPK1/CLN3/PPT1/FZD9/ADAM8/FGF8/UNC5B/CLCF1/HRAS/CITED1/…	102
BP	GO:0090090	negative regulation of canonical Wnt signaling pathway	116/9420	169/17913	1.48e-05	9.02e-05	PSMC1/DACT1/GREM1/CHD8/PSMB11/APC/MCC/DAB2IP/RAPGEF1/LATS2/AMER2/FOXO1/PTPRU/BMP2/PSMA7/PSMF1/STK4/TMEM64/FZD6/CTHRC1/PSMD1/SOX17/SNAI2/CUL3/CTNND1/LRP4/WNT11/DKK3/IGFBP2/DRAXIN/MAD2L2/DVL1/TNN/KLHL12/KREMEN1/ZNRF3/PSMD9/JADE1/CYLD/NKD1/PSMD8/PSMC4/GSK3A/APOE/DACT3/RUVBL2/FUZ/PSMD11/PSMD14/DVL2/TMEM88/SHISA6/PSMD3/PSME3/SOST/PSMC5/PSMD12/SLC9A3R1/SOX9/AXIN2/NKX2-5/DAB2/NKD2/FRZB/MESP1/RBMS3/PSMD6…	116
BP	GO:0006835	dicarboxylic acid transport	69/9420	93/17913	1.51e-05	9.22e-05	PSEN1/STXBP1/LRRC8A/SLC25A30/NTSR1/SLC26A7/SLC25A32/RIMS1/SLC1A2/FOLR2/FOLR1/PPFIA4/ADORA1/SLC26A9/SLC19A2/P2RX7/SLC38A7/RAB3GAP1/PPFIA3/SLC17A7/TSPOAP1/NF1/SLC46A1/SLC13A2/TRPV1/SLC13A5/SLC25A11/VAMP2/LRP2/SLC25A12/CCK/GRM7/ARL6IP5/GRM2/SLC26A6/AGXT/PER2/SLC26A8/ABAT/ARL6IP1/STX1A/ABCC2/SLC25A22/PPFIA1/SLC1A7/ADORA2A/LRRC8D/KCNJ10/SLC13A4/SLC26A3/SYT1/PPFIA2/SLC38A2/AVPR1A/SLC26A10/GLS2/SLC17A8/…	69
BP	GO:0048872	homeostasis of number of cells	159/9420	241/17913	1.54e-05	9.4e-05	ZFP36L1/HIF1A/ARID4A/BMP4/EPB42/ACIN1/F2R/GCNT4/SFXN1/MERTK/EMX1/SOS1/EPAS1/ADAM17/RC3H2/ABL1/TNFSF13B/FLT3/GATA3/RASSF2/ASXL1/MAFB/PRDM14/LYN/ZNF16/SMAP1/DOCK10/SPI1/INHA/LGR4/AMPD3/SOX6/ITPKB/FH/PIK3CD/RC3H1/FLVCR1/MIF/PTPN11/SH2B3/P2RX7/HCAR2/ZFPM1/CYLD/ZFP36/AXL/TGFB1/ERCC2/BAX/FLT3LG/ACVR2A/NLE1/FOXN1/SPNS2/HOXB6/NFE2L1/MED1/THRA/CCR7/STAT5B/STAT3/SLC4A1/RAC3/SP3/JMJD6/SOX9/IL7R/KLF13/IREB2/…	159
BP	GO:0060074	synapse maturation	24/9420	26/17913	1.58e-05	9.59e-05	IGSF21/NFATC4/NRXN1/DAB2IP/ANAPC2/YWHAZ/SYBU/CLSTN1/SEZ6L/SHANK1/SEZ6/PFN1/ARHGEF15/NEUROD2/NEURL1/PTEN/DISC1/NFIA/BCAN/CAMK2B/RELN/PALM/ADGRL1/NEFL	24
BP	GO:0021766	hippocampus development	60/9420	79/17913	1.59e-05	9.63e-05	MAS1/DRD1/ALK/NCOA1/TSC1/XRN2/SLC32A1/CDK5R2/BTG2/ATP2B4/PROX1/KIF14/CRKL/NF2/LHX5/BBS2/PHLPP2/XRCC1/ZEB2/CDK5R1/CRK/PAFAH1B1/KDM6B/NME1/RARA/EZH1/DLX1/DLX2/SRD5A1/NEUROD1/NKX2-1/FEZF2/ID4/SRF/EMX2/PTEN/CASP3/EIF2B3/FEZ1/KIRREL3/LRP8/FGF13/PLXNA3/GSK3B/BCAN/LMX1A/HTR5A/CDK5/EZH2/SMO/GLI3/RELN/CDK6/KCNA1/EPHA5/PTPRS/WNT3A/TMEM108/NR4A3/NEFL	60
BP	GO:0072028	nephron morphogenesis	60/9420	79/17913	1.59e-05	9.63e-05	PGF/BMP4/GREM1/FMN1/SIX2/WNT4/PAX8/OSR1/GATA3/GZF1/BMP2/LAMA5/BMP7/MYC/WT1/LGR4/WNT11/DCHS1/KIF26B/CTNNBIP1/HES5/LIF/FAT4/SALL1/IRX3/TGFB1/LHX1/HNF1B/HOXB7/SOX9/HOXD11/FOXD1/GDNF/IRX1/IRX2/CTNNB1/VEGFA/GREB1L/SMAD4/BCL2/SOX8/PKD1/FGF8/LZTS2/PAX2/CITED1/MAGED1/TACSTD2/PBX1/SHH/DLG1/SMO/GLI3/NPNT/PKD2/FGF1/KLHL3/PTCH1/TCF21/AHI1	60
BP	GO:0006022	aminoglycan metabolic process	111/9420	161/17913	1.64e-05	9.93e-05	CHST14/HEXA/GLCE/CLN6/ARSB/LYG2/LYG1/HSPG2/FUCA1/SDC1/GPC6/SLC9A1/ITIH5/SDC3/B4GALT5/SDC2/ANGPT1/EXT1/B3GNT7/IMPAD1/ST3GAL1/B3GAT2/CHST1/EXT2/CHPF/LYVE1/FMOD/PRELP/B3GALT6/AGRN/IL15/ST3GAL2/GALNS/SMPD3/HAS3/TGFB1/AP2A1/HAS1/CLTC/GALNT5/ST3GAL6/HS3ST3A1/XYLT2/NAGLU/SGSH/EGFLAM/CHSY1/ACAN/CEMIP/CSPG4/AKT1/GLB1/HS6ST1/ITIH4/ITIH3/ITIH1/HYAL2/HYAL1/HYAL3/CSPG5/CHST13/FOXC1/GPC1/PIM1/DSEL/B4GALT6/HS3S…	111
BP	GO:0031345	negative regulation of cell projection organization	114/9420	166/17913	1.68e-05	0.000101464	PSEN1/ARF6/NFATC4/MAP4K4/TLX2/RAP1GAP/RTN4/EPHB2/TSC1/EFNB2/NRP1/PRNP/CBFA2T2/STMN2/ITM2C/ASAP1/PTK2/RTN4RL2/EPHA4/LRP4/DENND5A/THY1/RAB29/MAP2/DNM3/DRAXIN/TNR/TRAK2/YWHAH/INPP5J/KREMEN1/TRPV4/TCHP/RAPGEF2/KIAA0319/CDK10/MT3/MAG/APOE/KLK8/CDK5R1/RTN4RL1/PAFAH1B1/RAP1GAP2/EFNB3/PMP22/ULK2/ITGA3/NGFR/WNT3/ARHGDIA/SEMA5A/UBE3A/RGMA/ARPIN/CIB1/LINGO1/PTPN9/EVL/GORASP1/PTPRG/WNT5A/PRKCD/SEMA3G/MAP4/MY…	114
BP	GO:0061028	establishment of endothelial barrier	34/9420	40/17913	1.69e-05	0.000101987	EZR/AFDN/F2RL1/ROCK2/ENG/RAPGEF1/SOX18/PPP1R16B/PDE2A/RAPGEF2/CDH5/FASN/MARVELD2/PDE4D/TJP1/PROC/CTNNB1/WNT7A/TNF/ROCK1/IKBKB/MSN/RAP2C/CLDN5/F11R/CLDN1/RAPGEF3/TNFRSF1A/WNT7B/ADD1/PTPRS/ICAM1/TJP2/S1PR3	34
BP	GO:1902893	regulation of pri-miRNA transcription by RNA polymerase II	34/9420	40/17913	1.69e-05	0.000101987	HIF1A/BMP4/NFATC4/SMAD3/SMAD6/ATOH8/BMP2/SPI1/WT1/TEAD1/IL10/TGFB2/SMAD1/NFATC3/TGFB1/NGFR/STAT3/SOX9/TERT/YY1/GATA2/HDAC4/SRF/PPARD/BMPR1A/RELA/JUN/APLN/PDGFB/SREBF2/PPARA/NR3C1/SMARCA4/NFIB	34
BP	GO:1901654	response to ketone	129/9420	191/17913	1.76e-05	0.000105934	TGFB3/THBS1/PRKCE/CAD/ADCY3/NCOA1/ROCK2/ASS1/CATSPER4/NDOR1/FOXO1/PTAFR/NKX2-2/UCN3/BCL2L1/DNMT3B/SRC/HPCA/NCOA2/FBXO32/ADCY8/HSF1/KCNJ11/CBL/YAP1/TGFB2/PARP1/SMYD3/KIF1B/ERRFI1/GNB1/CASP9/AACS/TLR2/CATSPERG/MAP4K1/TGFB1/FOSB/CALM3/ACACA/SERPINF1/SREBF1/NME1/HOXB13/CCR7/WBP2/SLIT3/DUSP1/PRKAA1/ADCY2/SRD5A1/UBE3A/NTRK3/ABHD2/SIN3A/CATSPER2/AKT1/EGFR/GLB1/OXTR/TRH/EDN1/CDC5L/CDKN1A/DSG1/PSPH/CLDN4/…	129
BP	GO:0099175	regulation of postsynapse organization	72/9420	98/17913	1.77e-05	0.00010615	SIPA1L1/ADAM10/HOMER1/NRXN1/LRRTM1/ACTR2/PRNP/LZTS3/ZMYND8/ARC/EPHA4/RAPSN/LRP4/CAPRIN1/DNM3/NRP2/ABI2/CRKL/SSH1/CUX2/CBLN1/ARHGAP33/LRFN1/APOE/SHISA7/CDK5R1/PAFAH1B1/SHISA6/SRCIN1/BAIAP2/UBE3A/NTRK3/ZNF804A/ABHD17C/WNT5A/SEMA3F/WNT7A/LRFN2/NGEF/CDH2/EEF2K/FZD9/PTEN/ARHGAP22/EGLN1/LRFN4/INS/LRP8/NLGN3/CDKL5/PAK3/TIAM1/EFNA1/CDK5/CAMK2B/NRCAM/RELN/PPP1R9A/LRRK2/DNM1L/CAPRIN2/GRIN2B/GHSR/SHANK3/PDL…	72
BP	GO:0090263	positive regulation of canonical Wnt signaling pathway	95/9420	135/17913	1.8e-05	0.000107631	PSMC1/PPM1A/DACT1/PSMB11/SMAD3/ZBED3/FGF9/BAMBI/GID8/PSMA7/PSMF1/SRC/SULF2/UBR5/PSMD1/TMEM198/LGR4/USP47/YAP1/ASPM/LGR6/PSMD9/CDH3/PSMD8/PSMC4/TRPM4/NLE1/PSMD11/PSMD14/CTDNEP1/COL1A1/PSMD3/JUP/PSME3/PSMC5/SMURF2/PSMD12/CSNK1D/AXIN2/FGF10/SEMA5A/LRRK1/GSKIP/EGFR/PSMD6/SOX4/PTK7/DAAM2/PSMB2/AXIN1/RSPO1/GPRC5B/FZD9/FAM53B/FGFR2/FRAT1/TNKS2/SFRP1/RNF220/ADGRA2/TNKS/EDA/TBL1X/XIAP/AMER1/DDX3X/WLS/PSMD…	95
BP	GO:0022404	molting cycle process	65/9420	87/17913	1.81e-05	0.000108038	MYO5A/SAV1/SOS1/EDAR/LHX2/SOX21/TNFRSF19/TGM3/SOX18/LAMA5/SNAI1/FZD6/LRP4/ALX4/LGR4/NUMA1/WNT10A/IGFBP5/TGFB2/TRADD/CDH3/ERCC2/FUZ/NF1/FOXN1/SOX9/MSX2/FGF10/NSUN2/EGFR/CTNNB1/LRIG1/WNT5A/FARP2/FOXQ1/TNF/DSG4/APCDD1/SMAD4/BCL2/DNASE1L2/ZMPSTE24/PDGFA/FGFR2/LDB1/RELA/EDA/MYSM1/TMEM79/VANGL2/NOM1/SHH/SMO/INHBA/LGR5/HOXC13/KRT84/ACVR1B/WNT10B/CELSR1/RBPJ/LDB2/FZD3/FOXE1/CD109	65
BP	GO:0022405	hair cycle process	65/9420	87/17913	1.81e-05	0.000108038	MYO5A/SAV1/SOS1/EDAR/LHX2/SOX21/TNFRSF19/TGM3/SOX18/LAMA5/SNAI1/FZD6/LRP4/ALX4/LGR4/NUMA1/WNT10A/IGFBP5/TGFB2/TRADD/CDH3/ERCC2/FUZ/NF1/FOXN1/SOX9/MSX2/FGF10/NSUN2/EGFR/CTNNB1/LRIG1/WNT5A/FARP2/FOXQ1/TNF/DSG4/APCDD1/SMAD4/BCL2/DNASE1L2/ZMPSTE24/PDGFA/FGFR2/LDB1/RELA/EDA/MYSM1/TMEM79/VANGL2/NOM1/SHH/SMO/INHBA/LGR5/HOXC13/KRT84/ACVR1B/WNT10B/CELSR1/RBPJ/LDB2/FZD3/FOXE1/CD109	65
BP	GO:0098773	skin epidermis development	65/9420	87/17913	1.81e-05	0.000108038	DLL1/MYO5A/SAV1/SOS1/EDAR/LHX2/SOX21/KDF1/TNFRSF19/TGM3/SOX18/LAMA5/SNAI1/FZD6/LRP4/ALX4/LGR4/NUMA1/WNT10A/IGFBP5/TGFB2/TRADD/CDH3/ERCC2/FUZ/NF1/FOXN1/SOX9/MSX2/FGF10/NSUN2/EGFR/CTNNB1/WNT5A/FOXQ1/TNF/DSG4/APCDD1/SMAD4/BCL2/DNASE1L2/ZMPSTE24/PDGFA/FGFR2/LDB1/RELA/EDA/MYSM1/TMEM79/VANGL2/NOM1/SHH/SMO/INHBA/LGR5/HOXC13/KRT84/ACVR1B/WNT10B/CELSR1/RBPJ/LDB2/FZD3/FOXE1/CD109	65
BP	GO:1905037	autophagosome organization	56/9420	73/17913	1.82e-05	0.000108145	PSEN1/ATG14/RAB5A/CHMP4A/PINK1/LRSAM1/IFT88/PIP4K2A/CHMP4B/MAP1LC3A/TP53INP2/ATG13/AMBRA1/ATG9A/TMEM41B/RUFY4/PIK3C2B/RAB3GAP2/PIKFYVE/MFN2/MTMR3/ULK1/RAB33B/RALB/RAB3GAP1/VMP1/EMC6/PHF23/SMCR8/PIP4K2B/BECN1/WDR45B/WIPI1/RNF5/RAB23/PIK3C3/SMURF1/WIPI2/BAG3/FEZ1/ATG2A/RAB1B/UBQLN2/MTM1/WDR45/SH3GLB1/KIAA1324/GBA/ATG9B/LRRK2/SYNPO2/TBC1D14/TMEM173/STX17/UBQLN1/ATG5	56
BP	GO:0046467	membrane lipid biosynthetic process	90/9420	127/17913	1.9e-05	0.000112815	SPTLC2/PIGH/PRKD3/PIGF/ST3GAL5/ST6GALNAC6/DPM2/GBGT1/PIGV/SPTLC3/ST8SIA6/VAPB/PIGT/A3GALT2/B4GALT5/NSMAF/SGPP2/ACER3/PGAP2/SMPD1/B3GALT2/DEGS1/P2RX7/ST3GAL2/FA2H/SMPD3/PRKD2/PIGS/P2RX1/ALOX12B/ALOXE3/ALDH3A2/CERS6/ORMDL3/SPHK1/PLPP1/PRKAA1/ST8SIA2/PRKD1/SPTSSA/DEGS2/PRKCD/TNF/B3GALT4/B4GALT6/MPPE1/ST8SIA5/PIGN/KDSR/PIGQ/FAM57B/GAL3ST4/ELOVL1/CLN8/SGPL1/ST3GAL4/GAL3ST3/ALDH3B1/PLPP3/GAL3ST2/SMPD4/…	90
BP	GO:0060443	mammary gland morphogenesis	36/9420	43/17913	1.91e-05	0.000112815	BMP4/EPHA2/WNT4/SRC/IGFBP5/PGR/KDM5B/ELF3/TBX3/GLI2/TGFB1/BAX/TBX2/MED1/MSX2/FGF10/PML/TGFBR2/WNT5A/DDR1/FGFR2/BTRC/NRG3/CAPN1/AR/SCRIB/CSF1/GLI3/CAV1/VDR/STAT6/PHB2/AREG/CSF1R/PTCH1/ARG1	36
BP	GO:0071364	cellular response to epidermal growth factor stimulus	36/9420	43/17913	1.91e-05	0.000112815	ZFP36L1/ZFP36L2/CAD/DAB2IP/PLCG1/SNAI2/VIL1/CBL/ZPR1/ERBB4/ERRFI1/PTPN11/ZFP36/INPP5K/COL1A1/MED1/ERBB2/STAT5B/BECN1/DUSP3/BAIAP2/SOX9/IQGAP1/PDE8A/AKT1/EGFR/DUSP22/FOXC1/GAREM1/PDPK1/MCM7/PAX2/BAG4/SYAP1/PTPN12/MARS	36
BP	GO:0007616	long-term memory	29/9420	33/17913	1.91e-05	0.000112815	EIF2AK4/NFATC4/GRIN1/PRNP/LRRN4/CALB1/ADCY8/ARC/DRD2/MTOR/PRKCZ/APOE/NTF4/SLC17A7/SHANK1/CTNS/KAT2A/RASGRF1/SRF/CPEB3/NPAS4/MECP2/ADCY1/RELN/CAMK4/PJA2/GRIA1/RGS14/SGK1	29
BP	GO:0070873	regulation of glycogen metabolic process	29/9420	33/17913	1.91e-05	0.000112815	ESRRB/PPP1R3E/PPP1CB/POMC/IRS2/RUBCNL/PPP1R3D/IRS1/MTOR/AKT2/GSK3A/INPP5K/AKT1/PASK/PPP1R3G/PHKG2/SORBS1/PPP1R3B/PPP1CA/PHLDA2/INS/IGF2/PPP1R3F/GSK3B/DYRK2/IGF1/C1QTNF2/INSR/ENPP1	29
BP	GO:0000045	autophagosome assembly	54/9420	70/17913	1.92e-05	0.000113331	PSEN1/ATG14/RAB5A/CHMP4A/PINK1/LRSAM1/IFT88/PIP4K2A/CHMP4B/MAP1LC3A/TP53INP2/ATG13/AMBRA1/ATG9A/TMEM41B/RUFY4/RAB3GAP2/PIKFYVE/MFN2/MTMR3/ULK1/RAB33B/RALB/RAB3GAP1/VMP1/EMC6/PHF23/SMCR8/PIP4K2B/BECN1/WDR45B/WIPI1/RNF5/RAB23/PIK3C3/SMURF1/WIPI2/BAG3/FEZ1/ATG2A/RAB1B/UBQLN2/MTM1/WDR45/SH3GLB1/KIAA1324/ATG9B/LRRK2/SYNPO2/TBC1D14/TMEM173/STX17/UBQLN1/ATG5	54
BP	GO:0014033	neural crest cell differentiation	54/9420	70/17913	1.92e-05	0.000113331	HIF1A/BMP4/ALDH1A2/SOX11/JAG1/PHACTR4/NRP1/OVOL2/PEF1/LAMA5/BMP7/RDH10/SNAI2/FOLR1/WNT10A/FN1/ERBB4/NRP2/KLHL12/CORO1C/EDNRA/FOXC2/ZEB2/ACVR1/SOX9/GDNF/FRZB/SEMA3F/FOXC1/EDN1/GBX2/SMAD4/SOX8/MAPK3/NOLC1/SFRP1/NRG1/BMPR1A/RET/MAPK1/EFNB1/SHH/SMO/SEMA3A/ALX1/LRP6/PHOX2B/TAPT1/FBXL17/FAM172A/MEF2C/TCOF1/WNT8A/HAND2	54
BP	GO:0042472	inner ear morphogenesis	70/9420	95/17913	1.95e-05	0.000114933	ATP6V1B1/EPHB2/PAX8/OTX1/GRHL3/FGF9/ATP8A2/GATA3/MYO3A/ITGA8/ZEB1/MAFB/FZD6/CTHRC1/CHD7/MYO7A/USH1C/PRRX1/DVL1/PROX1/GLI2/HPN/ABR/DVL2/MYO15A/MYO3B/FZD2/USH1G/SLC9A3R1/SOX9/FOXI1/FGF10/ALDH1A3/FRZB/STRC/LRIG1/WNT5A/GATA2/SLC44A4/GBX2/PTK7/KCNQ4/HMX3/FGFR2/FGF8/PDZD7/PAX2/FGFR1/BCR/SCRIB/COL11A1/VANGL2/INSIG1/DLX5/COL2A1/LRIG3/TRIOBP/CELSR1/SEC24B/ATOH1/CHRNA9/POU4F3/NEUROG1/TIFAB/ZIC1/WNT3A/FZD3/…	70
BP	GO:0033135	regulation of peptidyl-serine phosphorylation	85/9420	119/17913	1.99e-05	0.000116406	CNKSR3/PLCL2/PINK1/NCK2/UCN/MAPKAP1/OPRD1/RASSF2/STK4/ANGPT1/TNKS1BP1/ARRB1/ATP2B4/SMYD3/MAD2L2/MIF/OSM/LIF/NOS1/PLCL1/FNIP2/TERF2IP/SPTBN4/TGFB1/PRKD2/BAX/HRC/IL11/GGNBP2/INPP5K/ARRB2/CSF3/RPTOR/PDE4D/PRKAA1/RICTOR/NTRK3/PRKD1/BDKRB2/AKT1/EGFR/GPD1L/CAMK1/WNT5A/RAF1/TNF/VEGFA/BAK1/SMAD7/BCL2/AXIN1/MLXIPL/BAG4/ERCC6/DDIT4/RET/PAK1/ARAF/DMD/TENM1/DOCK7/PPM1F/MTCP1/HDAC6/HAX1/BRAF/RAMP3/CAV1/CALCR/…	85
BP	GO:0051928	positive regulation of calcium ion transport	85/9420	119/17913	1.99e-05	0.000116406	HSPA2/CAPN3/HOMER1/F2R/DRD1/CALM2/EHD3/UCN/ABL1/GRIN1/FGF14/SLC9A1/CACNB2/NTSR1/PLCG1/JPH2/P2RX3/APLNR/F2/KCNE3/STIM1/THY1/P2RX7/P2RX4/ORAI1/P2RX2/TRPC3/PLCG2/ATP2C2/CX3CL1/CALM3/BAX/CCL5/TRPV3/P2RX5/ARRB2/TRPV2/STAC2/HAP1/CEMIP/AKAP6/BDKRB1/STAC/CACNA1D/BAK1/PDPK1/CD19/GPER1/CXCL12/RYR2/RGN/WNK3/G6PD/CASK/LPAR3/CASR/S100A1/MYLK/CASQ1/RAMP3/ADCYAP1R1/CAV1/CACNA2D1/CALCR/ATP2B1/CACNB3/STAC3/CRACR2…	85
BP	GO:0019932	second-messenger-mediated signaling	228/9420	360/17913	2.06e-05	0.000120586	OPRM1/PDE10A/TSHR/MYO5A/EFHB/THBS1/JPH4/ADCY4/DRD1/SLC8A1/CALM2/LHCGR/UCN/ADCY3/RCAN3/NR5A1/GRIN1/SLC9A1/PDX1/GPR3/UCN3/PRNP/ADGRB2/OPRL1/SLA2/PLCG1/HPCA/JPH2/ADNP/NPPC/NCALD/RIMS2/JPH1/ADCY8/P2RX3/APLNR/RCAN1/PTPRJ/PDE2A/ADM/PDE3B/PDZD3/GUCY1A2/ATP2B4/SELP/SELE/NPPA/MTOR/GNB1/PTPRC/SPPL3/NOS1/P2RX7/P2RX4/CAMKK2/ADGRD1/P2RX2/RAPGEF2/PLCG2/CDH13/JPH3/ADCY7/SCTR/NFAT5/CD22/APLP1/GSK3A/APOE/GIPR/CAL…	228
BP	GO:0021517	ventral spinal cord development	38/9420	46/17913	2.07e-05	0.000120586	MDGA2/DLL4/DCTN1/IFT172/SOX1/NKX2-2/GDPD5/PHOX2A/DYNC2H1/LHX4/FOXN4/GLI2/LHX1/NFE2L1/HOXD10/ISL2/GATA2/SOX4/ABT1/GIGYF2/SUFU/LBX1/VSTM5/DBX1/ZC4H2/LMO4/SHH/GBX1/GLI3/EVX1/TBX20/RELN/HOXC10/ASCL1/NKX6-1/DMRT3/PTCH1/OLIG3	38
BP	GO:0061614	pri-miRNA transcription by RNA polymerase II	38/9420	46/17913	2.07e-05	0.000120586	HIF1A/BMP4/NFATC4/SMAD3/SMAD6/ATOH8/BMP2/SPI1/WT1/TEAD1/IL10/TGFB2/SMAD1/NFATC3/TGFB1/NGFR/STAT3/SOX9/TERT/YY1/GATA2/HDAC4/SRF/PPARD/SMAD4/BMPR1A/ETS1/RELA/FOSL1/JUN/APLN/PDGFB/SREBF2/PPARA/NR3C1/SMARCA4/NFIB/KLF4	38
BP	GO:0033157	regulation of intracellular protein transport	146/9420	220/17913	2.14e-05	0.000124656	PCNT/CTDSPL2/PSEN1/TMEM30B/PPM1A/BMP4/OAZ2/RNF31/SMAD3/HTRA2/PINK1/GCC2/DNAJC27/SFN/XPO4/NUP58/LCP1/PRNP/MAVS/TM9SF4/EDEM2/HPCA/PKIG/KCNB1/PTPN1/UBR5/ANGPT1/PKIA/MFF/ATG13/PRR5L/SORL1/ZPR1/BARD1/RAB29/FZD5/UBE2J2/SEC16B/DERL3/HPS4/CABP1/PTPN11/FBXW7/AKT2/TGFB1/GSK3A/SAE1/NUCB1/NUP62/TRIM28/BCAS3/CDK5R1/NF1/SUPT6H/MYO1C/INPP5K/VAMP2/ARHGAP44/MIEF2/SREBF1/ERBB2/JUP/CEP131/USP36/PIK3R1/PRKAA1/ICE1/C…	146
BP	GO:0046849	bone remodeling	61/9420	81/17913	2.14e-05	0.000124656	TGFB3/GREM1/EPHA2/RASSF2/SRC/TMEM64/CTHRC1/GPR55/TRAF6/FSHB/LGR4/IHH/TPP1/TPH1/TMEM119/P2RX7/DEF8/TGFB1/NF1/P3H4/PLEKHM1/ITGB3/PRKCA/CARTPT/LRRK1/CSK/EGFR/CTNNB1/MITF/PTH1R/INPP5D/NCDN/SIGLEC15/MC4R/TNFRSF11A/RAC1/ADAM8/SFRP1/SYT7/TCIRG1/S1PR1/NOTCH2/CTSK/BGLAP/LEP/WNT16/PDK4/RAC2/CD38/CSF1R/PPARGC1B/ADRB2/EFNA2/RAB3D/CLDN18/PTK2B/SYK/HTR1B/GJA1/IL20RA/TNFAIP3	61
BP	GO:0009411	response to UV	96/9420	137/17913	2.15e-05	0.000124656	MAP3K4/ZBTB1/NEDD4/INO80/BMF/EIF2AK4/METTL3/NFATC4/POLK/MAP4K3/MSH2/MSH6/KDM1A/ERCC5/BRCA2/ACTR5/TP53INP1/MYC/RHBDD1/DDB2/CAT/USP47/USP28/SDE2/PARP1/UBE4B/SDF4/NOC2L/CASP9/PPID/N4BP1/ZRANB3/BCL3/ERCC2/BAX/RUVBL2/POLD1/BRSK1/TP53I13/AURKB/MFAP4/PIK3R1/PRKAA1/PML/YY1/ERCC3/AKT1/EGFR/HYAL2/HYAL1/HYAL3/TREX1/CDC25A/XPC/CDKN1A/MAPK13/BAK1/BCL2/CREBBP/DCUN1D3/CASP3/ERCC6/MAPK8/SIRT1/SPRTN/TYR/CHEK1/DDB…	96
BP	GO:0000186	activation of MAPKK activity	40/9420	49/17913	2.17e-05	0.000125989	MAP3K4/PSEN1/MAP3K9/BMP4/F2R/KIDINS220/RAPGEF1/MAP3K8/MOS/ADORA1/CRKL/MLKL/MAP3K10/CRK/MAP3K14/MAP3K3/CARTPT/MAP3K1/EGFR/RAF1/RIPK1/MAPK3/TAOK2/ADAM9/ERCC6/MAP3K11/NRK/MAPK1/NGF/NTRK1/MAP3K13/MAP3K12/LRRK2/FRS2/TNIK/EGF/GADD45B/TGFBR1/MAP3K5/GRM1	40
BP	GO:0098727	maintenance of cell number	110/9420	160/17913	2.18e-05	0.000125989	DLL1/ESRRB/SAV1/RTF1/METTL3/PADI4/ZFP36L2/SIX2/PAX8/KDM3A/LBH/NOTCH1/ARID1A/CDX2/FOXO1/ZC3H13/JAG1/BMP7/MMP24/NCOA3/SALL4/DIS3L2/KLF10/PRDM14/ZHX2/SPI1/ELF5/CTR9/BCL9L/DDX6/YAP1/PRRX1/PRDM16/HES5/SKI/PROX1/FZD7/ASPM/EIF4ENIF1/LIF/TBX3/KDM2B/SALL1/POLR2C/CNOT1/PAF1/RIF1/CNOT3/HNF1B/POLR2A/STAT3/SOX9/FGF10/NIPBL/POLR2D/EOMES/CTNNB1/FOXP1/RAF1/WNT7A/GATA2/SOX4/CDH2/SMAD2/SMAD4/ZSCAN10/POLR2J/SRRT/SM…	110
BP	GO:0000209	protein polyubiquitination	186/9420	288/17913	2.21e-05	0.000127723	PSMC1/TTC3/NEDD4/FBXL22/PSMB11/RNF31/RNF186/ANAPC1/FBXO41/DYSF/FBXO11/RMND5A/RC3H2/LRSAM1/ANAPC2/TPP2/FBXL3/LMO7/PSMA7/PSMF1/RBCK1/RNF19B/RNF114/RNF19A/UBR5/PSMD1/FBXO32/TRIP12/PARP10/SHARPIN/ZFP91/CUL3/DDB2/TRAF6/TRIM44/RNF26/CBL/BARD1/FBXO2/SPSB1/MIB2/RC3H1/FBXO21/ANAPC7/ANAPC5/PSMD9/CHFR/ANAPC10/FBXW7/FBXO31/NOD2/SIAH1/AMFR/CBFB/FBXL8/WWP2/PSMD8/FBXO17/PSMC4/IRF2BP1/UBE2S/RFFL/PSMD11/WSB1/PSMD…	186
BP	GO:0046545	development of primary female sexual characteristics	73/9420	100/17913	2.25e-05	0.000129754	NRIP1/CYP19A1/ROBO2/MMP14/LHFPL2/WNT4/EIF2B4/NR5A1/HSPA5/DACH1/BRCA2/TAF4/BCL2L1/SRC/ZFPM2/INHA/WT1/ARRB1/PTPRN/ATM/PGR/FANCA/INHBB/KMT2B/BAX/CCDC182/ZNF830/ARRB2/UBB/PHB/STAT5B/SLIT3/UBE3A/HYAL3/FOXC1/VEGFA/ADCYAP1/SMAD4/BCL2/VGF/PLEKHA1/SFRP1/CASP3/SGPL1/SIRT1/ARID5B/FZD4/PCYT1B/LHX8/NOS3/CASP2/LEP/INHBA/ADCYAP1R1/AMHR2/ACVR1B/MMP19/SLIT2/PDGFRA/KIT/PTX3/TIPARP/ADAMTS1/GPR149/CTNNA1/AMH/ICAM1/I…	73
BP	GO:0008154	actin polymerization or depolymerization	116/9420	170/17913	2.25e-05	0.000129754	SNX9/SPTB/TMOD2/ARF6/SPTBN5/FMN1/JMY/F2RL1/IQGAP2/ADD2/PLEKHH2/PRKCE/SPTBN1/NCK2/CAPG/CTNNA2/ACTR2/SPTAN1/ABI1/MSRB2/DSTN/HCK/PREX1/ARFGEF1/TTC17/FCHSD2/VIL1/MTOR/ABI2/LMOD1/CIT/HIP1R/SPIRE2/CARMIL2/NPHS1/ACTR3/PLEKHG2/SPTBN4/VASP/ARHGAP35/CDC42EP5/MYO1C/PFN1/CSF3/CCR7/WIPF1/GRB2/RICTOR/SEMA5A/MAGEL2/ARPIN/WHAMM/EVL/BIN1/VILL/BRK1/ARPC4/FAM107A/PRKCD/TWF2/CARMIL1/TRIM27/AIF1/FHOD3/SPIRE1/MSRB1/EL…	116
BP	GO:0019216	regulation of lipid metabolic process	252/9420	402/17913	2.28e-05	0.000131475	LSS/TIAM2/GSTZ1/NPC2/ATG14/LACTB/CHRM5/NPAS2/PRKCE/SOCS5/WNT4/EPHA8/NCOA1/APOB/DAB2IP/LDLRAP1/NR5A1/VAV2/RXRA/IRS2/WDTC1/FLT3/FLT1/FGR/HTR2A/RUBCNL/CCDC3/BMP2/TRIB3/NCOA6/SLA2/RBL1/SRC/FITM2/HNF4A/SNAI1/RDH10/NCOA2/NSMAF/LYN/SNAI2/PTK2/IRS1/ACSL3/F2/AMBRA1/DGKZ/FSHB/CCKBR/ADM/DKK3/PDE3B/APOA1/APOC3/APOA5/MTMR2/ADORA1/SLC45A3/DISP3/MTOR/CREB1/RGL1/PROX1/PPP2R5A/LPGAT1/G0S2/PIK3IP1/SEC14L2/MTMR3/AC…	252
BP	GO:0042593	glucose homeostasis	150/9420	227/17913	2.34e-05	0.000134697	HIF1A/PYGL/MAP4K4/RAB11FIP5/PRKCE/POMC/VSNL1/GPR21/ENDOG/DBH/IRS2/PDX1/FOXO1/SESN2/FOXA2/PCK1/HNF4A/NCOA5/KCNB1/ENY2/SYBU/OPRK1/ADCY8/IRS1/CRY2/ARRB1/PTPRN/UCP2/KCNJ11/C2CD2L/SIDT2/IGFBP5/SESN3/NUCKS1/KLF7/NADK/SMARCB1/TRPV4/HNF1A/HECTD4/PTPN11/SLC8B1/AACS/GPLD1/GRIK5/FOXA3/TRPM4/STXBP4/RPH3AL/INPP5K/SERPINF1/SLC2A4/PLSCR3/NME1/PDK2/NGFR/NR1D1/STAT3/ERN1/FOXK2/ASPSCR1/CARTPT/PIK3R1/OXCT1/PRKAA1/N…	150
BP	GO:0090162	establishment of epithelial cell polarity	26/9420	29/17913	2.41e-05	0.000138265	MPP5/ARF6/MYO9A/CDC42/PARD3/FRMD4A/TCF15/HES5/FOXF1/CLASP1/SYNE4/SIPA1L3/MYO18A/CYTH1/FBF1/SLC9A3R1/GOLPH3/FRMD4B/WNT5A/PTK7/LAMA1/CYTH3/OPHN1/MSN/SH3BP1/CAMSAP3	26
BP	GO:2001233	regulation of apoptotic signaling pathway	249/9420	397/17913	2.41e-05	0.000138265	SOD2/PSEN1/HIF1A/BMP4/DAPK2/BMF/THBS1/CIDEB/NFATC4/FEM1B/SMAD3/MUL1/HTRA2/PINK1/BIRC6/WNT4/NCK2/IL1A/KDM1A/RPL11/SLC35F6/YWHAQ/DAB2IP/NACC2/DBH/SFN/PDX1/IFI6/PAK5/NRP1/ZMYND11/SCRT2/CSNK2A1/RBCK1/LCK/BCL2L1/PLAGL2/E2F1/SRC/SERINC3/YWHAB/STK4/MMP9/SNAI1/PTPN1/DEPTOR/YWHAZ/ITM2C/RB1CC1/ST18/SNAI2/MFF/MADD/CREB3L1/MAPK8IP1/BDNF/USP47/HYOU1/PPP2R1B/YAP1/IL19/TP53BP2/PARP1/NOC2L/IVNS1ABP/G0S2/PTPRC/MI…	249
BP	GO:0010639	negative regulation of organelle organization	223/9420	352/17913	2.46e-05	0.000140707	DYRK1A/SPTB/BMP4/TMOD2/PIF1/TRIM9/TTBK2/SPTBN5/KAT2B/CHMP4A/TINF2/CORO2B/APC/MUL1/HTRA2/PINK1/ADD2/PLEKHH2/SPTBN1/KDM1A/KDM3A/CAPG/CTNNA2/UCN/TRIM54/SLC35F6/SPTAN1/SET/TBC1D4/WASF2/CKAP2/SPEF1/RTEL1/BMP7/BCL2L1/DNMT3B/MAPRE1/CHMP4B/SRC/MTBP/UBR5/STMN2/ARFGEF1/MOS/TRIP12/SPI1/NAT10/ARAP1/VIL1/ATM/KDM4D/MAP2/PARP1/HNRNPU/MYOC/MAD2L2/EXOSC10/SKI/NOC2L/CENPF/NEK2/LMOD1/SMARCB1/INPP5J/LIF/USP30/TCHP/H…	223
BP	GO:0010508	positive regulation of autophagy	81/9420	113/17913	2.51e-05	0.000142517	SPTLC2/HIF1A/VPS13C/EIF2AK4/HK2/MUL1/PINK1/LRSAM1/TSC1/GPSM1/FOXO1/SESN2/PIP4K2A/TP53INP2/TP53INP1/MTDH/AMBRA1/UVRAG/RUFY4/RAB3GAP2/VPS13D/MFN2/HSPB8/CAMKK2/ULK1/RALB/PLEKHF1/SUPT5H/RAB3GAP1/GSK3A/SMCR8/FLCN/PIP4K2B/BECN1/TRIM65/PRKAA1/PRKD1/FYCO1/ATG7/SH3BP4/TFEB/ROCK1/RNF152/ZC3H12A/TSC2/MEFV/CLEC16A/MAPK3/SMURF1/BNIP3/BAG3/TRIM8/PLK3/SIRT1/KAT5/PRKAA2/IKBKG/DHRSX/HDAC6/PIM2/SH3GLB1/KIAA1324/GN…	81
BP	GO:0010906	regulation of glucose metabolic process	81/9420	113/17913	2.51e-05	0.000142517	ESRRB/ARPP19/KAT2B/PPP1R3E/PPP1CB/POMC/WDR5/IRS2/FOXO1/RUBCNL/SESN2/FOXA2/PPP1R3D/SOGA1/SRC/NCOA2/IRS1/IGFBP5/SLC45A3/PFKFB2/MTOR/ACACB/GPLD1/MLYCD/AKT2/GSK3A/INPP5K/PDK2/NFE2L1/NR1D1/KAT2A/SLC25A12/FOXK2/PDK1/C1QTNF1/C1QTNF3/AKT1/MST1/PASK/PPP1R3G/PGP/PHKG2/ZMPSTE24/FOXK1/SORBS1/PPP1R3B/SIRT1/DDB1/ACTN3/PPP1CA/PHLDA2/INS/IGF2/OGT/RGN/PFKFB1/PDK3/FAM3A/PPP1R3F/GSK3B/RORC/CLK2/SLC35B4/LEP/IGFBP3/A…	81
BP	GO:1903825	organic acid transmembrane transport	81/9420	113/17913	2.51e-05	0.000142517	PSEN1/AQP9/THBS1/SLC7A7/SLC7A8/SLC1A4/OSR1/LRRC8A/IRS2/SLC7A1/SLC25A30/SLC23A2/NTSR1/SLC25A32/SLC43A1/SLC1A2/FOLR2/FOLR1/ACACB/SLC15A4/SLC7A5/SLC38A7/SLC7A6/SLC7A10/AKT2/SLC1A5/SLC17A7/ACACA/SLC46A1/SLC43A2/SLC13A5/SLC16A11/LRP2/SLC25A12/SLC16A3/SLC6A18/SLC6A19/SLC25A29/AKT1/ARL6IP5/SLC38A3/SLC6A20/SLC6A6/PER2/ARL6IP1/SLC16A12/SLC6A9/SLC7A2/SLC36A4/SLC6A5/SLC3A2/SLC25A22/CPT1A/SLC1A7/CPT2/SLC7A3/…	81
BP	GO:1905039	carboxylic acid transmembrane transport	81/9420	113/17913	2.51e-05	0.000142517	PSEN1/AQP9/THBS1/SLC7A7/SLC7A8/SLC1A4/OSR1/LRRC8A/IRS2/SLC7A1/SLC25A30/SLC23A2/NTSR1/SLC25A32/SLC43A1/SLC1A2/FOLR2/FOLR1/ACACB/SLC15A4/SLC7A5/SLC38A7/SLC7A6/SLC7A10/AKT2/SLC1A5/SLC17A7/ACACA/SLC46A1/SLC43A2/SLC13A5/SLC16A11/LRP2/SLC25A12/SLC16A3/SLC6A18/SLC6A19/SLC25A29/AKT1/ARL6IP5/SLC38A3/SLC6A20/SLC6A6/PER2/ARL6IP1/SLC16A12/SLC6A9/SLC7A2/SLC36A4/SLC6A5/SLC3A2/SLC25A22/CPT1A/SLC1A7/CPT2/SLC7A3/…	81
BP	GO:0051302	regulation of cell division	111/9420	162/17913	2.53e-05	0.000143436	DLL1/ESRRB/TGFB3/PGF/ZFYVE26/ZFYVE19/TAS1R2/THBS4/ANKRD53/TGFA/SPAST/BIRC6/PRKCE/CALM2/CDC42/IL1A/LBH/SFN/KDF1/FGF9/BRCA2/SVIL/CDC25B/BCL2L1/KIF3B/RBL1/NCOA3/CHMP4C/CSPP1/SOX17/MYC/ZNF16/CUL3/CAT/UVRAG/CXCR5/DRD2/PDGFD/TGFB2/KLHL21/ASPM/KIF14/OSM/CIT/PDGFC/ORC6/RBL2/VPS4A/SIRT2/TGFB1/CALM3/NUP62/PRPF40A/TEX14/MYO19/PKP4/RAB11FIP4/GIT1/AURKB/CENPV/FLCN/BECN1/KIF18B/RXFP3/CIB1/PRC1/BLM/SETD2/KIF13A…	111
BP	GO:0030308	negative regulation of cell growth	114/9420	167/17913	2.56e-05	0.000145396	ESR2/GREM1/SMAD3/MUL1/CDA/RTN4/SERTAD2/BMP10/NAIF1/ING1/SESN2/NRP1/NDRG3/HNF4A/SOX17/SERPINE2/PTPRJ/WT1/WNT11/DNAJB2/APBB1/TGFB2/MAP2/NPPB/NPPA/DRAXIN/TNR/BMPR2/TCHP/JADE1/OSGIN1/WFDC1/MT3/MAG/SERTAD3/TGFB1/GSK3A/DACT3/PPP2R1A/CDK5R1/DCBLD2/TNK1/ULK2/FLCN/PPP1R9B/PHB/WNT3/SLIT3/SEMA5A/FRZB/PML/BDKRB1/YY1/WNT5A/SEMA3G/HYAL2/HYAL1/IP6K2/NME6/TRIM40/SH3BP4/PI16/CDKN1A/PPARD/CTDP1/SMAD4/BCL2/DCUN1D3/…	114
BP	GO:0008654	phospholipid biosynthetic process	164/9420	251/17913	2.59e-05	0.000146507	SYNJ2/SERAC1/AGPAT4/SPTLC2/PIGH/DDHD1/PLA2G4D/RAB5A/LPCAT4/AJUBA/CPNE6/SERINC5/PLA2G2E/PLA2G2A/GPAT2/STARD7/PLA2G5/INPP4A/PLA2G2F/PIGF/LCLAT1/LPIN1/MBOAT2/DPM2/DOLK/DOLPP1/INPP5E/AGPAT2/DHDDS/PIGV/HTR2A/PIP4K2A/CDS2/CSNK2A1/CPNE1/LPIN3/PIGT/IMPA1/CPNE3/PTDSS1/ACSL3/DGKZ/STARD10/INPPL1/PGAP2/APOA1/ATM/MTMR2/ETNK2/PIK3C2B/PIKFYVE/PIK3CD/LPGAT1/INPP5J/MTMR3/MVK/PITPNM2/INPP4B/PLCG2/MVD/CPNE7/LPCAT2/…	164
BP	GO:0060359	response to ammonium ion	89/9420	126/17913	2.59e-05	0.00014665	OPRM1/CHRM5/HOMER1/DRD1/PRKCE/DNMT3A/ROCK2/HSPA5/ASS1/ABL1/GRIN1/HTR2A/PTAFR/PLCB1/DNMT3B/MAP1LC3A/PENK/OPRK1/ADCY8/CHRM4/SMPD1/HTR3A/DRD2/ATP2B4/ADSS/MTOR/GNB1/AGRN/RGS8/CRKL/GOT2/LYPD1/FOSB/PPP5C/HNMT/PRKCG/CDK5R1/PPP1R9B/PPP1R1B/HDAC5/EFTUD2/CACNG4/SLC6A3/UBE3A/CHRNA7/SIN3A/OXTR/SLC6A1/HRH1/ATG7/AIF1/ABAT/MAPK3/SDK1/PITX3/CASP3/CHRM3/CHRM1/RELA/GRK2/DRD4/FADD/MAPK1/DRD3/TIAM1/CHRNB2/HCN3/PEA15…	89
BP	GO:1903169	regulation of calcium ion transmembrane transport	100/9420	144/17913	2.65e-05	0.000149809	HSPA2/MYO5A/CAPN3/REM2/JPH4/F2R/DRD1/DYSF/SLC8A1/THADA/PRKCE/CALM2/EHD3/ABL1/FGF14/SLC9A1/CACNB2/PRNP/TMC2/OPRL1/NTSR1/PLCG1/HPCA/JPH2/GEM/JPH1/CHD7/LYN/APLNR/F2/KCNE3/STIM1/THY1/DRD2/PSEN2/NPPA/NOS1/PLCG2/JPH3/CX3CL1/RRAD/TGFB1/CALM3/BAX/HRC/CACNB1/STAC2/HAP1/CRHR1/CACNG1/PDE4D/CEMIP/AKAP6/BDKRB1/BIN1/STAC/TLR9/GPR35/PDPK1/CD19/GPER1/ADRA2A/RYR2/AHNAK/DRD4/RGN/DMD/G6PD/FMR1/S100A1/CASQ1/RAMP3/PI…	100
BP	GO:0007018	microtubule-based movement	148/9420	224/17913	2.67e-05	0.000150411	SPG11/IFT43/SYNE2/HIF1A/KTN1/STARD9/AP3B1/KIF17/SPAST/LRPPRC/CDC42/ACTR2/IFT172/KIF3C/WDR34/IFT88/ARHGAP21/ARMC4/CFAP61/KIF3B/IFT52/SYBU/LRRC6/KIF18A/STK36/TUB/MREG/DYNC2H1/MAP2/HNRNPU/PEX14/KIF1B/PRKCZ/TRAK2/ARL8A/NEFH/CFAP73/WDR66/MGARP/DNAAF1/SPG7/GAS8/BBS2/KATNB1/CFAP221/TERF2/HYDIN/ACTR3/BLOC1S3/KLC3/CCDC114/KIF5C/DYNLL2/RHOT1/FLOT2/PAFAH1B1/KIF1C/UBB/TTC21B/TTLL6/KPNB1/HAP1/CCDC103/MAPT/CEP…	148
BP	GO:0002028	regulation of sodium ion transport	55/9420	72/17913	2.68e-05	0.000150411	CNKSR3/NEDD4/SLC8A1/PRKCE/OSR1/SLC9A1/BPIFA1/SNTA1/SERPINE2/SCN3B/SCN2B/SCN4B/DRD2/ATP2B4/YWHAH/NOS1/P2RX7/P2RX4/NETO2/SCN1B/FXYD1/ACTN4/SPTBN4/TGFB1/DMPK/ATP1B2/PER1/RANGRF/MLLT6/SLC9A3R1/NKX2-5/AKT1/GPD1L/SCN5A/SLMAP/NEDD4L/ANK3/DRD4/WNK3/DMD/DRD3/AHCYL1/ATP1A1/NOS3/DLG1/FGF12/CNTN1/PKP2/WNK1/CAMK2D/ADRB2/DNM2/WNK2/SIK1/UTRN	55
BP	GO:0072347	response to anesthetic	55/9420	72/17913	2.68e-05	0.000150411	OPRM1/HOMER1/DRD1/PRKCE/DNMT3A/HSPA5/GRIN1/HTR2A/DNMT3B/MAP1LC3A/HPCA/PENK/OPRK1/ADCY8/SMPD1/HTR3A/DRD2/MTOR/GOT2/FOSB/PPP5C/HNMT/PRKCG/PPP1R9B/PPP1R1B/HDAC5/EFTUD2/CACNG4/SLC6A3/UBE3A/OXTR/SLC6A1/ATG7/AIF1/ABAT/SDK1/PITX3/RELA/DRD4/FADD/F7/DRD3/TIAM1/CHRNB2/PEA15/RGS4/CDK5/NPFF/TACR3/ADGRL3/DRD5/DNM2/PTK2B/HTR1B/CNR1	55
BP	GO:1903311	regulation of mRNA metabolic process	178/9420	275/17913	2.72e-05	0.00015193	PSMC1/SNW1/ZFP36L1/DYRK1A/RBM11/METTL3/PSMB11/PABPN1/CELF6/ANP32A/ZFP36L2/HNRNPR/SRSF10/PUM2/NBAS/ROCK2/CDK9/SET/EXOSC2/NUP214/SAP18/YTHDF2/SRSF4/PUM1/PSMA7/PSMF1/E2F1/YWHAB/YWHAZ/PSMD1/YTHDF3/AGO2/HSF1/PRR5L/NUP98/SLC11A1/CTR9/MYOD1/BARD1/BTG2/MAPKAPK2/HNRNPU/MTOR/PRDX6/RC3H1/RNASEL/DHX9/ANGEL2/PKP1/SRRM4/PSMD9/SFSWAP/NOCT/EXOSC6/NUDT21/CNOT1/RBM42/PSMD8/HNRNPL/PAF1/ZFP36/SUPT5H/PSMC4/SNRPA/EXOS…	178
BP	GO:0003177	pulmonary valve development	20/9420	21/17913	2.72e-05	0.00015193	BMP4/ROBO2/SMAD6/ROBO1/NOTCH1/JAG1/TGFB2/TNFRSF1B/BMPR2/STRA6/NFATC1/HEYL/NOTCH2/GJA5/NOS3/TBX20/TNFRSF1A/SLIT2/RBPJ/HEY2	20
BP	GO:0048485	sympathetic nervous system development	20/9420	21/17913	2.72e-05	0.00015193	SOX11/GATA3/NRP1/INSM1/PHOX2A/NRP2/NF1/GDNF/CTNNB1/SEMA3F/SOX4/TFAP2B/NTRK1/PLXNA4/SEMA3A/ASCL1/PHOX2B/GFRA3/HAND2/FZD3	20
BP	GO:0061339	establishment or maintenance of monopolar cell polarity	20/9420	21/17913	2.72e-05	0.00015193	MYO9A/CDC42/TCF15/FOXF1/CARMIL2/SYNE4/FOXJ1/SLC9A3R1/MAP1B/WNT5A/PTK7/LAMA1/FSCN1/GBF1/OPHN1/MSN/SCRIB/PRKCI/SH3BP1/CAMSAP3	20
BP	GO:0046834	lipid phosphorylation	33/9420	39/17913	2.76e-05	0.000153976	TTC7B/TMEM150A/EFR3B/PIP5KL1/PIP4K2A/IMPA1/IMPAD1/EFR3A/DGKZ/PIKFYVE/DGKE/PIK3R6/PIP4K2B/SPHK1/PIK3R1/INPP1/IP6K1/IP6K2/DGKD/IMPA2/SMG1/PI4K2A/PI4KA/CERK/PIP5K1A/AGK/DGKI/FAM126A/DGKG/DGKA/PIK3CA/DGKQ/PIP5K1C	33
BP	GO:0042110	T cell activation	275/9420	443/17913	2.85e-05	0.0001586	RUNX1/BATF/PSEN1/ZFP36L1/ZBTB1/BMP4/NEDD4/DLL4/EIF2AK4/METTL3/PSMB11/CD276/SMAD3/AP3B1/F2RL1/IL1RL2/IL18R1/LOXL3/SOS1/ZFP36L2/SOCS5/CDC42/WNT4/NCK2/ADAM17/RUNX3/RSAD2/RC3H2/ABL1/TSC1/ZNF683/FUT7/TNFSF13B/EFNB2/HSPH1/LCP1/PRKCQ/GATA3/APBB1IP/FZD8/ZEB1/MAP3K8/PRNP/CDH26/LCK/SLA2/SRC/MAFB/PREX1/CHD7/LYN/PRKDC/MAPK8IP1/TRAF6/LRRC32/NHEJ1/IHH/SLC11A1/THY1/CD3D/ZBTB16/IGFBP2/LAX1/SOX13/RAB29/IL10/CD55/…	275
BP	GO:0046488	phosphatidylinositol metabolic process	109/9420	159/17913	2.88e-05	0.000159977	SYNJ2/TTC7B/PIGH/PLA2G4F/PLA2G4D/PLA2G4E/RAB5A/CHRM5/PLA2G2E/PLA2G2A/PLA2G5/INPP4A/PLA2G2F/PIGF/TMEM150A/EFR3B/PIP5KL1/DPM2/INPP5E/PIGV/HTR2A/PLCB1/PIP4K2A/PIGT/IMPA1/IMPAD1/EFR3A/INPPL1/PGAP2/PLCD4/ATM/MTMR2/PIK3C2B/PIKFYVE/PIK3CD/PLCH2/INPP5J/MTMR3/PITPNM2/INPP4B/GPLD1/PLCG2/PLEKHA4/MBOAT7/MTMR4/PIGS/INPP5K/SYNJ1/PITPNM3/PIK3R6/PIK3R5/PIP4K2B/PGAP3/PIK3R1/PLEKHA3/MTMR12/INPP1/IP6K1/IP6K2/IP6K3/…	109
BP	GO:0034764	positive regulation of transmembrane transport	133/9420	199/17913	2.91e-05	0.000161843	CNKSR3/PSEN1/HSPA2/ARPP19/CAPN3/F2R/DRD1/PINK1/RHOQ/CALM2/EPHB2/EHD3/ABL1/LRRC26/IRS2/FGF14/SLC9A1/PTAFR/CACNB2/NTSR1/PLCG1/JPH2/AZIN2/OPRK1/IRS1/APLNR/LRRC55/F2/SLC1A2/KCNE3/STIM1/KCNJ11/KCNC1/THY1/HTR3A/NPPA/RNF207/LRRC38/RNASEL/CHCHD10/PTPN11/NOS1/P2RX7/POU4F2/PLCG2/CX3CL1/FXYD1/CLIP3/ACTN4/AKT2/CALM3/BAX/ATP1B2/GIP/STAC2/HAP1/SLC9A3R1/RGS9/KCNJ2/CACNG4/KCNMB1/PIK3R1/NFE2L2/TERT/CEMIP/AKAP6/BD…	133
BP	GO:0001508	action potential	87/9420	123/17913	2.93e-05	0.000162489	GJD2/HCN4/DRD1/KCNN2/SLC8A1/CNR2/SLC9A1/CACNB2/NTSR1/SNTA1/KCNB1/P2RX3/KCNE4/KCNE3/SCN3B/SCN2B/SCN4B/RNF207/YWHAH/ATP2A2/P2RX4/SCN1B/TRPM4/MYH14/KCNJ3/P2RX1/RANGRF/CACNA1G/JUP/CNTNAP1/GJC1/SCN4A/KCNJ2/NTRK3/AKAP6/BIN1/GPD1L/SCN5A/SCN10A/SLMAP/CACNA1D/DSP/GPR35/NEDD4L/CLN3/GPER1/CLDN19/KCNIP2/CTNNA3/ANK3/RYR2/KCNJ5/KCNQ1/DMD/FGF13/FMR1/FLNA/GPR88/KCND3/ATP1A1/GJA5/CHRNB2/GBA/KCNH2/CLCN1/DLG1/KCND2…	87
BP	GO:0000271	polysaccharide biosynthetic process	51/9420	66/17913	3.02e-05	0.000167099	ESRRB/PPP1R3E/GBE1/UGP2/PPP1CB/IRS2/PPP1R3D/B4GALT5/EXT1/IRS1/EXT2/PGM2L1/PRKAG3/MTOR/SMPD3/HAS3/AKT2/TGFB1/GSK3A/GYS1/AP2A1/HAS1/CLTC/INPP5K/NR1D1/AKT1/PASK/PPP1R3G/PER2/PHKG2/SORBS1/CSGALNACT1/PPP1R3B/CSGALNACT2/PPP1CA/INS/IGF2/GYG2/PPP1R3F/AGL/GSK3B/DYRK2/IGF1/PDGFB/EGF/NFKB1/C1QTNF2/NDST1/INSR/B3GNT3/ENPP1	51
BP	GO:1901184	regulation of ERBB signaling pathway	67/9420	91/17913	3.06e-05	0.000169054	PSEN1/DOK1/TGFA/SOS1/SOCS5/CDC42/RTN4/NCK2/ADAM17/DAB2IP/MVB12B/ARHGEF7/IFI6/STAM/ZGPAT/PTK6/MMP9/PTPRJ/ARAP1/CBL/ADORA1/ERRFI1/HIP1R/FBXW7/CDH13/SHKBP1/PLAUR/CBLC/NUP62/EPN1/STAM2/ERBB2/HAP1/DUSP3/HGS/PDE6G/CHMP6/GRB2/ITGA1/LGMN/AKT1/EGFR/PTPN18/NCF1/HIP1/GPER1/AFAP1L2/ADRA2A/NEURL1/EPS15/SH3KBP1/RNF115/SHC1/PTPN12/AGR2/GPRC5A/EGF/RBPJ/AREG/BTC/ZFYVE28/FER/SH3TC2/APP/HBEGF/RNF126/EPS15L1	67
BP	GO:0051646	mitochondrion localization	35/9420	42/17913	3.06e-05	0.000169054	SYNJ2BP/HIF1A/MUL1/SLC4A5/SPAST/LRPPRC/SYBU/MARK1/MFN2/KIF1B/TRAK2/MGARP/NECTIN2/MYO19/RHOT1/CLUH/UBB/KAT2A/MAPT/MAP1B/RHOT2/ATP2A1/BHLHA15/BRAT1/FEZ1/MARK2/MTM1/HDAC6/MSTO1/LRRK2/DNM1L/ATCAY/PLIN5/MAP1S/NEFL	35
BP	GO:0031647	regulation of protein stability	176/9420	272/17913	3.09e-05	0.000170488	LSS/TCP1/SEL1L/DACT1/USP3/SAV1/CAPN3/SMAD3/ZBED3/OTUD3/RNF149/MUL1/PINK1/RTN4/RPL11/AAK1/STXBP1/DPM2/TSC1/SEC16A/FBXL3/COG3/NAA16/GTPBP4/PRNP/RASSF2/MCM8/BMP2/SRC/STK4/B4GALT5/ASPH/SOX17/PRKDC/DERL1/RNF139/GPIHBP1/CUL3/EPHA4/TRIM44/INSC/USP2/APOA1/USP28/CREB1/PER3/DVL1/NF2/CHEK2/HPS4/HIP1R/CHFR/NAA15/FBXW7/SIAH1/MT3/TYROBP/ISOC2/STXBP4/ZNF207/FLOT2/WDR81/PFN1/ASGR2/ATP1B2/TMEM88/ZSWIM7/SREBF1/PHB…	176
BP	GO:0051494	negative regulation of cytoskeleton organization	90/9420	128/17913	3.11e-05	0.00017128	DYRK1A/SPTB/TMOD2/TTBK2/SPTBN5/KAT2B/CORO2B/APC/ADD2/PLEKHH2/SPTBN1/CAPG/CTNNA2/TRIM54/SPTAN1/WASF2/CKAP2/SPEF1/MAPRE1/STMN2/ARFGEF1/ARAP1/VIL1/MAP2/MYOC/NEK2/LMOD1/INPP5J/HIP1R/CLASP1/KATNB1/CARMIL2/CLIP3/SPTBN4/EML2/SHANK1/TRIM37/TAOK1/INPP5K/PFN1/KAT2A/TBCD/MAP1B/ARPIN/CIB1/CLASP2/VILL/PRKCD/TWF2/CARMIL1/FHOD3/SMAD4/CCNF/NUBP1/DLC1/PHLDB2/CORO1B/SPTBN2/PPFIA1/MID1IP1/TACSTD2/ARHGAP6/MID1/FGF13…	90
BP	GO:0009755	hormone-mediated signaling pathway	143/9420	216/17913	3.11e-05	0.00017128	NRIP1/PRMT2/RUNX1/ESRRB/ESR2/BMP4/NEDD4/PADI2/NR2E3/PIAS1/KDM3A/LBH/NCOA1/NR5A1/NR6A1/PAQR7/RXRA/ARID1A/NR0B2/LATS2/UCN3/PMEPA1/BMP7/NCOA6/SRC/HNF4A/NCOA3/UBR5/FOXH1/CRY2/TRIM68/PGR/YAP1/REN/PARP1/YWHAH/PTPN11/DDX54/NCOR2/PGRMC2/POU4F2/NR3C2/CNOT1/CBFB/AGRP/CCNE1/EGLN2/PPP5C/NUP62/NR1H2/NR4A2/ARRB2/PER1/NCOR1/PHB/MED1/THRA/NR1D1/RARA/CRHR1/WBP2/SSTR2/CREBRF/ZNF366/PLPP1/DAB2/PRLR/UBE3A/AKAP13/ABH…	143
BP	GO:0015804	neutral amino acid transport	28/9420	32/17913	3.21e-05	0.000176158	SLC7A8/SFXN1/SLC1A4/SLC32A1/SLC43A1/SLC7A5/SLC38A7/SLC7A10/SLC1A5/CTNS/NFE2L1/SLC6A18/SLC6A19/SLC38A3/SLC6A20/NFKBIE/SLC36A4/SLC6A5/SLC3A2/SLC6A17/RGS4/LEP/SLC6A15/SLC38A2/SLC38A1/SLC36A2/SLC6A7/SLC1A1	28
BP	GO:0031111	negative regulation of microtubule polymerization or depolymerization	28/9420	32/17913	3.21e-05	0.000176158	DYRK1A/TTBK2/APC/TRIM54/CKAP2/SPEF1/MAPRE1/STMN2/MAP2/INPP5J/CLASP1/KATNB1/CLIP3/EML2/TAOK1/TBCD/MAP1B/CIB1/CLASP2/MID1IP1/MID1/FGF13/HDAC6/ARHGEF2/NAV3/MAP6D1/FKBP4/TUBB4A	28
BP	GO:0003197	endocardial cushion development	37/9420	45/17913	3.27e-05	0.000177916	BMP4/NEDD4/ROBO2/ROBO1/ENG/NOTCH1/JAG1/BMP2/GATA5/BMP7/SNAI1/SNAI2/DCHS1/TGFB2/BMPR2/TBX5/FOXF1/TBX2/ACVR1/SOX9/MSX2/TGFBR2/CRELD1/RBM24/SMAD4/HEYL/FGF8/BMPR1A/NOS3/TBX20/ACVRL1/ERBB3/RBPJ/MSX1/GATA4/TGFBR1/HEY2	37
BP	GO:0030199	collagen fibril organization	37/9420	45/17913	3.27e-05	0.000177916	VIPAS39/GREM1/EMILIN1/COL5A1/COL14A1/SCX/FMOD/TGFB2/MMP11/FOXC2/NF1/SERPINF2/COL1A1/P3H4/ACAN/COL3A1/COL5A2/FOXC1/TNXB/COL11A2/P4HA1/ADAMTS14/COL11A1/DDR2/AEBP1/COL1A2/COL2A1/CHADL/ADAMTS3/LOX/COL5A3/COLGALT1/COMP/ADAMTS2/TGFBR1/LOXL2/COL12A1	37
BP	GO:0035987	endodermal cell differentiation	37/9420	45/17913	3.27e-05	0.000177916	RTF1/MMP14/COL5A1/COL4A2/MMP9/SOX17/CTR9/FN1/MIXL1/LAMB3/MMP2/MMP15/PAF1/HNF1B/VTN/COL8A1/ITGA4/MESP1/ITGAV/COL5A2/EOMES/CTNNB1/COL7A1/SETD2/LAMA3/GATA6/NODAL/COL11A1/ITGB5/INHBA/LAMB1/ITGA5/HMGA2/ITGA7/COL12A1/ITGB2/COL6A1	37
BP	GO:0060412	ventricular septum morphogenesis	37/9420	45/17913	3.27e-05	0.000177916	BMP4/SAV1/ROBO2/ROBO1/SOX11/NOTCH1/ZFPM2/WNT11/TGFB2/BMPR2/PROX1/TBX3/ZFPM1/ACVR1/FZD2/SLIT3/NKX2-5/TGFBR2/WNT5A/SOX4/SMAD7/SMAD4/HEYL/FGFR2/EGLN1/FGFRL1/TGFBR3/RBM15/GJA5/VANGL2/NOS3/FZD1/SLIT2/RBPJ/TGFBR1/HEY2/CITED2	37
BP	GO:0007519	skeletal muscle tissue development	107/9420	156/17913	3.27e-05	0.000177916	S100B/DLL1/PAX7/HOMER1/FOXN2/SOX11/GTF3C5/SVIL/MYLK2/CHRND/MSC/SOX17/DNER/SCX/COL19A1/MYOD1/BCL9L/MYOG/BTG2/HLX/ZBTB18/SKI/P2RX2/NPHS1/RYR1/CCNT2/TGFB1/MYH14/NF1/MYOCD/HOXD10/HOXD9/PRKAA1/FBXO22/ASB2/EOMES/CTNNB1/KLHL40/FLNB/USP19/MYL3/RBM24/GPC1/HDAC4/FLOT1/MAPK14/LEMD2/MYOM1/BCL2/SOX8/AKIRIN1/HEYL/MYH15/ELN/HIVEP3/VAX1/NEURL1/ANKRD2/TLL2/NR1D2/MYOM2/MYOZ1/EGR2/ACTA1/CSRP3/CDON/DMRTA2/ACTN3/MTM1…	107
BP	GO:0009135	purine nucleoside diphosphate metabolic process	93/9420	133/17913	3.28e-05	0.000177916	ESRRB/HIF1A/ADPGK/PKM/HK2/AK1/NUP188/NUP214/ENTPD2/NUP58/HTR2A/PFKFB3/DHTKD1/PFKP/RAE1/NUP160/PGM2L1/NUP98/PRKAG3/AMPD3/MYOG/PFKFB2/P2RX7/CBFA2T3/NUP93/GPI/GAPDHS/NUP62/ALDOC/NUP88/ENO3/NCOR1/STAT3/SLC4A1/SLC25A12/FOXK2/NUP85/PRKAA1/PFKFB4/TREX1/SEC13/NUP210/NUP153/HDAC4/JMJD8/ALDOA/MLXIPL/FOXK1/CARD11/ENO4/OGDHL/DDIT4/HK1/DLG2/ACTN3/INS/PGK1/OGT/PFKFB1/PRKAA2/AK4/CASK/MPP1/AK5/ZBTB20/MAGI3/ARNT/…	93
BP	GO:0009179	purine ribonucleoside diphosphate metabolic process	93/9420	133/17913	3.28e-05	0.000177916	ESRRB/HIF1A/ADPGK/PKM/HK2/AK1/NUP188/NUP214/ENTPD2/NUP58/HTR2A/PFKFB3/DHTKD1/PFKP/RAE1/NUP160/PGM2L1/NUP98/PRKAG3/AMPD3/MYOG/PFKFB2/P2RX7/CBFA2T3/NUP93/GPI/GAPDHS/NUP62/ALDOC/NUP88/ENO3/NCOR1/STAT3/SLC4A1/SLC25A12/FOXK2/NUP85/PRKAA1/PFKFB4/TREX1/SEC13/NUP210/NUP153/HDAC4/JMJD8/ALDOA/MLXIPL/FOXK1/CARD11/ENO4/OGDHL/DDIT4/HK1/DLG2/ACTN3/INS/PGK1/OGT/PFKFB1/PRKAA2/AK4/CASK/MPP1/AK5/ZBTB20/MAGI3/ARNT/…	93
BP	GO:0033500	carbohydrate homeostasis	150/9420	228/17913	3.31e-05	0.0001795	HIF1A/PYGL/MAP4K4/RAB11FIP5/PRKCE/POMC/VSNL1/GPR21/ENDOG/DBH/IRS2/PDX1/FOXO1/SESN2/FOXA2/PCK1/HNF4A/NCOA5/KCNB1/ENY2/SYBU/OPRK1/ADCY8/IRS1/CRY2/ARRB1/PTPRN/UCP2/KCNJ11/C2CD2L/SIDT2/IGFBP5/SESN3/NUCKS1/KLF7/NADK/SMARCB1/TRPV4/HNF1A/HECTD4/PTPN11/SLC8B1/AACS/GPLD1/GRIK5/FOXA3/TRPM4/STXBP4/RPH3AL/INPP5K/SERPINF1/SLC2A4/PLSCR3/NME1/PDK2/NGFR/NR1D1/STAT3/ERN1/FOXK2/ASPSCR1/CARTPT/PIK3R1/OXCT1/PRKAA1/N…	150
BP	GO:0003018	vascular process in circulatory system	110/9420	161/17913	3.33e-05	0.000180127	AKAP12/SOD2/GCH1/C2CD4B/F2RL1/F2R/DRD1/HRH2/ADRA2B/ECE1/SLC8A1/HTR1D/UCN/ROCK2/DBH/HTR2A/PTAFR/SRC/NPPC/ANGPT1/PTP4A3/SMTNL1/PTPRJ/P2RY2/PDE2A/ADM/ARHGAP42/ADORA1/NPPB/NPPA/CTNNBIP1/BMPR2/TRPV4/NOS1/EDNRA/FGA/FGG/FOXC2/MYLK3/BBS2/TGFB1/APOE/ARHGAP35/TRPM4/ASIC2/SLC6A4/ABR/SERPINF2/P2RX1/ALOX12/ADORA2B/UTS2R/KCNMB1/HTR1A/ITGA1/CHGA/BDKRB2/AKT1/EGFR/HRH1/GRIP2/FOXC1/EDN1/PER2/PPARD/GCLC/ROCK1/YES1/…	110
BP	GO:0010921	regulation of phosphatase activity	116/9420	171/17913	3.39e-05	0.000182523	ZFYVE1/ARPP19/SPRED1/SMAD3/CALM2/RCAN3/ROCK2/SET/PTPA/TSC1/PPP1R26/FARP1/RBM26/PPP1R8/PHACTR4/MASTL/BMP2/SPOCD1/PHACTR3/PPP1R16B/PCIF1/PPP1R16A/RCAN1/CRY2/PPME1/DRD2/PPP2R1B/TGFB2/MTOR/PPP2R5A/PTPRC/SFI1/TMEM132D/RIMBP2/ANKLE2/GPLD1/URI1/MGAT5/PPP1R37/DMPK/CCDC8/CALM3/LMTK3/PPP1R15A/TSKS/PPP2R1A/PPP6R1/MYO1D/WDR81/CSRNP3/PPP1R9B/CDK5RAP3/PPP1R1B/ITGA2/ITGA1/MPHOSPH10/PPP4R4/PPP2R5C/PPP4R2/PPP1R7/…	116
BP	GO:0050708	regulation of protein secretion	282/9420	456/17913	3.39e-05	0.000182523	AKAP12/OPRM1/EZR/TGFB3/HIF1A/ARF6/MAPKBP1/F2RL1/F2R/MAP4K4/RAB11FIP5/PRKCE/SPTBN1/IL1A/ANXA4/VSNL1/RSAD2/ABL1/FCN1/IRS2/NR0B2/PDX1/FGR/GATA3/DNAJC1/FRMD4A/FOXA2/UCN3/MAVS/SRC/HNF4A/CD40/KCNB1/ANGPT1/ENY2/SYBU/SLC30A8/LYN/ADCY8/GSDMD/IRS1/C1QTNF4/TRAF6/LGR4/LRRC32/ARRB1/UCP2/APBB1/SYT9/KCNJ11/C2CD2L/SIDT2/APOA1/CADM1/DRD2/EXPH5/FN1/IL10/PFKFB2/TGFB2/DISP1/TLR5/FZD5/TNFRSF1B/KLF7/PRKCZ/NADK/CPTP/TN…	282
BP	GO:0035418	protein localization to synapse	45/9420	57/17913	3.4e-05	0.000182523	ADAM10/NRXN1/LRRTM1/GRIN1/GPC6/RAPSN/CLSTN1/PRKCZ/DVL1/MPP4/TERF2/NPHS1/SHANK1/KIF5C/ASIC2/DLG4/NLGN2/ARHGAP44/MAPT/BAIAP2/GRIN2C/MAP1A/WNT5A/BSN/DAG1/GRIP2/WNT7A/RAB27B/MAPK8IP3/GRIN2A/DLG2/NRXN2/HRAS/IQSEC2/GRIPAP1/CDK5/DLG1/PCLO/GRASP/KIF5A/GHSR/CLSTN3/MAPK10/CPLX1/ABHD17B	45
BP	GO:0045137	development of primary sexual characteristics	147/9420	223/17913	3.4e-05	0.000182523	NRIP1/MAS1/ARID4A/CYP19A1/ROBO2/MMP14/REC8/LHFPL2/MSH2/LHCGR/WNT4/EIF2B4/NCOA1/SDC1/OSR1/NR5A1/HSPA5/DACH1/FGF9/BRCA2/FNDC3A/GATA3/TAF4/TFAP2C/TBC1D20/BCL2L1/SRC/ZFPM2/RDH10/LRRC6/SCX/INHA/WT1/FSHB/KIF18A/ARRB1/PTPRN/RRM1/CBL/ATM/PGR/REN/TGFB2/ASPM/PATZ1/CRKL/FANCA/SALL1/IRX5/INHBB/ADGRG1/KMT2B/BAX/ACVR2A/CCDC182/ZNF830/ARRB2/UBB/PHB/LRP2/RARA/STAT5B/CBX2/SOX9/SLIT3/HMGCS1/SRD5A1/UBE3A/NKX2-1/WDR…	147
BP	GO:0002076	osteoblast development	16/9420	16/17913	3.4e-05	0.000182523	SMAD3/TNN/SATB2/GLI2/MSX2/PTH1R/LIMD1/HDAC4/RUNX2/ACHE/MEN1/BGLAP/SHH/CLEC5A/HOXA2/JUND	16
BP	GO:0003222	ventricular trabecula myocardium morphogenesis	16/9420	16/17913	3.4e-05	0.000182523	DLL4/ENG/NOTCH1/CCM2L/CHD7/FOXH1/TGFB2/UBE4B/MED1/NKX2-5/NRG1/BMPR1A/HEG1/RBPJ/TGFBR1/HEY2	16
BP	GO:0072132	mesenchyme morphogenesis	41/9420	51/17913	3.46e-05	0.000185468	ROBO2/SMAD3/ROBO1/OSR1/ENG/NOTCH1/BMP2/GATA5/BMP7/SNAI1/SNAI2/MYC/WNT11/DCHS1/TGFB2/FOXF1/FOXC2/TBX2/ACVR1/SOX9/MSX2/TGFBR2/WNT5A/FOXC1/SMAD2/SMAD4/HEYL/FGF8/ACTA2/FGFR1/BMPR1A/ACTA1/NOS3/EXOC4/TBX20/ACVRL1/RBPJ/MSX1/WNT3A/TGFBR1/HEY2	41
BP	GO:0035296	regulation of tube diameter	88/9420	125/17913	3.52e-05	0.000188271	SOD2/GCH1/F2RL1/F2R/DRD1/HRH2/ADRA2B/ECE1/SLC8A1/HTR1D/UCN/ROCK2/DBH/HTR2A/PTAFR/NPPC/SMTNL1/P2RY2/ADM/ARHGAP42/ADORA1/NPPB/BMPR2/NOS1/EDNRA/FGA/FGG/BBS2/APOE/TRPM4/ASIC2/SLC6A4/SERPINF2/P2RX1/ALOX12/ADORA2B/UTS2R/KCNMB1/HTR1A/ITGA1/CHGA/BDKRB2/AKT1/EGFR/HRH1/GRIP2/EDN1/PER2/PPARD/ROCK1/ADCYAP1/PTPRM/PLOD3/GPER1/ADRA2A/HTR7/ACTA2/PRKG1/CHRM3/INS/APLN/ADORA2A/GJA5/CASR/NPR1/CRP/NOS3/KEL/LEP/DOCK4/…	88
BP	GO:0097746	regulation of blood vessel diameter	88/9420	125/17913	3.52e-05	0.000188271	SOD2/GCH1/F2RL1/F2R/DRD1/HRH2/ADRA2B/ECE1/SLC8A1/HTR1D/UCN/ROCK2/DBH/HTR2A/PTAFR/NPPC/SMTNL1/P2RY2/ADM/ARHGAP42/ADORA1/NPPB/BMPR2/NOS1/EDNRA/FGA/FGG/BBS2/APOE/TRPM4/ASIC2/SLC6A4/SERPINF2/P2RX1/ALOX12/ADORA2B/UTS2R/KCNMB1/HTR1A/ITGA1/CHGA/BDKRB2/AKT1/EGFR/HRH1/GRIP2/EDN1/PER2/PPARD/ROCK1/ADCYAP1/PTPRM/PLOD3/GPER1/ADRA2A/HTR7/ACTA2/PRKG1/CHRM3/INS/APLN/ADORA2A/GJA5/CASR/NPR1/CRP/NOS3/KEL/LEP/DOCK4/…	88
BP	GO:0046474	glycerophospholipid biosynthetic process	141/9420	213/17913	3.55e-05	0.000189643	SYNJ2/AGPAT4/PIGH/DDHD1/PLA2G4D/RAB5A/LPCAT4/AJUBA/CPNE6/PLA2G2E/PLA2G2A/GPAT2/STARD7/PLA2G5/INPP4A/PLA2G2F/PIGF/LCLAT1/LPIN1/DPM2/INPP5E/AGPAT2/PIGV/HTR2A/PIP4K2A/CDS2/CSNK2A1/CPNE1/LPIN3/PIGT/IMPA1/CPNE3/PTDSS1/ACSL3/DGKZ/STARD10/INPPL1/PGAP2/APOA1/ATM/MTMR2/ETNK2/PIK3C2B/PIKFYVE/PIK3CD/INPP5J/MTMR3/PITPNM2/INPP4B/PLCG2/CPNE7/LPCAT2/PLEKHA4/MTMR4/PIGS/INPP5K/SYNJ1/PITPNM3/PLD2/PIK3R6/PIK3R5/PLD…	141
BP	GO:0030832	regulation of actin filament length	102/9420	148/17913	3.64e-05	0.000194299	SNX9/SPTB/TMOD2/ARF6/SPTBN5/FMN1/JMY/F2RL1/IQGAP2/ADD2/PLEKHH2/PRKCE/SPTBN1/NCK2/CAPG/CTNNA2/ACTR2/SPTAN1/DSTN/HCK/PREX1/ARFGEF1/FCHSD2/VIL1/MTOR/ABI2/LMOD1/CIT/HIP1R/SPIRE2/CARMIL2/NPHS1/ACTR3/PLEKHG2/SPTBN4/VASP/ARHGAP35/NEB/CDC42EP5/MYO1C/PFN1/CSF3/CCR7/GRB2/RICTOR/SEMA5A/MAGEL2/ARPIN/WHAMM/EVL/BIN1/VILL/BRK1/ARPC4/PRKCD/TWF2/CARMIL1/TRIM27/FHOD3/SPIRE1/ELN/ARPC1B/BAIAP2L1/BAG4/CXCL12/ACTN2/CO…	102
BP	GO:0001942	hair follicle development	63/9420	85/17913	3.72e-05	0.000197681	MYO5A/SAV1/SOS1/EDAR/LHX2/SOX21/TNFRSF19/TGM3/SOX18/LAMA5/SNAI1/FZD6/LRP4/ALX4/LGR4/NUMA1/WNT10A/IGFBP5/TGFB2/TRADD/CDH3/ERCC2/FUZ/NF1/FOXN1/SOX9/MSX2/FGF10/NSUN2/EGFR/CTNNB1/WNT5A/FOXQ1/TNF/DSG4/APCDD1/SMAD4/BCL2/DNASE1L2/ZMPSTE24/PDGFA/FGFR2/LDB1/RELA/EDA/MYSM1/TMEM79/VANGL2/NOM1/SHH/SMO/INHBA/LGR5/HOXC13/KRT84/ACVR1B/WNT10B/CELSR1/RBPJ/LDB2/FZD3/FOXE1/CD109	63
BP	GO:0045185	maintenance of protein location	63/9420	85/17913	3.72e-05	0.000197681	SYNE1/EZR/SYNE2/FBN1/TLN2/HK2/PINK1/LTBP1/NR5A1/HSPA5/DZIP1/TAF3/YWHAB/TONSL/SORL1/BARD1/IL10/HNRNPU/SPTBN4/GRIK5/BCL3/SHANK1/JUP/GOLPH3/PML/SYNE3/AKT1/FLNB/TWF2/DAG1/NFKBIL1/NFKBIE/TAF8/MDFI/EPB41L3/PDIA2/PKD1/SUN1/GET4/MXI1/HK1/ANK3/FAF1/FLNA/CCDC22/IGSF11/INSIG1/CDK5/NRROS/CAV1/TWF1/OS9/SUN2/RANGAP1/TSPO/PKD2/G3BP2/FBN2/CER1/TLN1/GSN/GOPC/LATS1	63
BP	GO:0009132	nucleoside diphosphate metabolic process	105/9420	153/17913	3.73e-05	0.000197854	ESRRB/HIF1A/ADPGK/PKM/HK2/SUCLG1/CMPK2/AK1/NUP188/NUP214/AK8/ENTPD8/ENTPD2/NUP58/HTR2A/PFKFB3/DHTKD1/PFKP/RAE1/NUP160/PGM2L1/NUP98/PRKAG3/AMPD3/MYOG/PFKFB2/P2RX7/NUDT7/CBFA2T3/NUP93/GPI/GAPDHS/NUP62/ALDOC/NUP88/ENO3/NCOR1/NME1/STAT3/SLC4A1/SLC25A12/FOXK2/NUP85/PRKAA1/ENTPD3/PFKFB4/TREX1/NME6/DTYMK/SEC13/NUP210/NUP153/HDAC4/NME4/JMJD8/ALDOA/MLXIPL/FOXK1/CARD11/ENO4/OGDHL/DDIT4/HK1/DLG2/ACTN3/INS/P…	105
BP	GO:0019827	stem cell population maintenance	108/9420	158/17913	3.79e-05	0.000200927	DLL1/ESRRB/SAV1/RTF1/METTL3/PADI4/ZFP36L2/SIX2/PAX8/KDM3A/LBH/NOTCH1/ARID1A/CDX2/FOXO1/ZC3H13/JAG1/BMP7/MMP24/NCOA3/SALL4/DIS3L2/KLF10/PRDM14/ZHX2/SPI1/ELF5/CTR9/BCL9L/DDX6/YAP1/PRRX1/PRDM16/HES5/SKI/PROX1/FZD7/ASPM/EIF4ENIF1/LIF/TBX3/KDM2B/SALL1/POLR2C/CNOT1/PAF1/RIF1/CNOT3/HNF1B/POLR2A/STAT3/SOX9/FGF10/NIPBL/POLR2D/EOMES/CTNNB1/FOXP1/RAF1/WNT7A/GATA2/SOX4/CDH2/SMAD2/SMAD4/ZSCAN10/POLR2J/SRRT/SM…	108
BP	GO:0009185	ribonucleoside diphosphate metabolic process	94/9420	135/17913	3.88e-05	0.000205521	ESRRB/HIF1A/ADPGK/PKM/HK2/AK1/NUP188/NUP214/ENTPD2/NUP58/HTR2A/PFKFB3/DHTKD1/PFKP/RAE1/NUP160/PGM2L1/NUP98/PRKAG3/AMPD3/MYOG/PFKFB2/P2RX7/CBFA2T3/NUP93/GPI/GAPDHS/NUP62/ALDOC/NUP88/ENO3/NCOR1/STAT3/SLC4A1/SLC25A12/FOXK2/NUP85/PRKAA1/PFKFB4/TREX1/SEC13/NUP210/NUP153/HDAC4/JMJD8/ALDOA/MLXIPL/FOXK1/CARD11/ENO4/OGDHL/DDIT4/HK1/DLG2/ACTN3/INS/PGK1/OGT/PFKFB1/PRKAA2/AK4/CASK/MPP1/AK5/ZBTB20/MAGI3/ARNT/…	94
BP	GO:1903076	regulation of protein localization to plasma membrane	68/9420	93/17913	3.9e-05	0.000206377	EZR/NUMB/VTI1B/AKAP5/PRKCH/ARF6/EPHA2/MMP14/PKDCC/PRKCE/RHOQ/SPTBN1/EPHB2/LDLRAP1/ITGB1/EPHA3/BCL2L1/STX3/ACSL3/VIL1/KCNJ11/ARHGEF16/PPP2R5A/VPS4A/CLIP3/LYPD1/TGFB1/CLTC/RANGRF/ARHGAP44/ITGA3/STAC2/PIK3R1/DAB2/NKD2/CIB1/PTPN9/CSK/AKT1/EGFR/STAC/TNF/PDPK1/STX4/CNPY4/GPER1/RAB11FIP2/SORBS1/PICALM/CSRP3/PPFIA1/INS/AR/WNK3/GRIPAP1/CDK5/DLG1/LRRC15/RAMP3/AGR2/GRASP/STAC3/LRP1/PRKCI/WNT3A/SQSTM1/GOPC/S…	68
BP	GO:0060323	head morphogenesis	30/9420	35/17913	3.91e-05	0.000206533	TGFB3/CRISPLD1/ASPH/SCX/IHH/SKI/FLVCR1/PTPN11/CRISPLD2/ANKRD11/MMP2/TGFB1/RAB3GAP1/RRAS/COL1A1/WNT3/NIPBL/STRA6/PAX9/CSRNP1/PLEKHA1/SGPL1/ARID5B/SSBP3/CLDN5/DLX5/EP300/PDGFRA/MSX1/TIPARP	30
BP	GO:0002791	regulation of peptide secretion	297/9420	483/17913	3.96e-05	0.00020875	AKAP12/OPRM1/EZR/TGFB3/HIF1A/ARF6/MAPKBP1/F2RL1/F2R/MAP4K4/RAB11FIP5/PRKCE/SPTBN1/IL1A/PAX8/ANXA4/UCN/VSNL1/RSAD2/ABL1/FCN1/IRS2/NR0B2/PDX1/FGR/GATA3/DNAJC1/FRMD4A/FOXA2/UCN3/MAVS/SRC/HNF4A/CD40/KCNB1/ANGPT1/ENY2/SYBU/SLC30A8/CHD7/LYN/ADCY8/GSDMD/IRS1/C1QTNF4/TRAF6/LGR4/LRRC32/ARRB1/UCP2/APBB1/SYT9/KCNJ11/C2CD2L/SIDT2/APOA1/CADM1/DRD2/EXPH5/FN1/ADORA1/KISS1/IL10/PFKFB2/TGFB2/DISP1/TLR5/FZD5/TNFRS…	297
BP	GO:0006913	nucleocytoplasmic transport	193/9420	302/17913	3.99e-05	0.000210244	MCM3AP/CTDSPL2/PSEN1/SRSF5/PPM1A/BMP4/NEDD4/PABPN1/IPO4/ANP32A/SMAD3/DRD1/THOC3/GEMIN6/SIX3/SIX2/DNAJC27/SRRM1/CPSF3/GLE1/NUP188/NUP214/TSC1/SFN/XPO4/FGF9/NUP58/KPNA3/UPF2/SRSF4/NXT1/MAVS/KPNA6/RAE1/PKIG/UBR5/ABRA/ANGPT1/ENY2/PKIA/CPSF1/AGFG1/NUP160/NUP98/ZPR1/BARD1/DHX9/SMG7/IPO9/EIF4ENIF1/THOC5/CABP1/PTPN11/RITA1/PPP1CC/MBTPS1/NUP93/DHX38/TGFB1/GEMIN7/SYMPK/NUP62/U2AF2/TRIM28/SRSF1/NF1/SUPT6H/G…	193
BP	GO:0001964	startle response	25/9420	28/17913	4.14e-05	0.000216203	CHD8/DRD1/NRXN1/CTNNA2/UCN/GRIN1/PENK/BACE1/DRD2/DVL1/KCNH1/GLRB/NPAS1/GRIN2D/SLC6A3/GRIN2A/PTEN/CSMD1/MECP2/ADORA2A/DRD3/KCNA1/GRID2/GLRA1/GRIN3A	25
BP	GO:0005979	regulation of glycogen biosynthetic process	25/9420	28/17913	4.14e-05	0.000216203	ESRRB/PPP1R3E/PPP1CB/IRS2/PPP1R3D/IRS1/MTOR/AKT2/GSK3A/INPP5K/AKT1/PASK/PPP1R3G/SORBS1/PPP1R3B/PPP1CA/INS/IGF2/PPP1R3F/GSK3B/DYRK2/IGF1/C1QTNF2/INSR/ENPP1	25
BP	GO:0010962	regulation of glucan biosynthetic process	25/9420	28/17913	4.14e-05	0.000216203	ESRRB/PPP1R3E/PPP1CB/IRS2/PPP1R3D/IRS1/MTOR/AKT2/GSK3A/INPP5K/AKT1/PASK/PPP1R3G/SORBS1/PPP1R3B/PPP1CA/INS/IGF2/PPP1R3F/GSK3B/DYRK2/IGF1/C1QTNF2/INSR/ENPP1	25
BP	GO:0021884	forebrain neuron development	25/9420	28/17913	4.14e-05	0.000216203	ROBO2/DRD1/ROBO1/LHX6/SOX1/NRP1/DRD2/CNTN2/NRP2/RAPGEF2/ATF5/SLC4A10/UBB/RAC3/FEZF2/WNT5A/GBX2/SALL3/FGFR2/FGF8/DISC1/ARX/PLXNA3/SEMA3A/SLIT2	25
BP	GO:0060292	long-term synaptic depression	25/9420	28/17913	4.14e-05	0.000216203	DRD1/STXBP1/KCNB1/ADCY8/ARC/ADORA1/CBLN1/MAPT/ABHD6/AGER/SRF/GRID2IP/SORCS3/PTEN/SHANK2/FMR1/DGKI/PPP1R9A/PICK1/SHANK3/GRID2/DRD5/CD38/GRIA1/PTK2B	25
BP	GO:0030041	actin filament polymerization	100/9420	145/17913	4.15e-05	0.000216203	SNX9/SPTB/TMOD2/ARF6/SPTBN5/FMN1/JMY/IQGAP2/ADD2/PRKCE/SPTBN1/NCK2/CAPG/CTNNA2/ACTR2/SPTAN1/MSRB2/HCK/PREX1/ARFGEF1/TTC17/FCHSD2/VIL1/MTOR/ABI2/LMOD1/HIP1R/SPIRE2/CARMIL2/NPHS1/ACTR3/PLEKHG2/SPTBN4/VASP/CDC42EP5/MYO1C/PFN1/CSF3/CCR7/GRB2/RICTOR/MAGEL2/ARPIN/WHAMM/EVL/BIN1/VILL/BRK1/ARPC4/FAM107A/PRKCD/TWF2/CARMIL1/TRIM27/AIF1/FHOD3/SPIRE1/MSRB1/ELN/ARPC1B/BAIAP2L1/RAC1/BAG4/CORO1B/CDC42EP2/SPTBN2…	100
BP	GO:0035567	non-canonical Wnt signaling pathway	100/9420	145/17913	4.15e-05	0.000216203	PSMC1/DAAM1/DACT1/PLCB2/ARHGEF19/PSMB11/CDC42/WNT4/GRHL3/ABL1/GPC6/PLCB1/PSMA7/PSMF1/FZD6/CTHRC1/PSMD1/AGO2/WNT11/MYOC/FZD5/GNB1/DVL1/FZD7/ZNRF3/PSMD9/FZD10/NKD1/PARD6A/PSMD8/PSMC4/AP2A1/MKS1/CLTC/AP2B1/PSMD11/PSMD14/PFN1/ARRB2/DVL2/PSMD3/PSME3/FZD2/PSMC5/SMURF2/PSMD12/CSNK1D/PDE6G/RNF213/TNRC6C/DAB2/CTNNB1/PRICKLE2/PSMD6/WNT5A/CELSR3/WNT7A/PTK7/DAAM2/NFATC1/PSMB2/AGO1/AGO3/TNRC6A/SMURF1/RAC1/TCF…	100
BP	GO:0043647	inositol phosphate metabolic process	52/9420	68/17913	4.21e-05	0.000218478	MAS1/PLCB2/INPP4A/LHCGR/INPP5E/PTAFR/PLCB1/PLCB4/NTSR1/PLCG1/IMPA1/INPPL1/PLCD4/MTMR2/ITPKB/PLCH2/INPP5J/INPP4B/PLCG2/ITPKC/INPP5K/SYNJ1/PLCD3/PPIP5K1/ITPK1/INPP1/PLD4/PLCD1/IP6K1/IP6K2/PTH1R/HRH1/NUDT3/IP6K3/INPP5D/IMPA2/INPP5B/GPER1/INPP5A/PLCE1/PTEN/PLCB3/OCRL/CD244/ADCYAP1R1/NUDT4/MIOX/PLCH1/PPIP5K2/P2RY1/PTK2B/IPPK	52
BP	GO:0042752	regulation of circadian rhythm	81/9420	114/17913	4.21e-05	0.000218478	CIPC/PPP1CB/ROCK2/FBXL3/PSPC1/CREM/OPRL1/HNF4A/KLF10/PRKDC/CRY2/USP2/DRD2/ADORA1/MTOR/CREB1/PER3/PROX1/SRRD/PPP1CC/NOCT/FBXW7/ZFHX3/PRKCG/PER1/NR1D1/CSNK1D/FBXW11/PRKAA1/MAGEL2/UBE3A/SIN3A/PML/NKX2-1/BHLHE40/ATG7/PER2/HCRTR2/SFPQ/PHLPP1/THRAP3/USP7/BTRC/NR1D2/MAPK8/OPN4/DDB1/RBM4/KDM2A/PPP1CA/DRD4/MAGED1/PRKAA2/USP9X/SUV39H1/ADORA2A/DRD3/GSK3B/RORC/CHRNB2/EZH2/ADCY1/GHRHR/TIMELESS/ARNTL2/PPARA/PP…	81
BP	GO:0034284	response to monosaccharide	133/9420	200/17913	4.21e-05	0.000218478	HIF1A/THBS1/MAP4K4/RAB11FIP5/SLC8A1/PRKCE/EIF2B4/VSNL1/ENDOG/IRS2/NR0B2/PDX1/SESN2/NKX2-2/FOXA2/UCN3/PCK1/HNF4A/KCNB1/ENY2/SYBU/SLC30A8/OPRK1/ADCY8/COL4A3/CAT/ARRB1/PTPRN/UCP2/KCNJ11/C2CD2L/SIDT2/PFKFB2/KLF7/NADK/SMARCB1/EIF2B1/AACS/GPLD1/TGFB1/GRIK5/GIPR/TRPM4/STXBP4/HNF1B/SARM1/SERPINF1/VAMP2/SREBF1/NME1/GIP/NR1D1/GJD3/ERN1/ITGA2/OXCT1/PRKAA1/NEUROD1/POLG/SIN3A/TGFBR2/ACVR2B/JAGN1/GPR27/SLC26A6…	133
BP	GO:0015698	inorganic anion transport	103/9420	150/17913	4.24e-05	0.000219786	CLCNKA/SLC4A5/SLC1A4/PCYOX1/CLIC4/LRRC8A/CLIC3/SLC34A3/SLC25A30/PTAFR/PRNP/SLC4A11/SLC26A7/TG/CLIC6/CRY2/SLC4A3/SLC11A1/SLC37A4/SLC26A9/CLCN6/MTOR/XPR1/GLRB/CA7/FXYD3/FXYD1/SLC17A7/TTYH1/SLC4A10/SLC4A1/TTYH2/GABRP/ANKH/SLC4A7/ANO10/IP6K2/SLC26A6/ANO7/CLIC1/CLIC5/SLC26A8/CLCN7/CLDN4/TTYH3/FGFR1/BEST4/LRRC18/VDAC2/GRM5/ANO5/SLC37A2/ADAMTS8/BEST1/SLC22A8/SLC22A11/PIDD1/ANO9/ANO1/P2RY4/CLCN5/GLRA2/GA…	103
BP	GO:0051249	regulation of lymphocyte activation	250/9420	401/17913	4.24e-05	0.000219786	RUNX1/ZFP36L1/ZBTB1/BMP4/TYRO3/METTL3/MMP14/CD276/AP3B1/MERTK/IL1RL2/LOXL3/SOS1/ZFP36L2/SOCS5/MSH2/CDC42/NCK2/RUNX3/SOX11/RC3H2/ABL1/ZNF683/IRS2/TNFSF13B/EFNB2/HSPH1/PRKCQ/GATA3/ZEB1/MAP3K8/PRNP/LCK/SLA2/SRC/ZNF335/CD40/LYN/MAPK8IP1/TRAF6/INHA/LRRC32/IHH/THY1/ZBTB16/IGFBP2/ATM/LAX1/SOX13/IL10/CD55/HLX/ITPKB/TNFSF18/TNFRSF1B/MAD2L2/PRKCZ/TNFRSF4/TNFRSF18/ICOS/CD28/RC3H1/PTPRC/MIF/RHBDD3/PTPN11/DTX…	250
BP	GO:0031960	response to corticosteroid	106/9420	155/17913	4.32e-05	0.000223318	S100B/ZFP36L1/PDCD7/CNGA3/ALPL/ZFP36L2/IL1RN/UCN/CAD/SDC1/ENG/TRIM63/ASS1/PDX1/FLT3/FOXO1/PTAFR/PTPRU/UCN3/DNMT3B/SRC/FBXO32/UCP3/ADM/MYOD1/IGFBP2/GPR83/IL10/PARP1/SMYD3/HNRNPU/ERRFI1/CASP9/HSD11B2/TAT/ZFP36/TGFB1/FOSB/CALM3/HNMT/SERPINF1/ALDH3A1/COL1A1/SLIT3/DUSP1/CREBRF/SRD5A1/AKAP13/NTRK3/ACSBG1/EGFR/GLB1/FAM107A/TRH/BMP6/EDN1/AGXT/TNF/AIF1/CDKN1A/ADCYAP1/BCL2/ABCA3/EPO/GPER1/CPN1/ABCC2/GOT1/A…	106
BP	GO:0009749	response to glucose	127/9420	190/17913	4.33e-05	0.000223486	HIF1A/THBS1/MAP4K4/RAB11FIP5/SLC8A1/PRKCE/EIF2B4/VSNL1/ENDOG/IRS2/NR0B2/PDX1/SESN2/NKX2-2/FOXA2/UCN3/PCK1/HNF4A/KCNB1/ENY2/SYBU/SLC30A8/OPRK1/ADCY8/COL4A3/ARRB1/PTPRN/UCP2/KCNJ11/C2CD2L/SIDT2/PFKFB2/KLF7/NADK/SMARCB1/EIF2B1/AACS/GPLD1/TGFB1/GRIK5/GIPR/TRPM4/STXBP4/HNF1B/SARM1/SERPINF1/VAMP2/SREBF1/NME1/GIP/NR1D1/GJD3/ERN1/OXCT1/PRKAA1/NEUROD1/POLG/SIN3A/TGFBR2/ACVR2B/JAGN1/GPR27/ATG7/TRH/RAF1/SOX…	127
BP	GO:0043279	response to alkaloid	76/9420	106/17913	4.36e-05	0.000224884	OPRM1/RAD51/RYR3/HOMER1/DRD1/SLC8A1/PRKCE/CAD/DNMT3A/HSPA5/GRIN1/PDX1/HTR2A/BCL2L1/DNMT3B/MAP1LC3A/PENK/OPRK1/SPIDR/ADCY8/SMPD1/HTR3A/DRD2/MTOR/CACNA1S/GOT2/DHODH/RYR1/FOSB/PPP5C/HNMT/PRKCG/TRPV1/PPP1R9B/PPP1R1B/HDAC5/EFTUD2/RECQL5/CACNG4/PRKAA1/SLC6A3/UBE3A/BLM/OXTR/SLC6A1/ATG7/AIF1/ABAT/SDK1/PITX3/CASP3/RYR2/RELA/DRD4/FADD/TH/ADORA2A/DRD3/TIAM1/CHRNB2/PEA15/RGS4/CDK5/NPFF/TACR3/PPARGC1A/DHX15/A…	76
BP	GO:1902115	regulation of organelle assembly	124/9420	185/17913	4.37e-05	0.000225136	EZR/SYNE2/CDKL1/RAB5A/KAT2B/CROCC/CHMP4A/PINK1/NRXN1/CCDC88A/LRRTM1/BMP10/SDC1/LRSAM1/DZIP1/IFT88/LCP1/PIP4K2A/STAM/HCK/CHMP4B/SRC/CHMP4C/MAPK15/NUMA1/RAB3GAP2/PIKFYVE/HNRNPU/WRAP73/PROX1/MTMR3/TCHP/ULK1/DCDC2/ATMIN/CHMP1A/CDK10/CYLD/CBLN1/MYLK3/RALB/CNOT1/LRFN1/RAB3GAP1/MARK4/ARHGAP35/FUZ/NUP62/TRIM37/SPAG5/PHF23/CNTROB/SMCR8/PIP4K2B/HAP1/KAT2A/BECN1/PRKAA1/AKAP13/NTRK3/DYNC1H1/PDCD6IP/ZMYND10/M…	124
BP	GO:0001708	cell fate specification	59/9420	79/17913	4.47e-05	0.000228773	DLL1/PSEN1/SIX2/SOX1/POU4F1/NRP1/ITGB1/NKX2-2/FOXA2/SOX18/EYA2/ESRP1/PRDM14/SOX17/FEV/SOX6/FZD7/GLI2/HNF1B/SOX9/TLX3/HOXD10/NTRK3/MESP1/ISL2/FOXA1/EOMES/CTNNB1/TBX6/SUFU/LBX1/PAX2/FGFR1/PTCH2/BMPR1A/NODAL/TENM4/DBX1/CDON/DMRTA2/AR/LMO4/SHH/SMO/GLI3/EVX1/HOXC10/ASCL1/ATOH1/RBPJ/GSX2/NKX6-1/FKBP8/WNT3A/DMRT3/PTCH1/MYT1L/POU3F2/OLIG3	59
BP	GO:0007431	salivary gland development	32/9420	38/17913	4.48e-05	0.000228773	TGFB3/EDAR/NRP1/LAMA5/BMP7/TGM2/SNAI2/TGFB2/TFCP2L1/ESRP2/TGFB1/FGF10/BTBD7/EGFR/DAG1/PLXND1/PLXNA1/TNF/LAMA1/TWSG1/PDGFA/FGFR2/FGF8/POLB/FGFR1/EDA/SHH/SEMA3A/CLCN2/NTN4/NFIB/NKX3-1	32
BP	GO:0035329	hippo signaling	32/9420	38/17913	4.48e-05	0.000228773	SAV1/AJUBA/SOX11/LATS2/YWHAB/STK4/DCHS1/TEAD1/AMOTL1/YAP1/NF2/FAT4/WTIP/TEAD2/NEK8/DVL2/TJP1/MARK3/LIMD1/TEAD3/CASP3/WWC2/DLG5/AMOT/WWC3/TEAD4/PJA2/WWC1/WWTR1/AMOTL2/TJP2/LATS1	32
BP	GO:0014031	mesenchymal cell development	50/9420	65/17913	4.48e-05	0.000228773	HIF1A/BMP4/ALDH1A2/SOX11/NOTCH1/JAG1/PHACTR4/NRP1/OVOL2/PEF1/LAMA5/BMP7/RDH10/SNAI2/FOLR1/FN1/ERBB4/NRP2/KLHL12/CORO1C/EDNRA/FOXC2/ZEB2/ACVR1/SOX9/GDNF/SEMA3F/FOXC1/EDN1/GBX2/BCL2/SOX8/HEYL/MAPK3/NOLC1/NRG1/BMPR1A/RET/MAPK1/EFNB1/SHH/SMO/SEMA3A/ALX1/PHOX2B/TAPT1/FAM172A/TCOF1/HAND2/HEY2	50
BP	GO:0048864	stem cell development	50/9420	65/17913	4.48e-05	0.000228773	HIF1A/BMP4/ALDH1A2/SOX11/JAG1/PHACTR4/NRP1/OVOL2/PEF1/LAMA5/BMP7/RDH10/SNAI2/FOLR1/FN1/ERBB4/NRP2/PTPRC/KLHL12/CORO1C/EDNRA/FOXC2/ZEB2/MSI2/ACVR1/SOX9/GDNF/SEMA3F/SETD2/WNT7A/FOXC1/EDN1/GBX2/SOX8/MAPK3/NOLC1/NRG1/BMPR1A/RET/MAPK1/EFNB1/SHH/SMO/SEMA3A/ALX1/PHOX2B/TAPT1/FAM172A/TCOF1/HAND2	50
BP	GO:1904888	cranial skeletal system development	50/9420	65/17913	4.48e-05	0.000228773	MTHFD1L/FOXN3/TGFB3/MTHFD1/BMP4/MMP14/SMAD3/SIX2/GRHL2/COLEC10/RDH10/TGFB2/PRRX1/CRKL/FOXC2/IRX5/TGFB1/MEGF8/LHX1/DLX2/SH3PXD2B/MSX2/TGFBR2/CTNNB1/SETD2/RUNX2/RAB23/SMAD2/IFT140/FGFR2/CEP55/NODAL/MED12/ALX3/TBX15/SLC39A1/INSIG1/GLI3/HOXA2/CHST11/TULP3/PDGFRA/MEF2C/NEUROG1/TIFAB/SLC39A3/FREM1/PAX5/FOXE1/TGFBR1	50
BP	GO:0015800	acidic amino acid transport	48/9420	62/17913	4.73e-05	0.000241469	PSEN1/STXBP1/LRRC8A/NTSR1/RIMS1/SLC1A2/PPFIA4/ADORA1/P2RX7/SLC38A7/RAB3GAP1/PPFIA3/SLC17A7/TSPOAP1/NF1/TRPV1/VAMP2/SLC25A12/CCK/GRM7/ARL6IP5/GRM2/SLC6A1/PER2/ABAT/ARL6IP1/STX1A/SLC25A22/PPFIA1/SLC1A7/ADORA2A/LRRC8D/KCNJ10/SYT1/PPFIA2/SLC38A2/AVPR1A/GLS2/SLC17A8/CPLX1/LRRC8E/GIPC1/SLC1A6/RAB3A/SLC1A1/APBA1/UNC13B/NTRK2	48
BP	GO:0021782	glial cell development	79/9420	111/17913	4.74e-05	0.000241618	DLL1/PSEN1/MPP5/DRD1/C1QA/EIF2B4/NCMAP/SOX11/LAMC3/PARD3/NKX2-2/B4GALT5/LYN/NDRG1/CNTN2/MYOC/HES5/SKI/MXRA8/EIF2B1/TLR2/FA2H/MT3/MAG/SIRT2/AKT2/TGFB1/ERCC2/C5AR1/NF1/NR1D1/CNTNAP1/GRN/MAPT/NTRK3/DICER1/AKT1/EGFR/DAG1/CSPG5/HDAC11/ID4/SOX4/TNF/AGER/TTBK1/B4GALT6/POU3F1/PTEN/NRG1/EIF2B3/ARHGEF10/TENM4/MYRF/MED12/ROR1/ADORA2A/KCNJ10/NCSTN/SHH/CDK5/NRROS/SMO/ADAM22/CDK6/LRP1/ASCL1/SOX10/PICK1/HDAC10/…	79
BP	GO:0008064	regulation of actin polymerization or depolymerization	101/9420	147/17913	4.83e-05	0.000245849	SNX9/SPTB/TMOD2/ARF6/SPTBN5/FMN1/JMY/F2RL1/IQGAP2/ADD2/PLEKHH2/PRKCE/SPTBN1/NCK2/CAPG/CTNNA2/ACTR2/SPTAN1/DSTN/HCK/PREX1/ARFGEF1/FCHSD2/VIL1/MTOR/ABI2/LMOD1/CIT/HIP1R/SPIRE2/CARMIL2/NPHS1/ACTR3/PLEKHG2/SPTBN4/VASP/ARHGAP35/CDC42EP5/MYO1C/PFN1/CSF3/CCR7/GRB2/RICTOR/SEMA5A/MAGEL2/ARPIN/WHAMM/EVL/BIN1/VILL/BRK1/ARPC4/PRKCD/TWF2/CARMIL1/TRIM27/FHOD3/SPIRE1/ELN/ARPC1B/BAIAP2L1/BAG4/CXCL12/ACTN2/CORO1B…	101
BP	GO:0072210	metanephric nephron development	34/9420	41/17913	4.89e-05	0.000248463	BMP4/GREM1/FMN1/SIX2/WNT4/PAX8/OSR1/WT1/LGR4/KIF26B/HES5/CD34/LIF/SALL1/LHX1/SOX9/FOXD1/GDNF/IRX1/IRX2/CTNNB1/TFAP2B/SOX8/PKD1/PAX2/RET/CITED1/SMO/ADIPOQ/PDGFB/PKD2/PDGFRA/EGR1/TCF21	34
BP	GO:0030325	adrenal gland development	22/9420	24/17913	4.9e-05	0.000248463	SMAD3/WNT4/NR5A1/INSM1/WT1/WNT11/DKK3/APOA1/SALL1/NF1/STRA6/SMAD2/ARID5B/CDKN1C/NR0B1/PBX1/ASCL1/TSPO/PDGFRA/FSTL3/INSR/CITED2	22
BP	GO:0008585	female gonad development	69/9420	95/17913	4.92e-05	0.000249602	NRIP1/CYP19A1/ROBO2/MMP14/WNT4/EIF2B4/NR5A1/HSPA5/BRCA2/TAF4/BCL2L1/SRC/ZFPM2/INHA/WT1/ARRB1/PTPRN/ATM/PGR/FANCA/INHBB/KMT2B/BAX/CCDC182/ZNF830/ARRB2/UBB/PHB/STAT5B/SLIT3/UBE3A/HYAL3/FOXC1/VEGFA/ADCYAP1/SMAD4/BCL2/VGF/PLEKHA1/SFRP1/CASP3/SGPL1/SIRT1/ARID5B/FZD4/PCYT1B/LHX8/NOS3/CASP2/LEP/INHBA/AMHR2/MMP19/SLIT2/PDGFRA/KIT/PTX3/TIPARP/ADAMTS1/GPR149/CTNNA1/AMH/ICAM1/INSR/FOXL2/DMRTA1/FANCG/UMODL1/…	69
BP	GO:0061162	establishment of monopolar cell polarity	19/9420	20/17913	4.94e-05	0.000250128	MYO9A/CDC42/TCF15/FOXF1/SYNE4/FOXJ1/SLC9A3R1/MAP1B/WNT5A/PTK7/LAMA1/FSCN1/GBF1/OPHN1/MSN/SCRIB/PRKCI/SH3BP1/CAMSAP3	19
BP	GO:0045123	cellular extravasation	46/9420	59/17913	4.96e-05	0.000250739	IL1R1/ADD2/PTAFR/PLCB1/ITGB1/SIRPA/THY1/PDGFD/SELP/SELE/PIK3CD/CRKL/SELPLG/CX3CL1/CD177/ABR/CRK/PECAM1/ITGA1/PTGER4/GOLPH3/ITGA4/TNF/AGER/ROCK1/CD47/SPN/ADAM8/CXCL12/FADD/PODXL2/BCR/CD99L2/LEP/PIK3CG/ITGB7/BST1/FER/ELANE/PRTN3/MADCAM1/ICAM1/IL27RA/PLVAP/CCL21/ITGB2	46
BP	GO:0005996	monosaccharide metabolic process	178/9420	277/17913	4.99e-05	0.000252038	ESRRB/SORD/ARPP19/ONECUT1/KAT2B/PPP1R3E/PCK2/ADPGK/PKM/HK2/GALM/PRKCE/MDH1/GALE/FUCA1/PPP1CB/KHK/POMC/WDR5/FUT7/IRS2/WDTC1/CRYL1/PDX1/B3GLCT/FOXO1/RUBCNL/SESN2/PFKFB3/CREM/FOXA2/PFKP/SLC23A2/PPP1R3D/PCK1/POFUT1/SOGA1/SRC/NCOA2/IRS1/CHST1/PGM2L1/INPPL1/KCNJ11/OTOG/SLC37A4/IGFBP5/DLAT/FUT4/SLC45A3/PFKFB2/MTOR/H6PD/ACACB/HECTD4/SDS/ALDH5A1/GPLD1/MLYCD/GOT2/GPI/GAPDHS/AKT2/GSK3A/GPD2/ALDOC/INPP5K/ENO…	178
BP	GO:0030833	regulation of actin filament polymerization	90/9420	129/17913	5e-05	0.000252087	SNX9/SPTB/TMOD2/ARF6/SPTBN5/FMN1/JMY/IQGAP2/ADD2/PRKCE/SPTBN1/NCK2/CAPG/CTNNA2/ACTR2/SPTAN1/HCK/PREX1/ARFGEF1/FCHSD2/VIL1/MTOR/ABI2/LMOD1/HIP1R/SPIRE2/CARMIL2/NPHS1/ACTR3/PLEKHG2/SPTBN4/VASP/CDC42EP5/MYO1C/PFN1/CSF3/CCR7/GRB2/RICTOR/MAGEL2/ARPIN/WHAMM/EVL/BIN1/VILL/BRK1/ARPC4/PRKCD/TWF2/CARMIL1/TRIM27/FHOD3/SPIRE1/ELN/ARPC1B/BAIAP2L1/BAG4/CORO1B/CDC42EP2/SPTBN2/TENM1/PAK3/WAS/TMOD4/HAX1/SPTA1/DLG…	90
BP	GO:0043112	receptor metabolic process	119/9420	177/17913	5.02e-05	0.000252604	EZR/NUMB/PSEN1/HIF1A/NEDD4/ANXA2/SNX1/TBC1D5/RAB5A/GREM1/ECE1/LRRTM1/EHD3/LDLRAP1/DNM1/EFNB2/KIF16B/ITGB1/HPCA/ARFGEF2/PTPN1/ANGPT1/ARC/UVRAG/ARRB1/ARAP1/ADM/DRD2/MTMR2/CNTN2/RAB29/IL10/SELE/VAMP3/ALS2/ZNRF3/GRK3/ANKRD13A/ATXN2/PLCG2/NECAB2/TGFB1/APOE/AP2A1/RNF43/CLTC/AP2B1/ANKRD13B/ARRB2/DLG4/NR1D1/BECN1/NSF/ITGB3/TBC1D16/GRB2/FURIN/ITGAV/LGMN/SCAP/EDN1/MYLIP/RAMP1/FLOT1/TNF/ACKR3/VEGFA/RAB31/RS…	119
BP	GO:0007188	adenylate cyclase-modulating G protein-coupled receptor signaling pathway	110/9420	162/17913	5.02e-05	0.000252604	AKAP12/OPRM1/TSHR/AKAP5/GPR176/ADCY4/DRD1/OXER1/LHCGR/HTR1D/ADCY3/GPR3/WASF2/OPRD1/UCN3/OPRL1/OPRK1/ADCY8/PDE2A/ADM/DRD2/ADORA1/ATP2B4/GNB1/GPR37L1/NOS1/ADGRD1/RAPGEF2/EDNRA/ADCY7/MARCO/FFAR3/APLP1/GSK3A/PTGIR/GLP2R/ADORA2B/CRHR1/SLC9A3R1/SSTR2/GNA13/PRKCA/HTR1A/PDE4D/PTGER4/NPR3/ADCY2/AKAP13/CHGA/GRM7/CACNA1D/GRM2/PTH1R/EDN1/GABBR1/RAMP1/ADGRF1/GLP1R/GRM4/ADCYAP1/GNAL/MC5R/MC4R/GRIK3/ADCY9/GPER1…	110
BP	GO:0001894	tissue homeostasis	141/9420	214/17913	5.04e-05	0.000252965	SPATA7/ESRRB/RDH12/CROCC/HOMER1/F2R/EPAS1/CUBN/CHMP4B/TP53INP2/SRC/TMEM64/PRDM14/GPR55/SCX/TRAF6/FSHB/IHH/TPP1/TUB/USH1C/PIWIL4/ABCA12/YAP1/BARD1/PIGR/USH2A/FH/CD34/TMEM119/PTPN11/P2RX7/P2RX4/ANKRD11/DEF8/NOD2/BBS2/CNGB1/CDH3/BAX/FLT3LG/RCN3/NAPSA/MKS1/ACACA/ZNF830/NF1/AIPL1/PLEKHM1/ITGB3/RAC3/USH1G/SOX9/PRKCA/CARTPT/LPCAT1/NEUROD1/LRRK1/CIB2/CSK/EGFR/CTNNB1/CCDC66/TLR9/PTH1R/LTF/RHO/GATA2/FOXC1/…	141
BP	GO:0021795	cerebral cortex cell migration	36/9420	44/17913	5.16e-05	0.000258663	PSEN1/SYNE2/HTR6/ROBO1/POU3F3/RTN4/DAB2IP/LHX6/NRP1/CDK5R2/DIXDC1/SRGAP2/NRP2/ADGRG1/MBOAT7/CDK5R1/PAFAH1B1/SOCS7/NKX2-1/EGFR/CTNNB1/EFHC1/SUN1/FUT10/DISC1/ARX/FGF13/CDK5/FBXO45/GLI3/LAMB1/RELN/SEMA3A/SUN2/SLIT2/POU3F2	36
BP	GO:0048483	autonomic nervous system development	36/9420	44/17913	5.16e-05	0.000258663	TLX2/SOX11/PHACTR4/GATA3/NRP1/INSM1/PHOX2A/FN1/HLX/HES3/NRP2/EDNRA/NF1/HOXB2/HOXB1/GDNF/KIF26A/CTNNB1/SEMA3F/SOX4/GBX2/TFAP2B/SOX8/EGR2/RET/NAV2/PLXNA3/NTRK1/PLXNA4/SEMA3A/ASCL1/PHOX2B/GFRA3/HAND2/FZD3/ADARB1	36
BP	GO:0016236	macroautophagy	175/9420	272/17913	5.21e-05	0.000260605	SPTLC2/PSEN1/ZFYVE1/HIF1A/ATG14/NEDD4/VPS13C/TBC1D5/RAB5A/CHMP4A/HTRA2/PINK1/ATP6V1B1/ATP6V1E2/LRSAM1/TSC1/GPSM1/IFT88/RUBCNL/SESN2/PIP4K2A/STAM/VPS16/CSNK2A1/CHMP4B/MAP1LC3A/TP53INP2/SRC/CHMP4C/TMEM74/ATP6V1H/RB1CC1/VPS28/ATG13/AMBRA1/UVRAG/ATG9A/PRKAG3/TMEM41B/RUFY4/PIK3C2B/RAB3GAP2/PIKFYVE/VPS13D/MFN2/MTOR/QSOX1/MTMR3/USP30/HSPB8/PRKAB1/VPS37B/ATP6V0A2/ULK1/PGAM5/RAB33B/RALB/VPS4A/CAPNS1/SUPT5…	175
BP	GO:1903779	regulation of cardiac conduction	55/9420	73/17913	5.3e-05	0.000264791	SLC8A3/RYR3/SLC8A1/CALM2/EHD3/NPPC/ASPH/TMEM65/STIM1/KCNJ11/FXYD6/FXYD2/ATP2B4/NPPA/RNF207/NOS1/ATP2A2/FXYD3/FXYD1/RYR1/ATP1A3/DMPK/CALM3/SLC8A2/HRC/TRPM4/ATP2A3/ATP1B2/RANGRF/NKX2-5/PDE4D/ITPR1/ATP2B2/ITPR3/ATP2A1/RYR2/FLNA/ATP2B3/AHCYL1/ATP1A1/GJA5/NPR1/CASQ1/CAV1/ATP2B1/ITPR2/ABCC9/CAMK2D/ANK2/CORIN/TRPC1/PRKACA/NPR2/CXADR/TRDN	55
BP	GO:0061383	trabecula morphogenesis	38/9420	47/17913	5.31e-05	0.000264791	DLL4/GREM1/SOS1/BMP10/ENG/NOTCH1/OVOL2/BMP7/CCM2L/CHD7/FOXH1/TGFB2/UBE4B/MMP2/CHAD/COL1A1/MED1/NKX2-5/MSX2/PLXNB1/SRF/SFRP1/NRG1/BMPR1A/EGLN1/TGFBR3/S1PR1/THBS3/HEG1/WNT10B/RBPJ/ADAMTS1/PPARGC1B/SBNO2/FBN2/TGFBR1/SEMA4D/HEY2	38
BP	GO:0001706	endoderm formation	40/9420	50/17913	5.34e-05	0.00026604	RTF1/MMP14/COL5A1/COL4A2/MMP9/SOX17/CTR9/FN1/MIXL1/LAMB3/MMP2/MMP15/PAF1/LHX1/HNF1B/VTN/COL8A1/ITGA4/MESP1/ITGAV/COL5A2/EOMES/CTNNB1/COL7A1/SETD2/LAMA3/GATA6/SMAD2/NODAL/COL11A1/ITGB5/INHBA/TBX20/LAMB1/ITGA5/HMGA2/ITGA7/COL12A1/ITGB2/COL6A1	40
BP	GO:0048259	regulation of receptor-mediated endocytosis	72/9420	100/17913	5.49e-05	0.00027271	NUMB/ANXA2/ARF6/TBC1D5/GREM1/LRRTM1/AAK1/LDLRAP1/EFNB2/HPCA/ANGPT1/ARC/ARRB1/CBL/APOC3/APOA5/DRD2/MTMR2/SELE/ANKRD13A/ATXN2/HIP1R/PLCG2/NECAB2/AP2A1/VTN/UNC119/ANKRD13B/ARRB2/DLG4/ITGB3/DAB2/HFE/FLOT1/CD2AP/VEGFA/RSPO1/GSG1L/PPT1/HIP1/SERPINE1/RAC1/PICALM/ANKRD13D/DRD4/OPHN1/UBQLN2/APLN/DNAJC6/FMR1/SCRIB/DRD3/SYT11/TNK2/SFRP4/MAGI2/RAB21/CD63/BICD1/NTF3/PICK1/EGF/USP46/LRPAP1/C3/DNM2/PIK3CB/WNT3A…	72
BP	GO:0060840	artery development	72/9420	100/17913	5.49e-05	0.00027271	BMP4/DLL4/ROBO2/SMAD6/ROBO1/LTBP1/APOB/ENG/NOTCH1/EFNB2/JAG1/NRP1/CHD7/FOXH1/WNT11/PDE2A/FOLR1/TGFB2/PRRX1/BMPR2/PROX1/FOXF1/FOXC2/APOE/TBX2/AP2B1/NF1/MYH10/MYOCD/LRP2/STRA6/LOXL1/COL3A1/HECTD1/ACVR2B/ADAMTS9/PLXND1/FOXC1/SOX4/TFAP2B/ADGRF5/VEGFA/SRF/SMAD7/NPRL3/DCTN5/SUFU/FGF8/BMPR1A/ZMIZ1/GJA5/MYLK/SHH/LEP/GLI3/ACVRL1/ARID2/PRICKLE1/LRP1/TAB1/SEC24B/PKD2/RBPJ/LOX/DNM2/NOTCH3/COMP/HAND2/TGFBR1/N…	72
BP	GO:0035690	cellular response to drug	227/9420	362/17913	5.52e-05	0.000273781	OPRM1/RAD51/RYR3/CHRM5/DRD1/RNF149/IL18RAP/PINK1/SLC8A1/PRKCE/CAD/DNMT3A/ADCY3/NCOA1/ROCK2/HSPA5/ENDOG/ASS1/ABL1/SETX/NDOR1/RAP2A/FOXO1/PTAFR/PLCB1/NET1/PRNP/SIRPA/DNMT3B/MAP1LC3A/SRC/TP53INP1/SPIDR/FBXO32/MYC/ADCY8/HSF1/P2RX3/SPI1/CHRM4/P2RY2/PDE2A/FOLR2/FOLR1/ANKZF1/KCNJ11/KCNC1/KMT2A/PDGFD/ATP2B4/REN/IL10/SMYD3/ERRFI1/GNB1/AGRN/CASP9/RGS8/CACNA1S/GPR37L1/CRKL/CHEK2/SSH1/P2RX7/P2RX4/GPLD1/DPEP1…	227
BP	GO:0051169	nuclear transport	194/9420	305/17913	5.74e-05	0.000284449	MCM3AP/CTDSPL2/PSEN1/SRSF5/PPM1A/BMP4/NEDD4/PABPN1/IPO4/ANP32A/SMAD3/DRD1/THOC3/GEMIN6/SIX3/SIX2/DNAJC27/SRRM1/CPSF3/GLE1/NUP188/NUP214/TSC1/SFN/XPO4/FGF9/NUP58/KPNA3/UPF2/SRSF4/NXT1/MAVS/KPNA6/RAE1/PKIG/UBR5/ABRA/ANGPT1/ENY2/PKIA/CPSF1/AGFG1/NUP160/NUP98/ZPR1/BARD1/DHX9/SMG7/IPO9/EIF4ENIF1/THOC5/CABP1/PTPN11/RITA1/PPP1CC/MBTPS1/NUP93/DHX38/TGFB1/GEMIN7/SYMPK/NUP62/U2AF2/TRIM28/SRSF1/NF1/SUPT6H/G…	194
BP	GO:0051899	membrane depolarization	60/9420	81/17913	5.84e-05	0.000289064	HCN4/SLC8A1/ABL1/CACNA1B/IFI6/CACNB2/NTSR1/SRC/SCN3B/SCN2B/SCN4B/PARP1/MYOC/PRKCZ/YWHAH/P2RX7/P2RX4/SCN1B/TRPM4/ALOX12/RANGRF/CACNA1G/KCNJ2/CACNG4/GPD1L/SCN5A/SCN10A/CCK/SLMAP/CACNA1D/BOK/EDN1/GCLC/SMAD7/NEDD4L/BCL2/FZD9/GOT1/ANK3/JUN/ABCD1/ADORA2A/GJA5/CHRNB2/KCNH2/FGF12/CAV1/CACNA2D1/NPFF/CACNB3/LRRK2/CACNG2/CACNA1C/TSPO/CAMK2D/ANK2/HCN2/CACNA1A/BEST2/GJA1	60
BP	GO:0007033	vacuole organization	91/9420	131/17913	5.91e-05	0.000292005	SPG11/PSEN1/ATG14/ANXA2/VPS18/RAB5A/CHMP4A/CLN6/ARSB/PINK1/LRSAM1/RAB20/IFT88/PIP4K2A/VPS16/CHMP4B/MAP1LC3A/TP53INP2/LAPTM4B/CLVS1/ATG13/AMBRA1/MYO7A/ATG9A/FAM160A2/TPP1/TMEM41B/RUFY4/PIK3C2B/RAB3GAP2/PIKFYVE/MFN2/MTMR3/HPS4/P2RX7/ULK1/RAB33B/MBTPS1/MT3/RALB/RAB3GAP1/VMP1/TMEM199/RAB34/EMC6/PHF23/SMCR8/PIP4K2B/NAGLU/BECN1/GRN/WDR45B/GAA/WIPI1/TREX1/RNF5/TFEB/RAB23/PIK3C3/NAGPA/CLN3/PPT1/SMURF1/WI…	91
BP	GO:0009267	cellular response to starvation	94/9420	136/17913	6.1e-05	0.000301302	ZFYVE1/MAX/ATG14/EIF2AK4/WNT4/HSPA5/STK24/FOXO1/SESN2/PCK1/MAP1LC3A/KLF10/SLC39A4/AMBRA1/UCP2/RRP8/MYOD1/SESN3/PIK3C2B/NUAK2/MTOR/BMPR2/DEPDC5/MTMR3/GAS2L1/GCN1/WDR59/INHBB/RALB/FOXA3/PPM1D/MYBBP1A/MYH13/SREBF1/KRT20/BECN1/WDR45B/WIPI1/CPEB4/CARTPT/NFE2L2/PRKAA1/DAP/SRD5A1/FBXO22/PRKD1/SLC38A3/ATG7/HFE/EHMT2/CDKN1A/PIK3C3/RNF152/BCL2/NPRL3/WDR24/ZC3H12A/RRAGC/CLEC16A/TNRC6A/MAPK3/BHLHA15/WIPI2/SL…	94
BP	GO:0072171	mesonephric tubule morphogenesis	51/9420	67/17913	6.18e-05	0.00030477	PGF/BMP4/GREM1/FMN1/SIX2/WNT4/PAX8/OSR1/GATA3/GZF1/BMP2/LAMA5/MYC/WT1/LGR4/WNT11/DCHS1/KIF26B/CTNNBIP1/FAT4/SALL1/TGFB1/LHX1/HNF1B/HOXB7/SOX9/HOXD11/FOXD1/GDNF/CTNNB1/VEGFA/GREB1L/SMAD4/BCL2/SOX8/FGF8/LZTS2/PAX2/CITED1/MAGED1/TACSTD2/PBX1/SHH/DLG1/SMO/GLI3/NPNT/PKD2/FGF1/PTCH1/TCF21	51
BP	GO:0010771	negative regulation of cell morphogenesis involved in differentiation	58/9420	78/17913	6.42e-05	0.000315676	PSEN1/RCC2/NFATC4/TLX2/RTN4/EPHB2/NRP1/PTK2/LRP4/THY1/MAP2/DNM3/DRAXIN/TNR/TRAK2/YWHAH/CORO1C/RAPGEF2/MT3/MAG/ACTN4/CDK5R1/EFNB3/ULK2/NGFR/WNT3/ARHGDIA/SEMA5A/UBE3A/LINGO1/GORASP1/WNT5A/SEMA3G/SYNGAP1/NGEF/PTEN/NLGN3/TACSTD2/MCF2/FGF13/TRPC5/RTN4R/ARHGAP4/PLXNA3/EFNA1/TRIM46/CDK5/MELTF/FBLN1/PPP3CA/SLIT2/RUFY3/FSTL4/PTPRS/WNT3A/RYK/KANK1/DMTN	58
BP	GO:0045913	positive regulation of carbohydrate metabolic process	58/9420	78/17913	6.42e-05	0.000315676	MAS1/ESRRB/HIF1A/ARPP19/KAT2B/PPP1R3E/PRKCE/LHCGR/WDR5/IRS2/FOXO1/HTR2A/PTAFR/PFKFB3/NTSR1/SRC/IRS1/SLC45A3/PFKFB2/P2RX7/GPLD1/GAPDHS/AKT2/KAT2A/SLC25A12/PRKAA1/AKT1/PFKFB4/PTH1R/HRH1/PPP1R3G/PHKG2/MLXIPL/GPER1/SORBS1/SIRT1/DDB1/ACTN3/INS/IGF2/RGN/PFKFB1/PRKAA2/ZBTB20/ARNT/CD244/ADCYAP1R1/GPD1/DYRK2/IGF1/PDGFB/PPARA/EGF/NFKB1/PPARGC1A/P2RY1/C1QTNF2/INSR	58
BP	GO:0048566	embryonic digestive tract development	29/9420	34/17913	6.43e-05	0.000315693	ALDH1A2/RBPMS2/PKDCC/SIX2/SOX11/FGF9/OVOL2/IHH/TGFB2/HLX/FOXF1/SALL1/GLI2/HNF1B/FGF10/NIPBL/STRA6/FOXF2/TNF/FGFR2/RARB/SHH/RARRES2/GLI3/PDGFRA/SHOX2/TCF7/PCSK5/TCF21	29
BP	GO:1903358	regulation of Golgi organization	15/9420	15/17913	6.47e-05	0.000317473	MAP2K1/EHD3/USP6NL/CAMSAP2/RAB33B/RBSN/MAPK3/STX5/MAPK1/PDE4DIP/AKAP9/STX18/MAP2K2/DNM2/CAMSAP3	15
BP	GO:0140014	mitotic nuclear division	154/9420	237/17913	6.86e-05	0.000335977	BMP4/NUSAP1/INO80/KNSTRN/BUB1B/SGO1/CHMP4A/APC/NCAPH/ANKRD53/TGFA/SPAST/IL1A/GOLGA2/CEP85/BORA/RCC1/BMP7/NSFL1C/TPX2/KIF3B/CHMP4B/L3MBTL1/MYBL2/MTBP/CHMP4C/DIS3L2/UBXN2B/NCAPD3/CUL3/OBSL1/KIF18A/NUMA1/ATM/HNRNPU/MAD2L2/PHF13/WRAP73/CD28/CENPF/NEK2/KIF14/CHEK2/KNTC1/HECW2/CDT1/CHMP1A/CLASP1/KATNB1/SMPD3/VPS4A/SIRT2/TGFB1/CCDC8/NUP62/PPP2R1A/UBE2S/TOM1L1/TEX14/ZNF207/SPAG5/AURKB/PPP1R9B/NFE2L1/KPNB…	154
BP	GO:0050880	regulation of blood vessel size	92/9420	133/17913	6.94e-05	0.000339592	SOD2/GCH1/F2RL1/F2R/DRD1/HRH2/ADRA2B/ECE1/SLC8A1/HTR1D/UCN/ROCK2/DBH/HTR2A/PTAFR/NPPC/SMTNL1/P2RY2/ADM/ARHGAP42/ADORA1/NPPB/NPPA/BMPR2/NOS1/EDNRA/FGA/FGG/FOXC2/BBS2/APOE/TRPM4/ASIC2/SLC6A4/SERPINF2/P2RX1/ALOX12/ADORA2B/UTS2R/KCNMB1/HTR1A/ITGA1/CHGA/BDKRB2/AKT1/EGFR/HRH1/GRIP2/FOXC1/EDN1/PER2/PPARD/GCLC/ROCK1/ADCYAP1/PTPRM/PLOD3/GPER1/ADRA2A/HTR7/ACTA2/PRKG1/CHRM3/INS/APLN/ADORA2A/GJA5/CASR/NPR1/C…	92
BP	GO:0007565	female pregnancy	128/9420	193/17913	7.01e-05	0.00034225	TGFB3/PGF/ADRA2B/WNT4/UCN/CAD/TCF23/RXRA/ARID1A/THBD/COL16A1/KPNA6/MMP9/PTGIS/PRDM14/AGO2/HSF1/FSHB/UCP2/IHH/ADM/IGFBP5/IGFBP2/PGR/NPPA/MTOR/BMPR2/LIF/TMED2/ADCY7/TFCP2L1/MMP2/GOT2/HSD11B2/AGRP/DHODH/TGFB1/FOSB/EPN1/TRIM28/VMP1/C1QBP/ITGA3/GIP/MED1/RARA/STAT5B/CRHR1/SMURF2/SP3/STC2/ITGA2/PRLR/AKT1/TGFBR2/SLC38A3/HFE/DDR1/CLIC5/BYSL/TEAD3/PPARD/DSG1/ADCYAP1/BCL2/EMP2/MAPK3/CLDN4/EPO/HMX3/SLC2A1/PR…	128
BP	GO:0003407	neural retina development	47/9420	61/17913	7.04e-05	0.00034225	PSEN1/DLL4/MEGF11/SIX3/ATP8A2/PTF1A/VSX1/CALB1/ZHX2/FJX1/IHH/THY1/ATP2B4/TGFB2/FOXN4/POU4F2/IRX5/SLC17A7/RDH13/LHX1/RAB11FIP4/DLX1/DLX2/SDK2/SOX9/HCN1/NEUROD1/DIO3/TFAP2B/PTPRM/SOX8/SDK1/ROM1/RPE65/GNAT2/HIPK1/SMARCD3/CASP2/HIPK2/ATP2B1/NEUROD4/SLC17A8/PROM1/SMARCA4/RORB/DSCAM/AHI1	47
BP	GO:0008088	axo-dendritic transport	47/9420	61/17913	7.04e-05	0.00034225	SPG11/HIF1A/AP3B1/SPAST/KIF3B/SYBU/MAP2/HNRNPU/KIF1B/TRAK2/ARL8A/MGARP/SPG7/TERF2/BLOC1S3/KLC3/KIF5C/FLOT2/PAFAH1B1/KIF1C/HAP1/MAPT/AP3B2/MAP1A/BLOC1S5/DTNBP1/KIF1A/DST/SFPQ/RAB27B/MAPK8IP3/AP3M2/DLG2/FEZ1/CNIH2/KIF4A/TRIM46/RAB21/KIF5A/BLOC1S1/BLOC1S4/APP/PURA/AP3D1/TMEM108/APBA1/NEFL	47
BP	GO:0032835	glomerulus development	47/9420	61/17913	7.04e-05	0.00034225	BMP4/MYO1E/OSR1/JAG1/BMP7/SULF2/ANGPT1/SULF1/MTSS1/COL4A3/COL4A4/WT1/LGR4/PDGFD/CD34/FOXC2/NPHS1/GPR4/LHX1/PECAM1/FOXJ1/IQGAP1/KLF15/FOXC1/BCL2/SERPINB7/HEYL/PAX2/PLCE1/ACTA2/RET/NID1/KIRREL3/IL6R/VANGL2/PODXL/MAGI2/ADIPOQ/PDGFB/ENPEP/PDGFRA/PROM1/MEF2C/EGR1/WWTR1/NOTCH3/TCF21	47
BP	GO:1904377	positive regulation of protein localization to cell periphery	47/9420	61/17913	7.04e-05	0.00034225	EZR/AKAP5/PRKCH/ARF6/EPHA2/PRKCE/SPTBN1/EPHB2/ITGB1/EPB41/EPHA3/STX3/ACSL3/NUMA1/VIL1/KCNJ11/ARHGEF16/CLIP3/RANGRF/ITGA3/STAC2/PIK3R1/NKD2/CIB1/PTPN9/AKT1/EGFR/STAC/TNF/PDPK1/STX4/CNPY4/GPER1/RAB11FIP2/SORBS1/WNK3/DLG1/RAMP3/GNAI1/AGR2/STAC3/LRP1/CACNG2/PRKCI/WNT3A/SQSTM1/EPB41L2	47
BP	GO:0003148	outflow tract septum morphogenesis	24/9420	27/17913	7.07e-05	0.000343222	BMP4/ROBO2/SMAD6/ROBO1/ENG/NRP1/ZFPM2/PARVA/TGFB2/NRP2/BMPR2/TBX2/LRP2/RARA/NKX2-5/MSX2/TGFBR2/GATA6/SMAD4/FGFR2/FGF8/RARB/BMPR1A/TBX20	24
BP	GO:0007584	response to nutrient	141/9420	215/17913	7.08e-05	0.000343328	SNW1/HLCS/ALDH1A2/RYR3/PKM/ARSB/ALPL/SLC8A1/ABCG8/DNMT3A/NCOA1/ASS1/GRIN1/PDX1/FOXA2/BMP7/DNMT3B/HPCA/CD40/GDAP1/TTPA/PENK/SNAI2/HSF1/P2RX3/ACSL3/CAT/UCP3/P2RY2/FOLR2/FOLR1/KCNJ11/APOA1/IGFBP2/MTHFR/MTOR/CREB1/SERPINC1/SSH1/P2RX7/P2RX4/AACS/P2RX2/TRPC3/IL15/NOD2/DHODH/USF2/TGFB1/GIPR/TRPM4/TRIM25/SLC6A4/TRPV1/P2RX5/P2RX1/ALDH3A1/COL1A1/PDK2/MED1/RARA/BECN1/BAIAP2/SRSF2/STC2/MAP1B/ITGA2/NNT/HMGCS1…	141
BP	GO:0033673	negative regulation of kinase activity	158/9420	244/17913	7.25e-05	0.000351183	FGFR1OP/PSEN1/GMFB/BMP4/PP2D1/KAT2B/SPRED1/AJUBA/APC/SOCS5/EPHB2/SPRED2/TRIB2/DAB2IP/ABL1/CEP85/IRS2/SFN/DNAJC3/LATS2/FOXA2/ZGPAT/PTK6/BMP7/TRIB3/PTPRT/DBNDD2/PTPN1/DEPTOR/PKIA/LYN/TRIB1/PTPRJ/MAPK8IP1/HIPK3/SMPD1/IPO7/SORL1/THY1/LAX1/AIDA/SMYD3/HNRNPU/ERRFI1/DVL1/PPP2R5A/PTPRC/PIK3IP1/NF2/CORO1C/TAOK3/SH2B3/DUS2/CBLC/APOE/AKT1S1/NUP62/PPP2R1A/PPM1E/GGNBP2/DUSP14/NF1/INPP5K/INCA1/MYOCD/SMCR8/CDK5…	158
BP	GO:0010970	transport along microtubule	98/9420	143/17913	7.27e-05	0.000351399	SPG11/IFT43/SYNE2/HIF1A/AP3B1/KIF17/SPAST/LRPPRC/CDC42/IFT172/KIF3C/WDR34/IFT88/ARHGAP21/KIF3B/IFT52/SYBU/TUB/MREG/DYNC2H1/MAP2/HNRNPU/PEX14/KIF1B/PRKCZ/TRAK2/ARL8A/NEFH/MGARP/SPG7/TERF2/BLOC1S3/KLC3/KIF5C/DYNLL2/RHOT1/FLOT2/PAFAH1B1/KIF1C/UBB/TTC21B/HAP1/MAPT/CEP131/TNPO1/MAP1B/AP3B2/MAP1A/TRIP11/FYCO1/IFT122/COPG1/BLOC1S5/DTNBP1/KIF1A/KIF13A/TRAF3IP1/ICK/DST/SFPQ/RAB27B/RHOT2/IFT140/MAPK8IP3/IF…	98
BP	GO:0099111	microtubule-based transport	98/9420	143/17913	7.27e-05	0.000351399	SPG11/IFT43/SYNE2/HIF1A/AP3B1/KIF17/SPAST/LRPPRC/CDC42/IFT172/KIF3C/WDR34/IFT88/ARHGAP21/KIF3B/IFT52/SYBU/TUB/MREG/DYNC2H1/MAP2/HNRNPU/PEX14/KIF1B/PRKCZ/TRAK2/ARL8A/NEFH/MGARP/SPG7/TERF2/BLOC1S3/KLC3/KIF5C/DYNLL2/RHOT1/FLOT2/PAFAH1B1/KIF1C/UBB/TTC21B/HAP1/MAPT/CEP131/TNPO1/MAP1B/AP3B2/MAP1A/TRIP11/FYCO1/IFT122/COPG1/BLOC1S5/DTNBP1/KIF1A/KIF13A/TRAF3IP1/ICK/DST/SFPQ/RAB27B/RHOT2/IFT140/MAPK8IP3/IF…	98
BP	GO:0003014	renal system process	84/9420	120/17913	7.29e-05	0.000351593	BMP4/MYO1E/ADCY4/CORO2B/F2RL1/F2R/ATP6V1B1/ADCY3/OPRL1/SULF2/SULF1/ADCY8/ADM/MCAM/DRD2/ADORA1/REN/NPPB/CD34/HNF1A/ADCY7/HSD11B2/INPP5K/SERPINF2/TRPV1/ITGA3/MLLT6/SLC4A1/SLC9A3R1/PRKAR1A/NPR3/ADCY2/LGMN/HYAL2/PRKAR2A/EDN1/TFAP2B/ADGRF5/MYO5B/BCL2/ADCY9/EMP2/CLDN4/PRKRIP1/PRKAR1B/RAB11FIP2/KCNMA1/PSAP/KCNQ1/BCR/COMT/ADORA2A/AVPR2/MAGED2/DRD3/GJA5/NPR1/CHRNB2/ADCY5/TRPV5/AKR1B1/ADCY1/AQP1/PRKAR2B/AD…	84
BP	GO:1905477	positive regulation of protein localization to membrane	84/9420	120/17913	7.29e-05	0.000351593	EZR/AKAP5/PRKCH/ARF6/EPHA2/PRKCE/SPTBN1/EPHB2/YWHAQ/SFN/ITGB1/PRNP/EPHA3/E2F1/HPCA/YWHAB/KCNB1/YWHAZ/MFF/STX3/ACSL3/LRP4/VIL1/KCNJ11/TP53BP2/ARHGEF16/YWHAH/SSH1/NECAB2/CLIP3/AKT2/TGFB1/AP2B1/CDK5R1/MYO1C/RANGRF/MIEF2/ITGA3/STAC2/ERBB2/NMT1/PIK3R1/NKD2/CIB1/CEMIP/PTPN9/PPP1R13B/AKT1/EGFR/STAC/TNF/MTCL1/BCL2/PDPK1/STX4/ITGAM/YWHAG/CNPY4/GPER1/RAB11FIP2/SORBS1/MAPK8/ANK3/PAK1/HRAS/WNK3/TFDP1/CDK5/DL…	84
BP	GO:0007568	aging	201/9420	318/17913	7.36e-05	0.000354103	SOD2/VASH1/TGFB3/PSEN1/MAP2K1/ERO1A/HTRA2/MSH2/MSH6/C1QA/LIMS1/DNMT3A/NR5A1/ENG/ENDOG/ASS1/ABL1/COL4A2/ATP8A2/PDX1/BRCA2/HTR2A/PRNP/PCK1/GSS/RBL1/SLC32A1/PENK/PRKDC/SERPING1/SLC1A2/CAT/UCP3/UCP2/ADM/IGFBP5/IGFBP2/ATM/PRELP/IL10/TNFRSF1B/MTOR/CREB1/CASP9/PRDM2/MIF/CHEK2/MAPKAPK5/TBX3/IL15/TFCP2L1/AMFR/CX3CL1/TERF2/TGFB1/ERCC2/BCL2L12/NUP62/TBX2/SERPINF1/PLA2R1/MNT/ENO3/ALOX12/CD68/AURKB/CTC1/ALDH3…	201
BP	GO:0046847	filopodium assembly	45/9420	58/17913	7.43e-05	0.000357121	EZR/TGFB3/ARF6/RAB5A/RHOQ/CDC42/SPATA13/NRP1/PPP1R16B/ZMYND8/ARAP1/SRGAP2/DNM3/AGRN/TTYH1/BCAS3/PPP1R9B/MIEN1/CCR7/ITGA6/MYO10/ARHGEF4/PRKCD/FGD5/SRF/FGD2/FSCN1/NEURL1/VSTM5/TENM1/DOCK11/FMR1/FNBP1L/PLPPR5/PPP1R9A/FGD6/FGD4/SH3BP1/DPYSL3/PALM/TGFBR1/DMTN/CCL21/FGD3/TRPM2	45
BP	GO:0007193	adenylate cyclase-inhibiting G protein-coupled receptor signaling pathway	54/9420	72/17913	7.68e-05	0.000368048	AKAP12/OPRM1/AKAP5/GPR176/ADCY4/OXER1/HTR1D/ADCY3/OPRD1/OPRL1/OPRK1/ADCY8/PDE2A/DRD2/ADORA1/GPR37L1/EDNRA/ADCY7/MARCO/FFAR3/SSTR2/HTR1A/NPR3/ADCY2/GRM7/GRM2/EDN1/GABBR1/GRM4/GNAL/GRIK3/ADCY9/ADRA2A/DRD4/GNAZ/RIC8A/FLNA/DRD3/S1PR1/GNAI3/CASR/ADCY5/GPR37/ADCY1/GNAI1/GRM3/ADCY6/MCHR1/P2RY1/PALM/S1PR3/LPAR1/HTR1B/HTR1E	54
BP	GO:1902117	positive regulation of organelle assembly	54/9420	72/17913	7.68e-05	0.000368048	CROCC/CCDC88A/BMP10/SDC1/LRSAM1/DZIP1/LCP1/PIP4K2A/SRC/MAPK15/NUMA1/RAB3GAP2/WRAP73/PROX1/ULK1/ATMIN/MYLK3/RALB/CNOT1/RAB3GAP1/MARK4/ARHGAP35/FUZ/NUP62/SPAG5/PIP4K2B/HAP1/BECN1/DYNC1H1/PDCD6IP/ZMYND10/EDN1/TNF/VPS4B/CCP110/FSCN1/CEP295/MSN/SH3GLB1/KIAA1324/ARHGEF5/PAN2/KCTD17/CEP135/G3BP2/CNOT6L/STX18/TAPT1/HTT/G3BP1/CSF2/IL5/MAPK9/CNOT6	54
BP	GO:0010717	regulation of epithelial to mesenchymal transition	66/9420	91/17913	7.68e-05	0.000368048	TGFB3/BMP4/GREM1/SMAD3/DAB2IP/CRB2/ENG/NOTCH1/OLFM1/JAG1/BAMBI/OVOL2/FOXA2/BMP2/EPHA3/BMP7/TRIM62/SNAI1/BCL9L/PHLDB1/TGFB2/MAD2L2/MTOR/TBX5/CLASP1/HPN/TGFB1/DACT3/FUZ/ACVR1/COL1A1/MCRIP1/AXIN2/DAB2/NKX2-1/FOXA1/ELL3/TGFBR2/CLASP2/CTNNB1/DAG1/FOXC1/LDLRAD4/SMAD2/SMAD7/SMAD4/VASN/TGFB1I1/TCF7L2/PTEN/SFRP1/ZNF703/PHLDB2/USF3/TIAM1/EFNA1/EZH2/ALX1/STRAP/LEF1/WWTR1/PPP2CA/GLIPR2/TGFBR1/LOXL2/POFUT2	66
BP	GO:0002090	regulation of receptor internalization	43/9420	55/17913	7.77e-05	0.000369903	NUMB/TBC1D5/GREM1/LRRTM1/EFNB2/HPCA/ANGPT1/ARC/ARRB1/DRD2/MTMR2/SELE/ANKRD13A/ATXN2/PLCG2/NECAB2/ANKRD13B/ARRB2/DLG4/ITGB3/FLOT1/VEGFA/RSPO1/GSG1L/ANKRD13D/DRD4/OPHN1/UBQLN2/APLN/FMR1/SCRIB/DRD3/SFRP4/MAGI2/CD63/NTF3/PICK1/EGF/USP46/LRPAP1/WNT3A/SYK/AHI1	43
BP	GO:0048008	platelet-derived growth factor receptor signaling pathway	43/9420	55/17913	7.77e-05	0.000369903	MYO1E/ABL1/RAPGEF1/NRP1/SRC/PTPN1/PTPRJ/CBL/PTPN11/HIP1R/PDGFC/BCAR1/NDRG4/SMPD3/PTGIR/MYOCD/HGS/SLC9A3R1/IQGAP1/CSRNP1/CBLB/VEGFA/HIP1/PDGFA/PLEKHA1/PTEN/SGPL1/ARID5B/BCR/F7/LRIG2/APOD/PTPN12/PHF14/ADIPOQ/LRP1/PDGFB/PDGFRA/TIPARP/FER/RGS14/LOX/NR4A3	43
BP	GO:0006509	membrane protein ectodomain proteolysis	33/9420	40/17913	7.78e-05	0.000369903	SNX9/PSEN1/ADAM10/ADAM17/PRKCQ/PACSIN3/BACE1/IL10/PSEN2/TNFRSF1B/P2RX7/SH3D19/GPLD1/APOE/FURIN/SNX33/DAG1/TNF/ROCK1/ADAM8/ADRA2A/ADAM9/NRDC/RBMX/LRIG2/APH1A/NCSTN/TIMP3/MYH9/ADAM19/PRTN3/SPPL2B/BACE2	33
BP	GO:0042987	amyloid precursor protein catabolic process	33/9420	40/17913	7.78e-05	0.000369903	PSEN1/DYRK1A/ADAM10/ROCK2/PRNP/LYN/EPHA4/SPON1/SORL1/PSEN2/GSK3A/APOE/FLOT2/HAP1/GGA3/CHRNA7/BIN1/AGER/ROCK1/CLN3/CASP3/PICALM/DHCR24/APH1A/EFNA3/EFNA1/NCSTN/GSAP/IGF1/APP/ABCA7/UNC13A/ABCG1	33
BP	GO:0048286	lung alveolus development	33/9420	40/17913	7.78e-05	0.000369903	TGFB3/BMP4/PKDCC/RC3H2/ASXL1/IGFBP5/PGR/ABCA12/CREB1/ERRFI1/BMPR2/LIF/FOXF1/SMPD3/ATXN1L/CIC/MYOCD/FGF10/STRA6/NKX2-1/FOXA1/HS6ST1/GATA6/STK40/PDGFA/FGFR2/SFTPD/MAN1A2/TNS3/FOXP2/PHF14/FLT4/TCF21	33
BP	GO:2000273	positive regulation of signaling receptor activity	33/9420	40/17913	7.78e-05	0.000369903	GREM1/ADRA2B/PINK1/TGFA/PRKCE/EPHB2/ADAM17/ITGB1/NCOA3/ADORA1/FBXW7/MED1/RGS9/CACNG4/HFE/CACNG3/NCF1/BUD31/ADRA2A/NEURL1/TAL1/TAF1/NLGN3/NCAPG2/CDK5/RELN/CACNG2/SHANK3/EGF/ADRA2C/ADRB2/APP/RWDD1	33
BP	GO:0008406	gonad development	142/9420	217/17913	7.83e-05	0.000371489	NRIP1/MAS1/ARID4A/CYP19A1/ROBO2/MMP14/REC8/MSH2/LHCGR/WNT4/EIF2B4/NCOA1/SDC1/OSR1/NR5A1/HSPA5/FGF9/BRCA2/FNDC3A/GATA3/TAF4/TFAP2C/TBC1D20/BCL2L1/SRC/ZFPM2/RDH10/LRRC6/SCX/INHA/WT1/FSHB/KIF18A/ARRB1/PTPRN/RRM1/CBL/ATM/PGR/REN/TGFB2/ASPM/PATZ1/CRKL/FANCA/SALL1/IRX5/INHBB/ADGRG1/KMT2B/BAX/ACVR2A/CCDC182/ZNF830/ARRB2/UBB/PHB/LRP2/RARA/STAT5B/SOX9/SLIT3/HMGCS1/SRD5A1/UBE3A/NKX2-1/WDR48/WNT5A/HYAL3/BOK…	142
BP	GO:0009746	response to hexose	129/9420	195/17913	7.83e-05	0.000371489	HIF1A/THBS1/MAP4K4/RAB11FIP5/SLC8A1/PRKCE/EIF2B4/VSNL1/ENDOG/IRS2/NR0B2/PDX1/SESN2/NKX2-2/FOXA2/UCN3/PCK1/HNF4A/KCNB1/ENY2/SYBU/SLC30A8/OPRK1/ADCY8/COL4A3/ARRB1/PTPRN/UCP2/KCNJ11/C2CD2L/SIDT2/PFKFB2/KLF7/NADK/SMARCB1/EIF2B1/AACS/GPLD1/TGFB1/GRIK5/GIPR/TRPM4/STXBP4/HNF1B/SARM1/SERPINF1/VAMP2/SREBF1/NME1/GIP/NR1D1/GJD3/ERN1/OXCT1/PRKAA1/NEUROD1/POLG/SIN3A/TGFBR2/ACVR2B/JAGN1/GPR27/SLC26A6/ATG7/TRH/…	129
BP	GO:0071320	cellular response to cAMP	41/9420	52/17913	8.03e-05	0.000380528	EZR/SLC8A3/ZFP36L1/AQP9/HCN4/SLC8A1/KDM1A/HSPA5/ASS1/RAPGEF1/PTAFR/PCK1/PENK/WT1/PDE2A/IGFBP5/RAPGEF2/INPP5K/HCN1/SRD5A1/AKAP6/SLC26A6/EEF2K/AQP8/KCNQ1/AQP1/SLC26A3/PIK3CG/AHR/ADIPOQ/AKAP9/GPD1/WNT10B/RAPGEF3/ITPR2/PKD2/APP/HCN2/SLC5A5/DMTN/STC1	41
BP	GO:0016482	cytosolic transport	96/9420	140/17913	8.28e-05	0.000391899	EZR/VPS13C/SNX1/TBC1D5/RAB5A/MAP2K1/TMEM87B/DCTN1/GCC2/ACTR2/EHD3/SRSF10/KIF16B/ARFRP1/STX16/SRC/SYBU/FAM160A2/DENND5A/SORL1/MTMR2/RAB29/RAB7B/MAP2/PIKFYVE/KIF1B/VAMP3/STX6/TBC1D10A/ANKRD27/AP2A1/TBC1D17/CLTC/MYO1D/VPS53/RILP/WDR81/SGSM2/ANKFY1/KIF1C/SPAG9/SNF8/BECN1/UBE2O/WIPI1/DAB2/MAGEL2/PTPN23/RBSN/KIF1A/TRIM27/PIK3C3/BAIAP3/EMP2/MAPK3/TBC1D10B/AP1S1/AP4M1/LMTK2/SNX8/VTI1A/GBF1/SYT7/EPS15/STX…	96
BP	GO:0046661	male sex differentiation	108/9420	160/17913	8.54e-05	0.000403266	MAS1/ARID4A/MMP14/REC8/LHFPL2/MSH2/LHCGR/WNT4/NCOA1/SDC1/NR5A1/FGF9/FNDC3A/GATA3/TFAP2C/TBC1D20/BCL2L1/ZFPM2/LRRC6/SCX/INHA/WT1/FSHB/KIF18A/LGR4/RRM1/CBL/REN/TGFB2/ASPM/PATZ1/CRKL/TBX3/FANCA/ADGRG1/BAX/ACVR2A/UBB/LRP2/RARA/STAT5B/SOX9/FGF10/HMGCS1/SRD5A1/NKX2-1/WDR48/CTNNB1/WNT5A/BOK/BMP6/ASB1/GATA6/GREB1L/SMAD4/BCL2/SOX8/UTF1/PLEKHA1/FGF8/SFRP1/ING2/BMPR1A/NASP/SGPL1/ARID5B/ARID4B/SF1/CCND1/AR/D…	108
BP	GO:0098732	macromolecule deacylation	64/9420	88/17913	8.57e-05	0.000403266	DYRK1A/SPRED1/PINK1/SPRED2/UCN/NACC2/FRY/ABHD12/ELK4/SKI/SUDS3/SIRT2/TGFB1/PRKD2/PER1/SREBF1/PHB/HDAC5/MAPT/NOTUM/SIRT7/PRKAA1/NIPBL/MORF4L1/ABHD17C/SIN3A/PRKD1/RCOR1/TADA3/HDAC11/HDAC4/PER2/PPT2/VEGFA/SFPQ/PPT1/ING2/MAPK8/SIRT1/BRMS1/PRKAA2/SIRT3/MIER1/HDAC6/FOXP3/ZBTB7B/HDAC9/HDAC7/LRRK2/BAZ2A/KDM5A/EP300/HDAC10/PRDM5/CAMK2D/SAP30L/ABHD17A/MIER2/SIRT6/AKAP8/AKAP8L/SAP30/ABHD17B/CCAR2	64
BP	GO:0007413	axonal fasciculation	21/9420	23/17913	8.58e-05	0.000403266	RTN4/EPHB2/NRP1/EPHA3/EPHA4/CNTN2/MEGF8/ARHGAP35/CDK5R1/SEMA5A/CNTN4/FEZF2/CELSR3/CRTAC1/CASP3/AMIGO1/NRCAM/SEMA3A/EPHB3/NCAM2/CNR1	21
BP	GO:0031114	regulation of microtubule depolymerization	21/9420	23/17913	8.58e-05	0.000403266	TTBK2/APC/SPAST/TRIM54/CKAP2/SPEF1/STMN2/TRPV4/CLASP1/KATNB1/TAOK1/MAP1B/CIB1/CLASP2/MID1IP1/MID1/FGF13/HDAC6/ARHGEF2/NAV3/MAP6D1	21
BP	GO:0106030	neuron projection fasciculation	21/9420	23/17913	8.58e-05	0.000403266	RTN4/EPHB2/NRP1/EPHA3/EPHA4/CNTN2/MEGF8/ARHGAP35/CDK5R1/SEMA5A/CNTN4/FEZF2/CELSR3/CRTAC1/CASP3/AMIGO1/NRCAM/SEMA3A/EPHB3/NCAM2/CNR1	21
BP	GO:1902904	negative regulation of supramolecular fiber organization	85/9420	122/17913	8.65e-05	0.000406255	DYRK1A/SPTB/TMOD2/TTBK2/SPTBN5/CORO2B/APC/ADD2/PLEKHH2/SPTBN1/CAPG/CTNNA2/TRIM54/EMILIN1/SPTAN1/WASF2/CKAP2/SPEF1/MAPRE1/STMN2/ARFGEF1/ARAP1/VIL1/MAP2/MYOC/LMOD1/INPP5J/HIP1R/CLASP1/KATNB1/CARMIL2/CLIP3/SPTBN4/APOE/EML2/SHANK1/TAOK1/INPP5K/PFN1/TBCD/MAP1B/ARPIN/CIB1/CLASP2/VILL/PRKCD/TWF2/CARMIL1/FHOD3/SMAD4/DLC1/PHLDB2/CORO1B/SPTBN2/PPFIA1/MID1IP1/TACSTD2/ARHGAP6/MID1/FGF13/WAS/HDAC6/S1PR1/TMOD4…	85
BP	GO:0006352	DNA-templated transcription, initiation	150/9420	231/17913	8.89e-05	0.000417055	GTF2A1/SNW1/ESRRB/ESR2/KAT2B/NR2E3/POLR1A/E2F2/NRBP1/NR5A1/NR6A1/CDK9/SETX/GTF3C4/GTF3C5/NOTCH1/RXRA/NR0B2/MED4/GTF2F2/TAF3/TAF4/NCOA6/HNF4A/TAF2/TAF10/TEAD1/MAML2/PGR/YAP1/TAF1A/NPPA/CREB1/CTNNBIP1/SMARCB1/HNF1A/TBX5/MAML3/SMARCA5/NR3C2/TAF1C/POLR2C/CBFB/ERCC2/CD3EAP/BAX/TEAD2/MED25/NR1H2/NAT14/TRIM28/NR4A2/PPM1D/HNF1B/POLR2A/MED1/THRA/NR1D1/RARA/UBTF/SOX9/NKX2-5/CCNB1/ERCC3/BRF1/POLR2D/CTNNB1/M…	150
BP	GO:0010862	positive regulation of pathway-restricted SMAD protein phosphorylation	26/9420	30/17913	8.98e-05	0.000420101	TGFB3/BMP4/BMP10/ENG/BMP2/BMP7/GDF6/BMPR2/TGFB1/ACVR2A/ACVR1/DAB2/BMP6/HFE/TWSG1/SMAD4/RBPMS/GDF10/GDF2/BMPR1A/NODAL/INHBA/ACVR1B/ACVRL1/TGFBR1/TTK	26
BP	GO:0060325	face morphogenesis	26/9420	30/17913	8.98e-05	0.000420101	TGFB3/CRISPLD1/ASPH/SCX/SKI/PTPN11/CRISPLD2/ANKRD11/MMP2/TGFB1/RAB3GAP1/RRAS/COL1A1/NIPBL/STRA6/PAX9/CSRNP1/PLEKHA1/SGPL1/ARID5B/CLDN5/DLX5/EP300/PDGFRA/MSX1/TIPARP	26
BP	GO:0046785	microtubule polymerization	50/9420	66/17913	9.04e-05	0.000421431	DYRK1A/NIN/DCTN1/ANKRD53/GOLGA2/ABL1/CAMSAP1/MAPRE1/STMN2/CKAP5/NUMA1/MAP2/CAMSAP2/INPP5J/TRPV4/CLIP1/CLASP1/CLIP3/EML2/CDK5R1/ZNF207/RANGRF/MAPT/TBCD/CSNK1D/MAP1B/TPPP/FES/CLASP2/TUBGCP5/CEP192/RAC1/TUBGCP2/PAK1/FGF13/MAP7D3/MECP2/TUBGCP3/PSRC1/PRUNE1/AKAP9/NAV3/CDKN1B/FKBP4/TUBGCP6/SLAIN2/TUBB4A/CAMSAP3/GBA2/CDK5RAP2	50
BP	GO:0051965	positive regulation of synapse assembly	50/9420	66/17913	9.04e-05	0.000421431	THBS2/NRXN1/EPHB2/LRRTM1/SLITRK5/SLITRK1/FLRT3/SYNDIG1/ADGRB2/ADNP/ADGRB1/LRRC24/ADGRB3/BDNF/AGRN/CUX2/CBLN1/LRRC4B/ASIC2/NLGN2/NTRK3/OXTR/LRRN1/LRTM1/AMIGO3/WNT7A/CBLN2/EEF2K/DLG5/VSTM5/FLRT1/NLGN3/SLITRK2/SRPX2/AMIGO1/SEMA4A/NTRK1/EPHB3/AMIGO2/LRTM2/SLITRK3/GRID2/ADGRL3/ADGRL1/EPHB1/LINGO2/PTPRD/NTRK2/SEMA4D/TPBG	50
BP	GO:0060675	ureteric bud morphogenesis	50/9420	66/17913	9.04e-05	0.000421431	PGF/BMP4/GREM1/FMN1/SIX2/WNT4/PAX8/GATA3/GZF1/BMP2/LAMA5/MYC/WT1/LGR4/WNT11/DCHS1/KIF26B/CTNNBIP1/FAT4/SALL1/TGFB1/LHX1/HNF1B/HOXB7/SOX9/HOXD11/FOXD1/GDNF/CTNNB1/VEGFA/GREB1L/SMAD4/BCL2/SOX8/FGF8/LZTS2/PAX2/CITED1/MAGED1/TACSTD2/PBX1/SHH/DLG1/SMO/GLI3/NPNT/PKD2/FGF1/PTCH1/TCF21	50
BP	GO:0060249	anatomical structure homeostasis	255/9420	413/17913	9.19e-05	0.000427751	TCP1/MAP3K4/SPATA7/ESRRB/RDH12/HIF1A/PIF1/CAPN3/TYRO3/RAD51/TEP1/CROCC/TINF2/HOMER1/F2R/DCTN1/HAAO/EPAS1/NCS1/BRCA2/RPA2/PRKCQ/CUBN/CACNB2/RTEL1/CHMP4B/TP53INP2/SRC/TMEM64/CCNE2/PRDM14/GPR55/PRKDC/MYC/MAPK15/SCX/RECQL4/TNKS1BP1/LARGE2/TRAF6/NAT10/FSHB/DNAJB2/IHH/TPP1/TUB/USH1C/SMARCAL1/ATM/PIWIL4/ABCA12/YAP1/BARD1/ADORA1/PIGR/USH2A/PARP1/HNRNPU/EXO1/FH/EXOSC10/ZBTB48/NEK2/CD34/NEK7/TFIP11/TMEM119…	255
BP	GO:0030048	actin filament-based movement	91/9420	132/17913	9.23e-05	0.000429368	SYNE2/MYO5A/MYO1E/TPM1/FRMD6/KCNN2/SLC9A1/WASF2/CACNB2/MYLK2/SNTA1/KCNE4/MYBPC3/MYO7A/DES/KCNE3/VIL1/PARVA/SCN3B/SCN2B/SCN4B/ADORA1/RNF207/TNNI1/TNNT2/MYO1B/EPB41L5/SCN1B/ACTN4/TRPM4/MYH14/MYBPC2/NEB/KCNJ3/MYO19/MYO1C/MYH10/MYH8/CACNA1G/JUP/GJC1/MYL4/KCNJ2/PDE4D/TTN/BIN1/GPD1L/SCN5A/CACNA1D/MYL3/DSP/ROCK1/NEDD4L/EMP2/CTNNA3/RYR2/ACTN2/ACTA1/KCNJ5/ACTN3/KCNQ1/DMD/FLNA/FNBP1L/KCND3/ATP1A1/GJA5/TPM3…	91
BP	GO:0010923	negative regulation of phosphatase activity	72/9420	101/17913	9.31e-05	0.000432187	ZFYVE1/ARPP19/SPRED1/ROCK2/SET/PTPA/PPP1R26/FARP1/RBM26/PPP1R8/MASTL/SPOCD1/PHACTR3/PCIF1/CRY2/PPME1/TGFB2/SFI1/TMEM132D/RIMBP2/URI1/MGAT5/PPP1R37/CCDC8/LMTK3/PPP1R15A/TSKS/MYO1D/WDR81/CSRNP3/PPP1R9B/PPP1R1B/MPHOSPH10/PPP4R4/PHACTR1/PPP1R10/TNF/ROCK1/CEP192/PKMYT1/CD2BP2/STYXL1/PPP1R35/LMTK2/SH2D4A/IKBKB/BAG4/MYOZ1/SYTL2/DLG2/PPP1R14B/DLG3/RGN/ELFN1/GSK3B/ENSA/TIPRL/PPP1R1A/NCKAP1L/CSRNP2/ELFN2/S…	72
BP	GO:1990845	adaptive thermogenesis	103/9420	152/17913	9.74e-05	0.000451815	TSHR/DIO2/GATM/PLCL2/TLE3/APC/IL18R1/ALMS1/THADA/EPAS1/KDM1A/KDM3A/LPIN1/ADAM17/NOTCH1/DBH/EHMT1/GPR3/HSF1/LGR4/UCP2/PM20D1/HNRNPU/FH/MFN2/PRDM16/G0S2/TRPV4/PRKAB1/PLCL1/PGAM5/PDGFC/UCP1/IL15/FOXC2/ZNF423/SCTR/NOVA2/NR1H2/CNOT3/TRPV1/YBX2/KDM6B/TRPV2/FLCN/THRA/NR1D1/MAP2K6/PRLR/NPR3/IGF1R/DYNC1H1/ACVR2B/OXTR/ABHD6/IP6K1/IRF4/PER2/VEGFA/ZNF516/ADCYAP1/CIDEA/MC4R/BMP8A/IL4R/ACHE/ADRB1/FFAR4/ADRB3/A…	103
BP	GO:0050730	regulation of peptidyl-tyrosine phosphorylation	158/9420	245/17913	9.87e-05	0.000457217	FGFR1OP/PSEN1/EHD4/GREM1/THBS4/TGFA/PRKCE/SOCS5/NCK2/ADAM17/ABL1/FLT3/HTR2A/ABI1/NRP1/PRNP/ZGPAT/PTK6/CASS4/ANGPT4/SRC/CD40/PTPN1/ADNP/ANGPT1/LYN/HSF1/CNTF/EPHA4/PTPRJ/LRP4/BDNF/THY1/PDGFD/ERBB4/ADORA1/TNFSF18/MTOR/ERRFI1/HES5/PRKCZ/TNFRSF18/PTPRC/MIF/OSM/LIF/NF2/SH2B3/PDGFC/IL15/FBXW7/TGFB1/CADM4/CBLC/PPP2R1A/IL11/GGNBP2/CCL5/VTN/UNC119/ARRB2/DLG4/DVL2/TMEM102/SRCIN1/CSF3/STAT3/ITGB3/PECAM1/CHMP…	158
BP	GO:0003158	endothelium development	86/9420	124/17913	0.000102021	0.000472076	EZR/AFDN/DLL1/BMP4/DLL4/F2RL1/XDH/ATOH8/ROCK2/CLIC4/ENG/RAPGEF1/NOTCH1/STARD13/JAG1/NRP1/ZEB1/SOX18/LAMA5/PPP1R16B/SOX17/PDE2A/BMPR2/PROX1/CD34/RAPGEF2/FOXC2/CDH5/PRKD2/VEZF1/ACVR1/ALOX12/KDM6B/HOXB5/PECAM1/FASN/MARVELD2/PDE4D/ADAMTS12/MESP1/TJP1/PROC/ACVR2B/CTNNB1/FOXP1/WNT7A/BMP6/TNF/NOTCH4/ROCK1/SMAD4/ITGAX/PLOD3/IKBKB/NRG1/GDF2/MSN/RAP2C/EDF1/CLDN5/S1PR1/GJA5/HAPLN2/HEG1/F11R/CCM2/CLDN1/ACVRL…	86
BP	GO:0022407	regulation of cell-cell adhesion	241/9420	389/17913	0.000103748	0.000479489	PLG/RUNX1/AFDN/ZBTB1/BMP4/RNASE10/METTL3/CD276/AP3B1/IL1RL2/LOXL3/SOCS5/CDC42/WNT4/NCK2/IL1RN/RUNX3/RC3H2/ASS1/ABL1/TNFSF13B/EFNB2/HSPH1/PTAFR/JAG1/PRKCQ/GATA3/YTHDF2/MAP3K8/PTPRU/FOXA2/GTPBP4/PRNP/BMP2/BMP7/LCK/CCM2L/SRC/LYN/SNAI2/PTK2/SERPINE2/TRAF6/LRRC32/IHH/UBASH3B/THY1/APOA1/ZBTB16/IGFBP2/LAX1/IL10/CD55/HLX/MIA3/ITPKB/KIF26B/MAD2L2/PRKCZ/ICOS/CD28/RC3H1/TNR/PTPRC/NF2/TRPV4/PTPN11/DTX1/SH2B3…	241
BP	GO:0090068	positive regulation of cell cycle process	180/9420	283/17913	0.000104576	0.000482732	RAD51B/HSPA2/NUSAP1/INO80/RCC2/TAS1R2/CNOT11/TGFA/SPAST/MTA3/PRKCE/CDC42/WNT4/IL1A/ROCK2/ADAM17/DAB2IP/SFN/POU4F1/PLCB1/SVIL/INSM1/CDC25B/NSFL1C/KIF3B/E2F1/FAM83D/MTBP/CSPP1/UBXN2B/MAPK15/ZNF16/CUL3/TNKS1BP1/NUMA1/RRP8/CXCR5/DRD2/ATM/MYOG/BTG2/HNRNPU/ZBTB17/CD28/KIF14/CHEK2/CIT/CDT1/CDK10/RBL2/CNOT1/E2F4/SMPD3/CCNE1/SIRT2/PAF1/TGFB1/BAX/MED25/NUP62/CNOT3/STXBP4/RAD51C/CDK5R1/ATAD5/PKP4/RAB11FIP4/…	180
BP	GO:0010522	regulation of calcium ion transport into cytosol	70/9420	98/17913	0.000104807	0.000483213	MYO5A/CAPN3/JPH4/F2R/DRD1/SLC8A1/PRKCE/CALM2/ABL1/GRIN1/PRNP/NTSR1/PLCG1/JPH2/JPH1/CHD7/LYN/P2RX3/APLNR/F2/THY1/NOS1/P2RX7/P2RX4/P2RX2/TRPC3/JPH3/CX3CL1/TGFB1/CALM3/BAX/HRC/P2RX5/HAP1/PDE4D/CEMIP/PML/AKAP6/BDKRB1/BAK1/BCL2/PDPK1/CD19/EPO/GPER1/RYR2/DMD/CASQ1/RAMP3/ADCYAP1R1/CAV1/CALCR/TMBIM6/PTPN6/CACNA1C/CAMK2D/ANK2/PKD2/CXCL9/CXCL10/HTT/DIAPH1/TRPC1/PRKACA/TMEM38A/F2RL3/PTK2B/TRDN/FYN/ATG5	70
BP	GO:0035150	regulation of tube size	92/9420	134/17913	0.000107524	0.000495142	SOD2/GCH1/F2RL1/F2R/DRD1/HRH2/ADRA2B/ECE1/SLC8A1/HTR1D/UCN/ROCK2/DBH/HTR2A/PTAFR/NPPC/SMTNL1/P2RY2/ADM/ARHGAP42/ADORA1/NPPB/NPPA/BMPR2/NOS1/EDNRA/FGA/FGG/FOXC2/BBS2/APOE/TRPM4/ASIC2/SLC6A4/SERPINF2/P2RX1/ALOX12/ADORA2B/UTS2R/KCNMB1/HTR1A/ITGA1/CHGA/BDKRB2/AKT1/EGFR/HRH1/GRIP2/FOXC1/EDN1/PER2/PPARD/GCLC/ROCK1/ADCYAP1/PTPRM/PLOD3/GPER1/ADRA2A/HTR7/ACTA2/PRKG1/CHRM3/INS/APLN/ADORA2A/GJA5/CASR/NPR1/C…	92
BP	GO:2001252	positive regulation of chromosome organization	113/9420	169/17913	0.000109165	0.000502093	TCP1/MAP3K4/RPS6KA5/SNW1/RTF1/PAX7/PINK1/KDM1A/CDK9/MPHOSPH8/PRKCQ/GATA3/RTEL1/DNMT3B/SNAI2/MAPK15/CUL3/ARRB1/NUMA1/CTR9/KMT2A/ATM/HNRNPU/NEK2/NEK7/SMARCB1/MORC2/LIF/SART3/MAPKAPK5/NOS1/CDT1/BRD7/ACD/PAF1/TGFB1/DMRTC2/PAXBP1/PRKD2/RUVBL2/PNKP/RIF1/TRIM28/AURKB/SREBF1/KAT7/KAT2A/BECN1/WBP2/CCNB1/NIPBL/SIN3A/PML/PRKD1/CTNNB1/JARID2/PPP1R10/NELFE/VEGFA/PHF1/SFPQ/SMAD4/SLX4/PARN/MAPK3/RNF40/AUTS2/KPN…	113
BP	GO:0034637	cellular carbohydrate biosynthetic process	53/9420	71/17913	0.000110731	0.000508184	ESRRB/PPP1R3E/GBE1/UGP2/PPP1CB/IRS2/PPP1R3D/PCK1/B4GALT5/IMPA1/EXT1/IMPAD1/IRS1/EXT2/PGM2L1/PRKAG3/MTOR/HAS3/AKT2/GSK3A/GYS1/HAS1/INPP5K/NR1D1/AKT1/PASK/PPP1R3G/PER2/IMPA2/PGP/PHKG2/SLC2A1/GOT1/SORBS1/CSGALNACT1/PPP1R3B/CSGALNACT2/PPP1CA/INS/IGF2/GYG2/PPP1R3F/AGL/GSK3B/AKR1B1/LEP/DYRK2/IGF1/C1QTNF2/NDST1/INSR/B3GNT3/ENPP1	53
BP	GO:0035904	aorta development	44/9420	57/17913	0.000110755	0.000508184	DLL4/ROBO2/SMAD6/ROBO1/LTBP1/ENG/EFNB2/JAG1/CHD7/FOXH1/PDE2A/TGFB2/PROX1/TBX2/AP2B1/MYH10/LRP2/LOXL1/COL3A1/HECTD1/ADAMTS9/PLXND1/SOX4/TFAP2B/SRF/NPRL3/DCTN5/SUFU/FGF8/BMPR1A/MYLK/LEP/ACVRL1/PRICKLE1/LRP1/TAB1/SEC24B/PKD2/RBPJ/LOX/DNM2/NKX3-1/HEY2/PRDM1	44
BP	GO:0050954	sensory perception of mechanical stimulus	107/9420	159/17913	0.000110969	0.000508556	ATP6V1B1/FBXO11/UCN/OTOF/BARHL1/TPRN/HTR2A/MYO3A/TMC2/CHD7/SNAI2/NDUFB9/COL4A3/SERPINE2/PAX3/MYO7A/TUB/USH1C/OTOG/TECTA/BACE1/USH2A/SRRM4/P2RX4/P2RX2/POU4F2/DCDC2/HPN/SPTBN4/CEACAM16/EML2/MYH14/ASIC2/TRPV1/MYO15A/COL1A1/LRP2/MYO3B/USH1G/SLC9A3R1/MARVELD2/ITGA2/NIPBL/CEMIP/COCH/STRC/GRM7/LRIG1/CACNA1D/ATP2B2/ESPNL/CLIC5/COL11A2/MBP/PIEZO2/LOXHD1/CRYM/OTOA/KCNQ4/PDZD7/PCDH15/FGFR1/CASP3/CXCL12/PSAP…	107
BP	GO:0050953	sensory perception of light stimulus	139/9420	213/17913	0.000112415	0.000514566	SPATA7/VSX2/RDH12/RDH11/MYO5A/DLL4/GJD2/RPGRIP1/NRL/RABGGTA/MYO9A/NR2E3/CLN6/SLC24A1/CNNM4/CNGA3/VAX2/SIX3/EPAS1/EFEMP1/FAM161A/ZNF513/PDCL/LAMC3/GJA3/ATP8A2/MYO3A/CACNB2/VSX1/CNGB3/RDH10/RIMS1/MYO7A/USH1C/MFRP/USH2A/DHRS3/RGS16/HMCN1/CABP1/GLRB/IRX5/BBS2/KIFC3/CNGB1/HSF4/CDH3/RGS9BP/OPA3/EML2/CRYBA1/PITPNA/AIPL1/SLC4A10/GUCY2D/RCVRN/COL1A1/GPR179/KRT12/MYO3B/AOC2/GJC1/PDE6G/FSCN2/USH1G/RGS9/SLC4…	139
BP	GO:0086091	regulation of heart rate by cardiac conduction	30/9420	36/17913	0.000116148	0.000530383	HCN4/CACNB2/KCNE3/SCN3B/SCN2B/SCN4B/SCN1B/TRPM4/KCNJ3/CACNA1G/JUP/KCNJ2/BIN1/SCN5A/CACNA1D/DSP/CTNNA3/KCNJ5/KCNQ1/KCND3/GJA5/KCNH2/CAV1/CACNA2D1/AKAP9/PKP2/KCNA5/CACNA1C/CAMK2D/ANK2	30
BP	GO:1900026	positive regulation of substrate adhesion-dependent cell spreading	30/9420	36/17913	0.000116148	0.000530383	CDC42/LIMS1/ABL1/ARHGEF7/OLFM4/NRP1/CASS4/PREX1/APOA1/MYOC/CRKL/FGA/FGG/CRK/C1QBP/RAC3/UNC13D/CIB1/CSPG5/RREB1/NEDD9/CARMIL1/RAC1/DOCK1/FLNA/TRIOBP/DNM2/CALR/DMTN/DOCK5	30
BP	GO:1903078	positive regulation of protein localization to plasma membrane	42/9420	54/17913	0.000116697	0.000532255	EZR/AKAP5/PRKCH/ARF6/EPHA2/PRKCE/SPTBN1/EPHB2/ITGB1/EPHA3/STX3/ACSL3/VIL1/KCNJ11/ARHGEF16/CLIP3/RANGRF/ITGA3/STAC2/PIK3R1/NKD2/CIB1/PTPN9/AKT1/EGFR/STAC/TNF/PDPK1/STX4/CNPY4/GPER1/RAB11FIP2/SORBS1/WNK3/DLG1/RAMP3/AGR2/STAC3/LRP1/PRKCI/WNT3A/SQSTM1	42
BP	GO:0035601	protein deacylation	63/9420	87/17913	0.000119959	0.000545899	DYRK1A/SPRED1/PINK1/SPRED2/UCN/NACC2/FRY/ABHD12/ELK4/SKI/SUDS3/SIRT2/TGFB1/PRKD2/PER1/SREBF1/PHB/HDAC5/MAPT/NOTUM/SIRT7/PRKAA1/NIPBL/MORF4L1/ABHD17C/SIN3A/PRKD1/RCOR1/TADA3/HDAC11/HDAC4/PER2/VEGFA/SFPQ/PPT1/ING2/MAPK8/SIRT1/BRMS1/PRKAA2/SIRT3/MIER1/HDAC6/FOXP3/ZBTB7B/HDAC9/HDAC7/LRRK2/BAZ2A/KDM5A/EP300/HDAC10/PRDM5/CAMK2D/SAP30L/ABHD17A/MIER2/SIRT6/AKAP8/AKAP8L/SAP30/ABHD17B/CCAR2	63
BP	GO:0002053	positive regulation of mesenchymal cell proliferation	23/9420	26/17913	0.00012026	0.000545899	IRS2/FGF9/MYC/IHH/PRRX1/FOXF1/SOX9/TGFBR2/CTNNB1/WNT5A/VEGFA/PDGFA/FGFR2/FBXW4/FGFR1/BMPR1A/LRP5/SHH/SMO/FOXP2/WNT2/CHRD/SHOX2	23
BP	GO:0022011	myelination in peripheral nervous system	23/9420	26/17913	0.00012026	0.000545899	MPP5/NCMAP/PARD3/NDRG1/MYOC/SKI/FA2H/SIRT2/AKT2/NF1/CNTNAP1/NTRK3/DICER1/AKT1/DAG1/POU3F1/NRG1/ARHGEF10/ADAM22/SH3TC2/NTRK2/POU3F2/ADGRG6	23
BP	GO:0032292	peripheral nervous system axon ensheathment	23/9420	26/17913	0.00012026	0.000545899	MPP5/NCMAP/PARD3/NDRG1/MYOC/SKI/FA2H/SIRT2/AKT2/NF1/CNTNAP1/NTRK3/DICER1/AKT1/DAG1/POU3F1/NRG1/ARHGEF10/ADAM22/SH3TC2/NTRK2/POU3F2/ADGRG6	23
BP	GO:0043491	protein kinase B signaling	171/9420	268/17913	0.000120756	0.000547499	ZFP36L1/TYRO3/THBS1/EPHA2/OTUD3/MERTK/MUL1/PINK1/TGFA/XDH/RTN4/ENG/RAPGEF1/SETX/IRS2/FGF9/SESN2/GATA3/ITGB1/TRIB3/LCK/CPNE1/SRC/CD40/TSPYL5/MTDH/ANGPT1/ARFGEF1/PTK2/IRS1/PTPRJ/IGFBP5/DRD2/SESN3/ERBB4/PIK3C2B/MYOC/MTOR/PIK3CD/ICOS/CD28/PHLDA3/OSM/PTPN11/SH2B3/P2RX4/GAB1/MT3/CX3CL1/SMPD3/PHLPP2/SIRT2/AKT2/AXL/TGFB1/MEIS3/RCN3/RRAS/CCL5/CRYBA1/INPP5K/C1QBP/ARRB2/PIK3R5/FLCN/ERBB2/CSF3/CCR7/C1QTNF1/I…	171
BP	GO:0097305	response to alcohol	150/9420	232/17913	0.000121688	0.000551071	OPRM1/RAD51/PRKCE/ACTR2/CAD/DNMT3A/ADCY3/DBH/GRIN1/ABCA2/GATA3/UCN3/RGS19/BCL2L1/TP53INP1/NPPC/PENK/OPRK1/SPIDR/ADCY8/SPI1/CAT/GRAMD1B/CBL/HTR3A/DRD2/PARP1/GNB1/SDF4/AACS/SETD7/GPLD1/ADCY7/GOT2/GRAMD1A/MAP4K1/TGFB1/FOSB/CALM3/ACACA/PSMD14/SLC2A4/PHB/NFE2L1/OSBPL7/CSF3/RARA/CCR7/JUP/STAT3/RECQL5/SLIT3/KCNMB1/HMGCS1/OXCT1/PRKAA1/ADCY2/SLC6A3/NTRK3/BLM/UNC79/AKT1/LANCL2/TGFBR2/GLB1/CTNNB1/DAG1/CCR5/…	150
BP	GO:0051047	positive regulation of secretion	252/9420	409/17913	0.000122519	0.000553338	AKAP12/EZR/TGFB3/RAB15/HIF1A/CYP19A1/ARF6/RAB5A/RAB2B/F2RL1/F2R/PINK1/PRKCE/SPTBN1/IL1A/UCN/SDC1/VSNL1/SOX11/STXBP1/NCS1/ABL1/FCN1/IRS2/NR0B2/PDX1/FGR/PTAFR/GATA3/FRMD4A/STAM/CACNB2/UCN3/MAVS/OPRL1/NTSR1/SRC/KCNB1/SYBU/SLC30A8/OPRK1/ADCY8/GSDMD/ACSL3/C1QTNF4/INHA/ARRB1/P2RY2/CDK5R2/APBB1/SYT9/C2CD2L/CADM1/DRD2/EXPH5/ADORA1/KISS1/IL10/PFKFB2/TGFB2/FZD5/NPPB/NPPA/CREB1/PRKCZ/NADK/TNFRSF4/DHX9/CD34/…	252
BP	GO:0014854	response to inactivity	14/9420	14/17913	0.00012313	0.000553338	PKM/FBXO32/CAT/DRD2/MYOG/IL10/MTMR4/SGCA/SCN5A/DAG1/HDAC4/ACTN3/CASQ1/UTRN	14
BP	GO:0048841	regulation of axon extension involved in axon guidance	14/9420	14/17913	0.00012313	0.000553338	NRP1/BMPR2/MEGF8/WNT3/SEMA5A/WNT5A/VEGFA/CXCL12/PLXNA3/PLXNA4/SEMA3A/WNT3A/RYK/DSCAM	14
BP	GO:0099509	regulation of presynaptic cytosolic calcium ion concentration	14/9420	14/17913	0.00012313	0.000553338	NCS1/CACNB2/ADORA1/TSPOAP1/P2RX1/CACNA1D/ATP2B2/P2RY4/ATP2B3/CDK5/ATP2B1/P2RY1/HTR1B/CNR1	14
BP	GO:0099558	maintenance of synapse structure	14/9420	14/17913	0.00012313	0.000553338	ARF6/DCTN1/ADGRB3/CHCHD10/C1QL1/ERC2/BSN/SYNGAP1/CTBP2/DLG2/DLG3/OPHN1/DLG1/PCLO	14
BP	GO:0017145	stem cell division	32/9420	39/17913	0.000123202	0.000553338	ESRRB/NUMB/ZFP36L2/LBH/RAB10/NCOA3/SOX17/CUL3/ZBTB16/TGFB2/FZD7/ASPM/NUMBL/PAFAH1B1/WNT7A/TEAD3/FGFR2/TIAL1/FGFR1/ING2/NAP1L2/FGF13/DOCK7/ARHGEF2/VANGL2/STRA8/SOX5/KIT/WWTR1/WNT3A/PRDM15/AKNA	32
BP	GO:2000008	regulation of protein localization to cell surface	32/9420	39/17913	0.000123202	0.000553338	ARF6/RAB11FIP5/TM9SF4/STX3/BDNF/ABCA12/ERBB4/KCNAB2/TYROBP/RANGRF/SNX33/MAP1A/AKT1/GPD1L/CTNNB1/HFE/TNF/NEDD4L/STX4/GBF1/ACTN2/PICALM/GPM6B/LEPROT/LRIG2/FCER1G/CD247/EGF/ABCA7/RAB11B/ASTN2/GOPC	32
BP	GO:0042220	response to cocaine	38/9420	48/17913	0.000125386	0.000561828	OPRM1/HOMER1/DRD1/DNMT3A/HSPA5/HTR2A/DNMT3B/OPRK1/SMPD1/HTR3A/DRD2/MTOR/HNMT/PPP1R1B/HDAC5/EFTUD2/CACNG4/SLC6A3/UBE3A/OXTR/SLC6A1/ABAT/SDK1/PITX3/DRD4/FADD/DRD3/TIAM1/CHRNB2/RGS4/CDK5/TACR3/ADGRL3/DRD5/DNM2/PTK2B/HTR1B/CNR1	38
BP	GO:0060389	pathway-restricted SMAD protein phosphorylation	38/9420	48/17913	0.000125386	0.000561828	TGFB3/BMP4/GREM1/SMAD6/BMP10/EMILIN1/ENG/BMP2/PMEPA1/BMP7/GDF6/TGFB2/BMPR2/TGFB1/ACVR2A/ACVR1/DAB2/TGFBR2/BMP6/HFE/TWSG1/LDLRAD4/SMAD7/SMAD4/RBPMS/SNX25/GDF10/GDF2/BMPR1A/NODAL/TGFBR3/INHBA/ACVR1B/ACVRL1/STRAP/PIN1/TGFBR1/TTK	38
BP	GO:0014047	glutamate secretion	34/9420	42/17913	0.000126704	0.000565743	STXBP1/NTSR1/RIMS1/SLC1A2/PPFIA4/ADORA1/P2RX7/RAB3GAP1/PPFIA3/SLC17A7/TSPOAP1/NF1/TRPV1/VAMP2/CCK/GRM7/GRM2/STX1A/PPFIA1/SLC1A7/ADORA2A/SYT1/PPFIA2/SLC38A2/AVPR1A/GLS2/CPLX1/GIPC1/SLC1A6/RAB3A/SLC1A1/APBA1/UNC13B/NTRK2	34
BP	GO:0061001	regulation of dendritic spine morphogenesis	34/9420	42/17913	0.000126704	0.000565743	SIPA1L1/ADAM10/ACTR2/LZTS3/ARC/EPHA4/CAPRIN1/DNM3/ABI2/CUX2/ARHGAP33/CDK5R1/PAFAH1B1/SRCIN1/BAIAP2/UBE3A/NGEF/EEF2K/PTEN/LRP8/NLGN3/PAK3/TIAM1/EFNA1/CDK5/CAMK2B/RELN/PPP1R9A/LRRK2/DNM1L/CAPRIN2/SHANK3/PDLIM5/DHX36	34
BP	GO:1900271	regulation of long-term synaptic potentiation	34/9420	42/17913	0.000126704	0.000565743	EIF2AK4/EPHB2/ABL1/PRNP/STAU1/ADCY8/ARC/EPHA4/DRD2/ADORA1/CREB1/TYROBP/APOE/SHISA7/NF1/CHRNA7/LGMN/FAM107A/AGER/GRIN2A/INS/NLGN3/ADORA2A/IGSF11/GSK3B/NCSTN/ADCY1/RELN/PPP1R9A/SHANK3/MME/APP/CRTC1/SQSTM1	34
BP	GO:2001236	regulation of extrinsic apoptotic signaling pathway	102/9420	151/17913	0.000127015	0.000566469	BMP4/THBS1/FEM1B/HTRA2/BIRC6/IL1A/DBH/IFI6/PAK5/NRP1/ZMYND11/SCRT2/RBCK1/BCL2L1/SRC/STK4/DEPTOR/ITM2C/RB1CC1/SNAI2/MADD/PPP2R1B/YAP1/IL19/G0S2/PTPRC/FGA/FGG/WWOX/CYLD/CX3CL1/TRADD/NOL3/DEDD2/PPP2R1A/ACVR1/RFFL/NF1/TNFSF12/MAPK7/PSME3/ITGA6/TMC8/FGF10/GDNF/TERT/ITGAV/PML/AKT1/HYAL2/RAF1/RIPK1/TNF/GCLC/BCL2/TNFRSF12A/STX4/SERPINE1/GPER1/TCF7L2/ITPRIP/PTEN/SFRP1/FGFR1/UNC5B/RET/FAF1/RELA/PELI3/PPP1C…	102
BP	GO:0002067	glandular epithelial cell differentiation	36/9420	45/17913	0.000127234	0.000566787	DLL1/BMP4/WNT4/RXRA/PDX1/INSM1/NKX2-2/BMP2/HNF4A/SIDT2/PROX1/GSK3A/RARA/NEUROD1/FOXA1/WNT5A/BMP6/SPDEF/GATA6/PDPK1/FGFR2/FGF8/RARB/GPAT4/MEN1/WDR77/GSK3B/SMO/AGR2/CDK6/RARG/ASCL1/CLOCK/NKX6-1/RFX3/RFX6	36
BP	GO:0016197	endosomal transport	124/9420	188/17913	0.000129835	0.000577701	SNX9/SNX1/ARF6/TBC1D5/VPS39/EHD4/CHMP4A/AP3B1/TMEM87B/DCTN1/ALMS1/GCC2/EHD3/RAB10/DENND1A/MVB12B/DCLK1/STAM/TINAGL1/ARFRP1/STX16/CHMP4B/CHMP4C/LAPTM4B/VPS28/ARHGAP1/DENND5A/SORL1/RAB29/RAB7B/PIKFYVE/VAMP4/VAMP3/STX6/ALS2/DENND1B/TBC1D10A/CORO1C/RAB35/VPS37B/ANKRD50/NDRG4/VPS4A/ANKRD27/CCDC93/EHD2/TBC1D17/STAM2/CLTC/VPS53/RILP/SGSM2/ANKFY1/ARHGAP44/UBB/SPAG9/SNF8/HGS/CHMP6/UBE2O/GGA3/SNX18/MAGEL2/…	124
BP	GO:0045017	glycerolipid biosynthetic process	158/9420	246/17913	0.000133388	0.000592819	SYNJ2/AGPAT4/PIGH/DDHD1/PLA2G4D/RAB5A/LPCAT4/AJUBA/CPNE6/PLA2G2E/PLA2G2A/GPAT2/STARD7/PLA2G5/INPP4A/PLA2G2F/PIGF/LCLAT1/LPIN1/DPM2/INPP5E/AGPAT2/PIGV/HTR2A/PIP4K2A/CDS2/PCK1/CSNK2A1/CPNE1/LPIN3/FITM2/PIGT/IMPA1/CPNE3/PTDSS1/DGAT1/ACSL3/DGKZ/STARD10/INPPL1/PGAP2/APOA1/ATM/MTMR2/ETNK2/PIK3C2B/PIKFYVE/PIK3CD/INPP5J/MTMR3/PITPNM2/SCARB1/INPP4B/FBXW7/GPLD1/PLCG2/CPNE7/LPCAT2/PLEKHA4/NR1H2/MTMR4/PIGS/I…	158
BP	GO:0042058	regulation of epidermal growth factor receptor signaling pathway	61/9420	84/17913	0.000134054	0.000595086	PSEN1/DOK1/TGFA/SOS1/SOCS5/CDC42/NCK2/ADAM17/DAB2IP/MVB12B/ARHGEF7/IFI6/STAM/ZGPAT/PTK6/MMP9/PTPRJ/ARAP1/CBL/ADORA1/ERRFI1/HIP1R/FBXW7/CDH13/SHKBP1/PLAUR/CBLC/NUP62/EPN1/STAM2/HAP1/DUSP3/HGS/PDE6G/CHMP6/GRB2/ITGA1/AKT1/EGFR/NCF1/HIP1/GPER1/AFAP1L2/ADRA2A/NEURL1/EPS15/SH3KBP1/RNF115/SHC1/PTPN12/AGR2/GPRC5A/EGF/AREG/BTC/ZFYVE28/FER/APP/HBEGF/RNF126/EPS15L1	61
BP	GO:0007187	G protein-coupled receptor signaling pathway, coupled to cyclic nucleotide second messenger	118/9420	178/17913	0.000135707	0.000601726	AKAP12/OPRM1/TSHR/AKAP5/GPR176/ADCY4/DRD1/OXER1/LHCGR/HTR1D/CNR2/ADCY3/GPR3/WASF2/OPRD1/UCN3/OPRL1/OPRK1/ADCY8/PDE2A/ADM/DRD2/ADORA1/ATP2B4/GNB1/GPR37L1/NOS1/ADGRD1/RAPGEF2/EDNRA/ADCY7/MARCO/FFAR3/APLP1/GSK3A/PTGIR/GLP2R/ADORA2B/CRHR1/SLC9A3R1/SSTR2/GNA13/PRKCA/HTR1A/PDE4D/PTGER4/NPR3/ADCY2/AKAP13/SSTR1/CHGA/VIPR1/GRM7/CACNA1D/GRM2/PTH1R/EDN1/GABBR1/RAMP1/ADGRF1/GLP1R/GRM4/ADCYAP1/GNAL/MC5R/MC4R/…	118
BP	GO:0032355	response to estradiol	88/9420	128/17913	0.00013955	0.000618049	NRIP1/ALDH1A2/UCN/DNMT3A/NCOA1/APOB/STXBP1/ENDOG/ASS1/POU4F1/OPRL1/BMP7/DNMT3B/NCOA3/PENK/HSF1/CAT/KIF18A/IHH/KCNJ11/MYOD1/IGFBP2/MYOG/IL10/CASP9/NCOR2/POU4F2/WFDC1/MMP15/TGFB1/RUVBL2/SLC6A4/COL1A1/RARA/STAT5B/STAT3/RGS9/DUSP1/MSX2/MAP1B/ITGA2/FGF10/SRD5A1/ARNT2/TFPI/STRN3/FOXA1/EGFR/CTNNB1/OXTR/SLC6A1/MBD4/WNT7A/MBD2/ARPC1B/GPER1/PTEN/SFRP1/ZNF703/CASP3/ETS1/ESRRA/KAT5/CCND1/TH/F7/PTGFR/HTR5A/EZ…	88
BP	GO:0061008	hepaticobiliary system development	91/9420	133/17913	0.000142068	0.00062847	IGF2R/SRSF5/ONECUT1/ALDH1A2/ARF6/PKM/SMAD3/WNT4/CAD/FPGS/ASS1/RPS6KA1/PDX1/UPF2/HNF4A/SULF2/RPL30/SOX17/RB1CC1/CUL3/UCP2/IHH/TAF10/IL10/HLX/PROX1/RHBDD3/HNF1A/CIT/AACS/FBXW7/DNAAF1/RPGRIP1L/HPN/LSR/TGFB1/DBP/MKS1/HNF1B/NF1/VTN/MED1/CCDC40/SP3/SOX9/PTCD2/ITGA2/HMGCS1/NIPBL/SRD5A1/FRZB/MESP1/LIMS2/EGFR/JARID2/HFE/GATA6/ONECUT2/PKD1/ZMPSTE24/NODAL/ARID5B/E2F8/RELA/CCND1/RGN/JUN/ZIC3/AK4/TGFBR3/EZH2/…	91
BP	GO:0035249	synaptic transmission, glutamatergic	47/9420	62/17913	0.000142645	0.000629566	PSEN1/HOMER1/DRD1/NRXN1/SLC1A4/UCN/STXBP1/GRIN1/HTR2A/SERPINE2/DRD2/ADORA1/CNIH3/TNR/ALS2/GRIA2/TSHZ3/RAB3GAP1/NF1/P2RX1/NLGN2/EGFR/OXTR/TNF/ADCYAP1/GRIK3/DISC1/CNIH2/NLGN3/ADORA2A/NTRK1/CDK5/RELN/SYT1/LRRK2/CLSTN3/PLA2G6/MAPK8IP2/SHANK3/GRID2/MEF2C/UNC13A/PTK2B/ROR2/SHC3/HTR1B/CNR1	47
BP	GO:0043550	regulation of lipid kinase activity	47/9420	62/17913	0.000142645	0.000629566	ATG14/SOCS5/EPHA8/DAB2IP/VAV2/FLT3/FLT1/FGR/SLA2/RBL1/SRC/LYN/PTK2/IRS1/F2/AMBRA1/DGKZ/CCKBR/PPP2R5A/PIK3IP1/NOD2/RBL2/TGFB1/WDR81/PIK3R6/PIK3R5/SOCS7/CCR7/SOCS3/PIK3R1/PRKD1/CISH/SOCS6/SOCS1/CD19/NRBF2/VAV3/RUBCN/WDR91/SOCS2/AGAP2/PDGFB/PDGFRA/KIT/PTK2B/CCL21/KLF4	47
BP	GO:0032984	protein-containing complex disassembly	188/9420	298/17913	0.000143957	0.000634623	MTRF1L/MRPL18/SPTB/ATG14/TMOD2/TTBK2/SPTBN5/SUPT16H/OXA1L/F2RL1/APC/MRPS5/MRPS9/MRPL53/ADD2/SPAST/PLEKHH2/SPTBN1/MRPL19/CAPG/TRIM54/SPTAN1/SET/SETX/MRPL41/ARID1A/MRPL57/MRPS31/CKAP2/RUBCNL/DSTN/SPEF1/VPS16/MAP1LC3A/STMN2/ASPH/MRPL15/MYC/CKAP5/KIF18A/UVRAG/VIL1/EIF2D/FZD5/PEX14/MRPL20/DVL1/LMOD1/SMARCB1/CHCHD10/TFIP11/TRPV4/CHMP1A/CLASP1/KATNB1/CARMIL2/VPS4A/IST1/SPTBN4/GRWD1/ERAL1/TAOK1/SYNJ1/DVL…	188
BP	GO:0014044	Schwann cell development	25/9420	29/17913	0.000149148	0.000656749	MPP5/NCMAP/PARD3/NDRG1/MYOC/SKI/FA2H/SIRT2/AKT2/NF1/CNTNAP1/NTRK3/DICER1/AKT1/DAG1/POU3F1/NRG1/ARHGEF10/MED12/CDK5/ADAM22/SH3TC2/NTRK2/POU3F2/ADGRG6	25
BP	GO:0018126	protein hydroxylation	20/9420	22/17913	0.000149776	0.000657243	VIPAS39/ASPH/PLOD1/ASPHD2/EGLN2/P3H4/P4HB/JMJD6/VPS33B/EGLN3/CRTAP/ASPHD1/PLOD3/P3H1/HIF1AN/EGLN1/P3H2/P3H3/PLOD2/JMJD4	20
BP	GO:0048103	somatic stem cell division	20/9420	22/17913	0.000149776	0.000657243	NUMB/ZFP36L2/LBH/RAB10/TGFB2/FZD7/ASPM/NUMBL/WNT7A/TEAD3/FGFR2/FGFR1/FGF13/DOCK7/ARHGEF2/VANGL2/SOX5/KIT/WNT3A/AKNA	20
BP	GO:1900273	positive regulation of long-term synaptic potentiation	20/9420	22/17913	0.000149776	0.000657243	EIF2AK4/EPHB2/STAU1/ADCY8/DRD2/CREB1/SHISA7/CHRNA7/LGMN/GRIN2A/INS/ADORA2A/IGSF11/ADCY1/RELN/SHANK3/MME/APP/CRTC1/SQSTM1	20
BP	GO:0045862	positive regulation of proteolysis	208/9420	333/17913	0.000153606	0.000673276	SNX9/PSMC1/PSEN1/CAPN3/MMP14/CIDEB/CLN6/PIAS1/SMAD3/CLPX/F2R/ROBO1/ASTL/MUL1/HTRA2/PINK1/XDH/SOCS5/ANTXR1/TRIB2/ROCK2/DAB2IP/GRIN1/NEK5/ADRM1/LCK/EDEM2/SRC/ASPH/LYN/ST18/RNF139/TRIB1/MYC/PTK2/HSF1/COL4A3/RHBDD1/EPHA4/PACSIN3/ARRB1/DNAJB2/SPON1/FN1/CNTN2/TNFRSF1B/DVL1/CASP9/TIMM17A/RNF185/TBC1D10A/SART3/HSPE1/HIP1R/CHFR/SH3D19/FBXW7/GPLD1/CBFA2T3/TRADD/IST1/HPN/SIRT2/PSMC4/GSK3A/APOE/BAX/RCN3/NLRP…	208
BP	GO:0031623	receptor internalization	72/9420	102/17913	0.000154161	0.000674938	EZR/NUMB/NEDD4/SNX1/TBC1D5/RAB5A/GREM1/LRRTM1/LDLRAP1/DNM1/EFNB2/ITGB1/HPCA/ANGPT1/ARC/ARRB1/ADM/DRD2/MTMR2/CNTN2/SELE/GRK3/ANKRD13A/ATXN2/PLCG2/NECAB2/CLTC/AP2B1/ANKRD13B/ARRB2/DLG4/ITGB3/GRB2/RAMP1/FLOT1/ACKR3/VEGFA/RAB31/RSPO1/GSG1L/ACHE/PICALM/EPS15/GRK2/ANKRD13D/DRD4/OPHN1/UBQLN2/APLN/FMR1/SCRIB/DRD3/FCER1G/RAMP3/CAV1/SFRP4/MAGI2/LRP1/CD63/NTF3/PICK1/EGF/USP46/LRPAP1/GRK4/GRIA1/DNM2/WNT3A/SY…	72
BP	GO:1904951	positive regulation of establishment of protein localization	269/9420	440/17913	0.000155925	0.000681878	AKAP12/PCNT/EZR/TCP1/CTDSPL2/TGFB3/PSEN1/HIF1A/TMEM30B/PPM1A/OAZ2/ARF6/RNF31/CORO2B/SMAD3/F2RL1/F2R/HTRA2/PINK1/PRKCE/SPTBN1/IL1A/VSNL1/YWHAQ/ABL1/FCN1/IRS2/SFN/NR0B2/XPO4/PDX1/FGR/GATA3/FRMD4A/UCN3/PRNP/MAVS/TM9SF4/E2F1/EDEM2/SRC/HPCA/YWHAB/KCNB1/YWHAZ/UBR5/SYBU/SLC30A8/ADCY8/PTP4A3/GSDMD/VPS28/MFF/ACSL3/C1QTNF4/ATG13/PRR5L/ARRB1/APBB1/SORL1/C2CD2L/ZPR1/CADM1/DRD2/EXPH5/RAB29/IL10/PFKFB2/TGFB2/T…	269
BP	GO:1904427	positive regulation of calcium ion transmembrane transport	52/9420	70/17913	0.000158993	0.000694502	HSPA2/CAPN3/F2R/DRD1/CALM2/EHD3/ABL1/FGF14/SLC9A1/CACNB2/NTSR1/PLCG1/JPH2/APLNR/F2/KCNE3/STIM1/THY1/PLCG2/CX3CL1/CALM3/BAX/STAC2/HAP1/CEMIP/AKAP6/BDKRB1/STAC/PDPK1/CD19/GPER1/RYR2/RGN/G6PD/S100A1/CASQ1/RAMP3/CACNA2D1/CALCR/CACNB3/STAC3/CRACR2A/ANK2/PKD2/STIM2/CXCL9/CXCL10/HTT/TRPC1/F2RL3/GJC2/TRDN	52
BP	GO:0032011	ARF protein signal transduction	17/9420	18/17913	0.000162005	0.000701247	MAP4K4/PSD4/ARFGEF2/ARFGEF1/CYTH2/CYTH1/IQSEC1/MAPRE2/CYTH3/PSD/GBF1/PSD3/IQSEC2/CYTH4/IQSEC3/PSD2/ARFGEF3	17
BP	GO:0032012	regulation of ARF protein signal transduction	17/9420	18/17913	0.000162005	0.000701247	MAP4K4/PSD4/ARFGEF2/ARFGEF1/CYTH2/CYTH1/IQSEC1/MAPRE2/CYTH3/PSD/GBF1/PSD3/IQSEC2/CYTH4/IQSEC3/PSD2/ARFGEF3	17
BP	GO:0032793	positive regulation of CREB transcription factor activity	17/9420	18/17913	0.000162005	0.000701247	RPS6KA5/TSSK4/CAMK1D/OPRD1/ADCY8/PRKD2/PRKD1/ADGRF1/VEGFA/RPS6KA4/LRP8/CD200/CRTC2/ADCY1/RELN/EPHA5/CRTC1	17
BP	GO:0035089	establishment of apical/basal cell polarity	17/9420	18/17913	0.000162005	0.000701247	MYO9A/CDC42/TCF15/FOXF1/SYNE4/FOXJ1/SLC9A3R1/WNT5A/PTK7/LAMA1/FSCN1/OPHN1/MSN/SCRIB/PRKCI/SH3BP1/CAMSAP3	17
BP	GO:0048557	embryonic digestive tract morphogenesis	17/9420	18/17913	0.000162005	0.000701247	RBPMS2/SIX2/SOX11/OVOL2/IHH/HLX/FOXF1/HNF1B/FGF10/NIPBL/FGFR2/SHH/GLI3/PDGFRA/SHOX2/TCF7/TCF21	17
BP	GO:0051895	negative regulation of focal adhesion assembly	17/9420	18/17913	0.000162005	0.000701247	THBS1/RCC2/MMP14/SRC/CORO1C/BCAS3/CLASP2/FAM107A/DUSP22/PTEN/DLC1/PHLDB2/ARHGAP6/APOD/ACVRL1/LRP1/DMTN	17
BP	GO:0071800	podosome assembly	17/9420	18/17913	0.000162005	0.000701247	LCP1/HCK/SRC/SH3PXD2B/DBNL/KIF9/FARP2/TNF/FSCN1/MSN/ARHGEF2/ARHGEF5/BIN2/CSF2/IL5/MAPK9/GSN	17
BP	GO:2000311	regulation of AMPA receptor activity	17/9420	18/17913	0.000162005	0.000701247	CNIH3/SHANK1/CACNG7/CACNG8/MINK1/NLGN2/CACNG5/CACNG4/CACNG3/CNIH2/NLGN3/RELN/CACNG2/MAPK8IP2/SHANK3/MEF2C/ADRB2	17
BP	GO:0006024	glycosaminoglycan biosynthetic process	75/9420	107/17913	0.000162912	0.000704374	CHST14/HEXA/GLCE/HSPG2/SDC1/GPC6/SDC3/B4GALT5/SDC2/ANGPT1/EXT1/B3GNT7/ST3GAL1/CHST1/EXT2/CHPF/FMOD/PRELP/B3GALT6/AGRN/ST3GAL2/SMPD3/HAS3/TGFB1/AP2A1/HAS1/CLTC/GALNT5/ST3GAL6/HS3ST3A1/XYLT2/CHSY1/ACAN/CEMIP/CSPG4/HS6ST1/HYAL1/CSPG5/CHST13/GPC1/DSEL/B4GALT6/HS3ST6/XYLT1/GPC2/CHST12/CHST15/B4GALT2/CSGALNACT1/NDST2/CHST3/CSGALNACT2/ST3GAL4/B3GAT3/HS6ST2/BGN/HS2ST1/B4GALT4/BCAN/B4GALT3/ABCC5/CHST11/PD…	75
BP	GO:0086065	cell communication involved in cardiac conduction	43/9420	56/17913	0.000164369	0.00070987	HCN4/KCNN2/SLC8A1/CALM2/CACNB2/SCN3B/SCN4B/RNF207/SCN1B/ATP1A3/CALM3/HRC/TRPM4/KCNJ3/ATP1B2/RANGRF/CACNA1G/GJD3/JUP/GJC1/PDE4D/SCN5A/SCN10A/CACNA1D/DSP/CTNNA3/RYR2/KCNJ5/KCNQ1/FLNA/ATP1A1/GJA5/CAV1/CACNA2D1/PKP2/KCNA5/CACNA1C/CAMK2D/ANK2/PRKACA/CXADR/TRDN/GJA1	43
BP	GO:0090316	positive regulation of intracellular protein transport	101/9420	150/17913	0.000165136	0.000712379	PCNT/CTDSPL2/PSEN1/TMEM30B/PPM1A/OAZ2/RNF31/SMAD3/HTRA2/PINK1/SFN/XPO4/PRNP/MAVS/TM9SF4/EDEM2/HPCA/KCNB1/UBR5/MFF/ATG13/PRR5L/SORL1/ZPR1/RAB29/FZD5/UBE2J2/SEC16B/HPS4/FBXW7/AKT2/TGFB1/GSK3A/SAE1/TRIM28/BCAS3/CDK5R1/MYO1C/VAMP2/MIEF2/ERBB2/JUP/CEP131/USP36/PIK3R1/PRKAA1/ICE1/CIB1/CEMIP/CAMK1/EDEM1/PRKCD/BAP1/HYAL2/ARIH2/MAPK14/MTCL1/ZC3H12A/ITGAM/BAG3/TCF7L2/KIF20B/DMAP1/PLK3/ANK3/PAK1/B3GAT3/CHRM…	101
BP	GO:0061097	regulation of protein tyrosine kinase activity	62/9420	86/17913	0.00016715	0.000720254	FGFR1OP/PSEN1/GREM1/TGFA/SOCS5/NCK2/ADAM17/ABI1/PRNP/ZGPAT/PTK6/CASS4/SRC/PTPN1/EPHA4/BDNF/THY1/ADORA1/ERRFI1/PTPRC/FBXW7/CBLC/GGNBP2/CCL5/UNC119/DLG4/DVL2/SRCIN1/CHMP6/DOCK3/HYAL2/DUSP22/NEDD9/GPRC5B/NCF1/AFAP1L2/ADRA2A/NEURL1/NRG1/ERCC6/GRM5/TAL1/LRP8/DLG3/RAP2C/SHC1/EFNA1/NCAPG2/CAV1/RELN/ERBB3/GPRC5A/PDGFB/EGF/DOK7/ZFYVE28/RAP2B/CSF1R/APP/WNT3A/NTRK2/FYN	62
BP	GO:0072331	signal transduction by p53 class mediator	168/9420	264/17913	0.00016821	0.000724007	SNW1/BATF/DYRK1A/SPRED1/TTC5/SUPT16H/JMY/CNOT11/KDM1A/E2F2/RPL11/SPRED2/EHMT1/SFN/POU4F1/BRCA2/RPA2/SESN2/TAF3/TAF4/CSNK2A1/TPX2/E2F1/PHF20/L3MBTL1/SNAI1/TAF2/TP53INP1/SNAI2/NDRG1/BOP1/SSRP1/TNKS1BP1/PRKAG3/RRP8/TAF10/USP28/ATM/BARD1/BTG2/TP53BP2/EXO1/CHD5/NOC2L/PHLDA3/MIF/CHEK2/MAPKAPK5/PRKAB1/KMT5A/POU4F2/WWOX/USP10/BANP/BRD7/RBL2/CNOT1/E2F4/HIPK4/BCL3/PPP1R13L/BAX/BCL2L12/CNOT3/PPM1D/RFFL/CDK5…	168
[truncated: 1,671 more rows]

## Sheet: DP vs LG
ONTOLOGY	ID	Description	GeneRatio	BgRatio	pvalue	FDR	geneID	Count
[truncated: 2,669 more rows]

[truncated: 2 more sheets: LL vs LG, ALL]
