# Supplementary material for: Characterization of microRNA profiles in the mammary gland tissue of dairy goats at the late lactation, dry period and late gestation stages
Source: PLoS One. 2020 Jun 8;15(6):e0234427. doi: 10.1371/journal.pone.0234427 (PMC7279595; doi:10.1371/journal.pone.0234427)
Supplement: S9 Table — (XLSX) [file pone.0234427.s010.xlsx]

## Sheet: LL vs DP
ID	Description	GeneRatio	BgRatio	pvalue	FDR	geneID	Count
chx04510	Focal adhesion	174/4817	207/8764	2.51e-19	4.47e-17	THBS2/PGF/ACTN1/COL6A6/COL6A5/SHC4/TLN2/SOS2/PAK6/THBS1/ITGA11/MAP2K1/THBS4/SOS1/CDC42/PPP1CB/ROCK2/LAMC3/RAPGEF1/VAV2/COL4A2/COL4A1/FLT1/PAK5/ITGB1/ITGA8/COL9A3/LAMA5/LOC108637403/MYLK2/MYL9/SRC/PTK2/COL9A1/COL4A3/COL4A4/PARVA/FN1/PDGFD/PIK3CD/TNN/TNR/LAMC1/LAMC2/LAMB3/PPP1R12B/CRKL/PXN/PPP1CC/PDGFC/BCAR1/MYLK3/ACTN4/PAK4/AKT2/VASP/ARHGAP35/PRKCG/PPP1R12C/VTN/CRK/CHAD/COL1A1/ITGA3/ERBB2/ITGA2B/I…	174
chx04360	Axon guidance	154/4817	185/8764	1.92e-16	1.71e-14	PAK6/EPHA2/ROBO2/NFATC4/NEO1/ROBO1/SEMA4C/SEMA4F/CDC42/WNT4/EPHA8/NCK2/EPHB2/DPYSL5/ROCK2/ABL1/NTNG2/EFNB2/TRPC4/PAK5/PARD3/NRP1/ITGB1/EPHA3/BMP7/MYL9/SRC/PLCG1/PARD6B/EPHA6/PTK2/EPHA4/LRRC4C/ARHGEF12/SRGAP2/ENAH/PIK3CD/PRKCZ/BMPR2/PLXNA2/LIMK2/SSH1/PTPN11/TRPC3/PLCG2/PARD6A/NFATC3/PAK4/RRAS/SSH2/EFNB3/PDK1/RAC3/PRKCA/LOC108638200/SLIT3/PIK3R1/SEMA5A/RGMA/SEMA4B/FES/SEMA7A/SRGAP3/WNT5A/SEMA3G/SEM…	154
chx04010	MAPK signaling pathway	231/4817	299/8764	3.09e-16	1.83e-14	MAP3K4/RPS6KA2/RPS6KA5/TGFB3/PGF/MAX/HSPA2/PPM1A/SOS2/PLA2G4F/PLA2G4D/PLA2G4E/LOC102175216/EPHA2/MAP2K1/DUSP2/MAP4K4/IL1R1/TGFA/SOS1/MAP4K3/PPM1B/CDC42/IL1A/CACNA1B/RPS6KA1/FGF9/MAP3K6/FLT3/FLT1/CACNB2/MAP3K8/CDC25B/ANGPT4/STK4/ANGPT1/MYC/MAPK8IP1/TRAF6/BDNF/ARRB1/PDGFD/ERBB4/ELK4/MAPKAPK2/TGFB2/LOC102184834/CACNA1S/PTPN7/CRKL/MAPKAPK5/TAOK3/PDGFC/RAPGEF2/TRADD/NFATC3/RASGRP4/MAP4K1/AKT2/TGFB1/RE…	231
chx04934	Cushing syndrome	132/4817	156/8764	1.98e-15	8e-14	PLCB2/ADCY4/MAP2K1/PDE8B/APC/WNT4/TCF7L1/E2F2/KCNK3/POMC/ADCY3/NR5A1/WDR5/PLCB1/PLCB4/FZD8/E2F1/CCNE2/FZD6/ADCY8/LOC102188517/LOC102188238/CREB3L1/KCNA4/WNT11/WNT10A/KMT2A/RBBP5/FH/FZD5/CREB1/DVL1/FZD7/CACNA1S/ORAI1/SCARB1/FZD10/ADCY7/CCNE1/AIPL1/DVL2/RASD1/CACNA1G/FZD2/WNT3/CRHR1/AXIN2/PDE11A/ADCY2/PDE8A/LOC102173131/EGFR/CTNNB1/ITPR1/WNT5A/CACNA1D/WNT7A/E2F3/LOC102174710/ATF6B/CDKN1A/ITPR3/AXIN…	132
chx05165	Human papillomavirus infection	267/4817	357/8764	2.25e-15	8e-14	THBS2/PSMC1/PSEN1/MPP5/TBPL2/COL6A6/COL6A5/SOS2/THBS1/IFNAR1/IRF9/PKM/ITGA11/UBR4/MAP2K1/THBS4/APC/ATP6V1B1/SOS1/ATP6V1E2/CDC42/WNT4/TCF7L1/LAMC3/TSC1/NOTCH1/COL4A2/COL4A1/CCNA1/FOXO1/JAG1/IFNAR2/PARD3/ITGB1/FZD8/ITGA8/COL9A3/LAMA5/LOC108637403/E2F1/RBL1/PARD6B/CCNE2/FZD6/ATP6V1H/PTK2/COL9A1/COL4A3/COL4A4/CREB3L1/WNT11/WNT10A/PPP2R1B/ATM/MAML2/FN1/IKBKE/FZD5/MTOR/CREB1/PIK3CD/HES2/HES3/HES5/PRKCZ…	267
chx04020	Calcium signaling pathway	161/4817	201/8764	3.94e-14	1.17e-12	SLC8A3/PLCB2/RYR3/CHRM5/LTB4R2/ADCY4/CALML4/F2R/HTR6/DRD1/HRH2/SLC8A1/CALM2/LHCGR/ADCY3/CACNA1B/GRIN1/HTR2A/PTAFR/PLCB1/PLCB4/CAMK1D/ADRA1D/NTSR1/MYLK2/PLCG1/ASPH/ADCY8/P2RX3/STIM1/CCKBR/PLCD4/ERBB4/ATP2B4/AVPR1B/LOC102176524/LOC102189420/ITPKB/CALML6/LOC102184834/CACNA1S/NOS1/ATP2A2/P2RX7/P2RX4/ORAI1/P2RX2/EDNRA/PLCG2/LOC102187794/ADCY7/PHKB/MYLK3/LOC108637965/RYR1/ITPKC/CALM3/SLC8A2/GRIN2D/HRC/…	161
chx04512	ECM-receptor interaction	90/4817	101/8764	8.83e-14	2.24e-12	THBS2/COL6A6/COL6A5/THBS1/ITGA11/THBS4/SV2C/HSPG2/SDC1/LAMC3/COL4A2/COL4A1/FREM2/ITGB1/ITGA8/COL9A3/LAMA5/LOC108637403/COL9A1/COL4A3/COL4A4/FN1/AGRN/TNN/TNR/LAMC1/LAMC2/LAMB3/GP6/VTN/GP1BA/CHAD/COL1A1/ITGA3/ITGA2B/ITGB3/ITGA6/ITGB4/ITGA2/ITGA1/ITGA4/SV2B/ITGAV/ITGA9/DAG1/LOC102179246/LOC102183372/GP9/COL6A3/TNXB/LAMA3/LAMA1/CD47/COL9A2/LOC108634212/COL4A5/COL4A6/LOC108633195/LOC108634587/GP1BB/LO…	90
chx04072	Phospholipase D signaling pathway	123/4817	148/8764	2.79e-13	6.15e-12	AGPAT4/SHC4/SOS2/ARF6/PLA2G4F/PLA2G4D/PLA2G4E/LOC102175216/PLCB2/ADCY4/MAP2K1/F2R/SOS1/ADCY3/DNM1/TSC1/RALGDS/AGPAT2/LPAR6/DGKH/PLCB1/PLCB4/PLCG1/ADCY8/F2/DGKZ/PDGFD/AVPR1B/DNM3/MTOR/PIK3CD/PTPN11/PDGFC/GAB1/PLCG2/ADCY7/RALB/AKT2/CYTH2/RRAS/DGKE/PLD2/PIK3R6/PIK3R5/RAPGEF4/CYTH1/SPHK1/GRB2/GNA13/PRKCA/LOC108638200/PIK3R1/PLPP1/ADCY2/AKT1/EGFR/GRM7/GRM2/RAF1/AGPAT1/DGKD/GRM4/TSC2/ADCY9/MAPK3/CYTH3/…	123
chx04015	Rap1 signaling pathway	166/4817	211/8764	3.11e-13	6.15e-12	AFDN/PGF/SIPA1L1/TLN2/PLCB2/THBS1/EPHA2/ADCY4/CALML4/MAP2K1/F2R/PRKD3/RAP1GAP/CALM2/CDC42/ADCY3/RAPGEF1/RALGDS/VAV2/GRIN1/FGF9/FLT1/PLCB1/PLCB4/APBB1IP/PARD3/ITGB1/ANGPT4/SRC/PLCG1/PARD6B/ANGPT1/ADCY8/CTNND1/DRD2/PDGFD/RASSF5/ENAH/PIK3CD/PRKCZ/CALML6/CRKL/PDGFC/RAPGEF2/BCAR1/ADCY7/RALB/PARD6A/SIPA1L3/AKT2/VASP/CALM3/PRKD2/RRAS/PRKCG/CRK/PFN1/ADORA2B/MAP2K3/NGFR/ITGA2B/ITGB3/RAC3/RAPGEF4/MAP2K6/PR…	166
chx04611	Platelet activation	114/4817	136/8764	6.48e-13	1.15e-11	TLN2/SNAP23/PLA2G4F/PLA2G4D/PLA2G4E/LOC102175216/PLCB2/ADCY4/F2R/PPP1CB/ADCY3/ROCK2/PTGS1/LOC108637097/LOC108637100/PLCB1/PLCB4/APBB1IP/ITGB1/MYLK2/SRC/LYN/ADCY8/F2/STIM1/ARHGEF12/GUCY1A2/PIK3CD/PRKCZ/PPP1CC/ORAI1/FGA/FGG/PLCG2/ADCY7/MYLK3/AKT2/ARHGEF1/VASP/PTGIR/ARHGAP35/GP6/P2RX1/GP1BA/PIK3R6/PIK3R5/COL1A1/ITGA2B/ITGB3/GNA13/LCP2/PIK3R1/ITGA2/ADCY2/COL3A1/AKT1/ITPR1/GP9/MYLK4/MAPK13/MAPK14/ITPR…	114
chx04390	Hippo signaling pathway	124/4817	151/8764	1.25e-12	2.02e-11	TGFB3/MPP5/BMP4/FRMD6/SAV1/AJUBA/SMAD3/APC/WNT4/TCF7L1/CTNNA2/PPP1CB/YWHAQ/CRB2/LATS2/PARD3/FZD8/BMP2/BMP7/YWHAB/PARD6B/GDF6/YWHAZ/FZD6/SNAI2/MYC/WNT11/WNT10A/TEAD1/PPP2R1B/YAP1/TGFB2/TP53BP2/FZD5/PRKCZ/DVL1/BMPR2/FZD7/CRB1/YWHAH/NF2/PPP1CC/FZD10/SMAD1/GLI2/PARD6A/WTIP/TGFB1/BBC3/TEAD2/PPP2R1A/DLG4/DVL2/LLGL1/FZD2/WNT3/CSNK1D/LLGL2/AXIN2/FBXW11/TGFBR2/CTNNB1/WNT5A/RASSF1/LIMD1/WNT7A/BMP6/CCND3/TE…	124
chx04024	cAMP signaling pathway	189/4817	249/8764	3.16e-12	4.68e-11	PDE10A/AFDN/TSHR/ADCY4/HCN4/CALML4/MAP2K1/F2R/HTR6/DRD1/CNGA3/CALM2/LHCGR/HTR1D/PPP1CB/POMC/ADCY3/ROCK2/VAV2/GRIN1/LOC102187779/LOC108637249/LOC108637252/LOC108637253/LOC108637289/LOC102173859/LOC102185549/LOC102181111/LOC102180583/LOC102180841/LOC108637248/ABCC4/LOC108637258/SLC9A1/MYL9/CNGB3/ADCY8/CREB3L1/FSHB/BDNF/CNGA4/PDE3B/FXYD2/DRD2/GRIA4/ADORA1/ATP2B4/LOC102176524/LOC102189420/NPPA/CREB1/…	189
chx04935	Growth hormone synthesis, secretion and action	100/4817	118/8764	4.42e-12	6.05e-11	SHC4/SOS2/PLCB2/ADCY4/MAP2K1/SOS1/ADCY3/IRS2/PLCB1/PLCB4/PLCG1/ADCY8/PTK2/IRS1/CREB3L1/MTOR/CREB1/PIK3CD/CACNA1S/CRKL/BCAR1/PLCG2/ADCY7/AKT2/PRKCG/CRK/MAP2K4/MAP2K3/STAT5B/LOC102185866/STAT3/SOCS3/GRB2/SSTR2/MAP2K6/PRKCA/LOC108638200/PIK3R1/MAP3K1/GHR/ADCY2/SSTR1/AKT1/ITPR1/CACNA1D/RAF1/ATF6B/LOC102188365/MAPK13/MAPK14/ITPR3/SSTR5/IGFALS/CREBBP/ADCY9/SOCS1/PRKCB/MAPK3/MAPK8/PIK3R3/PLCB3/HRAS/IRS4…	100
chx04933	AGE-RAGE signaling pathway in diabetic complications	99/4817	117/8764	6.89e-12	8.75e-11	TGFB3/PLCB2/SMAD3/PRKCE/CDC42/IL1A/LOC108637097/LOC108637100/COL4A2/COL4A1/FOXO1/PLCB1/PLCB4/THBD/PLCG1/COL4A3/COL4A4/PLCD4/FN1/TGFB2/SELE/PIK3CD/PRKCZ/PLCG2/MMP2/AKT2/TGFB1/BAX/COL1A1/STAT5B/LOC102185866/STAT3/PLCD3/PRKCA/LOC108638200/PIK3R1/COL3A1/AKT1/TGFBR2/PLCD1/PRKCD/EDN1/TNF/AGER/VEGFA/PIM1/MAPK13/MAPK14/NFATC1/SMAD2/SMAD4/BCL2/PRKCB/MAPK3/SERPINE1/RAC1/PLCE1/CASP3/MAPK8/PIK3R3/VEGFB/PLCB3…	99
chx04012	ErbB signaling pathway	76/4817	86/8764	2.09e-11	2.48e-10	SHC4/SOS2/PAK6/MAP2K1/TGFA/SOS1/NCK2/ABL1/PAK5/SRC/PLCG1/MYC/PTK2/CBL/ERBB4/MTOR/PIK3CD/ABL2/CRKL/GAB1/PLCG2/PAK4/AKT2/PRKCG/CRK/MAP2K4/ERBB2/STAT5B/LOC102185866/GRB2/PRKCA/LOC108638200/PIK3R1/AKT1/EGFR/RAF1/CBLB/CDKN1A/PRKCB/MAPK3/NRG1/MAPK8/NRG3/CAMK2G/PIK3R3/PAK1/RPS6KB2/HRAS/ARAF/ELK1/JUN/PAK3/MAPK1/GSK3B/SHC1/BRAF/CAMK2B/ERBB3/PIK3CA/CDKN1B/CAMK2D/EGF/AREG/BTC/MAPK10/CAMK2A/HBEGF/NRG2/SHC2/M…	76
chx05224	Breast cancer	120/4817	150/8764	8.58e-11	9.54e-10	DLL1/ESR2/SHC4/SOS2/DLL4/MAP2K1/POLK/APC/SOS1/WNT4/TCF7L1/E2F2/NCOA1/NOTCH1/FGF9/BRCA2/JAG1/FZD8/E2F1/NCOA3/FZD6/MYC/DDB2/WNT11/WNT10A/PGR/FZD5/MTOR/PIK3CD/HES5/DVL1/FZD7/FZD10/DLL3/AKT2/BAX/DVL2/ERBB2/FZD2/WNT3/GRB2/AXIN2/FGF18/PIK3R1/FGF10/IGF1R/AKT1/JAG2/EGFR/CTNNB1/WNT5A/RAF1/WNT7A/E2F3/NOTCH4/CDKN1A/BAK1/AXIN1/HEYL/MAPK3/FZD9/TCF7L2/NFKB2/FGF8/FRAT2/FRAT1/PTEN/FGFR1/PIK3R3/FZD4/RPS6KB2/HRAS/…	120
chx05205	Proteoglycans in cancer	161/4817	212/8764	1.23e-10	1.29e-09	EZR/HIF1A/SOS2/THBS1/MAP2K1/SOS1/HSPG2/CDC42/WNT4/PPP1CB/SDC1/ROCK2/VAV2/SLC9A1/ITGB1/FZD8/SRC/PLCG1/MMP9/SDC2/FZD6/MYC/PTK2/WNT11/IHH/WNT10A/ARHGEF12/CBL/HSPB2/FN1/ERBB4/TGFB2/FZD5/MTOR/PIK3CD/FZD7/PPP1R12B/PXN/PTPN11/PPP1CC/FZD10/GAB1/TLR2/PLCG2/MMP2/AKT2/TGFB1/ARHGEF1/PLAUR/RRAS/PRKCG/PPP1R12C/VTN/COL1A1/ERBB2/STAT3/FZD2/WNT3/ITGB3/GRB2/PRKCA/LOC108638200/HOXD10/PIK3R1/ITGA2/DROSHA/IGF1R/IQGAP…	161
chx05412	Arrhythmogenic right ventricular cardiomyopathy (ARVC)	72/4817	82/8764	1.43e-10	1.42e-09	SLC8A3/ITGA11/SLC8A1/TCF7L1/CTNNA2/ITGB1/ITGA8/CACNB2/DES/CACNA1S/ATP2A2/SLC8A2/CACNG7/CACNG8/CACNG6/ATP2A3/SGCA/ITGA3/CACNB1/JUP/ITGA2B/ITGB3/ITGA6/ITGB4/CACNG5/CACNG4/CACNG1/ITGA2/ITGA1/ITGA4/ITGAV/ITGA9/CTNNB1/CACNA2D3/CACNA1D/CACNA2D2/DAG1/DSP/CDH2/LAMA1/CACNG3/ATP2A1/TCF7L2/CTNNA3/RYR2/ACTN2/ACTN3/DMD/LOC108634554/EMD/CACNA1F/LOC102181879/ITGA10/LMNA/ITGB5/CACNA2D1/ITGB8/ITGA5/ITGB7/CACNB3/I…	72
chx04921	Oxytocin signaling pathway	122/4817	154/8764	1.99e-10	1.77e-09	PLA2G4F/PLA2G4D/PLA2G4E/LOC102175216/PLCB2/RYR3/ADCY4/NFATC4/CALML4/MAP2K1/CALM2/PPP1CB/ADCY3/ROCK2/PLCB1/PLCB4/CAMK1D/CACNB2/MYLK2/MYL9/SRC/ADCY8/RCAN1/PRKAG3/GUCY1A2/NPPA/CALML6/CACNA1S/PPP1R12B/PRKAB1/PPP1CC/CAMKK2/ADCY7/MYLK3/NFATC3/RYR1/CALM3/KCNJ14/PRKCG/CACNG7/CACNG8/CACNG6/PPP1R12C/KCNJ3/PIK3R6/PIK3R5/MAPK7/KCNJ12/CACNB1/KCNJ2/PRKCA/LOC108638200/CACNG5/CACNG4/CACNG1/PRKAA1/ADCY2/EGFR/CAMK…	122
chx04144	Endocytosis	191/4817	259/8764	1.99e-10	1.77e-09	IGF2R/LOC108636584/LOC108636384/HSPA2/NEDD4/SNX1/ARF6/EHD4/RAB5A/CHMP4A/SMAD3/CAPZB/RAB11FIP5/CDC42/PSD4/ASAP3/EHD3/RAB10/ASAP2/LDLRAP1/MVB12B/PIP5KL1/DNM1/SH3GLB2/PARD3/STAM/ARFGAP1/RAB22A/CHMP4B/SRC/ARFGEF2/PARD6B/CHMP4C/WWP1/ARFGEF1/ASAP1/VPS28/SMAP1/ARFGAP2/TRAF6/ARRB1/ARAP1/FOLR2/FOLR1/CBL/IZUMO1R/DNM3/PRKCZ/ACAP3/GRK3/GIT2/RAB35/VPS37B/CHMP1A/PARD6A/VPS4A/IST1/CBLC/EHD2/CYTH2/AP2A1/KIF5C/EP…	191
chx05226	Gastric cancer	122/4817	155/8764	4.31e-10	3.65e-09	TGFB3/SHC4/SOS2/SMAD3/MAP2K1/POLK/APC/SOS1/WNT4/TCF7L1/CTNNA2/E2F2/RXRA/FGF9/CDX2/FZD8/E2F1/CDH17/CCNE2/FZD6/MYC/DDB2/WNT11/WNT10A/TGFB2/FZD5/MTOR/PIK3CD/DVL1/FZD7/FZD10/GAB1/CCNE1/AKT2/TGFB1/BAX/DVL2/ERBB2/JUP/FZD2/WNT3/GRB2/AXIN2/FGF18/PIK3R1/FGF10/TERT/AKT1/EGFR/TGFBR2/CTNNB1/WNT5A/RAF1/WNT7A/E2F3/CDKN1A/BAK1/RXRB/SMAD2/SMAD4/BCL2/AXIN1/MAPK3/FZD9/FGFR2/TCF7L2/FGF8/FRAT2/FRAT1/RARB/CTNNA3/PIK3…	122
chx05225	Hepatocellular carcinoma	135/4817	175/8764	6.27e-10	5.07e-09	ARID1B/PHF10/TGFB3/DPF3/SHC4/SOS2/SMAD3/MAP2K1/POLK/APC/TGFA/SOS1/WNT4/TCF7L1/E2F2/ARID1A/FZD8/BCL2L1/E2F1/PLCG1/FZD6/MYC/DDB2/WNT11/WNT10A/TGFB2/FZD5/MTOR/PIK3CD/DVL1/FZD7/LOC102178383/SMARCB1/FZD10/MGST2/GAB1/PLCG2/BRD7/DPF1/AKT2/TGFB1/BAX/PRKCG/DVL2/SMARCE1/FZD2/WNT3/SMARCD2/GRB2/AXIN2/PRKCA/LOC108638200/PIK3R1/NFE2L2/TERT/IGF1R/AKT1/EGFR/TGFBR2/CTNNB1/WNT5A/PBRM1/SMARCC1/RAF1/WNT7A/TXNRD3/E2F…	135
chx05217	Basal cell carcinoma	57/4817	63/8764	8.81e-10	6.82e-09	BMP4/POLK/APC/WNT4/TCF7L1/FZD8/BMP2/FZD6/DDB2/WNT11/WNT10A/FZD5/DVL1/FZD7/FZD10/HHIP/GLI2/BAX/DVL2/FZD2/WNT3/AXIN2/KIF7/CTNNB1/WNT5A/WNT7A/CDKN1A/BAK1/AXIN1/FZD9/TCF7L2/SUFU/PTCH2/FZD4/GADD45A/GSK3B/SHH/SMO/WNT16/GLI3/WNT2/FZD1/WNT10B/DVL3/GLI1/WNT5B/WNT7B/LEF1/WNT8A/TCF7/APC2/GADD45B/WNT9A/WNT3A/FZD3/PTCH1/GADD45G	57
chx04014	Ras signaling pathway	175/4817	237/8764	9.81e-10	7.27e-09	AFDN/PGF/SHC4/SOS2/ARF6/PLA2G4F/PLA2G4D/PLA2G4E/LOC102175216/RAB5A/PAK6/EPHA2/CALML4/MAP2K1/PLA2G2E/PLA2G2A/LOC102170006/PLA2G5/LOC108633234/LOC102176695/PLA2G2F/TGFA/SOS1/CALM2/CDC42/REL/ABL1/RALGDS/GRIN1/FGF9/FLT3/FLT1/PAK5/ANGPT4/BCL2L1/PLCG1/STK4/ANGPT1/BDNF/PDGFD/RASSF5/PIK3CD/CALML6/GNB1/RASAL2/ABL2/RGL1/PLA2G3/PTPN11/RASAL1/BRAP/PDGFC/GAB1/PLCG2/RALB/RASGRP4/PAK4/AKT2/CALM3/NTF4/FLT3LG/RRA…	175
chx04910	Insulin signaling pathway	111/4817	140/8764	1.21e-09	8.58e-09	SHC4/PYGL/SOS2/PPP1R3E/PCK2/CALML4/MAP2K1/HK2/SOS1/RHOQ/CALM2/PPP1CB/RAPGEF1/TSC1/IRS2/FOXO1/PYGB/PPP1R3D/PCK1/PTPN1/EIF4E2/IRS1/INPPL1/PRKAG3/PDE3B/CBL/MTOR/PIK3CD/PRKCZ/CALML6/CRKL/ACACB/PRKAB1/PPP1CC/PHKB/AKT2/LIPE/CALM3/GYS1/ACACA/FLOT2/CRK/SLC2A4/SREBF1/G6PC3/FASN/RPTOR/SOCS3/GRB2/PRKAR1A/PIK3R1/PRKAA1/AKT1/PRKAR2A/RAF1/FLOT1/CBLB/TSC2/PDPK1/SOCS1/MAPK3/PHKG2/SH2B2/PRKAR1B/SORBS1/LOC10863402…	111
chx04261	Adrenergic signaling in cardiomyocytes	121/4817	155/8764	1.31e-09	8.98e-09	RPS6KA5/SLC8A3/TPM1/PLCB2/LOC106502520/LOC102181869/ADCY4/CALML4/SLC8A1/CALM2/PPP1CB/ADCY3/SLC9A1/PLCB1/PLCB4/CREM/CACNB2/ADRA1D/ADCY8/CREB3L1/SCN4B/FXYD2/PPP2R1B/ATP2B4/LOC102176524/LOC102189420/CREB1/CALML6/PPP2R5A/CACNA1S/TNNT2/PPP1CC/ATP2A2/ADCY7/SCN1B/AKT2/ATP1A3/CALM3/SLC8A2/PPP2R1A/CACNG7/CACNG8/CACNG6/ATP2A3/ATP1B2/PIK3R6/PIK3R5/SCN7A/CACNB1/MYL4/RAPGEF4/PRKCA/LOC108638200/CACNG5/CACNG4/C…	121
chx05414	Dilated cardiomyopathy (DCM)	82/4817	98/8764	1.43e-09	9.39e-09	TGFB3/SLC8A3/TPM1/LOC106502520/LOC102181869/ADCY4/ITGA11/SLC8A1/ADCY3/ITGB1/ITGA8/CACNB2/ADCY8/MYBPC3/DES/TGFB2/CACNA1S/TNNT2/ATP2A2/ADCY7/TGFB1/SLC8A2/CACNG7/CACNG8/CACNG6/ATP2A3/SGCA/ITGA3/CACNB1/ITGA2B/ITGB3/ITGA6/ITGB4/CACNG5/CACNG4/CACNG1/ITGA2/ITGA1/TTN/ADCY2/ITGA4/ITGAV/ITGA9/CACNA2D3/CACNA1D/CACNA2D2/DAG1/MYL3/TNF/LAMA1/ADCY9/CACNG3/ATP2A1/ADRB1/RYR2/DMD/LOC108634554/EMD/CACNA1F/ITGA10/TP…	82
chx01522	Endocrine resistance	78/4817	93/8764	2.89e-09	1.84e-08	DLL1/ESR2/SHC4/SOS2/DLL4/ADCY4/MAP2K1/SOS1/E2F2/ADCY3/NOTCH1/JAG1/E2F1/SRC/MMP9/NCOA3/ADCY8/PTK2/MTOR/PIK3CD/ADCY7/MMP2/DLL3/AKT2/BAX/NCOR1/MED1/ERBB2/GRB2/PIK3R1/ADCY2/IGF1R/AKT1/JAG2/EGFR/RAF1/E2F3/NOTCH4/CDKN1A/MAPK13/MAPK14/BCL2/ADCY9/MAPK3/GPER1/MAPK8/PIK3R3/CDKN2C/RPS6KB2/HRAS/CCND1/ARAF/JUN/MAPK1/NOTCH2/SHC1/ADCY5/BRAF/ADCY1/SP1/ADCY6/IGF1/PIK3CA/CDKN1B/BIK/MAPK12/MAPK10/HBEGF/SHC2/MAP2K2/…	78
chx04928	Parathyroid hormone synthesis, secretion and action	87/4817	106/8764	3.17e-09	1.94e-08	PLCB2/MMP14/ADCY4/MAP2K1/ADCY3/RXRA/SLC34A3/PLCB1/PLCB4/GATA3/MMP24/MAFB/LOC102178921/ADCY8/CREB3L1/ARRB1/CREB1/MMP17/ADCY7/MMP15/ARHGEF1/PRKCG/NR4A2/PLD2/ARRB2/SOST/SLC9A3R1/GNA13/PRKCA/LOC108638200/PDE4D/ADCY2/AKAP13/EGFR/ITPR1/PTH1R/RAF1/GCM2/ATF6B/RUNX2/CDKN1A/ITPR3/RXRB/BCL2/MMP25/ADCY9/PRKCB/MAPK3/GNA12/FGFR1/PLCB3/LRP5/ARAF/MAPK1/GNAI3/CASR/CREB3L4/BGLAP/MEF2D/ADCY5/RXRG/TRPV5/BRAF/CREB3L2…	87
chx04810	Regulation of actin cytoskeleton	160/4817	216/8764	3.52e-09	2.08e-08	EZR/ACTN1/SOS2/PAK6/CHRM5/ITGA11/MAP2K1/F2R/IQGAP2/APC/SOS1/CDC42/PPP1CB/ROCK2/VAV2/ARHGEF7/SLC9A1/FGF9/SPATA13/WASF2/PAK5/ITGB1/PIP4K2A/ITGA8/MYLK2/MYL9/SRC/MOS/PTK2/F2/CHRM4/ARHGEF12/FN1/PDGFD/ENAH/PIKFYVE/PIK3CD/ABI2/PPP1R12B/LIMK2/CRKL/SSH1/PXN/PPP1CC/PDGFC/BCAR1/MYLK3/LOC102190345/ACTN4/PAK4/ARHGEF1/ARHGAP35/RRAS/PPP1R12C/GIT1/SSH2/CRK/ITGAE/PFN1/ITGA3/PIP4K2B/ITGA2B/ITGB3/ITGA6/RAC3/BAIAP2/…	160
chx04926	Relaxin signaling pathway	112/4817	143/8764	3.83e-09	2.2e-08	SHC4/SOS2/PLCB2/ADCY4/MAP2K1/SOS1/ADCY3/LOC108637097/LOC108637100/COL4A2/COL4A1/PLCB1/PLCB4/SRC/MMP9/ADCY8/COL4A3/COL4A4/CREB3L1/ARRB1/MMP1/CREB1/PIK3CD/PRKCZ/GNB1/NOS1/ADCY7/MMP2/AKT2/TGFB1/NOS2/ARRB2/MAP2K4/COL1A1/GNGT2/GRB2/PRKCA/LOC108638200/PIK3R1/RXFP3/ADCY2/COL3A1/AKT1/EGFR/TGFBR2/RAF1/EDN1/ATF6B/VEGFA/MAPK13/MAPK14/SMAD2/GNG13/ADCY9/MAPK3/ACTA2/MAPK8/PIK3R3/GNG4/VEGFB/PLCB3/RELA/HRAS/LOC1…	112
chx04925	Aldosterone synthesis and secretion	84/4817	102/8764	4.31e-09	2.4e-08	PLCB2/ADCY4/CALML4/PRKD3/PRKCE/CALM2/KCNK3/POMC/ADCY3/PLCB1/PLCB4/CAMK1D/ADCY8/KCNK9/CREB3L1/PDE2A/ATP2B4/LOC102176524/LOC102189420/NPPA/CREB1/CALML6/CACNA1S/ORAI1/SCARB1/ADCY7/LIPE/ATP1A3/CALM3/PRKD2/PRKCG/NR4A2/ATP1B2/CACNA1G/PRKCA/LOC108638200/ADCY2/LOC102173131/PRKD1/CAMK1/ITPR1/CACNA1D/ATP2B2/LOC102174710/ATF6B/ITPR3/LOC102177581/ADCY9/PRKCB/DAGLB/CAMK2G/KCNJ5/DAGLA/PLCB3/LOC108634554/CACNA1…	84
chx04310	Wnt signaling pathway	125/4817	163/8764	5.25e-09	2.83e-08	PSEN1/DAAM1/PLCB2/CHD8/NFATC4/APC/WNT4/TCF7L1/ROCK2/PLCB1/PLCB4/FZD8/BAMBI/RSPO4/CSNK2A1/FZD6/RSPO2/SOX17/MYC/LGR4/WNT11/WNT10A/FZD5/CTNNBIP1/DVL1/FZD7/LGR6/ZNRF3/FZD10/NKD1/SIAH1/NFATC3/PRKCG/RNF43/SERPINF1/DVL2/SOST/FZD2/WNT3/RAC3/NOTUM/AXIN2/PRKCA/LOC108638200/FBXW11/CTNND2/NKD2/CTNNB1/PRICKLE2/WNT5A/WNT7A/CCND3/DAAM2/PPARD/NFATC1/SMAD4/AXIN1/RSPO1/CREBBP/PRKCB/FZD9/RAC1/CTBP2/TCF7L2/BTRC/SFRP…	125
chx05222	Small cell lung cancer	81/4817	98/8764	5.83e-09	3.05e-08	MAX/POLK/E2F2/LAMC3/RXRA/COL4A2/COL4A1/ITGB1/LAMA5/LOC108637403/BCL2L1/E2F1/CCNE2/MYC/PTK2/COL4A3/COL4A4/DDB2/TRAF6/FN1/PIK3CD/ZBTB17/CASP9/LAMC1/LAMC2/TRAF5/LAMB3/CCNE1/AKT2/BAX/NOS2/TRAF4/ITGA3/ITGA2B/ITGA6/PIK3R1/ITGA2/ITGAV/TRAF3/AKT1/LOC102179246/LOC102183372/E2F3/CDKN1A/BAK1/RXRB/LAMA3/LAMA1/BCL2/CHUK/PTEN/RARB/IKBKB/CASP3/PIK3R3/RELA/CCND1/XIAP/COL4A5/COL4A6/IKBKG/TRAF2/LOC108633195/GADD45…	81
chx04151	PI3K-Akt signaling pathway	259/4817	375/8764	8.32e-09	4.23e-08	THBS2/PGF/COL6A6/COL6A5/SOS2/THBS1/EPHA2/IFNAR1/PCK2/ITGA11/MAP2K1/THBS4/F2R/TGFA/SOS1/YWHAQ/LAMC3/TSC1/RXRA/COL4A2/COL4A1/FGF9/FLT3/FLT1/LPAR6/IFNAR2/ITGB1/ITGA8/COL9A3/LAMA5/LOC108637403/PCK1/ANGPT4/BCL2L1/SGK2/YWHAB/EIF4E2/CCNE2/YWHAZ/ANGPT1/MYC/PTK2/COL9A1/COL4A3/COL4A4/IRS1/CREB3L1/BDNF/PPP2R1B/FN1/PDGFD/ERBB4/MTOR/CREB1/PIK3CD/GNB1/CASP9/TNN/TNR/LAMC1/LAMC2/PPP2R5A/LAMB3/YWHAH/OSM/PDGFC/TLR…	259
chx04912	GnRH signaling pathway	77/4817	93/8764	1.2e-08	5.91e-08	MAP3K4/SOS2/PLA2G4F/PLA2G4D/PLA2G4E/LOC102175216/PLCB2/MMP14/ADCY4/CALML4/MAP2K1/SOS1/CALM2/CDC42/ADCY3/PLCB1/PLCB4/GNRH2/SRC/ADCY8/FSHB/CALML6/CACNA1S/ADCY7/MMP2/CALM3/PLD2/MAP2K4/MAPK7/MAP2K3/MAP3K3/GRB2/MAP2K6/PRKCA/LOC108638200/MAP3K1/ADCY2/EGFR/ITPR1/CACNA1D/PRKCD/RAF1/MAPK13/MAPK14/ITPR3/ADCY9/PRKCB/MAPK3/MAPK8/CAMK2G/PLCB3/HRAS/ELK1/JUN/MAPK1/LOC108634554/CACNA1F/ADCY5/CAMK2B/ADCY1/ADCY6/I…	77
chx04218	Cellular senescence	124/4817	163/8764	1.43e-08	6.87e-08	TGFB3/ZFP36L1/NFATC4/CALML4/SMAD3/MAP2K1/ZFP36L2/CALM2/IL1A/E2F2/PPP1CB/TSC1/CCNA1/FOXO1/E2F1/RBL1/MYBL2/CCNE2/MYC/HIPK3/ATM/RASSF5/MAPKAPK2/TGFB2/LIN9/MTOR/PIK3CD/CALML6/CHEK2/TRPV4/PPP1CC/PPID/RBL2/E2F4/NFATC3/CCNE1/LIN37/AKT2/HIPK4/TGFB1/CALM3/RRAS/MAP2K3/MAP2K6/FBXW11/CCNB1/PIK3R1/RAD1/AKT1/TGFBR2/ITPR1/CACNA1D/CDC25A/RAF1/E2F3/LOC102175817/LOC102172138/LOC102180584/LOC102183314/LOC102181202/…	124
chx04540	Gap junction	74/4817	89/8764	1.61e-08	7.52e-08	SOS2/PLCB2/GJD2/ADCY4/MAP2K1/DRD1/SOS1/ADCY3/TUBB4B/HTR2A/PLCB1/PLCB4/TUBAL3/TUBB1/SRC/ADCY8/LOC102178119/LOC102177846/DRD2/GUCY1A2/PDGFD/PDGFC/LOC102181148/ADCY7/PRKCG/MAPK7/CSNK1D/GRB2/PRKCA/LOC108638200/ADCY2/TJP1/EGFR/ITPR1/RAF1/TUBB2A/LOC102172952/TUBB/ITPR3/TUBB6/ADCY9/PRKCB/MAPK3/PDGFA/ADRB1/PRKG1/GRM5/PLCB3/HRAS/MAPK1/LOC102187765/LOC102173837/GNAI3/ADCY5/ADCY1/GNAI1/LOC102178426/TUBA1C/T…	74
chx04929	GnRH secretion	59/4817	68/8764	1.9e-08	8.65e-08	ESR2/PLCB2/MAP2K1/KCNN2/TRPC4/PLCB1/PLCB4/GNRH2/ARRB1/KCNJ11/KISS1/PIK3CD/CACNA1S/AKT2/KCNN4/PRKCG/KCNJ3/ARRB2/CACNA1G/PRKCA/LOC108638200/PIK3R1/HCN1/AKT1/ITPR1/CACNA1D/RAF1/GABBR1/ITPR3/LOC102177581/PRKCB/MAPK3/GPER1/PIK3R3/KCNJ5/PLCB3/HRAS/TRPC5/MAPK1/LOC108634554/CACNA1F/LOC108635273/KCNN3/HCN3/KCNJ9/ITPR2/PIK3CA/CACNA1C/CACNA1I/KISS1R/HCN2/TRPC1/GNA11/MAP2K2/PIK3CB/KCNN1/PIK3R2/LOC102189950/G…	59
chx05410	Hypertrophic cardiomyopathy (HCM)	78/4817	95/8764	2.03e-08	9.02e-08	TGFB3/SLC8A3/TPM1/LOC106502520/LOC102181869/ITGA11/SLC8A1/ITGB1/ITGA8/CACNB2/MYBPC3/DES/PRKAG3/TGFB2/CACNA1S/TNNT2/PRKAB1/ATP2A2/TGFB1/SLC8A2/CACNG7/CACNG8/CACNG6/ATP2A3/SGCA/ITGA3/CACNB1/ITGA2B/ITGB3/LOC102171917/ITGA6/ITGB4/CACNG5/CACNG4/CACNG1/ITGA2/ITGA1/PRKAA1/TTN/ITGA4/ITGAV/ITGA9/CACNA2D3/CACNA1D/CACNA2D2/DAG1/MYL3/EDN1/TNF/LAMA1/CACNG3/ATP2A1/RYR2/DMD/PRKAA2/LOC108634554/EMD/CACNA1F/PRKAB…	78
chx05166	Human T-cell leukemia virus 1 infection	168/4817	232/8764	2.33e-08	1.01e-07	TGFB3/TBPL2/TLN2/KAT2B/BUB1B/ADCY4/NFATC4/SMAD3/MAP2K1/ANAPC1/IL1R1/E2F2/ADCY3/ANAPC2/CCNA1/IL15RA/NRP1/LCK/BCL2L1/E2F1/CD40/CCNE2/MYC/ADCY8/SPI1/CREB3L1/CD3D/ATM/ELK4/TGFB2/CREB1/PIK3CD/CHEK2/ANAPC7/ANAPC5/IL15/ANAPC10/ADCY7/NFATC3/CCNE1/ZFP36/AKT2/TGFB1/RELB/BAX/MAP2K4/KAT2A/STAT5B/LOC102185866/MAP3K14/CDC27/MAP3K3/MSX2/MSX2/PIK3R1/MAP3K1/ADCY2/TERT/CRTC3/AKT1/TGFBR2/E2F3/LOC102175817/LOC102172…	168
chx04022	cGMP-PKG signaling pathway	130/4817	173/8764	2.4e-08	1.02e-07	SLC8A3/PLCB2/LOC106502520/LOC102181869/ADCY4/NFATC4/CALML4/MAP2K1/ADRA2B/SLC8A1/PRKCE/CALM2/PPP1CB/ADCY3/ROCK2/IRS2/PLCB1/PLCB4/OPRD1/ADRA1D/MYLK2/MYL9/NPPC/ADCY8/IRS1/CREB3L1/PDE2A/MRVI1/PDE3B/FXYD2/GUCY1A2/ADORA1/ATP2B4/LOC102176524/LOC102189420/NPPB/NPPA/CREB1/CALML6/CACNA1S/PPP1CC/ATP2A2/EDNRA/ADCY7/MYLK3/CNGB1/NFATC3/AKT2/ATP1A3/VASP/CALM3/SLC8A2/ATP2A3/ATP1B2/PIK3R6/PIK3R5/GNA13/KCNMB1/ADCY…	130
chx05214	Glioma	63/4817	74/8764	3.05e-08	1.26e-07	SHC4/SOS2/CALML4/MAP2K1/POLK/TGFA/SOS1/CALM2/E2F2/CAMK1D/E2F1/PLCG1/DDB2/MTOR/PIK3CD/CALML6/PLCG2/AKT2/CALM3/BAX/PRKCG/GRB2/PRKCA/LOC108638200/PIK3R1/IGF1R/AKT1/EGFR/CAMK1/RAF1/E2F3/CDKN1A/BAK1/PRKCB/MAPK3/PDGFA/PTEN/CAMK2G/PIK3R3/HRAS/CCND1/ARAF/MAPK1/GADD45A/SHC1/BRAF/CAMK2B/CDK6/IGF1/PIK3CA/PDGFB/CAMK2D/EGF/PDGFRA/CAMK4/CAMK2A/SHC2/GADD45B/MAP2K2/PIK3CB/PIK3R2/GADD45G/SHC3	63
chx04550	Signaling pathways regulating pluripotency of stem cells	107/4817	139/8764	4.68e-08	1.89e-07	ESRRB/BMP4/ONECUT1/SMAD3/MAP2K1/APC/WNT4/OTX1/ID3/SMAD9/BMI1/FZD8/FZD6/MYC/WNT11/WNT10A/FZD5/PIK3CD/DVL1/BMPR2/FZD7/LIF/LHX5/TBX3/FZD10/SMAD1/INHBB/ZFHX3/AKT2/ACVR2A/RIF1/ACVR1/DVL2/PCGF2/STAT3/FZD2/WNT3/GRB2/AXIN2/PIK3R1/LIFR/IGF1R/AKT1/ACVR2B/CTNNB1/WNT5A/RAF1/WNT7A/JARID2/ID4/MAPK13/MAPK14/SMAD2/SMAD4/AXIN1/MAPK3/FZD9/FGFR2/PCGF6/PCGF5/KAT6A/FGFR1/BMPR1A/NODAL/PIK3R3/FZD4/HRAS/ZIC3/JAK1/MAPK1/…	107
chx04071	Sphingolipid signaling pathway	94/4817	120/8764	6.84e-08	2.6e-07	SPTLC2/PLCB2/MAP2K1/PRKCE/ROCK2/PLCB1/PLCB4/SPTLC3/OPRD1/NSMAF/SGPP2/SMPD1/PPP2R1B/ADORA1/DEGS1/PIK3CD/PRKCZ/PPP2R5A/TRADD/AKT2/BAX/PPP2R1A/PRKCG/PLD2/CERS6/RAC3/SPHK1/GNA13/PRKCA/LOC108638200/PIK3R1/BDKRB2/DEGS2/PPP2R5C/AKT1/RAF1/TNF/PPP2R5D/MAPK13/MAPK14/ROCK1/BCL2/PDPK1/ABCC1/PRKCB/MAPK3/RAC1/GNA12/PTEN/LOC102183481/MAPK8/SGPL1/PIK3R3/GAB2/PLCB3/PPP2R5B/RELA/HRAS/CTSD/MAPK1/PPP2R3B/TRAF2/S1PR1…	94
chx04722	Neurotrophin signaling pathway	94/4817	120/8764	6.84e-08	2.6e-07	RPS6KA2/RPS6KA5/PSEN1/SHC4/SOS2/CALML4/MAP2K1/SOS1/CALM2/CDC42/KIDINS220/ABL1/RAPGEF1/RPS6KA1/PLCG1/IRS1/TRAF6/BDNF/MAPKAPK2/PSEN2/PIK3CD/CALML6/CRKL/PTPN11/SH2B3/GAB1/PLCG2/NFKBIB/AKT2/CALM3/BAX/NTF4/ZNF274/CRK/MAPK7/NGFR/MAP3K3/ARHGDIA/GRB2/PIK3R1/MAP3K1/NTRK3/AKT1/PRKCD/RAF1/NFKBIE/MAPK13/MAPK14/BCL2/ARHGDIG/PDPK1/SH2B1/MAPK3/SH2B2/RAC1/IKBKB/MAPK8/CAMK2G/PIK3R3/RELA/HRAS/MAGED1/JUN/MAPK1/IRAK…	94
chx04068	FoxO signaling pathway	100/4817	129/8764	6.87e-08	2.6e-07	SOD2/TGFB3/SOS2/PCK2/SMAD3/MAP2K1/HOMER1/SOS1/IRS2/FOXO1/PCK1/SGK2/STK4/FBXO32/IRS1/CAT/PRKAG3/ATM/IL10/TGFB2/PIK3CD/PRKAB1/SETD7/RBL2/AKT2/TGFB1/GABARAP/SLC2A4/STAT3/G6PC3/GRB2/CCNB1/PIK3R1/PRKAA1/IL7R/IGF1R/FOXG1/AKT1/EGFR/TGFBR2/RAF1/CDKN1A/MAPK13/MAPK14/SMAD4/PDPK1/CREBBP/USP7/PLK1/MAPK3/FOXO6/BNIP3/CHUK/PTEN/IKBKB/PLK3/MAPK8/SIRT1/PIK3R3/HRAS/CCND1/INS/FOXO4/ARAF/PRKAA2/IRS4/MAPK1/GADD45A/S1…	100
chx04930	Type II diabetes mellitus	42/4817	46/8764	8.57e-08	3.18e-07	PKM/HK2/PRKCE/CACNA1B/IRS2/PDX1/IRS1/KCNJ11/MTOR/PIK3CD/PRKCZ/LOC102184834/SLC2A4/CACNA1G/SOCS3/PIK3R1/CACNA1D/PRKCD/TNF/SOCS1/MAPK3/IKBKB/MAPK8/HK1/HKDC1/PIK3R3/INS/IRS4/MAPK1/PKLR/ADIPOQ/SOCS2/PIK3CA/SLC2A2/CACNA1C/MAPK10/HK3/INSR/CACNA1A/PIK3CB/PIK3R2/MAPK9	42
chx05212	Pancreatic cancer	63/4817	75/8764	8.84e-08	3.21e-07	TGFB3/RAD51/SMAD3/MAP2K1/POLK/TGFA/CDC42/E2F2/RALGDS/BRCA2/BCL2L1/E2F1/DDB2/TGFB2/MTOR/PIK3CD/CASP9/RALB/AKT2/TGFB1/BAX/ERBB2/STAT3/RAC3/PIK3R1/AKT1/EGFR/TGFBR2/RAF1/E2F3/VEGFA/CDKN1A/BAK1/RALBP1/SMAD2/SMAD4/MAPK3/RAC1/CHUK/IKBKB/MAPK8/PIK3R3/RPS6KB2/RELA/CCND1/ARAF/JAK1/IKBKG/MAPK1/GADD45A/BRAF/CDK6/RAC2/PIK3CA/EGF/NFKB1/MAPK10/GADD45B/PIK3CB/PIK3R2/MAPK9/TGFBR1/GADD45G	63
chx04931	Insulin resistance	89/4817	113/8764	9.62e-08	3.42e-07	RPS6KA2/PYGL/PPP1R3E/PCK2/PRKCE/GFPT1/PPP1CB/SLC27A4/PTPA/IRS2/RPS6KA1/TBC1D4/FOXO1/PRKCQ/PYGB/PPP1R3D/PCK1/TRIB3/PTPN1/IRS1/CREB3L1/PRKAG3/MTOR/CREB1/PIK3CD/PRKCZ/ACACB/PTPN11/PRKAB1/PPP1CC/MLXIP/AKT2/GYS1/NR1H2/SLC27A5/SLC2A4/SREBF1/STAT3/MLX/G6PC3/SOCS3/PIK3R1/PRKAA1/AKT1/PRKCD/TNF/PDPK1/PRKCB/MLXIPL/SLC2A1/PTPRF/PTEN/IKBKB/PPP1R3B/MAPK8/PIK3R3/RPS6KB2/PYGM/RELA/PPP1CA/CPT1A/INS/OGT/PRKAA2/LOC…	89
chx04916	Melanogenesis	80/4817	100/8764	1.24e-07	4.33e-07	PLCB2/ADCY4/CALML4/MAP2K1/CALM2/WNT4/TCF7L1/POMC/ADCY3/PLCB1/PLCB4/FZD8/FZD6/ADCY8/CREB3L1/WNT11/WNT10A/FZD5/CREB1/CALML6/DVL1/FZD7/FZD10/ADCY7/CALM3/PRKCG/DVL2/FZD2/WNT3/PRKCA/LOC108638200/ADCY2/CTNNB1/MITF/WNT5A/RAF1/WNT7A/EDN1/CREBBP/ADCY9/PRKCB/MAPK3/FZD9/TCF7L2/CAMK2G/TYR/FZD4/PLCB3/HRAS/MAPK1/GNAI3/GSK3B/CREB3L4/ADCY5/CREB3L2/WNT16/CAMK2B/ADCY1/WNT2/GNAI1/FZD1/WNT10B/ADCY6/DVL3/WNT5B/EP300/…	80
chx05146	Amoebiasis	96/4817	124/8764	1.41e-07	4.82e-07	TGFB3/ACTN1/RAB5A/PLCB2/IL1R1/LAMC3/LOC108637097/LOC108637100/COL4A2/COL4A1/PLCB1/PLCB4/LAMA5/LOC108637403/PTK2/COL4A3/COL4A4/FN1/RAB7B/IL10/TGFB2/PIK3CD/LAMC1/LAMC2/LAMB3/TLR2/ACTN4/TGFB1/PRKCG/NOS2/COL1A1/RAB5C/PRKCA/LOC108638200/PIK3R1/COL3A1/LOC102179246/LOC102183372/TNF/LAMA3/LAMA1/GNAL/PRKCB/ITGAM/CASP3/VCL/PIK3R3/PLCB3/RELA/LOC108633253/LOC108634212/MUC2/C8A/COL4A5/COL4A6/LOC102183974/LOC1…	96
chx05223	Non-small cell lung cancer	57/4817	67/8764	1.49e-07	5e-07	SOS2/MAP2K1/POLK/TGFA/SOS1/E2F2/ALK/RXRA/E2F1/PLCG1/STK4/DDB2/RASSF5/PIK3CD/CASP9/PLCG2/AKT2/BAX/PRKCG/ERBB2/STAT5B/LOC102185866/STAT3/GRB2/PRKCA/LOC108638200/PIK3R1/AKT1/EGFR/RASSF1/RAF1/E2F3/CDKN1A/BAK1/RXRB/PDPK1/PRKCB/MAPK3/RARB/PIK3R3/HRAS/CCND1/ARAF/MAPK1/GADD45A/RXRG/BRAF/CDK6/PIK3CA/EGF/GADD45B/MAP2K2/PIK3CB/JAK3/PIK3R2/GADD45G/FOXO3	57
chx05220	Chronic myeloid leukemia	64/4817	77/8764	1.57e-07	5.17e-07	RUNX1/TGFB3/SHC4/SOS2/SMAD3/MAP2K1/POLK/SOS1/E2F2/ABL1/BCL2L1/E2F1/MYC/DDB2/CBL/TGFB2/PIK3CD/CRKL/PTPN11/AKT2/TGFB1/BAX/CRK/STAT5B/LOC102185866/GRB2/PIK3R1/AKT1/TGFBR2/RAF1/E2F3/CDKN1A/BAK1/SMAD4/MAPK3/CTBP2/CHUK/IKBKB/PIK3R3/GAB2/RELA/HRAS/CCND1/ARAF/IKBKG/BCR/MAPK1/GADD45A/LOC106503061/SHC1/BRAF/CDK6/PIK3CA/CDKN1B/MECOM/NFKB1/SHC2/GADD45B/MAP2K2/PIK3CB/PIK3R2/TGFBR1/GADD45G/SHC3	64
chx04371	Apelin signaling pathway	105/4817	138/8764	1.81e-07	5.85e-07	SLC8A3/LOC102177934/PLCB2/RYR3/ADCY4/CALML4/SMAD3/MAP2K1/SLC8A1/PRKCE/CALM2/ADCY3/SLC9A1/PLCB1/PLCB4/JAG1/MYLK2/ADCY8/APLNR/PRKAG3/PDE3B/MTOR/CALML6/GNB1/NOS1/PRKAB1/UCP1/ADCY7/MYLK3/RYR1/AKT2/LIPE/CALM3/SLC8A2/RRAS/NOS2/GABARAP/PIK3R6/PIK3R5/GNGT2/BECN1/HDAC5/MYL4/SPHK1/GNA13/PRKAA1/ADCY2/PLIN1/AKT1/ITPR1/MYL3/RAF1/MYLK4/HDAC4/LOC102188365/ITPR3/PIK3C3/SMAD2/SMAD4/GNG13/ADCY9/MAPK3/SERPINE1/ACTA…	105
chx04070	Phosphatidylinositol signaling system	81/4817	102/8764	1.89e-07	5.95e-07	SYNJ2/PLCB2/CALML4/INPP4A/CALM2/INPP5E/DGKH/PLCB1/PLCB4/PIP4K2A/CDS2/PLCG1/IMPA1/IMPAD1/DGKZ/INPPL1/PLCD4/MTMR2/PIK3C2B/PIKFYVE/ITPKB/PIK3CD/CALML6/INPP5J/MTMR3/INPP4B/PLCG2/ITPKC/CALM3/PRKCG/DGKE/MTMR4/INPP5K/SYNJ1/PIP4K2B/PLCD3/PRKCA/LOC108638200/PIK3R1/PPIP5K1/ITPK1/INPP1/PLCD1/ITPR1/IP6K1/IP6K2/DGKD/IP6K3/ITPR3/INPP5D/PIK3C3/IMPA2/INPP5B/PRKCB/CDIPT/INPP5A/PI4K2A/PLCE1/PTEN/PIK3R3/PLCB3/DGKK/…	81
chx04514	Cell adhesion molecules (CAMs)	118/4817	158/8764	1.91e-07	5.95e-07	NRXN3/CLDN14/CD276/NEO1/NRXN1/SDC1/NTNG2/CLDN10/ITGB1/ITGA8/SDC3/SIGLEC1/CDH4/CD40/SDC2/LRRC4C/NECTIN1/CADM1/NCAM1/NFASC/CNTN2/SELP/SELE/ICOS/CD28/CD34/PTPRC/SELPLG/GLG1/CDH15/CDH5/CDH3/MAG/CD22/PVR/NECTIN2/LRRC4B/NLGN2/CNTNAP1/LOC108638310/LOC108633333/PECAM1/ITGA6/OCLN/ITGA4/ITGAV/ITGA9/LOC102175817/LOC102172138/LOC102180584/LOC102183314/LOC102181202/LOC108633459/LOC108633460/LOC102188814/ALCAM…	118
chx04530	Tight junction	130/4817	177/8764	2.41e-07	7.38e-07	EZR/RUNX1/AFDN/CLDN14/ACTN1/MPP5/NEDD4/CGNL1/PRKCE/CDC42/ACTR2/ROCK2/CLDN10/PARD3/ITGB1/TUBAL3/MYH7B/MYL9/SRC/PARD6B/LOC102178119/LOC102177846/PRKAG3/PPP2R1B/AMOTL1/PRKCZ/MPP4/NF2/PRKAB1/RAPGEF2/PARD6A/MARVELD3/ACTR3/ACTN4/VASP/SYMPK/MYH14/PPP2R1A/MYH10/MYH13/MYH8/LOC102180883/LOC102181716/LLGL1/ERBB2/LLGL2/SLC9A3R1/OCLN/MARVELD2/MAP3K1/PRKAA1/WHAMM/TJP1/MAGI1/CACNA1D/TJAP1/PARD6G/ROCK1/NEDD4L/CL…	130
chx04270	Vascular smooth muscle contraction	106/4817	140/8764	2.45e-07	7.39e-07	PRKCH/PLA2G4F/PLA2G4D/PLA2G4E/LOC102175216/PLCB2/ADCY4/CALML4/MAP2K1/PLA2G2E/PLA2G2A/LOC102170006/PLA2G5/LOC108633234/PLA2G2F/PRKCE/CALM2/PPP1CB/ADCY3/ROCK2/PLCB1/PLCB4/PRKCQ/ADRA1D/MYLK2/MYL9/NPPC/ADCY8/ADM/MRVI1/LOC102189885/CRSP-1/ARHGEF12/GUCY1A2/AVPR1B/NPPB/NPPA/CALML6/CACNA1S/PPP1R12B/PLA2G3/PPP1CC/EDNRA/ADCY7/MYLK3/ARHGEF1/CALM3/PTGIR/PRKCG/PPP1R12C/ADORA2B/GNA13/PRKCA/LOC108638200/KCNMB1/…	106
chx04666	Fc gamma R-mediated phagocytosis	76/4817	95/8764	2.57e-07	7.51e-07	ARF6/PLA2G4F/PLA2G4D/PLA2G4E/LOC102175216/MAP2K1/PRKCE/CDC42/ASAP3/ASAP2/VAV2/WASF2/MARCKSL1/HCK/PLCG1/LYN/ASAP1/INPPL1/PIK3CD/PTPRC/LIMK2/CRKL/PLCG2/LOC108637962/LOC102190345/AKT2/VASP/PRKCG/CRK/PLD2/SPHK1/PRKCA/LOC108638200/DOCK2/PIK3R1/PLPP1/MYO10/BIN1/AKT1/ARPC4/PRKCD/RAF1/INPP5D/PRKCB/LAT/MAPK3/NCF1/LIMK1/ARPC1B/RAC1/PIK3R3/GAB2/PAK1/RPS6KB2/PLPP3/MAPK1/WAS/VAV3/PIP5K1A/LOC102184859/LOC10218…	76
chx05215	Prostate cancer	76/4817	95/8764	2.57e-07	7.51e-07	ERG/SOS2/SPINT1/MAP2K1/TGFA/SOS1/TCF7L1/E2F2/FOXO1/ZEB1/E2F1/MMP9/CCNE2/CREB3L1/PDGFD/MTOR/CREB1/PIK3CD/CASP9/PDGFC/CCNE1/AKT2/ERBB2/GRB2/PIK3R1/IGF1R/AKT1/EGFR/CTNNB1/RAF1/E2F3/CDKN1A/BCL2/PDPK1/CREBBP/MAPK3/PDGFA/FGFR2/TCF7L2/CHUK/PTEN/IKBKB/PLAT/FGFR1/PLAU/PIK3R3/RELA/HRAS/CCND1/INS/AR/ARAF/IKBKG/MAPK1/GSK3B/CREB3L4/INSRR/BRAF/CREB3L2/CREB5/IGF1/PIK3CA/CDKN1B/PDGFB/EP300/EGF/LEF1/NFKB1/PDGFRA/…	76
chx04725	Cholinergic synapse	88/4817	113/8764	2.91e-07	8.35e-07	PLCB2/CHRM5/ADCY4/MAP2K1/SLC5A7/ADCY3/CACNA1B/PLCB1/PLCB4/KCNQ2/ADCY8/KCNQ3/KCNQ5/CHRM4/CREB3L1/CREB1/PIK3CD/GNB1/CACNA1S/ADCY7/AKT2/KCNJ14/PRKCG/KCNJ3/PIK3R6/PIK3R5/KCNJ12/GNGT2/KCNJ2/PRKCA/LOC108638200/PIK3R1/ADCY2/CHRNA7/AKT1/ITPR1/CACNA1D/ITPR3/BCL2/GNG13/ADCY9/PRKCB/MAPK3/KCNQ4/ACHE/CHAT/CAMK2G/PIK3R3/CHRM3/GNG4/CHRM1/PLCB3/HRAS/KCNQ1/MAPK1/LOC108634554/GNG12/CACNA1F/GNAI3/CREB3L4/CHRNB2/ADC…	88
chx04664	Fc epsilon RI signaling pathway	55/4817	65/8764	3.62e-07	1.02e-06	SOS2/PLA2G4F/PLA2G4D/PLA2G4E/LOC102175216/MAP2K1/SOS1/VAV2/PLCG1/LYN/PIK3CD/PLCG2/AKT2/MAP2K4/MAP2K3/RAC3/GRB2/MAP2K6/PRKCA/LOC108638200/LCP2/PIK3R1/AKT1/RAF1/TNF/MAPK13/MAPK14/INPP5D/PDPK1/LAT/MAPK3/RAC1/ALOX5/MAPK8/PIK3R3/GAB2/HRAS/BTK/MAPK1/VAV3/FCER1G/RAC2/PIK3CA/MAPK12/MAPK10/CSF2/IL5/MAP2K2/VAV1/MAP2K7/PIK3CB/PIK3R2/MAPK9/SYK/FYN	55
chx05213	Endometrial cancer	50/4817	58/8764	3.73e-07	1.04e-06	SOS2/MAP2K1/POLK/APC/SOS1/TCF7L1/CTNNA2/MYC/DDB2/PIK3CD/CASP9/AKT2/BAX/ERBB2/GRB2/AXIN2/PIK3R1/AKT1/EGFR/CTNNB1/RAF1/CDKN1A/BAK1/AXIN1/PDPK1/MAPK3/TCF7L2/PTEN/CTNNA3/PIK3R3/HRAS/CCND1/ARAF/ELK1/MAPK1/GADD45A/GSK3B/BRAF/PIK3CA/EGF/LEF1/CTNNA1/TCF7/APC2/GADD45B/MAP2K2/PIK3CB/PIK3R2/GADD45G/FOXO3	50
chx04724	Glutamatergic synapse	87/4817	112/8764	4.17e-07	1.14e-06	PLA2G4F/PLA2G4D/PLA2G4E/LOC102175216/PLCB2/ADCY4/HOMER1/ADCY3/GRIN1/PLCB1/PLCB4/ADCY8/SLC1A2/GRIK4/GRIA4/GNB1/GRK3/GRIA2/ADCY7/GRIK5/GRIN2D/SLC17A7/SHANK1/PRKCG/KCNJ3/PLD2/DLG4/GNGT2/GRIN2C/PRKCA/LOC108638200/ADCY2/GRM7/ITPR1/CACNA1D/GRM2/SLC38A3/GRM4/ITPR3/DLGAP1/GNG13/GRIK3/ADCY9/GRIN2A/PRKCB/MAPK3/GNG4/GRM5/PLCB3/GRK2/SHANK2/SLC1A7/GRIA3/MAPK1/GNG12/GNAI3/ADCY5/ADCY1/GNAI1/GRM3/GNG11/ADCY6/SLC…	87
chx04340	Hedgehog signaling pathway	44/4817	50/8764	5.41e-07	1.46e-06	CSNK1G1/CUL3/ARRB1/IHH/GRK3/HHIP/GLI2/MEGF8/SPOPL/ARRB2/SPOP/LRP2/SMURF2/CSNK1D/FBXW11/KIF7/BCL2/MGRN1/SMURF1/SUFU/BTRC/PTCH2/CDON/GRK2/CCND1/BOC/GSK3B/GPR161/SHH/CUL1/SMO/GLI3/DHH/GLI1/CCND2/LOC102180576/EVC/EVC2/CSNK1A1/CSNK1G2/CSNK1G3/PRKACA/GAS1/PTCH1	44
chx04662	B cell receptor signaling pathway	61/4817	74/8764	5.54e-07	1.47e-06	SOS2/MAP2K1/SOS1/VAV2/LYN/INPPL1/CR2/PIK3CD/PLCG2/NFATC3/CD22/NFKBIB/AKT2/CD79A/LOC106503943/LOC102171241/LOC102179663/LOC102175389/LOC102172431/LOC106501822/CD79B/RAC3/GRB2/PIK3R1/AKT1/RAF1/NFKBIE/INPP5D/NFATC1/MALT1/PRKCB/CD19/MAPK3/RAC1/CARD11/CHUK/PIK3AP1/IKBKB/PIK3R3/RELA/HRAS/JUN/BTK/IKBKG/MAPK1/VAV3/GSK3B/LOC102184859/LOC102186356/RAC2/PIK3CA/PTPN6/NFKB1/PPP3CA/MAP2K2/VAV1/PIK3CB/PIK3R2/CD…	61
chx04927	Cortisol synthesis and secretion	56/4817	67/8764	6.58e-07	1.72e-06	PLCB2/ADCY4/PDE8B/KCNK3/POMC/ADCY3/NR5A1/PLCB1/PLCB4/ADCY8/LOC102188517/LOC102188238/CREB3L1/KCNA4/CREB1/CACNA1S/ORAI1/SCARB1/ADCY7/CACNA1G/ADCY2/PDE8A/LOC102173131/ITPR1/CACNA1D/LOC102174710/ATF6B/ITPR3/LOC102177581/ADCY9/LOC102182663/LOC102182376/PLCB3/NR0B1/LOC108634554/CACNA1F/LOC108635273/3BHSD/CREB3L4/ADCY5/PBX1/CREB3L2/ADCY1/CREB5/SP1/NR4A1/ADCY6/ITPR2/NCEH1/CACNA1C/CACNA1I/AGTR1/GNA11/CRE…	56
chx04750	Inflammatory mediator regulation of TRP channels	84/4817	109/8764	1.21e-06	3.11e-06	PRKCH/PLA2G4F/PLA2G4D/PLA2G4E/LOC102175216/PLCB2/ADCY4/CALML4/F2RL1/IL1R1/PRKCE/CALM2/PPP1CB/ADCY3/HTR2A/PLCB1/PLCB4/PRKCQ/SRC/PLCG1/ADCY8/ASIC4/P2RY2/PIK3CD/CALML6/TRPV4/PPP1CC/PLCG2/ADCY7/CALM3/PRKCG/ASIC2/TRPV3/TRPV1/ALOX12/TRPV2/MAP2K3/MAP2K6/PRKCA/LOC108638200/PIK3R1/PTGER4/ADCY2/BDKRB2/BDKRB1/ITPR1/PRKCD/HRH1/MAPK13/MAPK14/ITPR3/ADCY9/PRKCB/LOC102185708/MAPK8/CAMK2G/PIK3R3/LOC102168409/PLCB…	84
chx04380	Osteoclast differentiation	94/4817	125/8764	1.99e-06	5.06e-06	IFNGR2/IFNAR1/IRF9/MAP2K1/IL1R1/IL1A/FOSL2/IFNAR2/SIRPA/LOC102175312/LCK/SPI1/TRAF6/TGFB2/CREB1/PIK3CD/NCF2/PLCG2/LOC102188617/CYLD/TYROBP/AKT2/TGFB1/RELB/FOSB/LOC106503943/LOC102171241/LOC102179663/LOC102175389/LOC102172431/LOC106501822/MAP3K14/ITGB3/SOCS3/GRB2/MAP2K6/LCP2/PIK3R1/AKT1/TGFBR2/MITF/TNF/MAPK13/MAPK14/NFATC1/TNFRSF11A/SOCS1/MAPK3/NCF1/RAC1/NFKB2/CHUK/IKBKB/MAPK8/PIK3R3/GAB2/RELA/FOS…	94
chx05231	Choline metabolism in cancer	78/4817	101/8764	2.5e-06	6.27e-06	LOC102183874/LOC102184151/HIF1A/SOS2/PLA2G4F/PLA2G4D/PLA2G4E/LOC102175216/MAP2K1/SOS1/SLC5A7/TSC1/RALGDS/WASF2/DGKH/PLCG1/DGKZ/PDGFD/MTOR/PIK3CD/PDGFC/LOC102190345/AKT2/PRKCG/DGKE/PLD2/RAC3/GRB2/PRKCA/LOC108638200/PIK3R1/PLPP1/AKT1/EGFR/RAF1/SLC44A4/DGKD/TSC2/PDPK1/PRKCB/MAPK3/RAC1/PDGFA/MAPK8/PIK3R3/RPS6KB2/HRAS/DGKK/PLPP3/PCYT1B/JUN/LOC108634506/MAPK1/WAS/PIP5K1A/DGKI/DGKG/SP1/DGKA/CHPT1/RAC2/P…	78
chx04330	Notch signaling pathway	45/4817	53/8764	3.58e-06	8.81e-06	DLL1/SNW1/NUMB/PSEN1/APH1B/DLL4/KAT2B/ADAM17/NOTCH1/JAG1/DTX4/MAML2/PSEN2/HES5/DVL1/DTX1/NCOR2/MAML3/ATXN1L/DLL3/NUMBL/DVL2/KAT2A/RFNG/CIR1/JAG2/ATXN1/NOTCH4/PTCRA/CREBBP/HEYL/DTX2/CTBP2/NOTCH2/APH1A/DTX3L/NCSTN/DVL3/DTX3/MFNG/EP300/RBPJ/NOTCH3/MAML1/HEY2	45
chx04911	Insulin secretion	69/4817	88/8764	3.62e-06	8.81e-06	PLCB2/ADCY4/KCNN2/ADCY3/PDX1/PLCB1/PLCB4/RIMS2/ADCY8/CREB3L1/KCNJ11/FXYD2/CREB1/CACNA1S/ADCY7/ATP1A3/KCNN4/TRPM4/PRKCG/ATP1B2/VAMP2/GIP/RAPGEF4/PRKCA/LOC108638200/KCNMB1/ADCY2/CCK/CACNA1D/ATF6B/GLP1R/ITPR3/ADCYAP1/ADCY9/PRKCB/STX1A/SLC2A1/KCNMA1/CAMK2G/CHRM3/RYR2/PLCB3/INS/LOC108634554/CACNA1F/ATP1A1/CREB3L4/KCNN3/ADCY5/LOC102186539/CREB3L2/CAMK2B/ADCY1/CREB5/ADCYAP1R1/PCLO/ADCY6/KCNMB4/KCNMB3/SL…	69
chx04066	HIF-1 signaling pathway	86/4817	114/8764	4.33e-06	1.04e-05	IFNGR2/LDHAL6B/HIF1A/MAP2K1/HK2/FLT1/PFKFB3/PFKP/ANGPT4/PLCG1/EIF4E2/ANGPT1/NPPA/MTOR/PIK3CD/PLCG2/AKT2/EGLN2/PRKCG/NOS2/ALDOC/ENO3/ERBB2/STAT3/PDK1/PRKCA/LOC108638200/PIK3R1/IGF1R/EGLN3/AKT1/EGFR/VHL/EDN1/VEGFA/CDKN1A/BCL2/CREBBP/PRKCB/MAPK3/ALDOA/SERPINE1/EPO/SLC2A1/ENO4/CAMK2G/HK1/HKDC1/PIK3R3/EGLN1/MKNK1/LOC102189835/RPS6KB2/RELA/INS/PGK1/LOC102175938/MAPK1/PDHA1/LOC102187810/ARNT/IL6R/NOS3/C…	86
chx04520	Adherens junction	60/4817	75/8764	4.78e-06	1.13e-05	AFDN/ACTN1/SMAD3/CDC42/TCF7L1/CTNNA2/LMO7/WASF2/PARD3/CSNK2A1/SRC/SNAI1/PTPN1/SNAI2/CTNND1/PTPRJ/NECTIN1/LOC102190345/ACTN4/NECTIN2/ERBB2/RAC3/BAIAP2/LOC108638396/IGF1R/IQGAP1/TJP1/EGFR/TGFBR2/CTNNB1/FARP2/YES1/PTPRM/SMAD4/CREBBP/MAPK3/RAC1/TCF7L2/SORBS1/LOC108634020/PTPRF/FGFR1/VCL/NECTIN3/CTNNA3/MAPK1/WAS/SSX2IP/NECTIN4/PTPRB/RAC2/PTPN6/EP300/LEF1/FER/CTNNA1/TCF7/INSR/TGFBR1/FYN	60
chx04915	Estrogen signaling pathway	100/4817	136/8764	5.4e-06	1.26e-05	OPRM1/HSPA2/ESR2/SHC4/SOS2/PLCB2/ADCY4/CALML4/MAP2K1/TGFA/SOS1/CALM2/POMC/ADCY3/NCOA1/PLCB1/PLCB4/SRC/MMP9/NCOA3/NCOA2/ADCY8/CREB3L1/PGR/CREB1/PIK3CD/CALML6/ADCY7/MMP2/AKT2/CALM3/KCNJ3/RARA/KRT24/KRT26/KRT12/KRT20/KRT39/LOC100861381/KRT38/KRT32/KRT35/KRT36/KRT19/KRT9/LOC102180424/LOC102176997/GRB2/PIK3R1/ADCY2/AKT1/EGFR/ITPR1/PRKCD/RAF1/GABBR1/LOC102177850/HSP70.1/LOC102178315/ATF6B/FKBP5/ITPR3/B…	100
chx00564	Glycerophospholipid metabolism	79/4817	104/8764	6.73e-06	1.55e-05	AGPAT4/PLA2G4F/PLA2G4D/PLA2G4E/LOC102175216/LPCAT4/PLA2G2E/PLA2G2A/LOC102170006/GPAT2/PLA2G5/LOC108633234/PLA2G2F/LCLAT1/LPIN1/MBOAT2/AGPAT2/PNPLA7/DGKH/CDS2/LPIN3/PTDSS1/DGKZ/ETNK2/LPGAT1/PISD/PLA2G3/LPCAT2/PLA2G15/PLD3/MBOAT7/DGKE/GPD2/PLD2/PHOSPHO1/PCYT2/PGS1/PLPP1/LPCAT1/PLD4/GPD1L/MBOAT1/AGPAT1/DGKD/LPIN2/LOC102172230/CDIPT/ACHE/GPAM/GPAT4/PLPP5/AGPAT5/CHAT/GNPAT/LOC108634205/LOC102176672/PT…	79
chx04919	Thyroid hormone signaling pathway	90/4817	121/8764	7.19e-06	1.64e-05	DIO2/HIF1A/BMP4/KAT2B/PLCB2/LOC106502520/LOC102181869/MAP2K1/WNT4/NCOA1/NOTCH1/RXRA/TBC1D4/SLC9A1/FOXO1/MED4/PLCB1/PLCB4/SRC/PLCG1/NCOA3/NCOA2/MYC/RCAN1/PLCD4/FXYD2/PFKFB2/MTOR/PIK3CD/CASP9/MED13L/ATP2A2/PLCG2/AKT2/ATP1A3/PRKCG/ATP2A3/ATP1B2/NCOR1/MED1/THRA/KAT2A/PLCD3/ITGB3/PRKCA/LOC108638200/PIK3R1/ITGAV/SIN3A/DIO3/AKT1/PLCD1/CTNNB1/RAF1/NOTCH4/RCAN2/RXRB/TSC2/PDPK1/CREBBP/PRKCB/ATP2A1/MAPK3/SL…	90
chx05210	Colorectal cancer	71/4817	92/8764	7.39e-06	1.66e-05	TGFB3/SOS2/SMAD3/MAP2K1/POLK/APC/TGFA/SOS1/MSH2/MSH6/TCF7L1/RALGDS/MYC/DDB2/TGFB2/MTOR/PIK3CD/CASP9/RALB/AKT2/TGFB1/BBC3/BAX/RAC3/GRB2/AXIN2/PIK3R1/AKT1/EGFR/TGFBR2/CTNNB1/RAF1/CDKN1A/BAK1/SMAD2/SMAD4/LOC108633813/BCL2/AXIN1/MAPK3/RAC1/TCF7L2/CASP3/MAPK8/PIK3R3/RPS6KB2/HRAS/CCND1/ARAF/JUN/MAPK1/GADD45A/GSK3B/BRAF/LOC102173997/RAC2/PIK3CA/EGF/LEF1/AREG/MAPK10/MSH3/TCF7/APC2/GADD45B/MAP2K2/PIK3CB/P…	71
chx04660	T cell receptor signaling pathway	76/4817	100/8764	9.73e-06	2.14e-05	SOS2/PAK6/MAP2K1/LOC102176695/SOS1/CDC42/NCK2/VAV2/PAK5/PRKCQ/MAP3K8/LCK/PLCG1/CD3D/IL10/PIK3CD/ICOS/CD28/PTPRC/NFATC3/NFKBIB/PAK4/AKT2/MAP3K14/GRB2/LCP2/PIK3R1/AKT1/RAF1/TNF/CBLB/NFKBIE/MAPK13/MAPK14/NFATC1/MALT1/PDPK1/LAT/MAPK3/CARD11/CHUK/IKBKB/MAPK8/PIK3R3/PAK1/RELA/HRAS/JUN/CD40LG/PAK3/IKBKG/MAPK1/PDCD1/VAV3/GSK3B/CD247/DLG1/PIK3CA/PTPN6/GRAP2/MAPK12/NFKB1/PPP3CA/MAPK10/ITK/CSF2/IL5/MAP2K2/V…	76
chx04713	Circadian entrainment	76/4817	100/8764	9.73e-06	2.14e-05	RPS6KA5/PLCB2/RYR3/ADCY4/CALML4/CALM2/ADCY3/GRIN1/PLCB1/PLCB4/ADCY8/GUCY1A2/GRIA4/CREB1/PER3/CALML6/GNB1/NOS1/GRIA2/ADCY7/RYR1/CALM3/GRIN2D/PRKCG/KCNJ3/PER1/RASD1/CACNA1G/GNGT2/GRIN2C/PRKCA/LOC108638200/ADCY2/ITPR1/CACNA1D/PER2/LOC102188365/ITPR3/ADCYAP1/GNG13/LOC102177581/ADCY9/GRIN2A/PRKCB/MAPK3/PRKG1/CAMK2G/RYR2/GNG4/KCNJ5/PLCB3/GRIA3/MAPK1/GNG12/LOC108635273/GNAI3/ADCY5/KCNJ9/C3H1orf226/ADCY1…	76
chx04211	Longevity regulating pathway	68/4817	89/8764	2.1e-05	4.55e-05	SOD2/ADCY4/ADCY3/TSC1/EHMT1/IRS2/FOXO1/SESN2/EIF4E2/RB1CC1/ADCY8/IRS1/ATG13/CREB3L1/CAT/PRKAG3/SESN3/MTOR/CREB1/PIK3CD/PRKAB1/CAMKK2/ULK1/ADCY7/AKT2/BAX/AKT1S1/RPTOR/PIK3R1/PRKAA1/ADCY2/IGF1R/AKT1/EHMT2/ATF6B/TSC2/ADCY9/SIRT1/PIK3R3/RPS6KB2/RELA/HRAS/INS/PRKAA2/IRS4/PRKAB2/CREB3L4/ADCY5/CREB3L2/ADCY1/CREB5/ADIPOQ/ADCY6/IGF1/PIK3CA/NFKB1/PPARGC1A/CAMK4/STK11/EIF4E1B/CREB3L3/INSR/PRKACA/PIK3CB/PIK3…	68
chx05163	Human cytomegalovirus infection	161/4817	237/8764	2.5e-05	5.35e-05	SOS2/PLCB2/ADCY4/NFATC4/CALML4/MAP2K1/IL1R1/SOS1/CALM2/E2F2/ADCY3/ROCK2/TSC1/PLCB1/PLCB4/E2F1/SRC/MYC/ADCY8/PTK2/CREB3L1/ARHGEF12/IL10RA/MTOR/CREB1/PIK3CD/CALML6/GNB1/CASP9/TRAF5/CRKL/PXN/BCAR1/ADCY7/CX3CL1/TRADD/NFATC3/AKT2/ARHGEF1/CALM3/BAX/PRKCG/LOC102180880/LOC108638246/LOC102171053/CCL5/CRK/GNGT2/STAT3/ITGB3/RAC3/GRB2/MAP2K6/GNA13/PRKCA/LOC108638200/PIK3R1/PTGER4/ADCY2/AKAP13/ITGAV/AKT1/EGFR…	161
chx04064	NF-kappa B signaling pathway	75/4817	100/8764	2.53e-05	5.35e-05	TICAM2/LOC102176695/IL1R1/EDAR/TNFSF13B/PRKCQ/CSNK2A1/LCK/BCL2L1/PLCG1/CD40/LYN/TRAF6/ATM/TRAF5/PLCG2/CYLD/TRADD/RELB/TRIM25/LOC102180880/MAP3K14/CARD14/TRAF3/MYD88/RIPK1/LTA/TNF/LTB/MALT1/TNFRSF11A/BCL2/UBE2I/PRKCB/LAT/CARD11/NFKB2/CHUK/IKBKB/CXCL12/PLAU/EDARADD/TIRAP/RELA/PIDD1/EDA/TAB3/CD40LG/XIAP/BTK/IKBKG/TRAF2/IRAK1/LOC102175177/IRAK4/CARD10/LTBR/TNFRSF1A/ERC1/TAB1/TNFRSF13C/NFKB1/LOC102182…	75
chx01521	EGFR tyrosine kinase inhibitor resistance	63/4817	82/8764	3.1e-05	6.49e-05	SHC4/SOS2/MAP2K1/TGFA/SOS1/BCL2L1/SRC/PLCG1/EIF4E2/PDGFD/MTOR/PIK3CD/PDGFC/GAB1/PLCG2/AKT2/AXL/BAX/PRKCG/NF1/ERBB2/STAT3/GRB2/PRKCA/LOC108638200/PIK3R1/IGF1R/AKT1/EGFR/RAF1/VEGFA/BCL2/PRKCB/MAPK3/PDGFA/FGFR2/PTEN/NRG1/PIK3R3/RPS6KB2/HRAS/ARAF/JAK1/MAPK1/LOC102187310/GSK3B/IL6R/SHC1/BRAF/ERBB3/IGF1/PIK3CA/PDGFB/EGF/PDGFRA/NRG2/SHC2/EIF4E1B/MAP2K2/PIK3CB/PIK3R2/SHC3/FOXO3	63
chx05169	Epstein-Barr virus infection	147/4817	215/8764	3.35e-05	6.93e-05	PSMC1/SNW1/NEDD4/IFNAR1/IRF9/POLK/E2F2/RUNX3/ENTPD8/CCNA1/IFNAR2/MAVS/ADRM1/E2F1/CD40/CCNE2/PSMD1/LYN/MYC/DDB2/TRAF6/CD3D/IKBKE/CR2/PIK3CD/CASP9/TRAF5/LOC102190983/LOC102186893/NCOR2/TLR2/PLCG2/TRADD/CCNE1/PSMD8/NFKBIB/PSMC4/AKT2/RELB/BAX/PSMD11/PSMD14/MAP2K4/MAP2K3/PSMD3/STAT3/MAP3K14/PSMC5/PSMD12/CIR1/MAP2K6/PIK3R1/SIN3A/TRAF3/AKT1/MYD88/ENTPD3/PSMD6/E2F3/RIPK1/LOC102175817/LOC102172138/LOC1021…	147
chx04062	Chemokine signaling pathway	127/4817	183/8764	3.87e-05	7.91e-05	SHC4/SOS2/PLCB2/ADCY4/MAP2K1/SOS1/CDC42/ADCY3/ROCK2/VAV2/FGR/PLCB1/PLCB4/PARD3/HCK/SRC/PREX1/LYN/ADCY8/PTK2/ARRB1/CXCR5/PIK3CD/PRKCZ/GNB1/CRKL/GRK3/PXN/BCAR1/ADCY7/CX3CL1/NFKBIB/AKT2/GSK3A/LOC102180880/LOC108638246/LOC102171053/CCL16/CCL5/CCL1/LOC102174969/LOC102175436/CRK/ARRB2/PIK3R6/PIK3R5/GNGT2/CCR7/STAT5B/STAT3/CCR10/RAC3/GRB2/DOCK2/PIK3R1/ADCY2/AKT1/CCR4/PRKCD/CCR5/LOC102178953/LOC102179993…	127
chx05135	Yersinia infection	93/4817	129/8764	4.27e-05	8.63e-05	RPS6KA2/LOC108636384/ARF6/MAP2K1/LOC102176695/CDC42/ACTR2/ROCK2/VAV2/ARHGEF7/RPS6KA1/WASF2/ITGB1/LCK/SRC/PLCG1/PTK2/TRAF6/ARHGEF12/FN1/IL10/PIK3CD/CRKL/GIT2/PXN/BCAR1/NFATC3/LOC102190345/ACTR3/AKT2/ARHGEF1/CRK/MAP2K4/MAP2K3/WIPF2/RAC3/BAIAP2/WIPF1/MAP2K6/LCP2/ARHGEF28/PIK3R1/LOC108638396/ITGA4/AKT1/MYD88/TNF/MAPK13/MAPK14/NFATC1/ROCK1/MEFV/LAT/MAPK3/LIMK1/RAC1/DOCK1/CHUK/IKBKB/MAPK8/PIK3R3/RELA/J…	93
chx04150	mTOR signaling pathway	110/4817	156/8764	4.33e-05	8.66e-05	RPS6KA2/SOS2/MAP2K1/ATP6V1B1/SOS1/ATP6V1E2/WNT4/TSC1/RPS6KA1/SESN2/FZD8/TTI1/EIF4E2/DEPTOR/FZD6/CAB39/ATP6V1H/IRS1/WNT11/WNT10A/FZD5/MTOR/PIK3CD/DVL1/FZD7/DEPDC5/CLIP1/FZD10/ULK1/FNIP2/WDR59/SLC7A5/AKT2/AKT1S1/PRKCG/DVL2/ULK2/FLCN/FZD2/WNT3/STRADA/RPTOR/GRB2/PRKCA/LOC108638200/PIK3R1/PRKAA1/RICTOR/IGF1R/AKT1/WNT5A/SEC13/RAF1/WNT7A/TNF/RNF152/NPRL3/WDR24/TELO2/TSC2/PDPK1/RRAGC/PRKCB/MAPK3/FZD9/LAM…	110
chx05211	Renal cell carcinoma	54/4817	69/8764	4.6e-05	9.09e-05	TGFB3/HIF1A/SOS2/PAK6/MAP2K1/TGFA/SOS1/EPAS1/CDC42/RAPGEF1/PAK5/TGFB2/FH/PIK3CD/CRKL/PTPN11/GAB1/PAK4/AKT2/EGLN2/TGFB1/CRK/FLCN/GRB2/PIK3R1/ARNT2/EGLN3/AKT1/VHL/RAF1/VEGFA/CDKN1A/CREBBP/MAPK3/RAC1/SLC2A1/PIK3R3/EGLN1/PAK1/ETS1/HRAS/ARAF/JUN/PAK3/MAPK1/TFE3/ARNT/BRAF/PIK3CA/PDGFB/EP300/MAP2K2/PIK3CB/PIK3R2	54
chx04140	Autophagy - animal	101/4817	142/8764	5.04e-05	9.84e-05	ZFYVE1/HIF1A/ATG14/LOC102177934/DAPK2/EIF2AK4/MAP2K1/WDR41/TSC1/IRS2/SUPT20H/PRKCQ/BCL2L1/TP53INP2/DEPTOR/LOC108637522/RB1CC1/IRS1/ATG13/AMBRA1/TRAF6/UVRAG/ATG16L2/ATG9A/RAB7B/MTOR/PIK3CD/MTMR3/CAMKK2/ULK1/RAB33B/AKT2/RRAS/AKT1S1/MTMR4/VMP1/GABARAP/ULK2/SMCR8/BECN1/ERN1/RPTOR/WIPI1/PIK3R1/PRKAA1/IGF1R/ATG2B/AKT1/ITPR1/PRKCD/ATG4B/ATG7/RAF1/PIK3C3/BCL2/TSC2/PDPK1/RRAGC/MAPK3/WIPI2/PRAP1/BNIP3/PTEN…	101
chx05014	Amyotrophic lateral sclerosis (ALS)	41/4817	50/8764	5.38e-05	0.00010412	RAB5A/GRIN1/BCL2L1/DERL1/SLC1A2/CAT/TNFRSF1B/CASP9/ALS2/NEFH/NOS1/GRIA2/TOMM40/GRIN2D/BAX/MAP2K3/GRIN2C/MAP2K6/TNF/MAPK13/MAPK14/DAXX/BCL2/GRIN2A/RAC1/CASP3/CCS/TOMM40L/LOC102173997/PRPH/APAF1/GRIN2B/TNFRSF1A/BID/MAPK12/PPP3CA/GRIA1/PPP3CC/NEFM/NEFL/MAP3K5	41
chx04213	Longevity regulating pathway - multiple species	49/4817	62/8764	6.53e-05	0.000124085	SOD2/HSPA2/ADCY4/ADCY3/IRS2/FOXO1/FOXA2/ADCY8/IRS1/CAT/CLPB/PRKAG3/MTOR/PIK3CD/PRKAB1/ADCY7/AKT2/AKT1S1/RPTOR/PIK3R1/PRKAA1/ADCY2/IGF1R/AKT1/LOC102177850/HSP70.1/LOC102178315/ADCY9/EIF4EBP2/SIRT1/PIK3R3/RPS6KB2/HRAS/INS/PRKAA2/IRS4/PRKAB2/ADCY5/HSPA6/ADCY1/ADCY6/IGF1/PIK3CA/INSR/PRKACA/PIK3CB/PIK3R2/FOXO3/ATG5	49
chx04670	Leukocyte transendothelial migration	81/4817	111/8764	6.56e-05	0.000124085	EZR/AFDN/CLDN14/ACTN1/CDC42/CTNNA2/ROCK2/VAV2/CLDN10/ITGB1/MYL9/PLCG1/MMP9/PTK2/CTNND1/THY1/RASSF5/PIK3CD/NCF2/PXN/PTPN11/BCAR1/PLCG2/LOC102188617/MMP2/CDH5/ACTN4/VASP/ARHGAP35/PRKCG/PECAM1/RAPGEF4/PRKCA/LOC108638200/OCLN/PIK3R1/ITGA4/CTNNB1/MAPK13/MAPK14/ROCK1/CLDN6/PRKCB/ITGAL/ITGAM/NCF1/CLDN4/CLDN15/RAC1/CLDN19/CLDN23/LOC102186369/CXCL12/VCL/CTNNA3/PIK3R3/ESAM/SIPA1/MSN/LOC102175938/CLDN2/CLDN…	81
chx04720	Long-term potentiation	53/4817	68/8764	6.63e-05	0.000124085	RPS6KA2/PLCB2/CALML4/MAP2K1/CALM2/PPP1CB/GRIN1/RPS6KA1/PLCB1/PLCB4/ADCY8/CALML6/PPP1CC/GRIA2/CALM3/GRIN2D/PRKCG/GRIN2C/PRKCA/LOC108638200/ITPR1/RAF1/ITPR3/CREBBP/GRIN2A/PRKCB/MAPK3/CAMK2G/GRM5/PLCB3/PPP1CA/HRAS/ARAF/MAPK1/BRAF/CAMK2B/ADCY1/PPP1R1A/RAPGEF3/ITPR2/GRIN2B/CACNA1C/EP300/CAMK2D/PPP3CA/CAMK4/GRIA1/CAMK2A/MAP2K2/PRKACA/LOC102189950/PPP3CC/GRM1	53
chx04392	Hippo signaling pathway - multiple species	25/4817	28/8764	0.000107441	0.000199095	FRMD6/SAV1/AJUBA/LATS2/RASSF2/DCHS1/TEAD1/YAP1/NF2/FAT4/DCHS2/WTIP/TEAD2/RASSF1/LIMD1/TEAD3/RASSF4/PAK1/FRMD1/TEAD4/LOC102180576/RASSF6/WWC1/WWTR1/LATS1	25
chx04728	Dopaminergic synapse	93/4817	131/8764	0.000110983	0.000203539	PLCB2/CALML4/DRD1/CALM2/PPP1CB/CACNA1B/PLCB1/PLCB4/CREB3L1/LOC102173865/DRD2/PPP2R1B/GRIA4/CREB1/CALML6/GNB1/PPP2R5A/PPP1CC/GRIA2/AKT2/GSK3A/CALM3/PPP2R1A/KIF5C/PRKCG/KCNJ3/LOC102179054/GNGT2/PPP1R1B/PRKCA/LOC108638200/SLC6A3/PPP2R5C/AKT1/ITPR1/CACNA1D/ATF6B/PPP2R5D/MAPK13/MAPK14/ITPR3/GNAL/GNG13/GRIN2A/PRKCB/SLC18A2/MAPK8/CAMK2G/GNG4/KCNJ5/PLCB3/PPP2R5B/PPP1CA/DRD4/TH/GRIA3/PPP2R3B/GNG12/COMT/DR…	93
chx04920	Adipocytokine signaling pathway	55/4817	72/8764	0.000130025	0.000236028	PCK2/POMC/RXRA/IRS2/PRKCQ/PCK1/IRS1/ACSL3/PRKAG3/TNFRSF1B/MTOR/ACACB/PTPN11/PRKAB1/CAMKK2/TRADD/AGRP/NFKBIB/AKT2/CPT1C/SLC2A4/STAT3/G6PC3/SOCS3/PRKAA1/ACSBG1/AKT1/TNF/NFKBIE/RXRB/SLC2A1/CHUK/IKBKB/ACSL1/MAPK8/RELA/CPT1A/PRKAA2/ACSL4/IRS4/IKBKG/TRAF2/PRKAB2/RXRG/LEP/ADIPOQ/TNFRSF1A/PPARA/CPT1B/NFKB1/PPARGC1A/MAPK10/STK11/ACSL6/MAPK9	55
chx05221	Acute myeloid leukemia	53/4817	69/8764	0.000133377	0.000239668	RUNX1/SOS2/CEBPE/MAP2K1/SOS1/TCF7L1/FLT3/CCNA1/RUNX1T1/MYC/SPI1/ZBTB16/MTOR/PIK3CD/AKT2/RARA/JUP/STAT5B/LOC102185866/STAT3/GRB2/PIK3R1/PML/AKT1/RAF1/PER2/PIM1/PPARD/MAPK3/ITGAM/TCF7L2/CHUK/IKBKB/PIK3R3/RPS6KB2/RELA/HRAS/CCND1/ARAF/IKBKG/MAPK1/PIM2/BRAF/PIK3CA/LEF1/NFKB1/KIT/CSF1R/TCF7/CSF2/MAP2K2/PIK3CB/PIK3R2	53
chx05161	Hepatitis B	114/4817	166/8764	0.000188339	0.000332441	TGFB3/SOS2/IFNAR1/NFATC4/SMAD3/MAP2K1/TICAM2/SOS1/HSPG2/E2F2/YWHAQ/CCNA1/MAVS/E2F1/SRC/YWHAB/MMP9/CCNE2/YWHAZ/MYC/DDB2/CREB3L1/TRAF6/IKBKE/TGFB2/CREB1/PIK3CD/CASP9/TLR2/NFATC3/CCNE1/AKT2/TGFB1/BAX/PRKCG/MAP2K4/MAP2K3/STAT5B/LOC102185866/STAT3/GRB2/MAP2K6/PRKCA/LOC108638200/PIK3R1/MAP3K1/TRAF3/AKT1/TGFBR2/MYD88/RAF1/E2F3/TNF/ATF6B/CDKN1A/MAPK13/MAPK14/NFATC1/SMAD4/BCL2/CREBBP/PRKCB/MAPK3/CHUK/IKBK…	114
chx05230	Central carbon metabolism in cancer	52/4817	68/8764	0.000188744	0.000332441	LDHAL6B/HIF1A/PKM/MAP2K1/HK2/FLT3/PFKP/MYC/MTOR/PIK3CD/SLC7A5/AKT2/SLC1A5/ERBB2/SLC16A3/PDK1/PIK3R1/NTRK3/AKT1/EGFR/RAF1/MAPK3/SLC2A1/FGFR2/PTEN/FGFR1/HK1/HKDC1/PIK3R3/RET/LOC102189835/HRAS/G6PD/MAPK1/SIRT3/PDHA1/LOC102187810/LOC102187310/NTRK1/PFKM/GLS2/PIK3CA/SLC2A2/LOC102189751/PDGFRA/KIT/HK3/MAP2K2/SIRT6/PIK3CB/PIK3R2/PFKL	52
chx04370	VEGF signaling pathway	44/4817	56/8764	0.000198344	0.000345925	PLA2G4F/PLA2G4D/PLA2G4E/LOC102175216/MAP2K1/CDC42/SRC/PLCG1/PTK2/MAPKAPK2/PIK3CD/CASP9/PXN/PLCG2/AKT2/PRKCG/RAC3/SPHK1/PRKCA/LOC108638200/PIK3R1/AKT1/MAPKAPK3/RAF1/VEGFA/MAPK13/MAPK14/PRKCB/MAPK3/RAC1/PIK3R3/HRAS/MAPK1/SH2D2A/NOS3/RAC2/PIK3CA/MAPK12/PPP3CA/SHC2/MAP2K2/PIK3CB/PIK3R2/PPP3CC	44
chx04668	TNF signaling pathway	85/4817	120/8764	0.00024476	0.000422734	RPS6KA5/MMP14/MAP2K1/IL18R1/DAB2IP/JAG1/MAP3K8/MMP9/CREB3L1/SELE/TNFRSF1B/CREB1/PIK3CD/TRAF5/LIF/PGAM5/IL15/MLKL/NOD2/CX3CL1/TRADD/AKT2/BCL3/CCL5/MAP2K4/MAP2K3/MAP3K14/SOCS3/MAP2K6/PIK3R1/TRAF3/AKT1/EDN1/RIPK1/LTA/TNF/ATF6B/MAPK13/MAPK14/MAPK3/CHUK/IKBKB/BAG4/CASP3/MAPK8/PIK3R3/RPS6KA4/RELA/FADD/TAB3/JUN/IKBKG/MAPK1/TRAF2/LOC102175177/CSF1/CREB3L4/CREB3L2/CREB5/DNM1L/PIK3CA/TNFRSF1A/TAB1/MAPK12/N…	85
chx05235	PD-L1 expression and PD-1 checkpoint pathway in cancer	64/4817	87/8764	0.000257626	0.000440676	IFNGR2/BATF/HIF1A/MAP2K1/TICAM2/LOC102176695/ALK/PRKCQ/CSNK2A1/LCK/PLCG1/TRAF6/CD3D/MTOR/PIK3CD/CD28/BATF3/PTPN11/TLR2/NFATC3/NFKBIB/AKT2/MAP2K3/STAT3/MAP3K3/MAP2K6/PIK3R1/AKT1/EGFR/MYD88/TLR9/RAF1/NFKBIE/MAPK13/MAPK14/NFATC1/LAT/MAPK3/CHUK/PTEN/IKBKB/PIK3R3/TIRAP/RPS6KB2/BATF2/RELA/HRAS/JUN/JAK1/IKBKG/MAPK1/PDCD1/CD247/PIK3CA/PTPN6/MAPK12/EGF/NFKB1/PPP3CA/MAP2K2/TICAM1/PIK3CB/PIK3R2/PPP3CC	64
chx04730	Long-term depression	47/4817	61/8764	0.000280766	0.000475684	PLA2G4F/PLA2G4D/PLA2G4E/LOC102175216/PLCB2/MAP2K1/PLCB1/PLCB4/LYN/PPP2R1B/GUCY1A2/NOS1/GRIA2/RYR1/PPP2R1A/PRKCG/CRHR1/GNA13/PRKCA/LOC108638200/IGF1R/ITPR1/RAF1/ITPR3/PRKCB/MAPK3/GNA12/PRKG1/PLCB3/HRAS/ARAF/GRIA3/GNAZ/MAPK1/GNAI3/BRAF/GNAI1/IGF1/ITPR2/GRID2/GRIA1/PPP2CA/GNA11/MAP2K2/CACNA1A/LOC102189950/GRM1	47
chx05145	Toxoplasmosis	81/4817	114/8764	0.000289326	0.000485563	IFNGR2/TGFB3/HSPA2/LAMC3/ITGB1/LAMA5/LOC108637403/BCL2L1/CD40/TRAF6/IL10RA/IL10/TGFB2/CASP9/LAMC1/LAMC2/LAMB3/TLR2/NFKBIB/AKT2/TGFB1/NOS2/PIK3R6/PIK3R5/MAP2K3/STAT3/ITGA6/MAP2K6/AKT1/MYD88/LOC102179246/LOC102183372/CCR5/TNF/LOC102177850/HSP70.1/LOC102178315/LOC102179937/MAPK13/MAPK14/LOC102188267/LOC106503481/LOC102186442/LAMA3/LAMA1/BCL2/PDPK1/CIITA/SOCS1/MAPK3/CHUK/IKBKB/CASP3/ALOX5/MAPK8/RELA/…	81
chx00562	Inositol phosphate metabolism	56/4817	75/8764	0.000325183	0.000538134	SYNJ2/PLCB2/INPP4A/PIP5KL1/INPP5E/PLCB1/PLCB4/PIP4K2A/PLCG1/IMPA1/IMPAD1/INPPL1/PLCD4/MTMR2/PIK3C2B/PIKFYVE/ITPKB/PIK3CD/PLCH2/INPP5J/MTMR3/INPP4B/PLCG2/ITPKC/MTMR4/INPP5K/SYNJ1/PIP4K2B/PLCD3/ITPK1/INPP1/PLCD1/INPP5D/PIK3C3/IMPA2/INPP5B/CDIPT/INPP5A/PI4K2A/PLCE1/PTEN/PLCB3/OCRL/PI4KA/MTM1/MTMR1/PIP5K1A/PIK3CG/PIK3CA/TPI1/MIOX/PI4K2B/PLCH1/PIP5K1C/PIK3CB/IPPK	56
chx04914	Progesterone-mediated oocyte maturation	65/4817	89/8764	0.000326702	0.000538134	RPS6KA2/ADCY4/MAP2K1/ANAPC1/ADCY3/ANAPC2/RPS6KA1/CCNA1/CDC25B/MOS/ADCY8/PDE3B/PGR/MAD2L2/PIK3CD/ANAPC7/ANAPC5/ANAPC10/ADCY7/AKT2/CDC27/STK10/CPEB4/CCNB1/PIK3R1/ADCY2/IGF1R/CPEB1/AKT1/CDC25A/RAF1/MAPK13/MAPK14/PKMYT1/ADCY9/PLK1/MAPK3/KIF22/MAD1L1/CPEB3/MAPK8/PIK3R3/INS/ARAF/MAPK1/CDC16/GNAI3/ADCY5/BRAF/ADCY1/GNAI1/ADCY6/IGF1/PIK3CA/MAPK12/ANAPC4/MAPK10/CPEB2/CDC25C/FZR1/PRKACA/PIK3CB/PIK3R2/MAPK9/…	65
chx05031	Amphetamine addiction	52/4817	69/8764	0.000358101	0.000584442	CALML4/DRD1/CALM2/PPP1CB/GRIN1/PDYN/ARC/CREB3L1/GRIA4/CREB1/CALML6/PPP1CC/GRIA2/FOSB/CALM3/GRIN2D/PRKCG/PPP1R1B/GRIN2C/PRKCA/LOC108638200/SLC6A3/CACNA1D/ATF6B/GRIN2A/PRKCB/STX1A/SLC18A2/CAMK2G/SIRT1/PPP1CA/TH/JUN/GRIA3/CREB3L4/ADCY5/CREB3L2/CAMK2B/CREB5/GRIN2B/CACNA1C/CAMK2D/PPP3CA/CAMK4/GRIA1/CAMK2A/GRIN3B/CREB3L3/PRKACA/SLC18A1/PPP3CC/GRIN3A	52
chx04971	Gastric acid secretion	57/4817	77/8764	0.000422638	0.0006835	EZR/KCNK10/KCNJ15/PLCB2/ADCY4/CALML4/HRH2/SLC9A4/CALM2/ADCY3/SLC9A1/PLCB1/PLCB4/MYLK2/SLC26A7/ADCY8/CCKBR/CALML6/ADCY7/MYLK3/ATP4A/ATP1A3/CALM3/PRKCG/ATP1B2/SSTR2/KCNJ2/KCNJ16/PRKCA/LOC108638200/ADCY2/ITPR1/MYLK4/ITPR3/ADCY9/PRKCB/CAMK2G/CHRM3/PLCB3/KCNQ1/LOC102186459/GNAI3/ATP1A1/ADCY5/MYLK/KCNJ10/LOC102186539/SLC4A2/CAMK2B/ADCY1/GNAI1/ADCY6/ITPR2/CAMK2D/CAMK2A/PRKACA/LOC102189950	57
chx04350	TGF-beta signaling pathway	69/4817	96/8764	0.000469888	0.000753068	TGFB3/BMP4/FBN1/THBS1/GREM1/NEO1/THSD4/SMAD3/SMAD6/LOC102168874/LTBP1/ID3/SMAD9/BAMBI/BMP2/BMP7/TGIF2/RBL1/GDF6/MYC/PPP2R1B/FMOD/TGFB2/BMPR2/SMAD1/INHBB/E2F4/TGFB1/ACVR2A/PPP2R1A/ACVR1/SMURF2/RGMA/TGFBR2/ACVR2B/BMP6/ID4/TNF/ROCK1/TGIF1/SMAD2/SMAD7/SMAD4/CREBBP/BMP8A/BMP8B/MAPK3/SMURF1/BMPR1A/NODAL/RPS6KB2/ZFYVE9/MAPK1/TFDP1/CUL1/INHBA/AMHR2/SP1/ACVR1B/CHRD/INHBE/INHBC/EP300/RGMB/ZFYVE16/PPP2CA/AM…	69
chx04152	AMPK signaling pathway	87/4817	125/8764	0.000534326	0.000848694	PCK2/RAB10/TSC1/IRS2/CCNA1/FOXO1/PFKFB3/PFKP/PCK1/HNF4A/CAB39/IRS1/CREB3L1/PRKAG3/PPP2R1B/PFKFB2/MTOR/CREB1/PIK3CD/PPP2R5A/ACACB/PRKAB1/CAMKK2/ULK1/MLYCD/AKT2/LIPE/GYS1/CPT1C/AKT1S1/PPP2R1A/ACACA/SLC2A4/SREBF1/G6PC3/STRADA/FASN/RPTOR/PIK3R1/PRKAA1/IGF1R/PPP2R5C/AKT1/PFKFB4/PPP2R5D/TSC2/PDPK1/EEF2K/SIRT1/PIK3R3/RPS6KB2/PPP2R5B/CPT1A/CCND1/INS/PFKFB1/PRKAA2/IRS4/PPP2R3B/LOC102187810/LOC108635517/PR…	87
chx05167	Kaposi sarcoma-associated herpesvirus infection	132/4817	199/8764	0.000635953	0.00100117	HIF1A/ATG14/IFNAR1/IRF9/NFATC4/CALML4/MAP2K1/CALM2/E2F2/IFNAR2/HCK/E2F1/SRC/PLCG1/PREX1/LYN/MYC/RCAN1/IKBKE/MAPKAPK2/MTOR/CREB1/PIK3CD/CALML6/GNB1/CASP9/PLCG2/TRADD/NFATC3/ZFP36/AKT2/CALM3/BAX/GABARAP/PIK3R6/PIK3R5/MAP2K4/UBB/GNGT2/STAT3/BECN1/MAP2K6/PIK3R1/TRAF3/AKT1/CCR4/CTNNB1/ITPR1/CCR5/LOC102179993/RAF1/E2F3/LOC102175817/LOC106504020/LOC102172138/LOC102180584/LOC102183314/LOC102181202/LOC108…	132
chx04721	Synaptic vesicle cycle	57/4817	78/8764	0.000733411	0.00114447	UNC13C/CPLX2/ATP6V1B1/ATP6V1E2/STXBP1/DNM1/CACNA1B/SLC32A1/ATP6V1H/RIMS1/STX3/SLC1A2/DNM3/ATP6V0A2/SLC6A2/NAPA/SLC17A7/AP2A1/CLTC/AP2B1/SLC6A4/VAMP2/ATP6V0A1/NSF/SLC6A3/CPLX3/SLC6A11/SLC6A1/ATP6V0C/STX1B/STX1A/SLC18A2/ATP6V0B/SLC6A9/SLC6A5/AP2A2/TCIRG1/SLC1A7/ATP6V0A4/SYT1/SLC17A8/LOC102172245/SLC6A13/ATP6V1E1/CPLX1/SLC6A7/CLTB/DNM2/CACNA1A/SLC1A6/UNC13A/RAB3A/SLC1A1/UNC13B/CLTA/SLC18A1/ATP6V1B2	57
chx00600	Sphingolipid metabolism	38/4817	49/8764	0.000863016	0.00133501	GALC/SPTLC2/SPTLC3/SGPP2/ACER3/NEU3/SMPD1/DEGS1/SMPD3/CERS6/SPHK1/PLPP1/DEGS2/GLB1/NEU1/NEU2/B4GALT6/KDSR/LOC102170015/LOC102183481/SGPL1/PLPP3/CERK/NEU4/SMPD4/GLA/GBA/ARSA/UGT8/SGMS2/PLPP2/CERS4/CERS1/ACER2/GBA2/SPTLC1/UGCG/SMPD2	38
chx04142	Lysosome	87/4817	127/8764	0.00118312	0.0018144	IGF2R/GALC/NPC2/AP1G2/HEXA/ARSB/AP3B1/LOC108637177/ABCA2/LAPTM5/LAPTM4B/ATP6V1H/AP1S3/SMPD1/TPP1/SLC11A1/AP1B1/ABCB9/ATP6V0A2/CTSO/GALNS/PLA2G15/NAPSA/CLTC/CTNS/CD68/ATP6V0A1/NAGLU/SGSH/GAA/GGA3/ARSG/LOC102191560/AP3B2/LGMN/GLB1/SUMF1/NEU1/PPT2/NPC1/ATP6V0C/NAGPA/LOC102171679/LITAF/GGA2/CLN3/PPT1/GUSB/LOC102174355/AP1S1/AP4M1/ATP6V0B/HGSNAT/AP3M2/PSAP/CTSC/CTSW/TCIRG1/CTSD/LAMP2/LAMP1/GLA/SORT1/A…	87
chx05030	Cocaine addiction	39/4817	51/8764	0.00120106	0.00182617	DRD1/GPSM1/GRIN1/PDYN/CREB3L1/BDNF/DRD2/CREB1/GRIA2/FOSB/GRIN2D/CDK5R1/DLG4/PPP1R1B/GRIN2C/RGS9/SLC6A3/GRM2/ATF6B/GRIN2A/SLC18A2/RELA/TH/JUN/GNAI3/CREB3L4/ADCY5/CDK5/CREB3L2/CREB5/GNAI1/GRM3/GRIN2B/NFKB1/GRIN3B/CREB3L3/PRKACA/SLC18A1/GRIN3A	39
chx04960	Aldosterone-regulated sodium reabsorption	31/4817	39/8764	0.00125396	0.00189044	SFN/IRS1/FXYD2/PIK3CD/NR3C2/HSD11B2/ATP1A3/PRKCG/ATP1B2/PRKCA/LOC108638200/PIK3R1/NEDD4L/SLC9A3R2/PDPK1/SCNN1G/SCNN1B/PRKCB/MAPK3/PIK3R3/INS/MAPK1/ATP1A1/LOC102186539/IGF1/PIK3CA/SCNN1A/INSR/PIK3CB/PIK3R2/SGK1	31
chx00532	Glycosaminoglycan biosynthesis - chondroitin sulfate / dermatan sulfate	17/4817	19/8764	0.00149912	0.00224105	CHST14/CHPF/B3GALT6/XYLT2/CHSY1/CHST13/XYLT1/CHST12/CHST15/CSGALNACT1/CHST3/CSGALNACT2/B3GAT3/CHST11/B4GALT7/DSE/UST	17
chx04114	Oocyte meiosis	82/4817	120/8764	0.00181259	0.00268708	RPS6KA2/SGO1/REC8/ADCY4/CALML4/MAP2K1/ANAPC1/CALM2/PPP1CB/ADCY3/YWHAQ/ANAPC2/RPS6KA1/YWHAB/CCNE2/YWHAZ/MOS/ADCY8/PPP2R1B/PGR/MAD2L2/CALML6/PPP2R5A/YWHAH/PPP1CC/ANAPC7/ANAPC5/ANAPC10/ADCY7/CCNE1/CALM3/PPP2R1A/CDC27/FBXW11/CPEB4/CCNB1/ADCY2/IGF1R/CPEB1/PPP2R5C/ITPR1/PPP2R5D/MAPK13/MAPK14/ITPR3/PKMYT1/ADCY9/PLK1/MAPK3/YWHAG/STAG3/MAD1L1/SMC3/SLK/BTRC/CPEB3/CAMK2G/PPP2R5B/PPP1CA/INS/AR/MAPK1/CDC16/AD…	82
chx05416	Viral myocarditis	52/4817	72/8764	0.00192376	0.00282832	LOC106502520/LOC102181869/EIF4G3/ABL1/CD40/EIF4G2/CD55/CASP9/CD28/ABL2/SGCA/RAC3/DAG1/LOC102175817/LOC102172138/LOC102180584/LOC102183314/LOC102181202/LOC108633459/LOC108633460/LOC102188814/LOC102176782/LOC102168905/LOC102170045/LOC102169753/LOC102185917/LOC102181347/LOC102179937/LOC102188267/LOC106503481/LOC102186442/LAMA1/ITGAL/RAC1/CASP3/CCND1/DMD/CD40LG/CD86/LOC102173997/CAV1/EIF4G1/RAC2/BID/…	52
chx04625	C-type lectin receptor signaling pathway	70/4817	101/8764	0.0021598	0.00314933	IRF9/NFATC4/CALML4/CALM2/CARD9/IL17D/SRC/ARHGEF12/IKBKE/MAPKAPK2/IL10/PIK3CD/CALML6/PTPN11/PLCG2/CYLD/NFATC3/AKT2/BCL3/RELB/CALM3/RRAS/LOC102189340/MAP3K14/PIK3R1/AKT1/ITPR1/PRKCD/RAF1/TNF/CBLB/MAPK13/MAPK14/ITPR3/NFATC1/MALT1/MAPK3/NFKB2/CHUK/IKBKB/PLK3/MAPK8/PIK3R3/EGR2/PAK1/RELA/HRAS/LSP1/JUN/IKBKG/MAPK1/FCER1G/STAT2/IL23A/ITPR2/PIK3CA/MAPK12/NFKB1/PPP3CA/IL12A/MAPK10/IRF1/CD209/PIK3CB/MRAS/PI…	70
chx05218	Melanoma	51/4817	71/8764	0.00256948	0.00371624	MAP2K1/POLK/E2F2/FGF9/E2F1/DDB2/PDGFD/PIK3CD/PDGFC/AKT2/BAX/FGF18/PIK3R1/FGF10/IGF1R/AKT1/EGFR/MITF/RAF1/E2F3/CDKN1A/BAK1/MAPK3/PDGFA/FGF8/PTEN/FGFR1/PIK3R3/HRAS/CCND1/FGF3/FGF16/ARAF/MAPK1/GADD45A/BRAF/CDK6/IGF1/PIK3CA/FGF6/FGF23/PDGFB/EGF/PDGFRA/FGF1/FGF22/GADD45B/MAP2K2/PIK3CB/PIK3R2/GADD45G	51
chx03015	mRNA surveillance pathway	64/4817	92/8764	0.00285401	0.00409446	ACIN1/PABPN1/PPP1CB/SRRM1/CPSF3/SAP18/UPF2/NXT1/CSTF1/PABPC1L/CPSF1/CLP1/PPP2R1B/SMG7/PPP2R5A/MSI1/PPP1CC/PABPN1L/NUDT21/SYMPK/PPP2R1A/MSI2/SMG6/CASC3/ALYREF/CPSF4L/PNN/PAPOLA/PPP2R5C/WDR33/WDR82/PPP2R5D/RNPS1/SMG1/PABPC4/CPSF4/PAPOLB/CSTF2T/CPSF7/NXF1/PPP2R5B/PPP1CA/LOC108633285/GSPT2/PABPC5/UPF3B/LOC102183400/NXF3/CSTF2/PPP2R3B/LOC102183049/UPF3A/SMG5/CPSF6/MAGOHB/FIP1L1/PPP2R2C/ETF1/PPP2CA/DAZ…	64
chx05418	Fluid shear stress and atherosclerosis	95/4817	143/8764	0.00324023	0.00461136	BMP4/CALML4/IL1R1/CALM2/IL1A/SDC1/ASS1/THBD/SRC/MMP9/SDC2/NPPC/PTK2/SELE/PIK3CD/PRKCZ/CALML6/NCF2/BMPR2/LOC102178383/TRPV4/MGST2/LOC102188617/MMP2/CDH5/AKT2/CALM3/ACVR2A/ACVR1/MAP2K4/MAPK7/ITGA2B/ITGB3/PECAM1/RAC3/MAP2K6/DUSP1/PIK3R1/NFE2L2/PRKAA1/ITGAV/AKT1/ACVR2B/CTNNB1/EDN1/GPC1/TNF/VEGFA/MAPK13/MAPK14/BCL2/NCF1/RAC1/PDGFA/LOC102189370/CHUK/IKBKB/PLAT/MAPK8/BMPR1A/PIK3R3/RELA/LOC102184041/LOC1…	95
chx00534	Glycosaminoglycan biosynthesis - heparan sulfate / heparin	20/4817	24/8764	0.00349362	0.00491787	GLCE/EXTL1/HS6ST3/EXT1/EXT2/B3GALT6/HS3ST3A1/LOC102184089/XYLT2/HS6ST1/XYLT1/NDST2/B3GAT3/HS6ST2/HS2ST1/LOC102174373/HS3ST1/NDST1/B4GALT7/EXTL3	20
chx04923	Regulation of lipolysis in adipocytes	43/4817	59/8764	0.0035109	0.00491787	TSHR/ADCY4/ADCY3/PTGS1/IRS2/ADCY8/IRS1/PDE3B/ADORA1/NPPA/PIK3CD/ADCY7/AKT2/LIPE/PIK3R1/ADCY2/PLIN1/AKT1/MGLL/ADCY9/ADRB1/PRKG1/ADRB3/PIK3R3/LOC108634205/LOC102176672/PNPLA2/INS/IRS4/PTGER3/GNAI3/NPR1/ADCY5/ADCY1/GNAI1/ADCY6/PIK3CA/ADRB2/INSR/PRKACA/PIK3CB/PIK3R2/AQP7	43
chx04961	Endocrine and other factor-regulated calcium reabsorption	41/4817	56/8764	0.00377703	0.00518493	SLC8A3/PLCB2/SLC8A1/DNM1/PLCB1/PLCB4/CALB1/FXYD2/ATP2B4/LOC102176524/LOC102189420/DNM3/ATP1A3/SLC8A2/AP2A1/PRKCG/CLTC/AP2B1/ATP1B2/PRKCA/LOC108638200/BDKRB2/PTH1R/ATP2B2/ADCY9/PRKCB/PLCB3/AP2A2/ATP2B3/LOC108635406/ATP1A1/LOC102186539/TRPV5/ATP2B1/ADCY6/VDR/CLTB/DNM2/PRKACA/LOC102189950/CLTA	41
chx05216	Thyroid cancer	30/4817	39/8764	0.00378899	0.00518493	MAP2K1/POLK/PAX8/TCF7L1/RXRA/MYC/DDB2/BAX/TFG/CTNNB1/CDKN1A/BAK1/RXRB/MAPK3/TCF7L2/CCDC6/RET/HRAS/CCND1/MAPK1/GADD45A/TPM3/NTRK1/RXRG/BRAF/LEF1/TCF7/GADD45B/MAP2K2/GADD45G	30
chx05219	Bladder cancer	30/4817	39/8764	0.00378899	0.00518493	RPS6KA5/DAPK2/THBS1/MAP2K1/E2F2/E2F1/SRC/MMP9/MYC/MMP1/MMP2/ERBB2/EGFR/RASSF1/RAF1/E2F3/VEGFA/CDKN1A/MAPK3/HRAS/CCND1/ARAF/MAPK1/LOC102187310/BRAF/EGF/HBEGF/DAPK3/MAP2K2/DAPK1	30
chx00061	Fatty acid biosynthesis	15/4817	17/8764	0.00402272	0.00546275	OLAH/MECR/ACSL3/ACACB/ACSF3/ACACA/FASN/ACSBG1/HSD17B8/OXSM/ACSL1/ACSL4/MCAT/ACSL6/CBR4	15
chx04917	Prolactin signaling pathway	56/4817	80/8764	0.00412835	0.00556372	ESR2/SHC4/SOS2/MAP2K1/SOS1/SOCS5/LHCGR/SRC/ELF5/PIK3CD/AKT2/SOCS7/STAT5B/LOC102185866/STAT3/SOCS3/GRB2/PIK3R1/PRLR/AKT1/CISH/RAF1/MAPK13/MAPK14/SOCS6/TNFRSF11A/SOCS1/MAPK3/LOC102182663/LOC102182376/MAPK8/PIK3R3/RELA/HRAS/CCND1/TH/INS/MAPK1/GSK3B/SHC1/SOCS2/PIK3CA/SLC2A2/CCND2/MAPK12/NFKB1/MAPK10/SHC2/IRF1/MAP2K2/PIK3CB/PIK3R2/MAPK9/GALT/SHC3/FOXO3	56
chx04970	Salivary secretion	66/4817	97/8764	0.0056957	0.00761831	PLCB2/RYR3/ADCY4/CALML4/CALM2/ADCY3/SLC9A1/PLCB1/PLCB4/LOC102184534/ADRA1D/ADCY8/FXYD2/GUCY1A2/ATP2B4/LOC102176524/LOC102189420/CALML6/NOS1/ADCY7/ATP1A3/KCNN4/CALM3/PRKCG/LPO/ATP1B2/VAMP2/PRKCA/LOC108638200/ADCY2/ITPR1/MAP34-B/MAP28/ATP2B2/ITPR3/ADCY9/PRKCB/LOC102170020/LOC102169730/ADRB1/PRKG1/ADRB3/KCNMA1/CHRM3/PLCB3/ATP2B3/LOC108635406/LOC102186459/ATP1A1/ADCY5/LOC102186539/SLC4A2/TRPV6/ADCY1/…	66
chx04726	Serotonergic synapse	80/4817	120/8764	0.00574023	0.00762057	PLA2G4F/PLA2G4D/PLA2G4E/LOC102175216/PLCB2/MAP2K1/HTR6/KCNN2/HTR1D/PTGS1/CACNA1B/HTR2A/PLCB1/PLCB4/TPH1/HTR3A/HTR3B/GNB1/CACNA1S/LOC108637965/PRKCG/KCNJ3/SLC6A4/LOC102179132/ALOX12/LOC102169702/ALOX12B/GNGT2/PRKCA/LOC108638200/DUSP1/HTR1A/ITPR1/CACNA1D/RAF1/ITPR3/GNG13/PRKCB/MAPK3/SLC18A2/LOC102185708/HTR7/CASP3/ALOX5/GNG4/KCNJ5/PLCB3/HRAS/ARAF/LOC102191099/LOC102190572/MAPK1/LOC108634554/GNG12/C…	80
chx04924	Renin secretion	51/4817	73/8764	0.00645579	0.00850704	PLCB2/CALML4/CALM2/PLCB1/PLCB4/PDE3B/GUCY1A2/ADORA1/REN/NPPA/CREB1/CALML6/CACNA1S/ORAI1/EDNRA/CALM3/LOC102171917/KCNJ2/PTGER4/ITPR1/CACNA1D/EDN1/ITPR3/ADCYAP1/ADRB1/ADRB3/KCNMA1/PLCB3/LOC108634554/CACNA1F/CLCA2/CLCA1/GNAI3/NPR1/ADCY5/AQP1/ADCYAP1R1/LOC102180455/GNAI1/PDE1B/ADCY6/ITPR2/PDE3A/CACNA1C/PPP3CA/ADRB2/AGTR1/PRKACA/CTSB/LOC102189950/PPP3CC	51
chx05032	Morphine addiction	62/4817	91/8764	0.00692673	0.0090605	OPRM1/PDE10A/ADCY4/PDE8B/DRD1/ADCY3/CACNA1B/SLC32A1/PDE7A/ADCY8/ARRB1/PDE2A/PDE3B/ADORA1/GNB1/GRK3/ADCY7/PRKCG/KCNJ3/ARRB2/GNGT2/PRKCA/LOC108638200/GABRP/PDE4D/PDE11A/ADCY2/PDE8A/GABBR1/GNG13/ADCY9/PRKCB/GRK5/GNG4/KCNJ5/GRK2/GABRE/GNG12/GABRQ/LOC108633300/GNAI3/ADCY5/KCNJ9/ADCY1/LOC102180455/GNAI1/GNG11/PDE1B/ADCY6/PDE3A/GNB3/GRK4/GABRB2/GRK6/GNG7/PDE4A/PRKACA/CACNA1A/PDE4C/GABBR2/GABRR1/PDE7B	62
chx04922	Glucagon signaling pathway	71/4817	106/8764	0.00757461	0.00983565	LDHAL6B/PYGL/PLCB2/PCK2/PKM/CALML4/CALM2/FOXO1/PLCB1/PLCB4/PYGB/PFKP/PCK1/CREB3L1/PRKAG3/PDE3B/SIK2/CREB1/CALML6/ACACB/PRKAB1/PHKB/AKT2/CALM3/GYS1/CPT1C/ACACA/G6PC3/PRKAA1/ADCY2/PPP4R3A/AKT1/ITPR1/ITPR3/CREBBP/PPP4C/PHKG2/SLC2A1/CAMK2G/SIRT1/LOC102189835/PLCB3/PYGM/CPT1A/PFKFB1/PRKAA2/PHKA2/PDHA1/LOC102187810/PRKAB2/CRTC2/CREB3L4/CREB3L2/CAMK2B/CREB5/PFKM/ITPR2/SLC2A2/EP300/PPARA/CPT1B/CAMK2D/PPP…	71
chx04973	Carbohydrate digestion and absorption	35/4817	48/8764	0.00808957	0.0104282	PLCB2/TAS1R2/HK2/PLCB1/PLCB4/SLC37A4/FXYD2/PIK3CD/LOC102178379/LOC106501911/TAS1R3/SLC5A1/AKT2/ATP1A3/LCT/ATP1B2/G6PC3/PIK3R1/AKT1/CACNA1D/PRKCB/HK1/HKDC1/PIK3R3/PLCB3/LOC102185208/ATP1A1/LOC102186539/MGAM2/MGAM/PIK3CA/SLC2A2/HK3/PIK3CB/PIK3R2	35
chx04145	Phagosome	108/4817	168/8764	0.00839665	0.0107462	THBS2/RAB5A/THBS1/THBS4/ATP6V1B1/ATP6V1E2/TUBB4B/ITGB1/MRC1/TUBAL3/TUBB1/ATP6V1H/LOC102178119/LOC102177846/DYNC2H1/RAB7B/PIKFYVE/VAMP3/NCF2/NOS1/ATP6V0A2/SCARB1/TLR2/LOC102188617/LOC102181148/DYNC1LI2/MARCO/LOC102182340/RILP/PLA2R1/RAB5C/ATP6V0A1/ITGB3/MRC2/HGS/ITGA2/ITGAV/DYNC1H1/SEC61A1/TUBB2A/LOC102172952/LOC102175817/LOC102172138/LOC102180584/LOC102183314/LOC102181202/LOC108633459/LOC10863346…	108
chx04913	Ovarian steroidogenesis	34/4817	47/8764	0.0109467	0.0139097	LOC102172726/CYP19A1/PLA2G4F/PLA2G4D/PLA2G4E/LOC102175216/ADCY4/LOC102184252/LHCGR/ADCY3/ADCY8/FSHB/SCARB1/ADCY7/HSD17B1/ADCY2/IGF1R/LOC102170823/LOC102173131/BMP6/ADCY9/LOC102182663/LOC102182376/ALOX5/INS/LOC102191099/LOC102190572/3BHSD/ADCY5/ADCY1/ADCY6/IGF1/INSR/PRKACA	34
chx04630	JAK-STAT signaling pathway	129/4817	205/8764	0.0118848	0.0149946	IFNGR2/SOS2/IFNAR1/IRF9/PIAS1/SOS1/SOCS5/IL22RA1/IFNLR1/IL17D/IL15RA/IFNAR2/STAM/BCL2L1/MYC/CNTF/IL10RA/IL10/IL19/MTOR/PIK3CD/OSM/LIF/LOC102188176/LOC102187632/PTPN11/IL15/AKT2/IL11/STAM2/SOCS7/CSF3/STAT5B/LOC102185866/STAT3/GFAP/SOCS3/GRB2/PIK3R1/GHR/LIFR/IL7R/PRLR/AKT1/EGFR/IL5RA/CISH/RAF1/CCND3/PIM1/CDKN1A/SOCS6/BCL2/IL9R/CSF3R/CREBBP/SOCS1/IL4R/IL21R/EPO/PDGFA/MPL/PIK3R3/HRAS/CCND1/JAK1/IL3RA…	129
chx04110	Cell cycle	82/4817	126/8764	0.0130082	0.0162964	TGFB3/BUB1B/SMAD3/ANAPC1/E2F2/YWHAQ/ABL1/ANAPC2/SFN/CCNA1/CDC25B/E2F1/RBL1/YWHAB/CCNE2/YWHAZ/MCM4/PRKDC/MYC/WEE1/ATM/TGFB2/MAD2L2/ZBTB17/YWHAH/ORC2/CHEK2/ANAPC7/ANAPC5/ANAPC10/ORC6/RBL2/E2F4/CCNE1/TGFB1/MCM6/CDC27/CCNB1/CDC25A/E2F3/CCND3/CDKN1A/SMAD2/SMAD4/PKMYT1/CREBBP/PLK1/YWHAG/MCM7/MAD1L1/SMC3/CHEK1/CDKN2C/CCND1/CDKN1C/STAG2/MCM2/GADD45A/CDC45/TFDP1/CDC16/CDC14A/GSK3B/CUL1/CDK6/ESPL1/MCM5/CDK…	82
chx04972	Pancreatic secretion	71/4817	108/8764	0.0144043	0.0179192	PLCB2/ADCY4/PLA2G2E/PLA2G2A/LOC102170006/PLA2G5/LOC108633234/PLA2G2F/LOC102188098/ADCY3/SLC9A1/PLCB1/PLCB4/ADCY8/FXYD2/ATP2B4/LOC102176524/LOC102189420/PLA2G3/ATP2A2/LOC102174148/ADCY7/SCTR/ATP1A3/PRKCG/ATP2A3/ATP1B2/PRKCA/LOC108638200/ADCY2/CCK/ITPR1/ATP2B2/ITPR3/RAB27B/ADCY9/LOC102172230/PRKCB/ATP2A1/RAC1/PNLIPRP2/KCNMA1/CHRM3/RYR2/PLCB3/TPCN2/KCNQ1/ATP2B3/CLCA2/CLCA1/LOC108635406/LOC102186459/…	71
chx04727	GABAergic synapse	60/4817	90/8764	0.0155193	0.0191723	GPHN/ADCY4/ADCY3/CACNA1B/GAD2/SRC/SLC32A1/ADCY8/GNB1/CACNA1S/TRAK2/PLCL1/ADCY7/PRKCG/GABARAP/GNGT2/HAP1/NSF/PRKCA/LOC108638200/GABRP/ADCY2/CACNA1D/SLC38A3/SLC6A11/SLC6A1/GABBR1/LOC102176752/GNG13/ADCY9/ABAT/PRKCB/GNG4/GABRE/LOC108634554/GNG12/GABRQ/LOC108633300/SLC38A5/CACNA1F/GNAI3/ADCY5/ADCY1/GNAI1/GNG11/ADCY6/SLC38A2/SLC38A1/GLS2/GABARAPL1/GNB3/LOC102172245/SLC6A13/CACNA1C/GABRB2/GNG7/PRKACA/C…	60
chx05020	Prion diseases	24/4817	32/8764	0.0159212	0.0195331	MAP2K1/C1QA/C1QB/IL1A/HSPA5/NOTCH1/PRNP/NCAM1/LAMC1/BAX/CCL5/C6/C7/MAPK3/STIP1/ELK1/C8A/MAPK1/LOC102183974/EGR1/MAP2K2/PRKACA/NCAM2/FYN	24
chx04210	Apoptosis	96/4817	151/8764	0.018959	0.0231007	MAP2K1/HTRA2/DAB2IP/SPTAN1/ENDOG/PARP4/TUBAL3/BCL2L1/LOC102178119/LOC102177846/ATM/PARP1/DFFA/PIK3CD/DFFB/CASP9/CTSO/TRADD/AKT2/BBC3/BAX/MAP3K14/ERN1/PIK3R1/LOC108638455/LOC108638473/LOC102168343/AKT1/ITPR1/PARP3/RAF1/RIPK1/TNF/ITPR3/BAK1/DAXX/BCL2/PDPK1/MAPK3/CHUK/IKBKB/CASP3/MAPK8/PIK3R3/CTSC/CAPN1/RELA/CTSW/PIDD1/HRAS/FADD/CTSD/JUN/XIAP/IKBKG/MAPK1/TRAF2/IL3RA/GADD45A/LOC102187765/LOC102173837…	96
chx00051	Fructose and mannose metabolism	25/4817	34/8764	0.0205843	0.0249105	SORD/HK2/KHK/PFKFB3/PFKP/TSTA3/GMPPA/PFKFB2/ALDOC/GMPPB/PFKFB4/GMDS/PMM2/ALDOA/HK1/HKDC1/TKFC/PFKFB1/LOC102187810/AKR1B1/PFKM/TPI1/PMM1/HK3/PFKL	25
chx05170	Human immunodeficiency virus 1 infection	142/4817	230/8764	0.0209401	0.0251698	PAK6/AP1G2/NFATC4/CALML4/MAP2K1/CALM2/PAK5/BCL2L1/PLCG1/PTK2/AP1S3/TRAF6/LOC102170165/LOC102179935/WEE1/CD3D/ATM/TNFRSF1B/MTOR/PIK3CD/CALML6/GNB1/CASP9/TRAF5/LIMK2/CRKL/AP1B1/PXN/TLR2/PLCG2/TRADD/NFATC3/PAK4/AKT2/CALM3/BAX/PRKCG/CRK/MAP2K3/GNGT2/RAC3/MAP2K6/PRKCA/LOC108638200/FBXW11/CCNB1/PIK3R1/AKT1/MYD88/ITPR1/CCR5/RAF1/RIPK1/LOC102175817/LOC102172138/LOC102180584/LOC102183314/LOC102181202/LOC1…	142
chx04622	RIG-I-like receptor signaling pathway	69/4817	106/8764	0.0213916	0.0255399	MAVS/TRAF6/NLRX1/IKBKE/CYLD/TRADD/NFKBIB/TRIM25/TBKBP1/DHX58/MAP3K1/TRAF3/RIPK1/TNF/MAPK13/MAPK14/RNF125/CHUK/IKBKB/MAPK8/TKFC/RELA/IRF7/FADD/IKBKG/TRAF2/DDX3X/LOC108634604/LOC102180492/LOC108634620/LOC102178068/LOC108634662/OTUD5/LOC108634918/LOC108634973/LOC108634976/LOC108635001/LOC108635000/LOC108635454/LOC108635455/LOC108635503/LOC102180392/LOC108635507/LOC108635561/MAPK12/NFKB1/IL12A/CXCL10…	69
chx04141	Protein processing in endoplasmic reticulum	105/4817	167/8764	0.022394	0.0265585	SEL1L/HSPA2/EIF2AK4/ERO1A/MOGS/PREB/PDIA6/HSPA5/LOC106501835/LOC102182048/UGGT2/DNAJC3/HSPH1/DNAJC1/RRBP1/DNAJC5/NSFL1C/EDEM2/DNAJC5B/DERL1/DNAJB2/LOC102171726/HYOU1/LOC102183714/FBXO2/UBE4B/UBE2J2/EDEM3/DERL3/RNF185/ERP29/HSPA4L/MBTPS1/DNAJA2/AMFR/PPP1R15A/BAX/HSPBP1/ERN1/P4HB/NPLOC4/NFE2L2/MARCH6/LMAN1L/SEC23A/UGGT1/EDEM1/SEC13/RPN1/SEC61A1/TXNDC5/LOC102177850/HSP70.1/LOC102178315/ATF6B/RNF5/BA…	105
chx04974	Protein digestion and absorption	96/4817	152/8764	0.0240235	0.0283023	SLC8A3/COL6A6/COL6A5/SLC7A7/SLC7A8/SLC8A1/LOC102188098/LOC108637097/LOC108637100/COL5A1/COL4A2/COL4A1/COL9A3/COL14A1/COL22A1/COL9A1/COL4A3/COL4A4/KCNE3/FXYD2/LOC102174148/ATP1A3/KCNN4/SLC1A5/SLC8A2/DPP4/ATP1B2/COL1A1/SLC6A19/SLC9A3/COL3A1/COL5A2/COL7A1/COL6A3/KCNK5/COL11A2/COL21A1/MEP1B/COL9A2/ELN/COL17A1/COL13A1/SLC36A4/PRCP/LOC102181270/LOC102181567/LOC102177045/LOC102178059/LOC102171858/LOC102…	96
chx05142	Chagas disease (American trypanosomiasis)	71/4817	110/8764	0.02564	0.030008	IFNGR2/TGFB3/PLCB2/C1QA/C1QB/PLCB1/PLCB4/TRAF6/CD3D/PPP2R1B/IL10/TGFB2/PIK3CD/TLR2/AKT2/TGFB1/PPP2R1A/LOC108638246/LOC102171053/CCL5/NOS2/MAP2K4/LOC102171917/PIK3R1/BDKRB2/AKT1/TGFBR2/MYD88/TLR9/TNF/MAPK13/MAPK14/GNAL/SMAD2/MAPK3/SERPINE1/CHUK/IKBKB/MAPK8/PIK3R3/PLCB3/RELA/FADD/JUN/IKBKG/MAPK1/IRAK1/GNAI3/CD247/ADCY1/GNAI1/IRAK4/PIK3CA/TNFRSF1A/MAPK12/NFKB1/IL12A/MAPK10/PPP2R2C/PPP2CA/GNA11/GNA15…	71
chx00514	Other types of O-glycan biosynthesis	17/4817	22/8764	0.0267179	0.0310651	POMT2/ST6GAL2/POMT1/B3GLCT/POFUT1/COLGALT2/RFNG/GXYLT2/PLOD3/B4GALT2/OGT/B4GALT3/ST6GAL1/GXYLT1/MFNG/COLGALT1/POFUT2	17
chx02010	ABC transporters	51/4817	77/8764	0.0289396	0.0334298	ABCD4/LOC102181811/ABCG8/LOC108637177/ABCA2/LOC102187779/LOC108637249/LOC108637252/LOC108637253/LOC108637289/LOC102173859/LOC102185549/LOC102181111/LOC102180583/LOC102180841/LOC108637248/ABCC4/LOC108637258/ABCG4/ABCA12/ABCB9/ABCC11/ABCC12/ABCC3/ABCA5/ABCA10/ABCA6/LOC102178109/ABCC10/TAP1/TAP2/ABCA3/LOC102183842/ABCC1/ABCC6/ABCC2/ABCB10/LOC108634594/LOC102172427/ABCD1/LOC108635328/ABCA4/ABCB8/ABCB…	51
chx04658	Th1 and Th2 cell differentiation	58/4817	89/8764	0.032119	0.0368632	IFNGR2/DLL1/DLL4/LOC102176695/RUNX3/NOTCH1/JAG1/PRKCQ/GATA3/LCK/PLCG1/CD3D/MAML2/MAML3/MAF/NFATC3/NFKBIB/DLL3/TBX21/STAT5B/LOC102185866/JAG2/LOC102179937/NFKBIE/MAPK13/MAPK14/LOC102188267/LOC106503481/LOC102186442/NFATC1/IL4R/LAT/MAPK3/CHUK/IKBKB/MAPK8/RELA/JUN/JAK1/IKBKG/MAPK1/NOTCH2/CD247/STAT6/MAPK12/NFKB1/PPP3CA/RBPJ/IL12A/MAPK10/IL5/TYK2/NOTCH3/JAK3/IL12RB1/MAML1/MAPK9/PPP3CC	58
chx04610	Complement and coagulation cascades	59/4817	91/8764	0.0352779	0.0402292	PLG/F2R/C1QA/C1QB/THBD/PROCR/SERPING1/F2/C4BPA/CD55/CR2/LOC102187247/LOC102184713/LOC108637766/CFH/F5/MASP2/SERPINC1/FGA/FGG/PLAUR/C5AR1/VTN/SERPINF2/C6/C7/TFPI/LOC102185401/SERPINA5/BDKRB2/BDKRB1/PROC/F13A1/C2/LOC102189753/LOC102170693/ITGAM/ITGAX/SERPINE1/MBL2/PLAT/LOC102175466/PLAU/LOC102175833/C8A/SERPIND1/LOC102183974/F8/F7/F10/LOC102172711/LOC102188588/MASP1/C3AR1/C1S/VWF/C3/F2RL3/ITGB2	59
chx04710	Circadian rhythm	23/4817	32/8764	0.0382829	0.0433779	NPAS2/FBXL3/CRY2/PRKAG3/CREB1/PER3/PRKAB1/PER1/NR1D1/CSNK1D/FBXW11/PRKAA1/BHLHE40/PER2/BTRC/PRKAA2/PRKAB2/RORC/CUL1/BHLHE41/LOC102180576/CLOCK/RORB	23
chx05133	Pertussis	50/4817	77/8764	0.0483354	0.0541976	CALML4/TICAM2/CALM2/C1QA/C1QB/IL1A/ITGB1/SERPING1/TRAF6/IL10/C4BPA/CALML6/IRF8/CALM3/NOS2/MYD88/TNF/C2/LOC102189753/LOC102170693/MAPK13/MAPK14/MAPK3/ITGAM/CASP3/MAPK8/LOC102175746/TIRAP/RELA/JUN/MAPK1/IRAK1/LOC102172711/LOC102188588/GNAI3/NOD1/GNAI1/ITGA5/IRAK4/IL23A/C1S/MAPK12/NFKB1/IL12A/MAPK10/IRF1/TICAM1/C3/MAPK9/ITGB2	50
chx01523	Antifolate resistance	38/4817	57/8764	0.0484411	0.0541976	FPGS/LOC102187779/LOC108637249/LOC108637252/LOC108637253/LOC108637289/LOC102173859/LOC102185549/LOC102181111/LOC102180583/LOC102180841/LOC108637248/ABCC4/LOC108637258/FOLR2/FOLR1/ATIC/IZUMO1R/MTHFR/SLC46A1/ALOX12/SHMT1/ABCC3/TNF/ABCC1/CHUK/ABCC2/IKBKB/RELA/IKBKG/LOC108634594/LOC102172427/LOC108635328/ABCC5/SHMT2/NFKB1/ABCG2/SLC19A1	38
chx00511	Other glycan degradation	17/4817	23/8764	0.0503818	0.0560166	HEXA/FUCA1/NEU3/ENGASE/MAN2C1/GLB1/NEU1/NEU2/NEU4/GBA/LOC102189848/LOC102188844/LOC102173830/LOC102171400/MAN2B1/GBA2/FUCA2	17
chx05160	Hepatitis C	98/4817	159/8764	0.0513726	0.0567634	CLDN14/SOS2/EIF2AK4/IFNAR1/IRF9/PIAS1/MAP2K1/SOS1/E2F2/YWHAQ/RSAD2/RXRA/CLDN10/IFNAR2/MAVS/E2F1/YWHAB/YWHAZ/MYC/TRAF6/PPP2R1B/IKBKE/PIK3CD/CASP9/RNASEL/YWHAH/LOC102190983/LOC102186893/SCARB1/TRADD/AKT2/BAX/PPP2R1A/STAT3/PSME3/SOCS3/GRB2/OCLN/PIK3R1/TRAF3/AKT1/EGFR/CTNNB1/RAF1/E2F3/RIPK1/TNF/CDKN1A/BAK1/CLDN6/MAPK3/CLDN4/YWHAG/CLDN15/EIF2AK1/CLDN19/CHUK/IKBKB/CLDN23/CASP3/LOC102186369/PIK3R3/RELA/…	98
chx00561	Glycerolipid metabolism	45/4817	69/8764	0.0540668	0.0592853	AGPAT4/LIPC/GPAT2/LCLAT1/LPIN1/MBOAT2/AGPAT2/DGKH/LPIN3/DGAT1/DGKZ/LOC102173866/DGKE/ALDH3A2/PLPP1/GLYCTK/MGLL/MBOAT1/AGPAT1/DGKD/LPIN2/LIPG/PNLIPRP2/GPAM/GPAT4/PLPP5/AGPAT5/TKFC/PNPLA2/DGKK/GK/PLPP3/LOC108634506/GLA/AGK/DGKI/AKR1B1/DGKG/DGKA/PNPLA3/GPAT3/DGKQ/PLPP2/ALDH7A1/AGPAT3	45
chx00310	Lysine degradation	42/4817	64/8764	0.0543215	0.0592853	DLST/HADHA/EHMT1/DHTKD1/KMT2A/SMYD3/PLOD1/PRDM2/COLGALT2/SETD1B/KMT5A/SETD7/KMT2B/KMT5C/PIPOX/ALDH3A2/EZH1/LOC102185508/SETD2/EHMT2/SETD1A/PLOD3/ECHS1/KMT5B/SUV39H1/TMLHE/ASH1L/KMT2C/EZH2/AASS/KMT2E/EHHADH/KMT2D/NSD1/PLOD2/PRDM6/ALDH7A1/DOT1L/GCDH/COLGALT1/LOC102177756/LOC102183791	42
chx00450	Selenocompound metabolism	13/4817	17/8764	0.0590453	0.0640479	KYAT1/SEPHS1/MARS2/TXNRD3/SCLY/SEPHS2/PAPSS2/MTR/TXNRD2/LOC102186084/MARS/TXNRD1/PAPSS1	13
chx04659	Th17 cell differentiation	66/4817	105/8764	0.0614149	0.0662145	IFNGR2/RUNX1/HIF1A/SMAD3/LOC102176695/IL1R1/RXRA/IL17D/PRKCQ/GATA3/LCK/PLCG1/CD3D/MTOR/NFATC3/NFKBIB/TGFB1/TBX21/RARA/STAT5B/LOC102185866/STAT3/TGFBR2/IRF4/LOC102179937/NFKBIE/MAPK13/MAPK14/RXRB/LOC102188267/LOC106503481/LOC102186442/NFATC1/SMAD2/SMAD4/IL4R/IL21R/LAT/MAPK3/CHUK/IKBKB/MAPK8/RELA/JUN/JAK1/IKBKG/MAPK1/FOXP3/RORC/IL6R/RXRG/CD247/AHR/STAT6/IL23A/MAPK12/NFKB1/PPP3CA/MAPK10/TYK2/IL27RA/…	66
chx05202	Transcriptional misregulation in cancer	117/4817	193/8764	0.0632007	0.0677294	RUNX1/MAX/ERG/SPINT1/CEBPE/POLK/REL/PAX8/MYCN/PBX3/CDK9/RXRA/FLT3/FLT1/CCNA1/FOXO1/BMI1/ZEB1/BCL2L1/MMP9/CD40/RUNX1T1/MYC/PTK2/SPI1/DDB2/WT1/FEV/KMT2A/ZBTB16/ATM/ELK4/SLC45A3/ZBTB17/EWSR1/SMAD1/MAF/CCNT2/BAX/NCOR1/NGFR/RARA/JUP/ETV4/ASPSCR1/TLX3/IGF1R/ARNT2/SIN3A/PML/LOC102168343/BCL11B/TGFBR2/MITF/LOC102178901/PER2/RUNX2/SUPT3H/PTCRA/CDKN1A/BAK1/RXRB/BAIAP3/FUS/ITGAM/PDGFA/LDB1/TLX1/HHEX/PLAT/PL…	117
chx04130	SNARE interactions in vesicular transport	24/4817	35/8764	0.0719426	0.076636	VTI1B/SNAP23/STX16/STX3/VAMP4/VAMP3/STX6/VAMP2/GOSR2/STX1B/STX4/STX1A/VTI1A/STX5/SNAP29/BET1L/YKT6/LOC108636029/VAMP1/STX18/STX10/STX17/STX7/STX11	24
chx00052	Galactose metabolism	22/4817	32/8764	0.0805224	0.085265	GANC/HK2/GALM/UGP2/GALE/PFKP/LCT/G6PC3/GAA/GLB1/B4GALT2/HK1/HKDC1/GLA/LOC102187810/MGAM2/MGAM/AKR1B1/PFKM/HK3/GALT/PFKL	22
chx00410	beta-Alanine metabolism	25/4817	37/8764	0.0827871	0.0871444	HADHA/GAD2/SMOX/ACADS/MLYCD/ALDH3A1/ALDH3A2/AOC2/LOC102168295/LOC106501774/LOC102182869/LOC102169793/ACOX1/ALDH1A3/HIBCH/LOC102176752/ABAT/ECHS1/CARNS1/LOC102185156/ALDH3B1/UPB1/EHHADH/ACOX3/ALDH7A1	25
chx01200	Carbon metabolism	73/4817	119/8764	0.0936144	0.0979618	DLST/SDHB/ADPGK/PKM/HK2/RPIA/SUCLG1/MDH1/HADHA/SUCLA2/ACSS1/PFKP/IDH3B/ACSS2/GPT/CAT/DLAT/FH/MTHFR/H6PD/ACADS/SDS/SDSL/GOT2/GPI/ALDOC/ENO3/SHMT1/ACOX1/SDHA/IDH2/IDH3A/HIBCH/SUCLG2/TKT/GLYCTK/AMT/AGXT/ME2/PGP/ALDOA/PSPH/ECHS1/ENO4/GOT1/OGDHL/HK1/HKDC1/ME3/TKFC/PC/PGK1/RGN/G6PD/LOC102173923/PDHA1/LOC102187810/HAO2/PKLR/OGDH/EHHADH/PFKM/SHMT2/ENO2/TPI1/TKTL2/ACOX3/HK3/PGLS/GLDC/IDNK/ME1/PFKL	73
chx04115	p53 signaling pathway	49/4817	78/8764	0.0985165	0.102419	THBS1/TP53I3/SFN/SESN2/BCL2L1/CCNE2/ADGRB1/DDB2/CD82/ATM/SESN3/CASP9/CHEK2/SIAH1/STEAP3/CCNE1/BBC3/BAX/RPRM/PPM1D/CCNB1/SIVA1/SHISA5/CCND3/CDKN1A/BCL2/SERPINB5/TSC2/SERPINE1/PTEN/CASP3/CHEK1/PIDD1/CCND1/GADD45A/IGFBP3/LOC102173997/CDK6/APAF1/IGF1/ZMAT3/CCND2/BID/GTSE1/CCNG2/CCNG1/GADD45B/GADD45G/SESN1	49
chx00920	Sulfur metabolism	8/4817	10/8764	0.0990254	0.102419	IMPAD1/ETHE1/PAPSS2/SELENBP1/SUOX/TST/MPST/PAPSS1	8
chx00670	One carbon pool by folate	13/4817	18/8764	0.106885	0.109909	MTHFD1L/MTHFD1/MTHFD2/ATIC/MTHFR/SHMT1/LOC102172393/AMT/MTR/SHMT2/ALDH1L2/LOC102179276/FTCD	13
chx04976	Bile secretion	62/4817	101/8764	0.113863	0.116096	LOC102183874/AQP9/ADCY4/KCNN2/SLC4A5/ABCG8/ADCY3/RXRA/LOC102187779/LOC108637249/LOC108637252/LOC108637253/LOC108637289/LOC102173859/LOC102185549/LOC102181111/LOC102180583/LOC102180841/LOC108637248/NR0B2/ABCC4/LOC108637258/SLC9A1/ADCY8/FXYD2/EPHX1/SLC5A1/SCARB1/ADCY7/SCTR/ATP1A3/SLC27A5/ATP1B2/ABCC3/ADCY2/SLC9A3/SLC22A7/ADCY9/AQP8/SLC2A1/ABCC2/SLC22A8/LOC102185208/LOC108634594/LOC102172427/LOC1086…	62
chx00515	Mannose type O-glycan biosynthesis	16/4817	23/8764	0.114207	0.116096	POMT2/CHST10/POMT1/B3GAT2/LARGE2/FUT4/FKRP/MGAT5B/POMGNT2/B4GALT2/POMK/POMGNT1/B3GALNT2/B3GAT1/B4GALT3/LARGE1	16
chx04723	Retrograde endocannabinoid signaling	89/4817	148/8764	0.116341	0.117594	PLCB2/ADCY4/ADCY3/CACNA1B/PLCB1/PLCB4/SLC32A1/NDUFB9/ADCY8/RIMS1/GRIA4/GNB1/CACNA1S/GRIA2/NDUFC1/ADCY7/SLC17A7/PRKCG/KCNJ3/GNGT2/PRKCA/LOC108638200/GABRP/ADCY2/NDUFS6/ITPR1/ABHD6/CACNA1D/MGLL/MAPK13/MAPK14/ITPR3/NDUFV2/GNG13/ADCY9/PRKCB/MAPK3/DAGLB/MAPK8/GNG4/FAAH/LOC102175263/GRM5/NDUFC2/KCNJ5/DAGLA/PLCB3/NDUFV1/NDUFS8/GRIA3/GABRE/MAPK1/LOC108634554/GNG12/GABRQ/LOC108633300/CACNA1F/GNAI3/NDUFB4/…	89
chx04621	NOD-like receptor signaling pathway	103/4817	173/8764	0.126083	0.12672	PLCB2/IFNAR1/RNF31/IRF9/ANTXR1/CARD9/PLCB1/PLCB4/IFNAR2/MAVS/RBCK1/BCL2L1/GSDMD/SHARPIN/TRAF6/NLRX1/LOC102191717/IKBKE/MFN2/RNASEL/TRAF5/NEK7/LOC102190983/LOC102186893/P2RX7/LOC102188617/NOD2/NFKBIB/NLRP12/CCL5/NLRP1/DHX33/GABARAP/TRPV2/NAIP/ERBIN/CARD6/TP53BP1/TRAF3/MYD88/ITPR1/PRKCD/MAP34-B/MAP28/RIPK1/TNF/MAPK13/MAPK14/ITPR3/BCL2/MEFV/MAPK3/TRIP6/CHUK/IKBKB/MAPK8/VDAC2/MCU/PANX1/PLCB3/RELA/IRF…	103
chx05140	Leishmaniasis	46/4817	74/8764	0.128382	0.128306	IFNGR2/TGFB3/IL1A/ITGB1/MARCKSL1/TRAF6/IL10/LOC102187247/TGFB2/NCF2/TLR2/LOC102188617/LOC108637962/NFKBIB/TGFB1/NOS2/ITGA4/MYD88/TNF/LOC102179937/MAPK13/MAPK14/LOC102188267/LOC106503481/LOC102186442/PRKCB/MAPK3/ITGAM/NCF1/RELA/ELK1/LOC102175938/JUN/JAK1/MAPK1/IRAK1/LOC102185698/IRAK4/PTPN6/TAB1/MAPK12/NFKB1/IL12A/C3/ITGB2/TAB2	46
chx00430	Taurine and hypotaurine metabolism	9/4817	12/8764	0.133749	0.132923	GAD2/GGT7/GGT6/LOC102176752/ADO/GGT5/GGT1/CSAD/BAAT	9
chx00604	Glycosphingolipid biosynthesis - ganglio series	12/4817	17/8764	0.146132	0.144423	HEXA/ST3GAL5/ST6GALNAC6/ST6GALNAC4/ST3GAL1/ST3GAL2/GLB1/B3GALT4/ST8SIA5/B4GALNT1/ST8SIA1/SLC33A1	12
chx04657	IL-17 signaling pathway	56/4817	92/8764	0.149251	0.146691	IL17D/MMP9/MAPK15/TRAF6/MMP1/IKBKE/TRAF5/ANAPC5/IL17C/TRADD/FOSB/SRSF1/LOC102175436/TRAF4/MAPK7/CSF3/TRAF3/IL17RC/IL17RE/IL17RB/TNF/MAPK13/MAPK14/MAPK4/MAPK3/CHUK/IKBKB/CASP3/MAPK8/RELA/FOSL1/FADD/MUC5AC/TAB3/JUN/IKBKG/MAPK1/TRAF2/GSK3B/IL17RA/MAPK12/NFKB1/LOC102182115/LOC102182395/LOC102182683/CXCL10/MAPK10/IL17B/CSF2/IL5/ELAVL1/JUND/MAPK9/TRAF3IP2/TNFAIP3/TAB2	56
chx04080	Neuroactive ligand-receptor interaction	206/4817	357/8764	0.15673	0.153195	OPRM1/MAS1/PLG/TSHR/CHRM5/LTB4R2/LTB4R/F2RL1/F2R/HTR6/DRD1/HRH2/ADRA2B/LHCGR/HTR1D/CNR2/UCN/POMC/NTSR2/GRIN1/MLNR/LPAR6/HTR2A/PTAFR/PARD3/OPRD1/UCN3/ADRA1D/HCRTR1/GNRH2/PDYN/NPBWR2/OPRL1/NTSR1/HRH3/CHRND/PENK/OPRK1/P2RX3/APLNR/F2/CHRM4/FSHB/P2RY2/LOC102177821/LOC108637670/CCKBR/ADM/LOC102189885/CRSP-1/GRIK4/DRD2/GRIA4/GPR83/ADORA1/KISS1/AVPR1B/LOC102187883/P2RX7/P2RX4/P2RX2/GLRB/GRIA2/EDNRA/LOC10…	206
chx04918	Thyroid hormone synthesis	46/4817	75/8764	0.159392	0.154946	TSHR/DUOXA2/PLCB2/ADCY4/PAX8/ADCY3/HSPA5/TTF1/PLCB1/PLCB4/ADCY8/TG/CREB3L1/FXYD2/CREB1/ADCY7/ATP1A3/PRKCG/ASGR2/ATP1B2/LRP2/PRKCA/LOC108638200/ADCY2/ITPR1/ATF6B/ITPR3/ADCY9/PRKCB/PLCB3/ATP1A1/TTF2/CREB3L4/ADCY5/LOC102186539/PDIA4/CREB3L2/ADCY1/CREB5/ADCY6/ITPR2/CREB3L3/PRKACA/SLC5A5/LOC102189950/TPO	46
chx04120	Ubiquitin mediated proteolysis	86/4817	145/8764	0.164392	0.158764	NEDD4/HERC1/PIAS1/ANAPC1/BIRC6/FANCL/ANAPC2/WWP1/UBR5/TRIP12/CUL3/UBE2L6/DDB2/TRAF6/CBL/FBXO2/UBE4B/UBE2J2/UBE3B/ANAPC7/ANAPC5/ANAPC10/FBXW7/SIAH1/WWP2/UBA2/CBLC/SAE1/UBE2S/UBE2M/TRIM37/UBE2Z/CDC27/SMURF2/SOCS3/UBE2O/FBXW11/MAP3K1/UBE2QL1/UBE3A/DET1/PML/VHL/LOC102186637/UBA7/CBLB/CUL7/NEDD4L/STUB1/UBE2I/MGRN1/SOCS1/SMURF1/BTRC/HERC4/RHOBTB1/PRPF19/DDB1/SYVN1/UBA1/HUWE1/MID1/XIAP/UBE2U/PPIL2/UBE2L…	86
chx00640	Propanoate metabolism	22/4817	34/8764	0.165831	0.158764	LDHAL6B/SUCLG1/HADHA/SUCLA2/ACSS1/ACSS2/ACACB/ACADS/MLYCD/BCKDHA/ACACA/ACOX1/HIBCH/SUCLG2/ABAT/ECHS1/LOC102189835/DBT/ACSS3/EHHADH/ACOX3/ECHDC1	22
chx00780	Biotin metabolism	3/4817	3/8764	0.165997	0.158764	HLCS/BTD/OXSM	3
chx05100	Bacterial invasion of epithelial cells	47/4817	77/8764	0.16831	0.160115	SHC4/CDC42/CTNNA2/DNM1/WASF2/ITGB1/SRC/ELMO2/PTK2/CBL/FN1/DNM3/MAD2L2/PIK3CD/CRKL/PXN/GAB1/ARHGAP10/BCAR1/ELMO3/LOC102190345/CLTC/CRK/PIK3R1/LOC108638396/CTNNB1/ARPC4/CD2AP/ARPC1B/RAC1/DOCK1/VCL/CTNNA3/PIK3R3/SHC1/CAV1/ITGA5/PIK3CA/ARHGEF26/CTNNA1/SHC2/CLTB/DNM2/PIK3CB/PIK3R2/CLTA/SHC3	47
chx04962	Vasopressin-regulated water reabsorption	29/4817	46/8764	0.169744	0.16062	RAB5A/DCTN1/ADCY3/CREB3L1/DYNC2H1/CREB1/DYNC1LI2/DYNLL2/VAMP2/RAB5C/NSF/ARHGDIA/DYNC1H1/ARHGDIG/ADCY9/DCTN5/STX4/AVPR2/CREB3L4/CREB3L2/CREB5/AQP2/ADCY6/RAB5B/DCTN4/CREB3L3/RAB11B/PRKACA/AQP3	29
chx05203	Viral carcinogenesis	130/4817	223/8764	0.172388	0.162259	PSMC1/GTF2A1/SNW1/ACTN1/TBPL2/KAT2B/IRF9/PKM/UBR4/CDC42/REL/YWHAQ/CCNA1/RBL1/SRC/YWHAB/CCNE2/YWHAZ/LYN/LOC102186814/CREB3L1/MAPKAPK2/CREB1/PIK3CD/TRAF5/YWHAH/PXN/RBL2/TRADD/CCNE1/HPN/ACTN4/BAX/KAT2A/STAT5B/LOC102185866/STAT3/HDAC5/GRB2/PIK3R1/UBE3A/TRAF3/CCR4/CCR5/HDAC11/LOC102183743/LOC102179758/LOC102175817/HDAC4/LOC102172138/LOC102180584/LOC102183314/LOC102181202/LOC108633459/LOC108633460/LOC1…	130
chx04640	Hematopoietic cell lineage	64/4817	107/8764	0.179805	0.16747	IL1R1/IL1A/FLT3/MS4A1/CD3D/CD55/CR2/LOC102187247/CD34/CD22/CD37/FLT3LG/LOC102181422/LOC102174471/IL11/GP1BA/ITGA3/CSF3/ITGA2B/ITGB3/ITGA6/CD7/ITGA2/ITGA1/IL7R/ITGA4/ANPEP/IL5RA/GP9/TNF/LOC102179937/LOC102188267/LOC106503481/LOC102186442/IL9R/CSF3R/IL4R/CD19/ITGAM/EPO/LOC102175833/CD5/IL3RA/GP1BB/CSF1/CD2/IL6R/LOC102180271/LOC102179433/LOC108635602/CD1E/LOC102183142/GP5/ITGA5/THPO/KIT/CD38/MME/CSF…	64
chx01212	Fatty acid metabolism	37/4817	60/8764	0.179807	0.16747	HACD3/HADHA/HACD1/MECR/ACSL3/ACADS/ACSF3/CPT1C/ACACA/ACADVL/FASN/ACOX1/ELOVL7/ACSBG1/PPT2/HSD17B8/PPT1/ECHS1/ACADSB/ELOVL1/OXSM/ACSL1/FADS1/FADS2/CPT1A/SCP2/CPT2/ACSL4/HACD2/EHHADH/LOC106502144/MCAT/CPT1B/ACOX3/ACSL6/CBR4/ELOVL4	37
chx00230	Purine metabolism	81/4817	137/8764	0.184226	0.170692	PDE10A/ADCY4/PKM/PDE8B/XDH/ADCY3/LOC102177447/AK1/AK8/ENTPD8/ENTPD2/URAD/ENTPD6/PDE7A/ADCY8/PDE2A/RRM1/AMPD3/PDE3B/GUCY1A2/ATIC/ADSS/LOC102172001/ADCY7/GUCY2D/PFAS/LOC102175795/NME1/PDE6G/CANT1/NT5C/PDE4D/PDE11A/ADCY2/HDDC3/PDE8A/ADSSL1/ENTPD3/IMPDH2/NME6/ENPP4/LOC102188365/NME4/ADCY9/NT5C1A/NT5C2/PAPSS2/AK4/LOC102173923/AK5/AMPD2/PRUNE1/NPR1/PKLR/ADCY5/ADCY10/IMPDH1/ADCY1/LOC102180455/PDE1B/ADCY…	81
chx04950	Maturity onset diabetes of the young	17/4817	26/8764	0.192207	0.177164	ONECUT1/PDX1/NKX2-2/FOXA2/HNF4A/HNF1A/FOXA3/HNF1B/NEUROD1/BHLHA15/HHEX/INS/PKLR/MNX1/SLC2A2/NKX6-1/RFX6	17
chx00120	Primary bile acid biosynthesis	11/4817	16/8764	0.196554	0.179666	ACOT8/LOC102191152/LOC102177672/SLC27A5/LOC102173339/ACOX2/HSD3B7/CH25H/SCP2/AKR1D1/BAAT	11
chx04650	Natural killer cell mediated cytotoxicity	83/4817	141/8764	0.196942	0.179666	IFNGR2/LOC108636742/LOC102182304/LOC108636744/LOC102177708/RAET1E/LOC106501757/ULBP3/LOC108636750/SHC4/SOS2/IFNAR1/MAP2K1/LOC102176695/SOS1/VAV2/IFNAR2/LCK/PLCG1/PIK3CD/PTPN11/PLCG2/TYROBP/PRKCG/NCR1/LOC108638310/LOC108633333/RAC3/GRB2/PRKCA/LOC108638200/LCP2/PIK3R1/LOC108638455/LOC108638473/LOC102168343/RAF1/TNF/NFATC1/PRKCB/LAT/MAPK3/ITGAL/RAC1/CASP3/PIK3R3/PAK1/HRAS/ARAF/SH2D1A/MAPK1/LOC102185…	83
chx00500	Starch and sucrose metabolism	21/4817	33/8764	0.204574	0.184859	PYGL/GANC/HK2/GBE1/UGP2/PYGB/PGM2L1/TREH/GPI/GYS1/G6PC3/GAA/HK1/HKDC1/PYGM/GYG2/AGL/MGAM2/MGAM/HK3/ENPP1	21
chx04060	Cytokine-cytokine receptor interaction	192/4817	335/8764	0.204712	0.184859	IFNGR2/TGFB3/BMP4/IFNAR1/IL1R1/IL1RL2/IL18R1/IL18RAP/EDAR/IL1A/LOC102180231/IL36B/IL1RN/BMP10/IL22RA1/IFNLR1/TNFSF13B/IL17D/TNFRSF19/IL15RA/IFNAR2/BMP2/BMP7/CD40/GDF6/CNTF/INHA/RELT/CXCR5/IL10RA/IL10/IL19/TGFB2/TNFSF18/TNFRSF1B/TNFRSF8/TNFRSF25/TNFRSF4/TNFRSF18/BMPR2/OSM/LIF/IL15/IL34/IL17C/INHBB/CX3CL1/TGFB1/ACVR2A/IL11/LOC102180880/LOC108638246/LOC102171053/CCL16/CCL5/ACVR1/CCL1/LOC102174969/LO…	192
chx04137	Mitophagy - animal	40/4817	66/8764	0.212195	0.189802	HIF1A/PINK1/CSNK2A1/BCL2L1/E2F1/SRC/AMBRA1/ATG9A/RAB7B/MFN2/USP30/ULK1/PGAM5/RRAS/TBC1D17/RHOT1/GABARAP/UBB/BECN1/NBR1/MITF/TFEB/RHOT2/BNIP3/MAPK8/RELA/HRAS/JUN/TFE3/ATG9B/SP1/GABARAPL1/BCL2L13/MAPK10/MRAS/SQSTM1/MAPK9/FOXO3/ATG5/CITED2	40
chx00250	Alanine, aspartate and glutamate metabolism	25/4817	40/8764	0.21232	0.189802	ALDH4A1/GFPT1/CAD/ASS1/GAD2/GPT/ADSS/ALDH5A1/GOT2/IL4I1/ADSSL1/AGXT/LOC102176752/ABAT/ASL/RIMKLA/LOC102183203/GOT1/ASRGL1/ASNS/GLS2/ADSL/PPAT/NAT8L/LOC108636726	25
chx03320	PPAR signaling pathway	53/4817	89/8764	0.222011	0.197473	PCK2/SLC27A4/RXRA/PCK1/PLTP/ACSL3/LOC102177672/APOA1/LOC102179867/APOC3/APOA5/MMP1/UCP1/CPT1C/SLC27A5/ACOX1/HMGCS1/PLIN1/ACSBG1/LOC102173339/ACOX2/PPARD/RXRB/PDPK1/SORBS1/LOC108634020/ACSL1/ME3/LOC102168409/FADS2/CPT1A/SCP2/CPT2/GK/ACSL4/LOC108633240/RXRG/ADIPOQ/EHHADH/PPARA/CPT1B/FABP2/ACOX3/FABP6/SLC27A6/ACSL6/PLIN4/PLIN5/ANGPTL4/SLC27A1/PLIN2/AQP7/ME1	53
chx00603	Glycosphingolipid biosynthesis - globo and isoglobo series	12/4817	18/8764	0.224627	0.198806	HEXA/GBGT1/A3GALT2/ST3GAL1/ST3GAL2/LOC102178850/LOC102185028/GLA/ST8SIA1/NAGA/A4GALT/B3GALT5	12
chx00020	Citrate cycle (TCA cycle)	19/4817	30/8764	0.231061	0.203488	DLST/SDHB/PCK2/SUCLG1/MDH1/SUCLA2/IDH3B/PCK1/DLAT/FH/ACLY/SDHA/IDH2/IDH3A/SUCLG2/OGDHL/PC/PDHA1/OGDH	19
chx00512	Mucin type O-glycan biosynthesis	20/4817	32/8764	0.249448	0.218598	GALNT16/GCNT3/GALNT15/GCNT4/GALNT14/B4GALT5/ST3GAL1/GALNT18/GALNT9/ST3GAL2/GALNT5/ST6GALNAC1/GALNT2/GALNT11/C1GALT1/LOC102172790/GALNT6/GALNT10/GALNTL6/GALNT12	20
chx00620	Pyruvate metabolism	24/4817	39/8764	0.253985	0.221483	LDHAL6B/ACYP1/PCK2/PKM/ACYP2/MDH1/ACSS1/PCK1/ACSS2/DLAT/FH/ACACB/LDHD/ACACA/ALDH3A2/ME2/ME3/LOC102189835/PC/PDHA1/PKLR/ALDH7A1/GRHPR/ME1	24
chx00524	Neomycin, kanamycin and gentamicin biosynthesis	4/4817	5/8764	0.255603	0.221807	HK2/HK1/HKDC1/HK3	4
chx04620	Toll-like receptor signaling pathway	63/4817	108/8764	0.271368	0.234344	IFNAR1/MAP2K1/TICAM2/IFNAR2/MAP3K8/CD40/TRAF6/IKBKE/TLR5/PIK3CD/TLR2/AKT2/LOC102180880/LOC108638246/LOC102171053/CCL5/MAP2K4/MAP2K3/MAP2K6/PIK3R1/TRAF3/AKT1/MYD88/TLR9/RIPK1/TNF/MAPK13/MAPK14/MAPK3/RAC1/CHUK/IKBKB/MAPK8/PIK3R3/TIRAP/RELA/IRF7/FADD/TOLLIP/TLR8/JUN/IKBKG/MAPK1/IRAK1/CTSK/CD86/IRF5/IRAK4/PIK3CA/TAB1/MAPK12/NFKB1/IL12A/CXCL9/CXCL10/MAPK10/MAP2K2/TICAM1/MAP2K7/PIK3CB/PIK3R2/MAPK9/TAB2	63
chx03020	RNA polymerase	18/4817	29/8764	0.281604	0.242009	POLR1A/LOC102170812/POLR2A/POLR2D/POLR3K/POLR3E/POLR2J/POLR3A/POLR3C/POLR3GL/TWISTNB/POLR2H/POLR3B/POLR3H/POLR3G/POLR2E/POLR1E/POLR3D	18
chx05340	Primary immunodeficiency	22/4817	36/8764	0.284217	0.242554	LOC102176695/LCK/CD40/CD3D/ICOS/PTPRC/LOC106503064/ORAI1/CD79A/TNFRSF13B/IL7R/TAP1/TAP2/CIITA/CD19/CD40LG/BTK/IKBKG/RFX5/TNFRSF13C/JAK3/AIRE	22
chx03018	RNA degradation	47/4817	80/8764	0.284995	0.242554	PNLDC1/DIS3L/EXOSC2/PAN3/XRN2/PFKP/PABPC1L/PATL1/DDX6/BTG2/EXOSC10/EXOSC6/CNOT1/EDC4/EXOSC5/CNOT3/ENO3/TOB1/EDC3/DCP1A/EXOSC7/SKIV2L/PARN/PABPC4/ENO4/CNOT7/LOC108633285/PABPC5/LOC102183049/LOC102168723/LOC102187810/CNOT4/PFKM/PAN2/ENO2/DCP1B/TOB2/CNOT6L/TTC37/DHX36/CNOT8/HSPA9/XRN1/LSM4/CNOT6/ZCCHC7/PFKL	47
chx05162	Measles	83/4817	144/8764	0.286329	0.242554	HSPA2/EIF2AK4/IFNAR1/IRF9/IL1A/IFNAR2/MAVS/CSNK2A1/BCL2L1/CCNE2/TRAF6/CD3D/IKBKE/PIK3CD/CASP9/CD28/LOC102190983/LOC102186893/TLR2/TRADD/CCNE1/NFKBIB/AKT2/BBC3/BAX/STAT5B/LOC102185866/STAT3/PIK3R1/TRAF3/AKT1/MYD88/TLR9/LOC102177850/HSP70.1/LOC102178315/CBLB/CCND3/BAK1/BCL2/EIF2AK1/CHUK/IKBKB/CASP3/MAPK8/PIK3R3/RELA/IRF7/CCND1/FADD/MSN/JUN/RAB9A/JAK1/IKBKG/IRAK1/GSK3B/ADAR/LOC102184859/HSPA6/LOC102…	83
chx04146	Peroxisome	48/4817	82/8764	0.294972	0.248692	SOD2/ABCD4/HACL1/LOC102169480/XDH/CRAT/PHYH/PXMP4/ACOT8/ACSL3/PEX16/CAT/PEX14/MVK/NUDT7/MLYCD/NUDT19/PEX12/NOS2/PIPOX/ACOX1/AGPS/IDH2/ACOX2/AGXT/ECI2/PEX6/HMGCLL1/PAOX/ACSL1/GNPAT/PRDX5/SCP2/ACSL4/ABCD1/HAO2/PEX11B/PMVK/CROT/EHHADH/PEX5L/FAR2/PEX5/PEX26/ACOX3/ACSL6/BAAT/PEX7	48
chx00520	Amino sugar and nucleotide sugar metabolism	31/4817	52/8764	0.297178	0.24937	HEXA/HK2/NAGK/UGP2/GFPT1/GALE/UAP1L1/TSTA3/GMPPA/LOC102186611/LOC102177552/GPI/GMPPB/GMDS/LOC102189920/AMDHD2/PMM2/HK1/HKDC1/LOC102175455/RENBP/UAP1/PMM1/LOC102173645/UGDH/GNPDA2/HK3/NANS/GALT/PGM3/LOC102184907	31
chx00592	alpha-Linolenic acid metabolism	19/4817	31/8764	0.300489	0.250964	PLA2G4F/PLA2G4D/PLA2G4E/LOC102175216/PLA2G2E/PLA2G2A/LOC102170006/PLA2G5/LOC108633234/PLA2G2F/PLA2G3/ACOX1/LOC102172230/FADS2/LOC108634205/LOC102176672/PLA2G6/PLA2G12A/ACOX3	19
chx00400	Phenylalanine, tyrosine and tryptophan biosynthesis	5/4817	7/8764	0.315652	0.26065	GOT2/TAT/IL4I1/LOC102183203/GOT1	5
chx00760	Nicotinate and nicotinamide metabolism	24/4817	40/8764	0.316481	0.26065	LOC102177447/NAPRT/NADK/NMNAT2/LOC102188176/LOC102187632/SIRT2/ASPDH/SIRT7/NT5C/NNT/NT5C1A/QPRT/NT5C2/SIRT1/SIRT3/NAMPT/BST1/CD38/NMRK2/SIRT6/NMNAT3/NT5E/ENPP1	24
chx05033	Nicotine addiction	24/4817	40/8764	0.316481	0.26065	CACNA1B/GRIN1/SLC32A1/GRIA4/GRIA2/GRIN2D/SLC17A7/GRIN2C/GABRP/CHRNA7/GRIN2A/GRIA3/GABRE/GABRQ/LOC108633300/CHRNB2/SLC17A8/GRIN2B/GABRB2/GRIA1/GRIN3B/CACNA1A/GRIN3A/GABRR1	24
chx04977	Vitamin digestion and absorption	16/4817	26/8764	0.318799	0.261349	BTD/SLC5A6/APOB/CUBN/LMBRD1/APOA1/LOC102179867/SLC19A2/TCN2/SCARB1/SLC46A1/ABCC1/AWAT2/LOC102175184/SLC23A1/SLC19A1	16
chx00270	Cysteine and methionine metabolism	29/4817	49/8764	0.327428	0.267192	LDHAL6B/LOC102175297/LOC102175022/MDH1/DNMT3A/KYAT1/DNMT3B/GSS/APIP/SRM/SDS/SDSL/GOT2/TAT/BCAT2/IL4I1/GCLC/LOC102183203/GOT1/MTR/LOC102189835/AHCYL1/AHCYL2/TST/MPST/ENOPH1/DNMT1/CBS/ADI1	29
chx04215	Apoptosis - multiple species	21/4817	35/8764	0.33565	0.269885	HTRA2/BIRC6/BCL2L1/CASP9/BBC3/BAX/NGFR/BECN1/BOK/BAK1/BCL2/CASP3/MAPK8/FADD/XIAP/LOC102173997/APAF1/TNFRSF1A/BID/MAPK10/MAPK9	21
chx00533	Glycosaminoglycan biosynthesis - keratan sulfate	9/4817	14/8764	0.336168	0.269885	B3GNT7/ST3GAL1/CHST1/ST3GAL2/LOC102176721/B4GALT2/B4GALT4/B4GALT3/CHST2	9
chx00360	Phenylalanine metabolism	17/4817	28/8764	0.338693	0.269885	LOC102175783/LOC102176061/MIF/GOT2/TAT/IL4I1/ALDH3A1/AOC2/LOC102168295/LOC106501774/LOC102182869/LOC102169793/ALDH1A3/LOC102183203/GOT1/LOC102185156/ALDH3B1	17
chx00601	Glycosphingolipid biosynthesis - lacto and neolacto series	17/4817	28/8764	0.338693	0.269885	LOC102168270/ABO/FUT7/FUT4/B3GALT2/LOC102178850/LOC102185028/ST3GAL6/LOC100861326/B4GALT2/ST3GAL4/B4GALT4/B4GALT3/ST8SIA1/A4GALT/B3GNT3/B3GALT5	17
chx04744	Phototransduction	17/4817	28/8764	0.338693	0.269885	CALML4/SLC24A1/CALM2/CALML6/GNB1/CNGB1/CALM3/GUCY2D/RCVRN/PDE6G/RGS9/RHO/GUCA1B/GNAT2/PDE6B/PDE6A/GRK7	17
chx00900	Terpenoid backbone biosynthesis	13/4817	21/8764	0.339832	0.269885	LOC102189488/PCYOX1/DHDDS/PDSS1/LOC102191533/ICMT/MVK/MVD/HMGCS1/ZMPSTE24/PMVK/FDPS/NUS1	13
chx00565	Ether lipid metabolism	31/4817	53/8764	0.353918	0.279823	PLA2G4F/PLA2G4D/PLA2G4E/LOC102175216/LPCAT4/PLA2G2E/PLA2G2A/LOC102170006/PLA2G5/LOC108633234/PLA2G2F/PLA2G3/LPCAT2/PLD3/TMEM86B/PAFAH1B1/PLD2/AGPS/PLPP1/LPCAT1/PLD4/LOC102172230/LOC108634205/LOC102176672/PLPP3/CHPT1/PLD1/PLA2G6/UGT8/PLA2G12A/PLPP2	31
chx00030	Pentose phosphate pathway	18/4817	30/8764	0.357417	0.2801	RPIA/PFKP/H6PD/GPI/ALDOC/TKT/GLYCTK/ALDOA/RGN/G6PD/LOC102173923/LOC102187810/PFKM/DERA/TKTL2/PGLS/IDNK/PFKL	18
chx00650	Butanoate metabolism	18/4817	30/8764	0.357417	0.2801	L2HGDH/HADHA/GAD2/ACADS/AACS/ALDH5A1/HMGCS1/OXCT1/HMGCLL1/LOC102176752/ABAT/ACSM5/ACSM2B/ACSM1/ECHS1/BDH1/EHHADH/BDH2	18
chx04978	Mineral absorption	36/4817	62/8764	0.359295	0.280336	SLC8A3/SLC8A1/SLC34A3/SLC39A4/FXYD2/ATP2B4/SLC26A9/LOC102176524/LOC102189420/SLC30A1/SLC5A1/ATP1A3/SLC8A2/FTL/SLC46A1/ATP1B2/LOC100861136/SLC6A19/SLC9A3/SLC26A6/ATP2B2/LOC102185208/ATP2B3/LOC108635406/ATP1A1/LOC102186539/TRPV6/SLC26A3/ATP2B1/CLCN2/VDR/HMOX1/SLC34A1/LOC102172205/LOC102172488/TRPM6	36
chx04964	Proximal tubule bicarbonate reclamation	14/4817	23/8764	0.362101	0.281292	PCK2/MDH1/PCK1/FXYD2/ATP1A3/CA4/ATP1B2/SLC9A3/SLC38A3/ATP1A1/LOC102186539/AQP1/GLS2/SLC4A4	14
chx04742	Taste transduction	46/4817	80/8764	0.366309	0.283324	ADCY4/HCN4/TAS1R2/HTR1D/ENTPD2/ADCY8/P2RX3/HTR3A/HTR3B/TAS1R1/TAS1R3/P2RX2/ASIC2/SCN3A/SCN9A/HTR1A/TAS2R1/GABBR1/KCNK5/GRM4/ITPR3/GNG13/SCNN1G/SCNN1B/PKD2L1/CHRM3/TRPM5/P2RY4/LOC108633300/TAS2R38/TAS2R3/LOC102180455/PDE1B/ADCY6/LOC102185396/TAS2R7/GNB3/SCNN1A/CACNA1C/P2RY1/PRKACA/CACNA1A/GABBR2/HTR1B/HTR1E/GRM1	46
chx00510	N-Glycan biosynthesis	28/4817	48/8764	0.374383	0.287403	MGAT2/MOGS/ST6GAL2/DPM2/DOLK/DOLPP1/ALG11/DPAGT1/ALG9/MGAT5/MGAT5B/MAN2A2/RPN1/ALG1/B4GALT2/STT3A/GANAB/LOC102184887/MAN1A2/B4GALT3/ST6GAL1/ALG3/MGAT3/ALG12/SRD5A3/MGAT1/MGAT4B/ALG2	28
chx05152	Tuberculosis	106/4817	188/8764	0.374814	0.287403	IFNGR2/TGFB3/RAB5A/CALML4/CALM2/IL1A/CARD9/MRC1/SRC/ATP6V1H/TRAF6/ARHGEF12/IL10RA/IL10/LOC102187247/TGFB2/CREB1/CALML6/CASP9/ATP6V0A2/TLR2/NOD2/TRADD/AKT2/TGFB1/CALM3/BAX/LOC102189340/NOS2/PLA2R1/RAB5C/ATP6V0A1/MRC2/SPHK1/AKT1/MYD88/TLR9/MAP34-B/MAP28/RAF1/TNF/LOC102179937/NFYA/MAPK13/MAPK14/LOC102188267/LOC106503481/LOC102186442/PIK3C3/MALT1/BCL2/ATP6V0C/CREBBP/CIITA/MAPK3/ITGAM/ITGAX/NFYC/ATP6V…	106
chx00563	Glycosylphosphatidylinositol (GPI)-anchor biosynthesis	15/4817	25/8764	0.382669	0.292167	PIGH/PIGF/DPM2/PIGV/PIGT/GPLD1/PIGS/PIGN/PIGQ/PIGK/PIGM/PIGX/PIGZ/PIGG/PIGO	15
chx04979	Cholesterol metabolism	29/4817	50/8764	0.387633	0.294692	NPC2/LIPC/ABCG8/APOB/LDLRAP1/VAPB/PLTP/LOC102177672/APOA1/LOC102179867/APOC3/SCARB1/APOE/LRP2/STARD3/MYLIP/NPC1/LIPG/VDAC2/OSBPL5/SORT1/SOAT2/LRP1/NCEH1/TSPO/LRPAP1/ANGPTL4/ANGPTL8/ABCA1	29
chx00290	Valine, leucine and isoleucine biosynthesis	3/4817	4/8764	0.390352	0.29534	SDS/SDSL/BCAT2	3
chx04136	Autophagy - other	20/4817	34/8764	0.391805	0.29534	LOC102177934/ATG13/ATG9A/MTOR/GABARAP/ULK2/BECN1/RPTOR/WIPI1/ATG2B/ATG4B/ATG7/PIK3C3/WIPI2/ATG2A/ATG9B/GABARAPL1/PPP2CA/ATG4D/ATG5	20
chx05164	Influenza A	100/4817	178/8764	0.400891	0.300913	IFNGR2/PLG/IFNAR1/PABPN1/IRF9/MAP2K1/IL1A/RSAD2/DNAJC3/IFNAR2/NXT1/MAVS/KPNA6/RAE1/NUP98/NLRX1/TMPRSS4/IKBKE/PIK3CD/CASP9/RNASEL/LOC102190983/LOC102186893/PABPN1L/TRADD/NFKBIB/AKT2/HNRNPUL1/BAX/TRIM25/CCL5/SOCS3/CPSF4L/PRKCA/LOC108638200/PIK3R1/LOC108638455/LOC108638473/PML/TRAF3/AKT1/MYD88/RAF1/TNF/LOC102179937/CCND3/BAK1/LOC102188267/LOC106503481/LOC102186442/LOC102178129/CREBBP/CIITA/PRKCB/MAP…	100
chx00220	Arginine biosynthesis	12/4817	20/8764	0.412901	0.308626	ASS1/GPT/NOS1/GOT2/NOS2/NAGS/ACY1/ASL/GOT1/NOS3/GLS2/ARG1	12
chx00350	Tyrosine metabolism	27/4817	47/8764	0.424222	0.314445	GSTZ1/DBH/LOC102173865/MIF/LOC102188176/LOC102187632/GOT2/TAT/IL4I1/ALDH3A1/PNMT/AOC2/LOC102168295/LOC106501774/LOC102182869/LOC102169793/ALDH1A3/FAH/FAHD1/LOC102183203/GOT1/TYR/LOC102185156/ALDH3B1/TH/COMT/TPO	27
chx04672	Intestinal immune network for IgA production	27/4817	47/8764	0.424222	0.314445	TNFSF13B/IL15RA/CD40/IL10/PIGR/ICOS/CD28/IL15/TGFB1/TNFSF13/TNFRSF13B/CCR10/MAP3K14/ITGA4/LOC102179937/LOC102188267/LOC106503481/LOC102186442/CXCL12/CD40LG/CD86/ITGB7/LTBR/TNFRSF13C/MADCAM1/IL5/ICOSLG	27
chx05150	Staphylococcus aureus infection	53/4817	94/8764	0.432325	0.319122	PLG/C1QA/C1QB/PTAFR/IL10/LOC102184713/LOC108637766/CFH/SELP/MASP2/SELPLG/FGG/C5AR1/LOC102182340/KRT24/KRT26/KRT12/KRT20/KRT39/LOC100861381/KRT38/KRT32/KRT35/KRT36/KRT19/KRT9/LOC102180424/LOC102176997/MAP34-B/MAP28/C2/LOC102189753/LOC102170693/LOC102179937/LOC102188267/LOC106503481/LOC102186442/DSG1/ITGAL/ITGAM/MBL2/LOC102175466/LOC102172711/LOC102188588/LOC102184859/LOC102185698/LOC102186356/MASP…	53
chx05143	African trypanosomiasis	23/4817	40/8764	0.43706	0.321284	PLCB2/F2RL1/PLCB1/PLCB4/APOA1/LOC102179867/IL10/SELE/NPPA/PRKCG/PRKCA/LOC108638200/MYD88/TLR9/TNF/PRKCB/PLCB3/LOC102175177/IL12A/THOP1/ICAM1/LOC102189950/LAMA4	23
chx00531	Glycosaminoglycan degradation	14/4817	24/8764	0.452396	0.331189	HEXA/ARSB/GALNS/NAGLU/SGSH/GLB1/HYAL2/HYAL1/HYAL3/GUSB/LOC102174355/HPSE2/HGSNAT/IDUA	14
chx00750	Vitamin B6 metabolism	5/4817	8/8764	0.476084	0.347101	LOC102188176/LOC102187632/PNPO/PDXP/PDXK	5
chx04260	Cardiac muscle contraction	50/4817	90/8764	0.498594	0.36203	SLC8A3/TPM1/LOC106502520/LOC102181869/LOC102179291/SLC8A1/LOC102187496/SLC9A1/CACNB2/LOC102179296/ASPH/LOC102169976/FXYD2/CACNA1S/TNNT2/ATP2A2/ATP1A3/SLC8A2/HRC/CACNG7/CACNG8/CACNG6/ATP2A3/ATP1B2/CACNB1/MYL4/CACNG5/CACNG4/CACNG1/LOC102191741/CACNA2D3/CACNA1D/CACNA2D2/MYL3/CACNG3/ATP2A1/RYR2/LOC108634554/CACNA1F/ATP1A1/TPM3/LOC102186539/CACNA2D1/CACNB3/CACNG2/CACNA2D4/CACNA1C/TPM4/TPM2/TRDN	50
chx04122	Sulfur relay system	6/4817	10/8764	0.503447	0.364068	NFS1/CTU2/CTU1/LOC108633328/TST/MPST	6
chx05144	Malaria	29/4817	52/8764	0.510857	0.36793	THBS2/TGFB3/THBS1/THBS4/SDC1/CD40/SDC2/IL10/LOC102187247/TGFB2/SELP/SELE/TLR2/GYPC/TGFB1/CSF3/PECAM1/MYD88/TLR9/TNF/ITGAL/CD40LG/LOC102175177/THBS3/LRP1/IL12A/ICAM1/COMP/ITGB2	29
chx05132	Salmonella infection	47/4817	85/8764	0.520531	0.373386	IFNGR2/CDC42/IL1A/ROCK2/WASF2/DYNC2H1/RAB7B/TLR5/PLEKHM2/DYNC1LI2/LOC102190345/KLC3/LOC102180880/LOC108638246/LOC102171053/NOS2/RILP/PFN1/LOC108638396/TJP1/DYNC1H1/MYD88/ARPC4/FLNB/KLC4/MAPK13/MAPK14/ROCK1/MAPK3/ARPC1B/RAC1/MAPK8/RELA/KLC2/JUN/MAPK1/FLNA/FLNC/MAPK12/NFKB1/LOC102182115/LOC102182395/LOC102182683/MAPK10/CSF2/PKN1/MAPK9	47
chx03022	Basal transcription factors	25/4817	45/8764	0.529882	0.378369	GTF2A1/TBPL2/GTF2F2/TAF3/TAF4/TAF2/TAF10/ERCC2/ERCC3/TAF8/TAF11/TAF4B/GTF2I/TAF6/TAF5/GTF2E2/TAF5L/TAF9B/TAF1/LOC102176868/TAF7L/TAF13/GTF2E1/GTF2F1/TBPL1	25
chx00240	Pyrimidine metabolism	31/4817	56/8764	0.531731	0.378369	CDA/CAD/LOC102177447/CMPK2/UCK1/ENTPD8/ENTPD6/RRM1/TK2/DHODH/LOC102175795/NME1/CANT1/TK1/NT5C/ENTPD3/NME6/DTYMK/NME4/NT5C1A/CTPS1/NT5C2/UPRT/UPB1/UMPS/UCK2/UPP1/ENTPD4/AK9/NT5E/ENPP1	31
chx00340	Histidine metabolism	14/4817	25/8764	0.541138	0.383529	HDC/HNMT/ALDH3A1/ALDH3A2/ALDH1A3/UROC1/CARNS1/LOC102185156/ALDH3B1/AOC1/HAL/ALDH7A1/CARNMT1/FTCD	14
chx00330	Arginine and proline metabolism	29/4817	53/8764	0.570951	0.403052	GATM/ALDH4A1/ODC1/SMOX/AZIN2/SRM/AGMAT/NOS1/GOT2/PRODH2/CKM/NOS2/ALDH3A2/PYCR1/CKMT1A/CKB/GOT1/HOGA1/ALDH18A1/P4HA1/CARNS1/SAT1/LOC102182692/NOS3/AOC1/LOC102182731/CKMT2/ALDH7A1/ARG1	29
chx00062	Fatty acid elongation	17/4817	31/8764	0.57929	0.405719	LOC102182510/LOC102182233/LOC102181962/HACD3/HADHA/HACD1/MECR/ACOT7/ELOVL7/LOC102187994/PPT2/PPT1/ECHS1/ELOVL1/HACD2/LOC106502144/ELOVL4	17
chx01040	Biosynthesis of unsaturated fatty acids	17/4817	31/8764	0.57929	0.405719	LOC102182510/LOC102182233/LOC102181962/HACD3/HACD1/ACOT7/ACOX1/ELOVL7/ELOVL1/FADS1/FADS2/SCP2/HACD2/LOC106502144/ACOX3/BAAT/ELOVL4	17
chx01524	Platinum drug resistance	43/4817	79/8764	0.584175	0.407536	MSH2/MSH6/ATP7B/BCL2L1/ATM/PIK3CD/CASP9/LOC102178383/MGST2/AKT2/BBC3/BAX/ERBB2/PIK3R1/AKT1/CDKN1A/BAK1/BCL2/PDPK1/MAPK3/LOC102189370/ABCC2/TOP2B/CASP3/PIK3R3/LOC102184041/LOC100861197/FADD/XIAP/MAPK1/LOC108633298/LOC102190481/LOC102173997/APAF1/PIK3CA/MGST1/BID/MSH3/PIK3CB/PIK3R2/XPA/REV3L/MAP3K5	43
chx05168	Herpes simplex virus 1 infection	240/4817	440/8764	0.59148	0.41102	IFNGR2/SRSF5/EIF2AK4/LOC102184668/IFNAR1/IRF9/ZNF514/ZNF436/PPP1CB/EIF2B4/ZNF79/TSC1/CARD9/IFNAR2/SRSF4/ZNF133/MAVS/BCL2L1/SRC/LOC102186814/ZNF623/ZNF7/TRAF6/POU2F3/NECTIN1/IKBKE/MTOR/PIK3CD/CASP9/RNASEL/TRAF5/PTPN11/LOC102190983/LOC102186893/PPP1CC/EIF2B1/ZNF268/ZNF10/ZNF140/ZNF84/ZNF605/TLR2/TRADD/ZFP90/ZNF599/ZNF792/LOC102191363/LOC102171183/ZNF829/ZNF793/ZNF527/ZNF570/LOC102171908/AKT2/POU2F2…	240
chx00590	Arachidonic acid metabolism	45/4817	83/8764	0.599233	0.414788	LOC108633281/LOC102178311/LOC102172669/CBR3/PLA2G4F/PLA2G4D/PLA2G4E/LOC102175216/PLA2G2E/PLA2G2A/LOC102170006/PLA2G5/LOC108633234/PLA2G2F/PTGS1/PTGES2/PTGES/LOC106502686/PTGIS/PLA2G3/LOC102169213/LOC108633257/LOC102179132/ALOX12/LOC102169702/ALOX12B/LOC102172230/LOC102185708/ALOX5/LOC102168409/LOC108634205/LOC102176672/LOC102191099/LOC102190572/GGT5/GGT1/LOC108633240/TBXAS1/PLA2G6/PLA2G12A/LOC102…	45
chx04940	Type I diabetes mellitus	33/4817	61/8764	0.606039	0.417872	IL1A/GAD2/PTPRN/CD28/CPE/LOC102168343/LOC102175817/LOC102172138/LOC102180584/LOC102183314/LOC102181202/LOC108633459/LOC108633460/LOC102188814/LOC102176782/LOC102168905/LOC102170045/LOC102169753/LOC102185917/LOC102181347/LTA/TNF/LOC102179937/LOC102188267/LOC106503481/LOC102186442/LOC102176752/INS/CD86/PTPRN2/ICA1/IL12A/LOC102171703	33
chx01230	Biosynthesis of amino acids	41/4817	76/8764	0.617059	0.423828	PKM/RPIA/ASS1/PFKP/IDH3B/GPT/SDS/SDSL/GOT2/TAT/BCAT2/ALDOC/ENO3/SHMT1/NAGS/PYCR1/IDH2/IDH3A/TKT/ACY1/ALDOA/PSPH/ASL/ENO4/GOT1/ALDH18A1/MTR/PC/PGK1/LOC102173923/LOC102187810/PKLR/ASNS/PFKM/SHMT2/ENO2/TPI1/TKTL2/CBS/PFKL/ARG1	41
chx05321	Inflammatory bowel disease (IBD)	35/4817	65/8764	0.621799	0.425442	IFNGR2/TGFB3/SMAD3/IL18R1/IL18RAP/IL1A/GATA3/IL10/TGFB2/TLR5/TLR2/MAF/NOD2/TGFB1/TBX21/STAT3/TNF/LOC102179937/LOC102188267/LOC106503481/LOC102186442/NFATC1/SMAD2/IL4R/IL21R/RELA/JUN/FOXP3/RORC/STAT6/IL23A/NFKB1/IL12A/IL5/IL12RB1	35
chx03460	Fanconi anemia pathway	29/4817	54/8764	0.628324	0.428259	RAD51/POLK/FANCL/BRCA2/RPA2/FANCA/RAD51C/RPA1/TOP3A/FAAP100/FANCI/BLM/FAN1/FANCM/WDR48/ATRIP/POLI/TELO2/EME2/SLX4/PALB2/PMS2/FANCF/MUS81/USP1/TOP3B/POLN/FANCG/REV3L	29
chx00010	Glycolysis / Gluconeogenesis	37/4817	69/8764	0.636551	0.43221	LDHAL6B/PCK2/ADPGK/PKM/HK2/GALM/ACSS1/PFKP/PCK1/ACSS2/DLAT/GPI/GAPDHS/ALDOC/ENO3/ALDH3A1/ALDH3A2/G6PC3/ALDH1A3/ALDOA/ENO4/HK1/HKDC1/LOC102189835/LOC102185156/ALDH3B1/PGK1/PDHA1/LOC102187810/PKLR/BPGM/PFKM/ENO2/TPI1/HK3/ALDH7A1/PFKL	37
chx03410	Base excision repair	17/4817	32/8764	0.652303	0.441222	PARP4/PARP1/POLE/XRCC1/LIG1/POLD1/LIG3/PARP3/MBD4/MPG/NTHL1/POLB/MUTYH/FEN1/APEX2/SMUG1/POLE3	17
chx00260	Glycine, serine and threonine metabolism	26/4817	49/8764	0.66119	0.444118	GATM/LOC102175297/DMGDH/SARDH/SDS/SDSL/PIPOX/SHMT1/AOC2/LOC102168295/LOC106501774/LOC102182869/LOC102169793/CHDH/GLYCTK/AMT/AGXT/LOC102170645/PSPH/ALAS2/BPGM/SHMT2/ALDH7A1/GLDC/GRHPR/CBS	26
chx01210	2-Oxocarboxylic acid metabolism	9/4817	17/8764	0.661579	0.444118	IDH3B/GPT/GOT2/BCAT2/NAGS/IDH2/IDH3A/ACY1/GOT1	9
chx03013	RNA transport	91/4817	170/8764	0.676934	0.452718	EIF3J/ACIN1/THOC3/EIF5B/EIF4G3/GEMIN6/LOC102172632/EIF2B4/SRRM1/NUP188/NUP214/SAP18/NUP58/UPF2/RPP38/NXT1/RAE1/PABPC1L/EIF4E2/POP1/NUP160/NUP98/EIF4G2/THOC5/POP5/EIF2B1/NUP93/GEMIN7/NUP62/GEMIN4/NUP88/EIF4A1/FXR2/ELAC2/KPNB1/CASC3/ALYREF/NUP85/PAIP1/RPP25/PNN/EIF5/RPP14/SEC13/NUP210/NUP153/POM121L2/RPP21/XPO5/ELAC1/UBE2I/RNPS1/PABPC4/LOC102182187/LOC102181259/EIF3B/EIF3A/RPP30/EIF2B3/EIF4EBP2/NXF…	91
chx00591	Linoleic acid metabolism	21/4817	40/8764	0.683124	0.455146	PLA2G4F/PLA2G4D/PLA2G4E/LOC102175216/PLA2G2E/PLA2G2A/LOC102170006/PLA2G5/LOC108633234/PLA2G2F/PLA2G3/LOC102179132/LOC102172230/LOC102168966/LOC102185708/LOC108634205/LOC102176672/LOC102191099/LOC102190572/PLA2G6/PLA2G12A	21
chx03008	Ribosome biogenesis in eukaryotes	45/4817	85/8764	0.687395	0.456284	RPP38/XRN2/NXT1/GTPBP4/NOP56/CSNK2A1/POP1/NAT10/POP5/SPATA5/UTP4/FBL/UTP18/UTP15/DROSHA/EFL1/MPHOSPH10/IMP3/RPP25/IMP4/RIOK1/TBL3/RPP30/BMS1/HEATR1/NXF1/UTP14A/LOC102183400/NXF3/WDR3/LSG1/RBM28/EMG1/SNU13/RRP7A/WDR36/RIOK2/LOC102171062/TCOF1/REXO1/XRN1/NOL6/RPP25L/PWP2/MDN1	45
chx04216	Ferroptosis	24/4817	46/8764	0.70287	0.464821	PCBP1/PRNP/MAP1LC3A/GSS/ACSL3/STEAP3/FTL/LOC102179132/ATG7/GCLC/ACSL1/VDAC2/SLC3A2/LOC102175938/SAT1/ACSL4/HMOX1/LPCAT3/SLC39A8/ACSL6/LOC102172205/LOC102172488/SLC39A14/ATG5	24
chx04975	Fat digestion and absorption	26/4817	50/8764	0.714804	0.470962	PLA2G2E/PLA2G2A/LOC102170006/PLA2G5/LOC108633234/PLA2G2F/ABCG8/APOB/AGPAT2/DGAT1/LOC102173866/APOA1/LOC102179867/PLA2G3/SCARB1/GOT2/PLPP1/AGPAT1/LOC102172230/PNLIPRP2/PLPP3/NPC1L1/FABP2/PLA2G12A/PLPP2/ABCA1	26
chx05330	Allograft rejection	28/4817	54/8764	0.725912	0.476516	CD40/IL10/CD28/LOC102168343/LOC102175817/LOC102172138/LOC102180584/LOC102183314/LOC102181202/LOC108633459/LOC108633460/LOC102188814/LOC102176782/LOC102168905/LOC102170045/LOC102169753/LOC102185917/LOC102181347/TNF/LOC102179937/LOC102188267/LOC106503481/LOC102186442/CD40LG/CD86/IL12A/LOC102171703/IL5	28
chx00440	Phosphonate and phosphinate metabolism	3/4817	6/8764	0.744203	0.486727	PCYT2/PCYT1B/CHPT1	3
chx00730	Thiamine metabolism	10/4817	20/8764	0.749891	0.488651	THTPA/ALPL/AK1/AK8/NFS1/LOC102190876/LOC102190650/AK4/AK5/TPK1	10
chx00232	Caffeine metabolism	2/4817	4/8764	0.75808	0.492184	XDH/LOC102169935	2
chx00790	Folate biosynthesis	15/4817	30/8764	0.768229	0.49696	LOC108633281/LOC102178311/LOC102172669/GPHN/GCH1/SPR/ALPL/FPGS/LOC102190876/LOC102190650/TPH1/MOCS1/MOCOS/TH/AKR1B1	15
chx00630	Glyoxylate and dicarboxylate metabolism	16/4817	32/8764	0.771898	0.497524	MDH1/ACSS1/ACSS2/CAT/SHMT1/AFMID/GLYCTK/AMT/AGXT/PGP/HOGA1/HYI/HAO2/SHMT2/GLDC/GRHPR	16
chx05134	Legionellosis	30/4817	59/8764	0.779412	0.498987	HSPA2/HSF1/LOC102187247/TLR5/CASP9/TLR2/NAIP/MYD88/TNF/LOC102177850/HSP70.1/LOC102178315/ITGAM/BNIP3/NFKB2/CASP3/RELA/RAB1B/HSPA6/LOC102173997/APAF1/BCL2L13/NFKB1/IL12A/LOC102182115/LOC102182395/LOC102182683/C3/VCP/ITGB2	30
chx05323	Rheumatoid arthritis	49/4817	95/8764	0.779777	0.498987	TGFB3/ATP6V1B1/ATP6V1E2/IL1A/TNFSF13B/FLT1/ANGPT1/ATP6V1H/MMP1/TGFB2/CD28/ATP6V0A2/IL15/TLR2/TGFB1/IL11/LOC108638246/LOC102171053/CCL5/TNFSF13/ATP6V0A1/TNF/LTB/LOC102179937/VEGFA/LOC102188267/LOC106503481/LOC102186442/TNFRSF11A/ATP6V0C/ITGAL/ATP6V0B/CXCL12/TCIRG1/JUN/CSF1/CTSK/CD86/ATP6V0A4/IL23A/ATP6V1E1/LOC102182115/LOC102182395/LOC102182683/CSF2/ICAM1/ACP5/ATP6V1B2/ITGB2	49
chx04612	Antigen processing and presentation	41/4817	80/8764	0.783669	0.49968	HSPA2/CREB1/LOC102189064/LOC108638053/PSME3/LGMN/LOC102175817/LOC102172138/LOC102180584/LOC102183314/LOC102181202/LOC108633459/LOC108633460/LOC102188814/LOC102176782/LOC102168905/LOC102170045/LOC102169753/LOC102185917/LOC102181347/TNF/LOC102177850/HSP70.1/LOC102178315/LOC102179937/NFYA/TAPBP/LOC102188267/TAP1/TAP2/LOC106503481/LOC102186442/CIITA/NFYC/RFX5/HSPA6/NFYB/HSPA4/LOC102171703/CALR/CTSB	41
chx03440	Homologous recombination	21/4817	42/8764	0.789528	0.501618	RAD51B/RAD51/BRCA2/RPA2/ATM/BARD1/POLD1/RAD51C/RAD51D/RPA1/TOP3A/BLM/XRCC3/PALB2/RAD54L/MUS81/TOP3B/BRCC3/RAD52/RAD50/BABAM1	21
chx03430	Mismatch repair	11/4817	23/8764	0.815774	0.516448	MLH3/MSH2/MSH6/RPA2/EXO1/LIG1/POLD1/RPA1/RFC2/PMS2/MSH3	11
chx00513	Various types of N-glycan biosynthesis	20/4817	41/8764	0.830265	0.523758	MGAT2/HEXA/ALG11/ALG9/CHST8/MAN2A2/RPN1/ALG1/B4GALT2/STT3A/LOC102184887/LOC102188023/MAN1A2/B4GALT3/ALG3/B4GALNT3/ALG12/MGAT1/MGAT4B/ALG2	20
chx00071	Fatty acid degradation	24/4817	49/8764	0.838501	0.527085	HADHA/ACSL3/ACADS/CPT1C/ACADVL/ALDH3A2/ACOX1/ACSBG1/ECI2/ECI1/ECHS1/ACADSB/ACSL1/LOC102168409/CPT1A/CPT2/ACSL4/LOC108633240/EHHADH/CPT1B/ACOX3/ALDH7A1/ACSL6/GCDH	24
chx03040	Spliceosome	70/4817	137/8764	0.842272	0.527591	SNW1/SRSF5/HSPA2/ACIN1/LOC102174476/THOC3/SNRNP200/USP39/PCBP1/SRSF10/SYF2/RBM17/PRPF18/SRSF4/CRNKL1/PRPF6/RBMXL2/HNRNPU/SF3A1/SF3B3/DHX38/SNRPA/SNRNP70/U2AF2/PRPF31/PRPF40A/SRSF1/PRPF8/DHX8/EFTUD2/DDX42/ALYREF/SRSF2/CCDC12/LOC102174442/DHX16/LOC102177850/HSP70.1/LOC102178315/CDC5L/SRSF3/PPIE/BUD31/PRPF19/SART1/SF3B2/RBMX/LOC108634523/PQBP1/PUF60/PRPF38B/SF3B4/PRPF3/HSPA6/LOC102179628/RP9/TRA2A/P…	70
chx04614	Renin-angiotensin system	14/4817	30/8764	0.863917	0.537985	MAS1/REN/LOC102171917/ANPEP/LOC102174387/PRCP/LOC106503748/LOC102188749/ENPEP/MME/LNPEP/AGTR1/THOP1/PREP	14
chx03030	DNA replication	17/4817	36/8764	0.864914	0.537985	RNASEH2B/RPA2/MCM4/POLE/MCM6/LIG1/POLD1/RPA1/RFC2/MCM7/FEN1/POLA1/MCM2/MCM5/RNASEH2A/POLE3/RNASEH1	17
chx00380	Tryptophan metabolism	24/4817	50/8764	0.871653	0.538412	DLST/LOC102184252/HAAO/HADHA/KYAT1/DHTKD1/CAT/TPH1/LOC102188176/LOC102187632/ACMSD/IL4I1/ALDH3A2/AFMID/LOC102170823/ECHS1/LOC102183203/ASMT/AOC1/LOC102186084/EHHADH/ALDH7A1/GCDH/ALDH8A1	24
chx05332	Graft-versus-host disease	24/4817	50/8764	0.871653	0.538412	IL1A/CD28/LOC102168343/LOC102175817/LOC102172138/LOC102180584/LOC102183314/LOC102181202/LOC108633459/LOC108633460/LOC102188814/LOC102176782/LOC102168905/LOC102170045/LOC102169753/LOC102185917/LOC102181347/TNF/LOC102179937/LOC102188267/LOC106503481/LOC102186442/CD86/LOC102171703	24
chx04061	Viral protein interaction with cytokine and cytokine receptor	49/4817	99/8764	0.885014	0.542362	IL18R1/IL18RAP/LOC102180231/IL22RA1/CXCR5/IL10RA/IL10/IL19/TNFRSF1B/IL34/CX3CL1/LOC102180880/LOC108638246/LOC102171053/CCL16/CCL5/CCL1/LOC102174969/LOC102175436/CCR7/CCR10/LOC108638455/LOC108638473/CCR4/CCR5/LOC102178953/LOC102179993/LTA/TNF/ACKR3/CXCL12/CXCR3/CSF1/IL6R/LTBR/TNFRSF1A/LOC102182115/LOC102182395/LOC102182683/CXCL9/CXCL10/CSF1R/CXCL14/LOC108633275/IL20RB/LOC102175959/CCL27/CCL21/IL20…	49
chx05206	MicroRNAs in cancer	133/4817	259/8764	0.894089	0.542362	EZR/RPS6KA5/SHC4/TPM1/SOS2/BMF/THBS1/LOC102172159/MAP2K1/APC/LOC102184252/SOS1/PRKCE/E2F2/DNMT3A/ABL1/NOTCH1/IRS2/SLC7A1/BMI1/ZEB1/CDC25B/DNMT3B/E2F1/PLCG1/MMP9/LOC102178921/CCNE2/ZFPM2/MYC/IRS1/ATM/SLC45A3/TGFB2/MTOR/PIK3CD/TNN/TNR/BMPR2/CRKL/PLCG2/CCNE1/PAK4/ZEB2/PRKCG/CRK/MAPK7/ERBB2/STAT3/HDAC5/WNT3/ITGB3/RPTOR/GRB2/PRKCA/LOC108638200/HOXD10/PIK3R1/DICER1/EGFR/TRIM71/FOXP1/RASSF1/CDC25A/RAF1/…	133
chx04966	Collecting duct acid secretion	12/4817	27/8764	0.901873	0.542362	ATP6V1B1/ATP6V1E2/ATP6V0A2/ATP4A/ATP6V0A1/SLC4A1/SLC12A7/ATP6V0C/TCIRG1/ATP6V0A4/ATP6V1E1/ATP6V1B2	12
chx00471	D-Glutamine and D-glutamate metabolism	1/4817	3/8764	0.908691	0.542362	GLS2	1
chx00740	Riboflavin metabolism	3/4817	8/8764	0.9113	0.542362	FLAD1/ACP5/ENPP1	3
chx00100	Steroid biosynthesis	8/4817	19/8764	0.912591	0.542362	LSS/LOC102178921/LOC102190621/DHCR7/DHCR24/SOAT2/LOC102170758/FDFT1	8
chx00770	Pantothenate and CoA biosynthesis	7/4817	17/8764	0.917146	0.542362	PANK4/BCAT2/COASY/PPCDC/PANK1/UPB1/ENPP1	7
chx00072	Synthesis and degradation of ketone bodies	5/4817	13/8764	0.929936	0.542362	HMGCS1/OXCT1/HMGCLL1/BDH1/BDH2	5
chx03450	Non-homologous end-joining	5/4817	13/8764	0.929936	0.542362	PRKDC/NHEJ1/FEN1/POLM/RAD50	5
chx05016	Huntington disease	97/4817	194/8764	0.930047	0.542362	SOD2/DNAL1/TBPL2/PLCB2/SDHB/LOC102179291/DCTN1/LOC102187496/DNAH6/GRIN1/PLCB1/PLCB4/TAF4/LOC102179296/TGM2/NDUFB9/LOC102169976/CREB3L1/BDNF/DNAH14/CREB1/CASP9/DNAH10/NDUFC1/UCP1/LOC102170812/BBC3/BAX/AP2A1/CLTC/AP2B1/DLG4/POLR2A/DNAH2/DNAH9/HAP1/DNAH17/DNAI2/DNAH5/NDUFS6/SDHA/SIN3A/LOC102191741/RCOR1/POLR2D/ITPR1/DNAH1/DNAH8/TAF4B/NDUFV2/DNALI1/CREBBP/IFT57/DNAH3/HIP1/POLR2J/SLC25A4/CASP3/VDAC2/G…	97
chx05310	Asthma	12/4817	28/8764	0.930233	0.542362	CD40/IL10/LOC102186992/LOC102175436/TNF/LOC102179937/LOC102188267/LOC106503481/LOC102186442/CD40LG/FCER1G/IL5	12
chx04623	Cytosolic DNA-sensing pathway	29/4817	63/8764	0.939923	0.542362	MAVS/ZBP1/IKBKE/NFKBIB/LOC102180880/CCL5/TREX1/RIPK1/POLR3K/POLR3E/CHUK/IKBKB/POLR3A/RELA/IRF7/IKBKG/POLR3C/POLR3GL/ADAR/POLR2H/POLR3B/POLR3H/NFKB1/CXCL10/POLR3G/TMEM173/POLR2E/DDX58/POLR3D	29
chx00280	Valine, leucine and isoleucine degradation	25/4817	55/8764	0.940004	0.542362	IVD/HADHA/LOC102188176/LOC102187632/ACADS/AACS/ACSF3/BCKDHA/BCAT2/IL4I1/ALDH3A2/MCCC2/HMGCS1/OXCT1/HIBCH/HMGCLL1/ABAT/ECHS1/ACADSB/LOC102183203/DBT/HIBADH/EHHADH/MCCC1/ALDH7A1	25
chx04932	Non-alcoholic fatty liver disease (NAFLD)	75/4817	153/8764	0.94181	0.542362	SDHB/LOC102179291/LOC102187496/CDC42/IL1A/RXRA/IRS2/LOC102179296/NDUFB9/LOC102169976/IRS1/PRKAG3/PIK3CD/PRKAB1/MLXIP/NDUFC1/AKT2/TGFB1/GSK3A/BAX/SREBF1/MLX/ERN1/SOCS3/PIK3R1/PRKAA1/NDUFS6/SDHA/LOC102191741/AKT1/TNF/NDUFV2/MLXIPL/RAC1/IKBKB/CASP3/MAPK8/PIK3R3/NDUFC2/MAP3K11/RELA/NDUFV1/NDUFS8/INS/PRKAA2/JUN/TRAF2/LOC108635517/GSK3B/PRKAB2/NDUFB4/IL6R/PKLR/NDUFS2/NDUFB2/LEP/LOC102173997/ADIPOQ/DDIT…	75
chx00785	Lipoic acid metabolism	1/4817	4/8764	0.958895	0.542362	ACSM1	1
chx05010	Alzheimer disease	85/4817	175/8764	0.963272	0.542362	PSEN1/ADAM10/APH1B/PLCB2/RYR3/SDHB/CALML4/LOC102179291/LOC102187496/CALM2/RTN4/ADAM17/GRIN1/PLCB1/PLCB4/LOC102179296/NDUFB9/LOC102169976/APBB1/BACE1/PSEN2/CALML6/CASP9/CACNA1S/NOS1/ATP2A2/NDUFC1/APOE/CALM3/GRIN2D/CDK5R1/ATP2A3/MAPT/ERN1/GRIN2C/NDUFS6/SDHA/LOC102191741/ITPR1/CACNA1D/TNF/ITPR3/NDUFV2/GRIN2A/ATP2A1/MAPK3/IDE/CASP3/NDUFC2/RTN3/PLCB3/CAPN1/NDUFV1/NDUFS8/FADD/MAPK1/LOC108634554/CACNA1F…	85
chx05320	Autoimmune thyroid disease	29/4817	66/8764	0.972985	0.542362	TSHR/CD40/TG/IL10/CD28/LOC102168343/LOC102175817/LOC102172138/LOC102180584/LOC102183314/LOC102181202/LOC108633459/LOC108633460/LOC102188814/LOC102176782/LOC102168905/LOC102170045/LOC102169753/LOC102185917/LOC102181347/LOC102179937/LOC102188267/LOC106503481/LOC102186442/CD40LG/CD86/LOC102171703/IL5/TPO	29
chx04714	Thermogenesis	115/4817	235/8764	0.974113	0.542362	ARID1B/RPS6KA2/DPF3/SOS2/SDHB/ADCY4/LOC102179291/SOS1/LOC102187496/KDM1A/KDM3A/ADCY3/TSC1/RPS6KA1/ARID1A/LOC102179296/NDUFAF6/NDUFB9/ADCY8/LOC102169976/ACSL3/CREB3L1/LOC102183710/PRKAG3/LOC102187069/NPPB/NPPA/MTOR/CREB1/PRDM16/SMARCB1/PRKAB1/NDUFC1/UCP1/ADCY7/DPF1/LIPE/CPT1C/AKT1S1/LOC102175794/LOC102176914/MAP2K3/SMARCE1/SMARCD2/RPTOR/GRB2/PRKAA1/ADCY2/NDUFS6/SDHA/PLIN1/LOC102191741/SLC25A29/NDU…	115
chx04217	Necroptosis	82/4817	173/8764	0.981782	0.542362	IFNGR2/PYGL/PLA2G4F/PLA2G4D/PLA2G4E/LOC102175216/IFNAR1/RNF31/IRF9/CHMP4A/TICAM2/IL1A/PARP4/IFNAR2/PYGB/ZBP1/RBCK1/CHMP4B/SPATA2/CHMP4C/SHARPIN/SMPD1/LOC100860961/PARP1/TRAF5/PGAM5/PPID/MLKL/CHMP1A/CYLD/LOC102173495/TRADD/VPS4A/BAX/FTL/LOC102179132/STAT5B/LOC102185866/STAT3/CHMP6/LOC108638455/LOC108638473/PARP3/RIPK1/TNF/BCL2/VPS4B/SLC25A4/MAPK8/VDAC2/CAMK2G/FAF1/PYGM/CAPN1/FADD/LOC102175938/XIAP…	82
chx03050	Proteasome	18/4817	45/8764	0.984975	0.542362	PSMC1/PSMB11/ADRM1/PSMA7/PSMF1/PSMD1/PSMD8/PSMC4/PSMD11/PSMD14/PSMD3/PSME3/PSMC5/PSMD12/PSMD6/PSMB2/PSMD4/PSMD2	18
chx00130	Ubiquinone and other terpenoid-quinone biosynthesis	3/4817	11/8764	0.985156	0.542362	GGCX/TAT/VKORC1L1	3
chx03420	Nucleotide excision repair	17/4817	45/8764	0.99327	0.542362	ERCC5/RPA2/DDB2/POLE/ERCC2/LIG1/POLD1/RPA1/ERCC3/XPC/RFC2/ERCC6/DDB1/CUL4A/RAD23A/XPA/POLE3	17
chx00480	Glutathione metabolism	24/4817	61/8764	0.995138	0.542362	CHAC1/CHAC2/ODC1/GGT7/GSS/OPLAH/RRM1/SRM/LOC102178383/MGST2/GGT6/ANPEP/IDH2/GCLC/LOC102189370/LOC102184041/LOC100861197/G6PD/GGT5/GGT1/LOC108633298/LOC102190481/MGST1/LOC102182731	24
chx00140	Steroid hormone biosynthesis	31/4817	76/8764	0.995402	0.542362	LOC102172726/CYP19A1/LOC102184252/LOC102191152/LOC102188517/LOC102188238/LOC102173865/HSD11B1/HSD11B2/LOC102169213/LOC108633257/SULT2B1/DHRS11/HSD17B1/SRD5A1/LOC102170823/LOC102173131/LOC102174710/HSD17B8/LOC102168966/LOC102182663/LOC102182376/LOC102185708/STS/COMT/3BHSD/AKR1D1/LOC102177333/LOC102169002/SRD5A3/LOC102186850	31
chx00860	Porphyrin and chlorophyll metabolism	18/4817	49/8764	0.996687	0.542362	HMBS/MMAB/CPOX/LOC102176914/FECH/EARS2/GUSB/LOC102174355/UROS/LOC102179346/ALAS2/LOC102172983/PPOX/BLVRA/HMOX1/LOC102186850/FXN/ALAD	18
chx03060	Protein export	7/4817	24/8764	0.997184	0.542362	OXA1L/HSPA5/SRP68/SPCS1/SEC61A1/SPCS3/SEC63	7
chx00910	Nitrogen metabolism	5/4817	21/8764	0.99916	0.542362	CA12/CA8/CA7/CA4/CA9	5
chx00970	Aminoacyl-tRNA biosynthesis	23/4817	66/8764	0.999691	0.542362	CARS2/MARS2/GATB/SARS2/DARS/TARSL2/QARS/LARS2/FARS2/VARS2/VARS/AARS2/EARS2/NARS2/CARS/PARS2/TARS2/MARS/YARS2/HARS2/FARSA/IARS/QRSL1	23
chx00983	Drug metabolism - other enzymes	32/4817	87/8764	0.999794	0.542362	CDA/XDH/UCK1/RRM1/LOC102178383/MGST2/LOC102188073/LOC102188887/LOC102188340/TK2/LOC102175795/NME1/TK1/IMPDH2/NME6/TPMT/NME4/GUSB/LOC102174355/LOC102189370/LOC102169935/LOC102184041/LOC100861197/UPB1/LOC108633298/LOC102190481/UMPS/UCK2/IMPDH1/UPP1/MGST1/LOC102186850	32
chx00830	Retinol metabolism	28/4817	82/8764	0.999956	0.542362	RDH12/RDH11/ALDH1A2/LOC102169480/LOC102187233/RETSAT/RDH10/DGAT1/DHRS3/LOC102188176/LOC102187632/BCO1/LOC102169213/LOC108633257/LOC102190811/LOC102170823/LOC102179328/LOC102168966/LOC102185708/LOC106503632/LOC102168409/AWAT2/RPE65/LOC108633240/LOC102183297/LOC102183851/LOC102186850/RDH8	28
chx00980	Metabolism of xenobiotics by cytochrome P450	26/4817	78/8764	0.999965	0.542362	LOC108633281/LOC102178311/LOC102172669/CBR3/LOC106503221/LOC102184252/EPHX1/HSD11B1/LOC102178383/MGST2/LOC102191547/LOC102168381/LOC102190811/ALDH3A1/ALDH1A3/LOC102170823/LOC102189370/LOC102184041/LOC100861197/LOC102185156/ALDH3B1/LOC102170282/LOC108633298/LOC102190481/MGST1/LOC102186850	26
chx00040	Pentose and glucuronate interconversions	9/4817	39/8764	0.999989	0.542362	SORD/UGP2/CRYL1/XYLB/GUSB/LOC102174355/AKR1B1/UGDH/LOC102186850	9
chx05034	Alcoholism	83/4817	205/8764	0.999991	0.542362	SHC4/SOS2/CALML4/MAP2K1/DRD1/SOS1/CALM2/PPP1CB/GRIN1/PDYN/PKIA/CREB3L1/BDNF/DRD2/CREB1/CALML6/GNB1/PPP1CC/CAMKK2/FOSB/CALM3/GRIN2D/CAMKK1/ADORA2B/GNGT2/PPP1R1B/HDAC5/GRB2/GRIN2C/SLC6A3/RAF1/HDAC11/LOC102183743/LOC102178901/LOC102179758/HDAC4/ATF6B/SLC29A1/GNG13/GRIN2A/MAPK3/SLC18A2/SLC29A3/GNG4/SLC29A2/PPP1CA/HRAS/TH/ARAF/MAPK1/GNG12/ADORA2A/HDAC6/GNAI3/LOC102172676/LOC102172226/LOC102171944/CREB…	83
chx05012	Parkinson disease	54/4817	144/8764	0.999992	0.542362	SDHB/DRD1/LOC102179291/HTRA2/PINK1/LOC102187496/LOC102179296/NDUFB9/LOC102169976/UBE2L6/DRD2/UBE2J2/CASP9/NDUFC1/UBB/NDUFS6/SLC6A3/SDHA/LOC102191741/UBA7/NDUFV2/GNAL/SLC18A2/SLC25A4/CASP3/VDAC2/NDUFC2/NDUFV1/NDUFS8/TH/UBA1/UBE2L3/LOC102178813/ADORA2A/GNAI3/NDUFB4/ADCY5/NDUFS2/NDUFB2/GPR37/LOC102173997/GNAI1/LRRK2/NDUFA4L2/APAF1/NDUFS7/SNCAIP/NDUFA11/NDUFA7/PRKACA/SLC18A1/NDUFV3/UBE2J1/UBE2G2	54
chx00053	Ascorbate and aldarate metabolism	6/4817	32/8764	0.999995	0.542362	ALDH3A2/RGN/MIOX/UGDH/LOC102186850/ALDH7A1	6
chx05204	Chemical carcinogenesis	29/4817	93/8764	0.999999	0.542362	LOC108633281/LOC102178311/LOC102172669/LOC102184252/KYAT1/EPHX1/HSD11B1/LOC102178383/MGST2/LOC102168381/LOC102169213/LOC108633257/ALDH3A1/ALDH1A3/CHRNA7/LOC102170823/LOC102168966/LOC102189370/LOC102185708/LOC102169935/LOC102184041/LOC100861197/LOC102185156/ALDH3B1/LOC108633298/LOC102190481/ARNT/MGST1/LOC102186850	29
chx00982	Drug metabolism - cytochrome P450	18/4817	76/8764	1	0.542362	LOC102173111/FMO4/LOC102178383/LOC102188176/LOC102187632/MGST2/ALDH3A1/ALDH1A3/LOC102189370/LOC102184041/LOC100861197/LOC102185156/ALDH3B1/LOC108633298/LOC102190481/FMO5/MGST1/LOC102186850	18
chx00190	Oxidative phosphorylation	38/4817	138/8764	1	0.542362	SDHB/LOC102179291/ATP6V1B1/LOC102187496/ATP6V1E2/LOC102179296/ATP6V1H/NDUFB9/LOC102169976/ATP6V0A2/NDUFC1/ATP4A/LOC102175794/LOC102176914/ATP6V0A1/NDUFS6/SDHA/LOC102191741/NDUFV2/ATP6V0C/LHPP/LOC102179346/ATP6V0B/NDUFC2/NDUFV1/NDUFS8/TCIRG1/NDUFB4/NDUFS2/NDUFB2/ATP6V0A4/NDUFA4L2/ATP6V1E1/NDUFS7/NDUFA11/NDUFA7/ATP6V1B2/NDUFV3	38
chx05322	Systemic lupus erythematosus	38/4817	152/8764	1	0.542362	ACTN1/C1QA/C1QB/CD40/IL10/CD28/ACTN4/C6/C7/LOC102183743/LOC102178901/LOC102179758/TNF/C2/LOC102189753/LOC102170693/LOC102179937/LOC102188267/LOC106503481/LOC102186442/GRIN2A/C8A/CD40LG/LOC102183974/LOC102172711/LOC102188588/LOC102172676/LOC102172226/LOC102171944/CD86/LOC102185698/LOC102188114/LOC108636046/LOC108636047/GRIN2B/C1S/ELANE/C3	38
chx03010	Ribosome	35/4817	203/8764	1	0.542362	MRPL18/LOC108636981/MRPS5/MRPS9/LOC102175771/MRPL19/RPL11/RPL30/MRPL15/MRPL20/RPLP0/RPL18/RPL28/MRPL10/LOC102191735/MRPL12/MRPS18A/MRPL2/MRPL28/RPL3L/LOC102183030/RPS8/MRPL11/RPLP2/LOC102191507/MRPS21/LOC102168504/MRPL9/MRPL22/RPL36/RPS28/MRPL34/LOC102175291/MRPL3/RPS12	35

## Sheet: DP vs LG
ID	Description	GeneRatio	BgRatio	pvalue	FDR	geneID	Count
chx04510	Focal adhesion	179/5025	207/8764	4.55e-20	7.53e-18	THBS2/ACTN1/COL6A6/COL6A5/TLN2/SOS2/PAK6/THBS1/ITGA11/MAP2K1/THBS4/SOS1/PPP1CB/ROCK2/LAMC3/RAPGEF1/VAV2/COL4A2/COL4A1/FLT1/PAK5/ITGB1/ITGA8/COL9A3/LAMA5/LOC108637403/MYLK2/MYL9/SRC/PTK2/COL9A1/COL4A3/COL4A4/PARVA/FN1/BIRC3/BIRC2/PDGFD/CAPN2/AKT3/PIK3CD/TNN/TNR/LAMC1/LAMC2/LAMB3/PPP1R12B/CRKL/PXN/PPP1CC/PDGFC/BCAR1/MYLK3/ACTN4/PAK4/AKT2/VASP/ARHGAP35/PRKCG/PPP1R12C/VTN/CRK/ITGB6/CHAD/COL1A1/ITGA3/…	179
chx05165	Human papillomavirus infection	276/5025	357/8764	5.82e-16	4.81e-14	THBS2/TBP/PSMC1/PSEN1/MPP5/PPP2R5E/COL6A6/COL6A5/SOS2/THBS1/IRF9/PKM/ITGA11/UBR4/MAP2K1/THBS4/APC/ATP6V1B1/EIF2AK2/SOS1/WNT4/TCF7L1/LAMC3/TSC1/NOTCH1/COL4A2/COL4A1/FOXO1/RB1/JAG1/IFNAR2/PARD3/ITGB1/FZD8/ITGA8/COL9A3/LAMA5/LOC108637403/LOC102188874/E2F1/RBL1/RBPJL/CCNE2/HEY1/ATP6V1H/PTK2/COL9A1/COL4A3/COL4A4/CREB3L1/WNT6/PPP2R1B/ATM/MAML2/FN1/IKBKE/AKT3/FZD5/MTOR/CREB1/PIK3CD/HES2/HES3/HES5/PRKCZ/…	276
chx04928	Parathyroid hormone synthesis, secretion and action	97/5025	106/8764	4.76e-15	2.62e-13	FOS/PLCB2/MMP14/ADCY4/MAP2K1/ADCY3/RXRA/SLC34A3/KL/TNFSF11/PLCB1/PLCB4/GATA3/LOC102188874/MMP24/MAFB/LOC102178921/MMP16/ADCY8/CREB3L1/ARRB1/CREB1/MMP17/ADCY7/MMP15/ARHGEF1/PRKCG/NR4A2/PLD2/ARRB2/SOST/ATF2/SLC9A3R1/GNA13/PRKCA/LOC108638200/PDE4D/ADCY2/MEF2A/AKAP13/EGFR/ITPR1/GNAI2/PTH1R/RAF1/GCM2/ATF6B/GCM1/RUNX2/CDKN1A/ITPR3/RXRB/BCL2/MMP25/ADCY9/PRKCB/MAPK3/GNA12/FGFR1/PLCB3/LRP5/ARAF/MAPK1/PDE4…	97
chx04934	Cushing syndrome	134/5025	156/8764	8.25e-15	3.41e-13	USP8/PLCB2/ADCY4/MAP2K1/PDE8B/APC/WNT4/TCF7L1/E2F2/KCNK3/POMC/ADCY3/NR5A1/WDR5/RB1/PLCB1/PLCB4/FZD8/LOC102188874/E2F1/CCNE2/ADCY8/LOC102188517/LOC102188238/CREB3L1/KCNA4/WNT6/KMT2A/FH/FZD5/CREB1/DVL1/KCNK2/FZD7/CACNA1S/ORAI1/SCARB1/FZD10/ADCY7/CCNE1/AIPL1/DVL2/RASD1/CACNA1G/FZD2/WNT9B/CRHR1/ATF2/AXIN2/PDE11A/ADCY2/PDE8A/LOC102173131/EGFR/CTNNB1/ITPR1/WNT5A/CACNA1D/GNAI2/WNT7A/E2F3/LOC102174710/AT…	134
chx04010	MAPK signaling pathway	232/5025	299/8764	6.64e-14	2.19e-12	MAP3K4/RPS6KA2/RPS6KA5/TGFB3/FOS/MAX/HSPA2/PPM1A/SOS2/PLA2G4F/PLA2G4D/PLA2G4E/LOC102175216/EPHA2/MAP2K5/MAP2K1/DUSP2/MAP4K4/IL1R1/TGFA/SOS1/MAP4K3/IL1A/PPP3R1/CACNA1B/RPS6KA1/FGF9/MAP3K6/FLT3/FLT1/CACNB2/CDC25B/ANGPT4/STK4/MYC/MAPK8IP1/TRAF6/ARRB1/RRAS2/PDGFD/ERBB4/ELK4/MAPKAPK2/AKT3/LOC102184834/CACNA1S/PTPN7/CRKL/MAPKAPK5/TAOK3/PDGFC/RAPGEF2/FGF2/NFATC3/RASGRP4/MAP4K1/AKT2/TGFB1/PPP5C/FGF21/NTF…	232
chx04360	Axon guidance	153/5025	185/8764	1.02e-13	2.8e-12	PAK6/EPHA2/ROBO2/NFATC4/NEO1/ROBO1/SEMA4C/SEMA4F/WNT4/EPHA8/NCK2/EPHB2/PPP3R1/DPYSL5/GDF7/ROCK2/ABL1/NTNG2/EFNB2/TRPC4/PAK5/PARD3/ITGB1/EPHA3/BMP7/MYL9/SRC/PLCG1/EPHA6/PTK2/EPHA4/LRRC4C/ARHGEF12/TRPC6/SRGAP2/ENAH/PIK3CD/PRKCZ/BMPR2/PLXNA2/LIMK2/SSH1/TRPC3/PLCG2/NFATC3/PAK4/SSH2/EFNB3/NTN1/PDK1/RAC3/PRKCA/LOC108638200/SLIT3/PIK3R1/SEMA5A/RGMA/SEMA4B/FES/SEMA7A/CFL2/SRGAP3/WNT5A/SEMA3G/SEMA3B/GNAI2…	153
chx04926	Relaxin signaling pathway	122/5025	143/8764	3.89e-13	9.19e-12	FOS/GNB5/LOC102189040/SOS2/PLCB2/ADCY4/MAP2K1/SOS1/ADCY3/LOC108637097/LOC108637100/COL4A2/COL4A1/EDNRB/RXFP2/PLCB1/PLCB4/LOC102188874/SRC/MMP9/ADCY8/COL4A3/COL4A4/CREB3L1/ARRB1/MMP1/AKT3/CREB1/PIK3CD/PRKCZ/GNB1/NOS1/ADCY7/MMP2/AKT2/TGFB1/NOS2/ARRB2/MAP2K4/COL1A1/GNGT2/GRB2/ATF2/PRKCA/LOC108638200/PIK3R1/RXFP3/ADCY2/COL3A1/NFKBIA/AKT1/EGFR/TGFBR2/GNAI2/RAF1/EDN1/ATF6B/VEGFA/MAPK13/MAPK14/SMAD2/GNG…	122
chx05205	Proteoglycans in cancer	170/5025	212/8764	9.78e-13	2.02e-11	ESR1/EZR/SOS2/THBS1/MAP2K1/SOS1/HSPG2/WNT4/PPP1CB/SDC1/ROCK2/VAV2/SLC9A1/ITGB1/FZD8/SRC/PLCG1/SDC4/MMP9/SDC2/MYC/PTK2/CD44/IHH/WNT6/RRAS2/ARHGEF12/CBL/HSPB2/RDX/FN1/ERBB4/AKT3/FZD5/MTOR/PIK3CD/FZD7/PPP1R12B/PXN/PPP1CC/FZD10/FGF2/GAB1/TLR2/PLCG2/MMP2/AKT2/TGFB1/ARHGEF1/PRKCG/PPP1R12C/VTN/TP53/COL1A1/ERBB2/STAT3/FZD2/WNT9B/ITGB3/DDX5/GRB2/PRKCA/LOC108638200/HOXD10/PIK3R1/ITGA2/DROSHA/IGF1R/IQGAP1/I…	170
chx05222	Small cell lung cancer	88/5025	98/8764	1.43e-12	2.63e-11	MAX/POLK/LOC102183607/E2F2/LAMC3/RXRA/COL4A2/COL4A1/RB1/ITGB1/LAMA5/LOC108637403/BCL2L1/E2F1/CCNE2/MYC/PTK2/COL4A3/COL4A4/DDB2/TRAF6/FN1/BIRC3/BIRC2/AKT3/PIK3CD/ZBTB17/CASP9/LAMC1/LAMC2/PTGS2/TRAF5/LAMB3/CCNE1/AKT2/BAX/NOS2/TRAF4/TP53/ITGA3/ITGA2B/ITGA6/PIK3R1/LOC106501717/ITGA2/SKP2/ITGAV/NFKBIA/TRAF3/AKT1/LOC102179246/LOC102183372/E2F3/CDKN1A/BAK1/RXRB/LAMA3/LAMA1/BCL2/CHUK/PTEN/RARB/IKBKB/CASP…	88
chx05226	Gastric cancer	129/5025	155/8764	3.67e-12	6.07e-11	TGFB3/SOS2/SMAD3/MAP2K1/POLK/APC/SOS1/WNT4/TCF7L1/CTNNA2/E2F2/RXRA/FGF9/CDX2/RB1/FZD8/E2F1/CDH17/CCNE2/MYC/DDB2/WNT6/AKT3/FZD5/MTOR/PIK3CD/DVL1/FZD7/FZD10/FGF2/GAB1/CCNE1/AKT2/TGFB1/FGF21/BAX/DVL2/TP53/ERBB2/JUP/FZD2/WNT9B/GRB2/AXIN2/FGF18/PIK3R1/FGF10/TERT/AKT1/EGFR/TGFBR2/MLH1/CTNNB1/WNT5A/RAF1/WNT7A/E2F3/CDKN1A/BAK1/RXRB/SMAD2/SMAD4/BCL2/AXIN1/MAPK3/FZD9/FGFR2/TCF7L2/FGF8/WNT8B/FRAT2/FRAT1/RAR…	129
chx04935	Growth hormone synthesis, secretion and action	102/5025	118/8764	6.13e-12	9.21e-11	FOS/SOS2/PLCB2/ADCY4/MAP2K1/SOS1/ADCY3/IRS2/PLCB1/PLCB4/LOC102188874/GHRH/PLCG1/ADCY8/PTK2/IRS1/CREB3L1/AKT3/MTOR/CREB1/PIK3CD/CACNA1S/CRKL/STAT1/BCAR1/PLCG2/ADCY7/AKT2/PRKCG/CRK/MAP2K4/MAP2K3/STAT5B/LOC102185866/STAT3/SOCS3/GRB2/ATF2/SSTR2/MAP2K6/PRKCA/LOC108638200/PIK3R1/MAP3K1/ADCY2/SSTR1/AKT1/ITPR1/CACNA1D/GNAI2/GHRL/RAF1/ATF6B/LOC102188365/MAPK13/MAPK14/ITPR3/SSTR5/IGFALS/CREBBP/ADCY9/PRKCB/…	102
chx04512	ECM-receptor interaction	89/5025	101/8764	1.33e-11	1.83e-10	THBS2/COL6A6/COL6A5/THBS1/ITGA11/THBS4/SV2C/HSPG2/SDC1/LAMC3/COL4A2/COL4A1/FREM2/ITGB1/ITGA8/COL9A3/LAMA5/LOC108637403/SDC4/COL9A1/COL4A3/COL4A4/CD44/FN1/AGRN/TNN/TNR/LAMC1/LAMC2/LAMB3/VTN/ITGB6/GP1BA/CHAD/COL1A1/ITGA3/ITGA2B/ITGB3/ITGA6/ITGB4/ITGA2/ITGA1/SV2B/ITGAV/ITGA9/DAG1/LOC102179246/LOC102183372/GP9/COL6A3/TNXB/LAMA3/LAMA1/CD47/LOC108634212/COL4A5/COL4A6/LOC108633195/LOC108634587/GP1BB/LOC…	89
chx04919	Thyroid hormone signaling pathway	102/5025	121/8764	1.53e-10	1.94e-09	ESR1/DIO2/BMP4/KAT2B/PLCB2/LOC106502520/LOC102181869/MAP2K1/WNT4/NOTCH1/RXRA/TBC1D4/SLC9A1/FOXO1/MED4/PLCB1/PLCB4/SRC/PLCG1/NCOA3/MED30/NCOA2/MYC/RCAN1/PLCD4/PFKFB2/AKT3/ATP1B1/MTOR/PIK3CD/CASP9/MED13L/STAT1/PLCG2/AKT2/ATP1A3/PRKCG/MED13/ATP2A3/ATP1B2/TP53/NCOR1/MED24/THRA/KAT2A/PLCD3/ITGB3/PRKCA/LOC108638200/PIK3R1/ITGAV/SIN3A/DIO3/AKT1/PLCD1/CTNNB1/RAF1/NOTCH4/RXRB/LOC108633809/TSC2/PDPK1/CREBB…	102
chx04933	AGE-RAGE signaling pathway in diabetic complications	99/5025	117/8764	1.83e-10	2.16e-09	TGFB3/PLCB2/SMAD3/PRKCE/IL1A/LOC108637097/LOC108637100/COL4A2/COL4A1/FOXO1/PLCB1/PLCB4/THBD/PLCG1/COL4A3/COL4A4/PLCD4/FN1/AKT3/PIK3CD/PRKCZ/STAT1/PLCG2/MMP2/AKT2/TGFB1/BAX/COL1A1/STAT5B/LOC102185866/STAT3/PLCD3/PRKCA/LOC108638200/PIK3R1/COL3A1/AKT1/TGFBR2/PLCD1/PRKCD/EDN1/TNF/AGER/VEGFA/PIM1/MAPK13/MAPK14/NFATC1/SMAD2/SMAD4/BCL2/PRKCB/MAPK3/SERPINE1/PLCE1/CASP3/VEGFC/AGT/MAPK8/PIK3R3/VEGFB/PLCB3/…	99
chx04390	Hippo signaling pathway	123/5025	151/8764	2.06e-10	2.27e-09	TGFB3/MPP5/BMP4/FRMD6/SAV1/AJUBA/SMAD3/APC/MOB1A/WNT4/TCF7L1/CTNNA2/PPP1CB/GDF7/YWHAQ/CRB2/LATS2/PARD3/FZD8/BMP2/BMP7/GDF5/YWHAB/GDF6/SNAI2/MYC/WNT6/TEAD1/PPP2R1B/YAP1/TP53BP2/FZD5/TP73/PRKCZ/DVL1/BMPR2/FZD7/CRB1/YWHAH/NF2/PPP1CC/FZD10/GLI2/WTIP/TGFB1/TEAD2/PPP2R1A/DLG4/DVL2/LLGL1/FZD2/WNT9B/CSNK1D/LLGL2/AXIN2/TGFBR2/CTNNB1/WNT5A/RASSF1/LIMD1/WNT7A/BMP6/CCND3/TEAD3/SMAD2/SMAD7/SMAD4/AXIN1/BMP8A/B…	123
chx04062	Chemokine signaling pathway	145/5025	183/8764	2.46e-10	2.54e-09	CCR6/GNB5/LOC102189040/SOS2/PLCB2/ADCY4/MAP2K1/SOS1/ADCY3/ROCK2/VAV2/PLCB1/PLCB4/PARD3/HCK/SRC/PREX1/LYN/ADCY8/PTK2/ARRB1/CXCR1/CXCR2/CXCR5/AKT3/PIK3CD/PRKCZ/GNB1/CRKL/GRK3/PXN/STAT1/BCAR1/ADCY7/CCL22/CX3CL1/NFKBIB/AKT2/GSK3A/LOC102179590/LOC102180880/LOC102181154/LOC108638246/LOC102171053/LOC102169855/CCL16/CCL5/CCL1/LOC102174969/LOC102175436/CRK/CXCL16/ARRB2/PIK3R6/PIK3R5/GNGT2/CCR7/STAT5B/STAT…	145
chx05224	Breast cancer	122/5025	150/8764	2.95e-10	2.87e-09	ESR1/DLL1/FOS/SOS2/MAP2K1/POLK/APC/SOS1/WNT4/TCF7L1/E2F2/NOTCH1/FGF9/RB1/TNFSF11/JAG1/FZD8/E2F1/NCOA3/HEY1/MYC/DDB2/WNT6/PGR/AKT3/FZD5/MTOR/PIK3CD/HES5/DVL1/FZD7/FZD10/FGF2/DLL3/AKT2/FGF21/BAX/DVL2/TP53/ERBB2/FZD2/WNT9B/GRB2/AXIN2/FGF18/PIK3R1/FGF10/IGF1R/AKT1/JAG2/EGFR/CTNNB1/WNT5A/RAF1/WNT7A/E2F3/NOTCH4/CDKN1A/BAK1/AXIN1/HEYL/MAPK3/FZD9/TCF7L2/NFKB2/FGF8/WNT8B/FRAT2/FRAT1/PTEN/FGFR1/FGF20/PIK3R…	122
chx05225	Hepatocellular carcinoma	138/5025	175/8764	1.23e-09	1.13e-08	ARID1B/TGFB3/DPF3/SOS2/SMAD3/MAP2K1/POLK/APC/LOC102183607/TGFA/SOS1/WNT4/TCF7L1/E2F2/ARID1A/RB1/FZD8/BCL2L1/E2F1/PLCG1/MYC/DDB2/WNT6/AKT3/FZD5/MTOR/PIK3CD/DVL1/FZD7/LOC102178383/LOC108637838/LOC102179973/SMARCB1/FZD10/MGST2/GAB1/PLCG2/BRD7/DPF1/AKT2/TGFB1/BAX/PRKCG/DVL2/TP53/SMARCE1/FZD2/WNT9B/SMARCD2/GRB2/AXIN2/PRKCA/LOC108638200/PIK3R1/NFE2L2/TERT/IGF1R/AKT1/EGFR/TGFBR2/CTNNB1/WNT5A/PBRM1/SMARC…	138
chx04151	PI3K-Akt signaling pathway	270/5025	375/8764	1.42e-09	1.24e-08	THBS2/PPP2R5E/COL6A6/COL6A5/GNB5/LOC102189040/SOS2/THBS1/EPHA2/PCK2/ITGA11/MAP2K1/THBS4/BCL2L11/LOC102183607/TGFA/SOS1/YWHAQ/PKN3/LAMC3/TSC1/RXRA/COL4A2/COL4A1/FGF9/FLT3/FLT1/LPAR6/IL2RA/IFNAR2/ITGB1/ITGA8/COL9A3/LAMA5/LOC108637403/PCK1/ANGPT4/BCL2L1/SGK2/YWHAB/CCNE2/LOC102172279/MYC/PTK2/COL9A1/COL4A3/COL4A4/IRS1/CREB3L1/PPP2R1B/FN1/PDGFD/ERBB4/AKT3/MTOR/CREB1/PIK3CD/GNB1/CASP9/TNN/TNR/LAMC1/LAM…	270
chx01522	Endocrine resistance	80/5025	93/8764	2.04e-09	1.69e-08	ESR1/DLL1/FOS/SOS2/ADCY4/MAP2K1/SOS1/E2F2/ADCY3/NOTCH1/RB1/JAG1/LOC102188874/E2F1/SRC/MMP9/NCOA3/ADCY8/PTK2/AKT3/MTOR/PIK3CD/ADCY7/MMP2/DLL3/AKT2/BAX/TP53/NCOR1/ERBB2/GRB2/PIK3R1/ADCY2/IGF1R/AKT1/JAG2/EGFR/RAF1/E2F3/NOTCH4/CDKN1A/MAPK13/MAPK14/BCL2/ADCY9/MAPK3/GPER1/MAPK8/PIK3R3/CDKN2C/BAD/HRAS/CCND1/ARAF/JUN/MAPK1/NOTCH2/SHC1/ADCY5/BRAF/ADCY1/SP1/ADCY6/MDM2/PIK3CA/CDKN1B/BIK/MAPK12/MAPK10/HBEGF/…	80
chx04014	Ras signaling pathway	179/5025	237/8764	2.54e-09	2e-08	AFDN/CALM1/ETS2/GNB5/LOC102189040/SOS2/PLA2G4F/PLA2G4D/PLA2G4E/LOC102175216/RAB5A/PAK6/EPHA2/MAP2K1/PLA2G2E/PLA2G2A/PLA2G5/LOC108633234/LOC102176695/PLA2G2F/LOC102183607/TGFA/SOS1/REL/ABL1/RALGDS/GRIN1/FGF9/FLT3/FLT1/PAK5/LOC102175311/ANGPT4/BCL2L1/PLCG1/STK4/RRAS2/PDGFD/RASSF5/AKT3/PIK3CD/GNB1/RASAL2/ABL2/RGL1/PLA2G3/PLA2G1B/RASAL1/KSR2/PDGFC/FGF2/GAB1/PLCG2/RALB/RASGRP4/PAK4/AKT2/CALM3/FGF21/NT…	179
chx04310	Wnt signaling pathway	129/5025	163/8764	2.81e-09	2.11e-08	PSEN1/PLCB2/CHD8/NFATC4/APC/WNT4/TCF7L1/PPP3R1/ROCK2/PLCB1/PLCB4/FZD8/RSPO4/CSNK2A1/SOX17/MYC/LGR4/WNT6/MMP7/FZD5/DVL1/CACYBP/FZD7/LGR6/ZNRF3/FZD10/SFRP2/NKD1/SIAH1/NFATC3/PRKCG/RNF43/NLK/DVL2/TP53/SOST/FZD2/WNT9B/RAC3/NOTUM/AXIN2/PRKCA/LOC108638200/CTNND2/NKD2/CTNNB1/PRICKLE2/WNT5A/WNT7A/RUVBL1/CSNK2B/CCND3/PRICKLE4/DAAM2/PPARD/NFATC1/SMAD4/AXIN1/CREBBP/PRKCB/FZD9/CTBP2/TCF7L2/BTRC/WNT8B/SFRP5/F…	129
chx05220	Chronic myeloid leukemia	68/5025	77/8764	2.99e-09	2.15e-08	RUNX1/TGFB3/SOS2/SMAD3/MAP2K1/POLK/LOC102183607/SOS1/E2F2/ABL1/RB1/BCL2L1/E2F1/MYC/DDB2/CBL/AKT3/PIK3CD/CRKL/AKT2/TGFB1/BAX/CRK/TP53/STAT5B/LOC102185866/GRB2/PIK3R1/NFKBIA/AKT1/TGFBR2/RAF1/E2F3/CDKN1A/BAK1/SMAD4/MAPK3/CTBP2/CHUK/IKBKB/PIK3R3/GAB2/BAD/RELA/HRAS/CCND1/ARAF/IKBKG/BCR/MAPK1/LOC106503061/SHC1/BRAF/CDK6/MDM2/PIK3CA/CDKN1B/MECOM/NFKB1/CTBP1/SHC2/GADD45B/MAP2K2/PIK3CB/PIK3R2/TGFBR1/SHC3/…	68
chx05215	Prostate cancer	81/5025	95/8764	4.01e-09	2.76e-08	ERG/SOS2/SPINT1/MAP2K1/TGFA/SOS1/TCF7L1/E2F2/FOXO1/RB1/ZEB1/E2F1/MMP9/CCNE2/CREB3L1/PDGFD/AKT3/MTOR/CREB1/PIK3CD/CASP9/PDGFC/CCNE1/AKT2/TP53/ERBB2/GRB2/PIK3R1/IGF1R/NFKBIA/HSP90AA1/AKT1/EGFR/CTNNB1/RAF1/E2F3/CDKN1A/BCL2/PDPK1/CREBBP/MAPK3/PDGFA/FGFR2/TCF7L2/CHUK/PTEN/IKBKB/PLAT/FGFR1/PLAU/PIK3R3/BAD/RELA/HRAS/CCND1/AR/ARAF/IKBKG/MAPK1/GSK3B/CREB3L4/INSRR/BRAF/CREB3L2/CREB5/ETV5/MDM2/PIK3CA/CDKN1B…	81
chx04611	Platelet activation	110/5025	136/8764	4.18e-09	2.76e-08	TLN2/PLA2G4F/PLA2G4D/PLA2G4E/LOC102175216/PLCB2/ADCY4/VAMP8/PPP1CB/ADCY3/ROCK2/PTGS1/LOC108637097/LOC108637100/PLCB1/PLCB4/APBB1IP/ITGB1/LOC102188874/MYLK2/SRC/LYN/ADCY8/STIM1/ARHGEF12/GUCY1A2/AKT3/PIK3CD/PRKCZ/PPP1CC/ORAI1/PLCG2/ADCY7/MYLK3/AKT2/ARHGEF1/VASP/PTGIR/ARHGAP35/P2RX1/GP1BA/PIK3R6/PIK3R5/COL1A1/ITGA2B/ITGB3/GNA13/LCP2/PIK3R1/ITGA2/ADCY2/COL3A1/AKT1/ITPR1/GNAI2/GP9/MYLK4/MAPK13/MAPK14/…	110
chx04927	Cortisol synthesis and secretion	60/5025	67/8764	7.58e-09	4.82e-08	PLCB2/ADCY4/PDE8B/KCNK3/POMC/ADCY3/NR5A1/PLCB1/PLCB4/LOC102188874/ADCY8/LOC102188517/LOC102188238/CREB3L1/KCNA4/CREB1/KCNK2/CACNA1S/ORAI1/SCARB1/ADCY7/CACNA1G/ATF2/ADCY2/PDE8A/LOC102173131/ITPR1/CACNA1D/LOC102174710/ATF6B/ITPR3/LOC102177581/ADCY9/MRAP/LOC102182663/LOC102182376/STAR/AGT/PLCB3/NR0B1/CACNA1F/LOC108635273/3BHSD/CREB3L4/ADCY5/PBX1/CREB3L2/ADCY1/CREB5/SP1/NR4A1/ADCY6/ITPR2/NCEH1/CACNA1…	60
chx04015	Rap1 signaling pathway	160/5025	211/8764	1.1e-08	6.56e-08	AFDN/CALM1/SIPA1L1/TLN2/PLCB2/THBS1/EPHA2/ADCY4/MAP2K1/PRKD3/RAP1GAP/ADCY3/RAPGEF1/RALGDS/VAV2/GRIN1/FGF9/FLT1/PLCB1/PLCB4/APBB1IP/PARD3/ITGB1/LOC102175311/LOC102188874/ANGPT4/SRC/PLCG1/ADCY8/CTNND1/DRD2/PDGFD/RASSF5/ENAH/AKT3/PIK3CD/PRKCZ/CRKL/PDGFC/RAPGEF2/FGF2/BCAR1/ADCY7/RALB/SIPA1L3/AKT2/VASP/CALM3/PRKD2/FGF21/PRKCG/CRK/PFN1/ADORA2B/MAP2K3/NGFR/ITGA2B/ITGB3/RAC3/MAP2K6/PRKCA/LOC108638200/LCP…	160
chx04662	B cell receptor signaling pathway	65/5025	74/8764	1.11e-08	6.56e-08	FOS/SOS2/MAP2K1/SOS1/PPP3R1/VAV2/LYN/INPPL1/CR2/AKT3/PIK3CD/PLCG2/NFATC3/CD22/NFKBIB/AKT2/LOC102171241/LOC102179663/LOC102175389/LOC102172431/LOC106501822/CD79B/RAC3/GRB2/PIK3R1/NFKBIA/AKT1/RAF1/NFKBIE/INPP5D/NFATC1/MALT1/PRKCB/CD19/MAPK3/CARD11/CHUK/PIK3AP1/IKBKB/PIK3R3/RELA/HRAS/CD81/JUN/BTK/IKBKG/MAPK1/BCL10/VAV3/GSK3B/LOC102184859/LOC102186356/RAC2/PIK3CA/PTPN6/NFKB1/PPP3CA/DAPP1/MAP2K2/VAV1/…	65
chx04725	Cholinergic synapse	93/5025	113/8764	1.25e-08	7.1e-08	FOS/GNB5/LOC102189040/PLCB2/CHRM5/ADCY4/MAP2K1/ADCY3/CACNA1B/PLCB1/PLCB4/KCNQ2/CHRNA4/ADCY8/KCNQ3/KCNQ5/CHRM4/CREB3L1/AKT3/CREB1/PIK3CD/GNB1/CACNA1S/ADCY7/AKT2/KCNJ14/PRKCG/PIK3R6/PIK3R5/KCNJ12/GNGT2/PRKCA/LOC108638200/PIK3R1/ADCY2/CHRNA7/CHRNA3/CHRNB4/AKT1/ITPR1/CACNA1D/GNAI2/ITPR3/BCL2/GNG13/ADCY9/PRKCB/MAPK3/KCNQ4/ACHE/CHAT/SLC18A3/CAMK2G/PIK3R3/CHRM3/GNG4/GNG3/CHRM1/PLCB3/HRAS/KCNQ1/MAPK1/CAC…	93
chx04550	Signaling pathways regulating pluripotency of stem cells	111/5025	139/8764	1.42e-08	7.83e-08	ESRRB/BMP4/ONECUT1/SMAD3/MAP2K1/APC/WNT4/OTX1/ID3/MEIS1/SMAD9/BMI1/FZD8/MYC/PAX6/WNT6/LOC102183441/LOC102183990/AKT3/FZD5/PIK3CD/DVL1/BMPR2/FZD7/LIF/LHX5/TBX3/FZD10/FGF2/INHBB/ZFHX3/AKT2/DVL2/PCGF2/STAT3/FZD2/WNT9B/GRB2/AXIN2/PIK3R1/IL6ST/ISL1/LIFR/IGF1R/AKT1/ACVR2B/CTNNB1/WNT5A/RAF1/WNT7A/JARID2/ID4/MAPK13/MAPK14/SMAD2/SMAD4/AXIN1/MAPK3/FZD9/FGFR2/WNT8B/KAT6A/FGFR1/BMPR1A/PIK3R3/FZD4/HRAS/ZIC3/J…	111
chx04068	FoxO signaling pathway	104/5025	129/8764	1.56e-08	8.3e-08	SOD2/FBXO25/TGFB3/SOS2/PCK2/SMAD3/MAP2K1/HOMER1/ATG12/BCL2L11/SOS1/IRS2/FOXO1/PCK1/SGK2/STK4/LOC102172279/FBXO32/IRS1/RAG1/PRKAG3/ATM/IL10/AKT3/PIK3CD/PRKAB1/SETD7/RBL2/AKT2/TGFB1/NLK/GABARAP/SLC2A4/STAT3/G6PC/G6PC3/GRB2/PIK3R1/PLK2/PRKAA1/SKP2/IL7R/IGF1R/HOMER2/AKT1/EGFR/TGFBR2/RAF1/CDKN1A/MAPK13/MAPK14/SMAD4/PDPK1/CREBBP/USP7/PLK1/MAPK3/FOXO6/BNIP3/CHUK/PTEN/IKBKB/PLK3/MAPK8/PIK3R3/HRAS/CCND1/F…	104
chx04072	Phospholipase D signaling pathway	117/5025	148/8764	1.74e-08	8.97e-08	SOS2/PLA2G4F/PLA2G4D/PLA2G4E/LOC102175216/PLCB2/ADCY4/MAP2K1/SOS1/ADCY3/DNM1/TSC1/RALGDS/AGPAT2/LPAR6/DGKH/PLCB1/PLCB4/AVP/LOC102188874/PLCG1/ADCY8/DGKZ/RRAS2/CXCR1/CXCR2/PDGFD/AVPR1B/AKT3/MTOR/PIK3CD/PDGFC/GAB1/PLCG2/ADCY7/RALB/AKT2/CYTH2/SPHK2/PLD2/PIK3R6/PIK3R5/CYTH1/SPHK1/GRB2/GNA13/PRKCA/LOC108638200/PIK3R1/PLPP1/ADCY2/AKT1/EGFR/GRM7/GRM2/RAF1/AGPAT1/DGKD/TSC2/ADCY9/MAPK3/CYTH3/GNA12/PDGFA/A…	117
chx04024	cAMP signaling pathway	184/5025	249/8764	2.78e-08	1.39e-07	PDE10A/AFDN/CALM1/TSHR/FOS/ADCY4/HCN4/MAP2K1/PTGER2/HTR6/DRD1/CNGA3/PPP1CB/POMC/ADCY3/ROCK2/VAV2/GRIN1/LOC102187779/LOC108637252/LOC108637253/LOC108637289/LOC102173859/LOC102185549/LOC102181111/LOC102180583/LOC102180841/LOC102179751/ABCC4/LOC108637259/SLC9A1/LOC102175311/LOC102188874/MYL9/CNGB3/ADCY8/CREB3L1/FSHB/CNGA4/RRAS2/PDE3B/DRD2/ADORA1/LOC102176524/LOC102189420/AKT3/ATP1B1/CREB1/PIK3CD/CAC…	184
chx04810	Regulation of actin cytoskeleton	162/5025	216/8764	3.42e-08	1.64e-07	EZR/ACTN1/SOS2/PAK6/CHRM5/ITGA11/MAP2K1/APC/SOS1/PPP1CB/ROCK2/ARPC5L/VAV2/ARHGEF7/SLC9A1/FGF9/SPATA13/WASF2/DIAPH3/PAK5/ITGB1/PIP4K2A/ITGA8/MYLK2/MYL9/SRC/PTK2/CHRM4/RRAS2/ARPC2/ARHGEF12/RDX/FN1/PDGFD/ENAH/PIKFYVE/PIK3CD/ABI2/PPP1R12B/LIMK2/CRKL/SSH1/PXN/PPP1CC/PDGFC/FGF2/BCAR1/MYLK3/LOC102190345/ACTN4/PAK4/ARHGEF1/ARHGAP35/FGF21/PPP1R12C/GIT1/SSH2/CRK/ITGB6/ITGAE/PFN1/ITGA3/PIP4K2B/ITGA2B/ITGB3/…	162
chx04020	Calcium signaling pathway	152/5025	201/8764	3.55e-08	1.64e-07	CALM1/SLC8A3/ITPKA/PLCB2/RYR3/CHRM5/LTB4R2/ADCY4/HTR6/DRD1/HRH2/PPP3R1/ADCY3/CACNA1B/GRIN1/EDNRB/CYSLTR2/HTR2A/PTAFR/PLCB1/PLCB4/CAMK1D/LOC102175311/ADRA1D/NTSR1/LOC102188874/MYLK2/PLCG1/HTR2B/ADCY8/P2RX3/STIM1/CCKBR/PLCD4/ERBB4/AVPR1B/LOC102176524/LOC102189420/ITPKB/LOC102184834/CACNA1S/TPCN1/NOS1/P2RX4/ORAI1/P2RX2/EDNRA/PLCG2/ADCY7/MYLK3/LOC108637965/RYR1/ITPKC/CALM3/SLC8A2/GRIN2D/SPHK2/HRC/PRK…	152
chx04012	ErbB signaling pathway	73/5025	86/8764	3.57e-08	1.64e-07	SOS2/PAK6/MAP2K1/TGFA/SOS1/NCK2/ABL1/PAK5/SRC/PLCG1/MYC/PTK2/CBL/ERBB4/AKT3/MTOR/PIK3CD/ABL2/CRKL/GAB1/PLCG2/PAK4/AKT2/PRKCG/CRK/MAP2K4/ERBB2/STAT5B/LOC102185866/GRB2/PRKCA/LOC108638200/PIK3R1/AKT1/EGFR/RAF1/CBLB/CDKN1A/PRKCB/MAPK3/MAPK8/NRG3/CAMK2G/PIK3R3/PAK1/BAD/HRAS/ARAF/ELK1/JUN/PAK3/MAPK1/GSK3B/SHC1/BRAF/CAMK2B/ERBB3/PIK3CA/CDKN1B/AREG/BTC/MAPK10/CAMK2A/HBEGF/NRG2/SHC2/MAP2K2/MAP2K7/PIK3CB/…	73
chx04071	Sphingolipid signaling pathway	97/5025	120/8764	3.69e-08	1.65e-07	SPTLC2/SGPP1/PPP2R5E/PLCB2/MAP2K1/PRKCE/ROCK2/PLCB1/PLCB4/SPTLC3/OPRD1/NSMAF/SGPP2/SMPD1/PPP2R1B/ADORA1/AKT3/PIK3CD/PRKCZ/PPP2R5A/AKT2/SPHK2/BAX/PPP2R1A/PRKCG/PLD2/TP53/CERS6/RAC3/SPHK1/GNA13/PRKCA/LOC108638200/PIK3R1/BDKRB2/DEGS2/PPP2R5C/AKT1/GNAI2/RAF1/TNF/PPP2R5D/MAPK13/MAPK14/ROCK1/LOC102170388/BCL2/PDPK1/ABCC1/PRKCB/MAPK3/GNA12/PTEN/SGMS1/LOC102183481/MAPK8/SGPL1/PIK3R3/GAB2/PLCB3/PPP2R5B/RE…	97
chx05217	Basal cell carcinoma	56/5025	63/8764	4.59e-08	2e-07	BMP4/POLK/APC/WNT4/TCF7L1/FZD8/BMP2/DDB2/WNT6/FZD5/DVL1/FZD7/FZD10/HHIP/GLI2/BAX/DVL2/TP53/FZD2/WNT9B/AXIN2/KIF7/CTNNB1/WNT5A/WNT7A/CDKN1A/BAK1/AXIN1/FZD9/TCF7L2/SUFU/WNT8B/PTCH2/FZD4/WNT2B/GSK3B/SHH/SMO/WNT16/GLI3/WNT2/FZD1/WNT1/WNT10B/DVL3/GLI1/WNT5B/WNT7B/LEF1/WNT8A/TCF7/APC2/GADD45B/WNT9A/WNT3A/PTCH1	56
chx04930	Type II diabetes mellitus	43/5025	46/8764	4.98e-08	2.11e-07	SOCS4/PKM/HK2/PRKCE/CACNA1B/IRS2/PDX1/MAFA/IRS1/KCNJ11/ABCC8/MTOR/PIK3CD/PRKCZ/LOC102184834/SLC2A4/CACNA1G/SOCS3/PIK3R1/CACNA1D/PRKCD/TNF/MAPK3/IKBKB/MAPK8/HK1/HKDC1/PIK3R3/IRS4/MAPK1/PKLR/GCK/ADIPOQ/PIK3CA/SLC2A2/CACNA1C/MAPK10/HK3/INSR/CACNA1A/PIK3CB/PIK3R2/MAPK9	43
chx04925	Aldosterone synthesis and secretion	84/5025	102/8764	6.03e-08	2.49e-07	CALM1/PLCB2/ADCY4/PRKD3/PRKCE/KCNK3/POMC/ADCY3/PLCB1/PLCB4/CAMK1D/LOC102175311/LOC102188874/ADCY8/KCNK9/CREB3L1/PDE2A/LOC102176524/LOC102189420/ATP1B1/CREB1/CACNA1S/ORAI1/SCARB1/ADCY7/LIPE/ATP1A3/CALM3/PRKD2/PRKCG/NR4A2/ATP1B2/CACNA1G/ATF2/PRKCA/LOC108638200/ADCY2/LOC102173131/CAMK1/ITPR1/CACNA1D/ATP2B2/LOC102174710/ATF6B/ITPR3/LOC108633809/LOC102177581/ADCY9/PRKCB/DAGLB/STAR/AGT/CAMK2G/KCNJ5/DAG…	84
chx04666	Fc gamma R-mediated phagocytosis	79/5025	95/8764	6.45e-08	2.6e-07	PLA2G4F/PLA2G4D/PLA2G4E/LOC102175216/MAP2K1/PRKCE/ASAP3/ASAP2/ARPC5L/VAV2/WASF3/WASF2/MARCKSL1/HCK/PLCG1/LYN/ASAP1/INPPL1/ARPC2/AKT3/PIK3CD/PTPRC/LIMK2/CRKL/PLCG2/LOC108637962/LOC102190345/AKT2/VASP/SPHK2/PRKCG/CRK/PLD2/SPHK1/PRKCA/LOC108638200/DOCK2/PIK3R1/PLPP1/MYO10/CFL2/BIN1/AKT1/PRKCD/RAF1/INPP5D/PRKCB/LAT/MAPK3/NCF1/LIMK1/ARPC1B/PIK3R3/GAB2/PAK1/CFL1/PLPP3/MAPK1/WAS/VAV3/PIP5K1A/LOC10218485…	79
chx04330	Notch signaling pathway	48/5025	53/8764	1.11e-07	4.35e-07	DLL1/SNW1/NUMB/PSEN1/APH1B/KAT2B/ADAM17/NOTCH1/JAG1/RBPJL/HEY1/DTX4/MAML2/HES5/DVL1/DTX1/NCOR2/MAML3/ATXN1L/DLL3/NUMBL/DVL2/KAT2A/RFNG/CIR1/JAG2/ATXN1/NOTCH4/PTCRA/CREBBP/HEYL/DTX2/LFNG/CTBP2/NOTCH2/APH1A/DTX3L/NCSTN/HES1/DVL3/DTX3/MFNG/EP300/CTBP1/NOTCH3/MAML1/HEY2/HDAC2	48
chx04921	Oxytocin signaling pathway	119/5025	154/8764	1.4e-07	5.4e-07	CALM1/FOS/PLA2G4F/PLA2G4D/PLA2G4E/LOC102175216/PLCB2/RYR3/ADCY4/NFATC4/MAP2K5/MAP2K1/PPP3R1/PPP1CB/ADCY3/ROCK2/PLCB1/PLCB4/CAMK1D/CACNB2/LOC102175311/LOC102188874/MYLK2/MYL9/SRC/ADCY8/RCAN1/PRKAG3/GUCY1A2/PTGS2/CACNA1S/PPP1R12B/PRKAB1/PPP1CC/CAMKK2/ADCY7/MYLK3/NFATC3/RYR1/CALM3/KCNJ14/PRKCG/CACNG7/CACNG8/CACNG6/PPP1R12C/PIK3R6/PIK3R5/MAPK7/KCNJ12/CACNB1/PRKCA/LOC108638200/CACNG5/CACNG4/CACNG1/PRK…	119
chx05412	Arrhythmogenic right ventricular cardiomyopathy (ARVC)	69/5025	82/8764	1.75e-07	6.58e-07	SLC8A3/ITGA11/TCF7L1/CTNNA2/ITGB1/ITGA8/CACNB2/DES/CACNA1S/SLC8A2/CACNG7/CACNG8/CACNG6/ITGB6/ATP2A3/SGCA/ITGA3/CACNB1/JUP/ITGA2B/ITGB3/ITGA6/ITGB4/CACNG5/CACNG4/CACNG1/ITGA2/ITGA1/ITGAV/ITGA9/CTNNB1/CACNA2D3/CACNA1D/CACNA2D2/DAG1/DSP/DSG2/LOC102184211/CDH2/LAMA1/CACNG3/ATP2A1/ACTB/TCF7L2/CTNNA3/RYR2/ACTN2/ACTN3/DMD/EMD/CACNA1F/LOC102181879/ITGA10/LMNA/ITGB5/ITGB8/ITGA5/ITGB7/CACNB3/ITGA7/CACNG2/P…	69
chx04144	Endocytosis	188/5025	259/8764	1.82e-07	6.68e-07	IGF2R/LOC108636584/LOC108636384/HSPA2/USP8/NEDD4/SNX1/EHD4/RAB5A/CHMP4A/SMAD3/SPG21/CAPZB/RAB11FIP5/PSD4/ASAP3/EHD3/ASAP2/LDLRAP1/ARPC5L/MVB12B/PIP5KL1/DNM1/SH3GLB2/VPS36/IL2RA/PARD3/STAM/KIF5B/ARFGAP1/RAB22A/SRC/ARFGEF2/WWP1/ARFGEF1/ASAP1/VPS28/SMAP1/ARFGAP2/TRAF6/ARRB1/ARAP1/FOLR2/FOLR1/ARPC2/CXCR1/CBL/CXCR2/IZUMO1R/PRKCZ/ACAP3/GRK3/GIT2/RAB35/VPS37B/CHMP1A/VPS35/VPS4A/IST1/CBLC/AP2S1/EHD2/CYTH…	188
chx04728	Dopaminergic synapse	103/5025	131/8764	2.08e-07	7.46e-07	CALM1/FOS/PPP2R5E/GNB5/LOC102189040/PLCB2/DRD1/PPP1CB/CACNA1B/PLCB1/PLCB4/KIF5B/LOC102175311/LOC102188874/CREB3L1/LOC102173865/ARNTL/DRD2/PPP2R1B/AKT3/CREB1/GNB1/PPP2R5A/PPP1CC/GRIA2/AKT2/GSK3A/CALM3/PPP2R1A/KIF5C/PRKCG/LOC102179054/GNGT2/PPP1R1B/ATF2/PRKCA/LOC108638200/SLC6A3/PPP2R5C/AKT1/ITPR1/CACNA1D/GNAI2/ATF6B/PPP2R5D/MAPK13/MAPK14/ITPR3/GNAL/GNG13/GRIN2A/PRKCB/CALY/SLC18A2/MAPK8/CAMK2G/GNG4…	103
chx05223	Non-small cell lung cancer	58/5025	67/8764	2.23e-07	7.84e-07	SOS2/MAP2K1/POLK/TGFA/SOS1/E2F2/ALK/RXRA/RB1/E2F1/PLCG1/STK4/DDB2/RASSF5/AKT3/PIK3CD/CASP9/PLCG2/AKT2/BAX/PRKCG/TP53/ERBB2/STAT5B/LOC102185866/STAT3/GRB2/PRKCA/LOC108638200/PIK3R1/AKT1/EGFR/RASSF1/RAF1/E2F3/CDKN1A/BAK1/RXRB/PDPK1/PRKCB/MAPK3/RARB/PIK3R3/BAD/HRAS/CCND1/ARAF/MAPK1/RXRG/BRAF/CDK6/PIK3CA/GADD45B/MAP2K2/PIK3CB/JAK3/PIK3R2/FOXO3	58
chx04910	Insulin signaling pathway	109/5025	140/8764	2.35e-07	8.09e-07	CALM1/SOCS4/SOS2/PPP1R3E/PCK2/MAP2K1/HK2/SOS1/RHOQ/PPP1CB/RAPGEF1/TSC1/IRS2/FOXO1/PYGB/LOC102175311/PPP1R3D/PCK1/PTPN1/IRS1/INPPL1/PRKAG3/PDE3B/CBL/AKT3/MTOR/PIK3CD/PRKCZ/CRKL/ACACB/PRKAB1/PPP1CC/AKT2/LIPE/CALM3/GYS1/ACACA/FLOT2/CRK/SLC2A4/G6PC/G6PC3/FASN/RPTOR/SOCS3/EXOC7/GRB2/PRKAR1A/PIK3R1/PRKAA1/AKT1/PRKAR2A/RAF1/FLOT1/CBLB/TSC2/PDPK1/MAPK3/PHKG2/PHKG1/SH2B2/PRKAR1B/SORBS1/LOC108634020/PTPRF/…	109
chx05166	Human T-cell leukemia virus 1 infection	170/5025	232/8764	2.49e-07	8.39e-07	TBP/TGFB3/FOS/ETS2/TLN2/KAT2B/ADCY4/NFATC4/SMAD3/MAP2K1/ANAPC1/IL1R1/LOC102183607/XPO1/E2F2/PPP3R1/ADCY3/ANAPC2/RB1/IL15RA/IL2RA/LCK/BCL2L1/E2F1/CCNE2/MYC/ADCY8/SPI1/CREB3L1/ATM/MMP7/ELK4/AKT3/CREB1/PIK3CD/CHEK2/ANAPC7/ANAPC5/IL15/ANAPC10/VAC14/ADCY7/NFATC3/CCNE1/ZFP36/AKT2/TGFB1/BAX/GPS2/TP53/MAP2K4/KAT2A/STAT5B/LOC102185866/MAP3K14/CDC27/MAP3K3/ATF2/MSX2/MSX2/PIK3R1/MAP3K1/ADCY2/TERT/CRTC3/NFKB…	170
chx05146	Amoebiasis	98/5025	124/8764	2.6e-07	8.57e-07	TGFB3/ACTN1/RAB5A/PLCB2/IL1R1/LAMC3/LOC108637097/LOC108637100/COL4A2/COL4A1/PLCB1/PLCB4/LAMA5/LOC108637403/LOC102188874/PTK2/COL4A3/COL4A4/FN1/RAB7B/IL10/PIK3CD/LAMC1/LAMC2/LAMB3/TLR2/ACTN4/TGFB1/PRKCG/NOS2/COL1A1/RAB5C/PRKCA/LOC108638200/PIK3R1/COL3A1/LOC102179246/LOC102183372/RAB7A/LOC102178679/TNF/LAMA3/LAMA1/GNAL/PRKCB/ITGAM/HSPB1/CASP3/VCL/PIK3R3/PLCB3/RELA/LOC108633253/LOC108634212/MUC2/COL…	98
chx04261	Adrenergic signaling in cardiomyocytes	119/5025	155/8764	2.65e-07	8.57e-07	RPS6KA5/CALM1/SLC8A3/PPP2R5E/TPM1/PLCB2/LOC106502520/LOC102181869/ADCY4/PPP1CB/ADCY3/SLC9A1/PLCB1/PLCB4/CREM/CACNB2/LOC102175311/ADRA1D/LOC102188874/ADCY8/CREB3L1/SCN4B/PPP2R1B/LOC102176524/LOC102189420/AKT3/ATP1B1/CREB1/PPP2R5A/CACNA1S/TNNT2/PPP1CC/ADCY7/SCN1B/AKT2/ATP1A3/CALM3/SLC8A2/PPP2R1A/CACNG7/CACNG8/CACNG6/TNNI3/ATP2A3/ATP1B2/PIK3R6/PIK3R5/CACNB1/MYL4/ATF2/PRKCA/LOC108638200/CACNG5/CACNG4…	119
chx04022	cGMP-PKG signaling pathway	131/5025	173/8764	2.75e-07	8.73e-07	CALM1/SLC8A3/PLCB2/LOC106502520/LOC102181869/ADCY4/NFATC4/MAP2K1/ADRA2B/PRKCE/PPP3R1/PPP1CB/ADCY3/ROCK2/IRS2/EDNRB/PLCB1/PLCB4/OPRD1/LOC102175311/ADRA1D/MYLK2/MYL9/NPPC/ADCY8/IRS1/CREB3L1/PDE2A/MRVI1/PDE3B/GUCY1A2/TRPC6/ADORA1/LOC102176524/LOC102189420/AKT3/ATP1B1/CREB1/CACNA1S/PPP1CC/EDNRA/ADCY7/MYLK3/CNGB1/NFATC3/AKT2/ATP1A3/VASP/CALM3/SLC8A2/ATP2A3/ATP1B2/PIK3R6/PIK3R5/ATF2/GNA13/KCNMB1/ADCY2/…	131
chx04722	Neurotrophin signaling pathway	95/5025	120/8764	3.42e-07	1.07e-06	RPS6KA2/RPS6KA5/CALM1/PSEN1/SOS2/MAP2K5/MAP2K1/SOS1/KIDINS220/ABL1/RAPGEF1/RPS6KA1/LOC102175311/PLCG1/RIPK2/IRS1/TRAF6/MAPKAPK2/AKT3/PIK3CD/TP73/CRKL/SH2B3/GAB1/PLCG2/NFKBIB/AKT2/CALM3/BAX/NTF4/ZNF274/CRK/TP53/MAPK7/NGFR/MAP3K3/ARHGDIA/GRB2/PIK3R1/MAP3K1/NTRK3/NFKBIA/AKT1/PRKCD/RAF1/NFKBIE/MAPK13/MAPK14/BCL2/ARHGDIG/PDPK1/SH2B1/MAPK3/SH2B2/LOC102183480/IKBKB/MAPK8/CAMK2G/PIK3R3/BAD/RELA/HRAS/MAGE…	95
chx05213	Endometrial cancer	51/5025	58/8764	4.17e-07	1.28e-06	SOS2/MAP2K1/POLK/APC/SOS1/TCF7L1/CTNNA2/MYC/DDB2/AKT3/PIK3CD/CASP9/AKT2/BAX/TP53/ERBB2/GRB2/AXIN2/PIK3R1/AKT1/EGFR/MLH1/CTNNB1/RAF1/CDKN1A/BAK1/AXIN1/PDPK1/MAPK3/TCF7L2/PTEN/CTNNA3/PIK3R3/BAD/HRAS/CCND1/ARAF/ELK1/MAPK1/GSK3B/BRAF/PIK3CA/LEF1/CTNNA1/TCF7/APC2/GADD45B/MAP2K2/PIK3CB/PIK3R2/FOXO3	51
chx04371	Apelin signaling pathway	107/5025	138/8764	4.42e-07	1.33e-06	CALM1/SLC8A3/LOC102177934/GNB5/LOC102189040/PLCB2/RYR3/ADCY4/SMAD3/MAP2K1/PRKCE/ADCY3/SLC9A1/PLCB1/PLCB4/JAG1/LOC102175311/MYLK2/ADCY8/APLNR/PRKAG3/RRAS2/PDE3B/AKT3/BECN2/MTOR/GNB1/NOS1/PRKAB1/ADCY7/MYLK3/RYR1/AKT2/LIPE/CALM3/SLC8A2/SPHK2/NOS2/GABARAP/PIK3R6/PIK3R5/GNGT2/HDAC5/MYL4/SPHK1/GNA13/PRKAA1/ADCY2/MEF2A/PLIN1/AKT1/ITPR1/GNAI2/MYL3/RAF1/MYLK4/HDAC4/LOC102188365/ITPR3/PIK3C3/SMAD2/SMAD4/GN…	107
chx04530	Tight junction	133/5025	177/8764	4.82e-07	1.42e-06	EZR/RUNX1/AFDN/ACTN1/MPP5/NEDD4/CGNL1/PRKCE/ACTR2/ROCK2/CLDN10/PARD3/ITGB1/TUBAL3/PCNA/MYH7B/MYL9/SRC/PRKAG3/CLDN25/PPP2R1B/RDX/AMOTL1/PRKCZ/MPP4/NF2/PRKAB1/RAPGEF2/ACTR3/ACTN4/VASP/SYMPK/MYH14/PPP2R1A/CLDN7/MYH10/MYH13/MYH8/LOC102180883/LOC102181716/LLGL1/ERBB2/LLGL2/SLC9A3R1/OCLN/MARVELD2/MAP3K1/PRKAA1/WHAMM/TJP1/MAGI1/CACNA1D/TJAP1/ROCK1/NEDD4L/CLDN9/CLDN6/MYH11/ARHGAP17/MYH15/CLDN4/CLDN3/CLDN…	133
chx04724	Glutamatergic synapse	89/5025	112/8764	5.9e-07	1.71e-06	GNB5/LOC102189040/PLA2G4F/PLA2G4D/PLA2G4E/LOC102175216/PLCB2/ADCY4/HOMER1/PPP3R1/ADCY3/GRIN1/PLCB1/PLCB4/LOC102188874/ADCY8/GNB1/GLUL/GRK3/GRIA2/ADCY7/GRIK5/GRIN2D/SLC17A7/SHANK1/PRKCG/PLD2/DLG4/GNGT2/GRIN2C/PRKCA/LOC108638200/SLC1A3/ADCY2/HOMER2/GRM7/ITPR1/CACNA1D/GRM2/GNAI2/SLC38A3/ITPR3/DLGAP1/GNG13/ADCY9/GRIN2A/PRKCB/MAPK3/GNG4/GRM5/SLC17A6/GNG3/PLCB3/GRK2/SHANK2/SLC1A7/MAPK1/GNAI3/ADCY5/GRM8…	89
chx04520	Adherens junction	63/5025	75/8764	6.92e-07	1.97e-06	AFDN/ACTN1/SMAD3/TCF7L1/CTNNA2/LMO7/WASF3/WASF2/PARD3/CSNK2A1/SRC/SNAI1/PTPN1/SNAI2/CTNND1/PTPRJ/NECTIN1/LOC102190345/ACTN4/NECTIN2/NLK/ERBB2/RAC3/BAIAP2/LOC108638396/IGF1R/IQGAP1/TJP1/EGFR/TGFBR2/CTNNB1/FARP2/CSNK2B/PTPRM/SMAD4/CREBBP/MAPK3/ACTB/TCF7L2/SORBS1/LOC108634020/PTPRF/FGFR1/VCL/NECTIN3/CTNNA3/MAPK1/WAS/SSX2IP/NECTIN4/MET/PTPRB/RAC2/PTPN6/EP300/LEF1/FER/CTNNA1/TCF7/INSR/TGFBR1/FYN/MAP3K7	63
chx04915	Estrogen signaling pathway	105/5025	136/8764	8.24e-07	2.31e-06	ESR1/OPRM1/CALM1/FOS/HSPA2/SOS2/PLCB2/ADCY4/MAP2K1/TGFA/SOS1/POMC/ADCY3/PLCB1/PLCB4/LOC102175311/LOC102188874/SRC/MMP9/NCOA3/NCOA2/ADCY8/CREB3L1/PGR/AKT3/CREB1/PIK3CD/ADCY7/MMP2/AKT2/CALM3/RARA/KRT24/KRT26/KRT27/LOC102168573/KRT10/KRT12/KRT23/KRT39/LOC102179881/LOC102176457/LOC102176161/KRT38/KRT35/KRT36/LOC102179515/KRT19/KRT14/LOC102180424/LOC102177275/LOC102176997/GRB2/ATF2/PIK3R1/ADCY2/HSP90A…	105
chx04140	Autophagy - animal	109/5025	142/8764	8.55e-07	2.32e-06	ZFYVE1/EIF2S1/ATG14/LOC102177934/DAPK2/EIF2AK4/MAP2K1/WDR41/ATG12/LOC102183607/EIF2AK3/VAMP8/TSC1/IRS2/SUPT20H/PRKCQ/BCL2L1/TP53INP2/LOC108637522/RB1CC1/IRS1/ATG13/AMBRA1/TRAF6/UVRAG/ATG16L2/ATG9A/RRAS2/RAB7B/AKT3/BECN2/MTOR/PIK3CD/MTMR3/CAMKK2/ULK1/RAB33B/AKT2/AKT1S1/MTMR4/VMP1/GABARAP/ULK2/SMCR8/ERN1/RPTOR/WIPI1/PIK3R1/PRKAA1/IGF1R/ATG2B/AKT1/MTMR14/ITPR1/PRKCD/ATG4B/ATG7/RAF1/RAB7A/ATG16L1/PIK…	109
chx05414	Dilated cardiomyopathy (DCM)	79/5025	98/8764	8.57e-07	2.32e-06	TGFB3/SLC8A3/TPM1/LOC106502520/LOC102181869/ADCY4/ITGA11/ADCY3/ITGB1/ITGA8/CACNB2/LOC102188874/ADCY8/MYBPC3/DES/CACNA1S/TNNT2/ADCY7/TGFB1/SLC8A2/CACNG7/CACNG8/CACNG6/TNNI3/ITGB6/ATP2A3/SGCA/ITGA3/CACNB1/ITGA2B/ITGB3/ITGA6/ITGB4/CACNG5/CACNG4/CACNG1/ITGA2/ITGA1/TTN/ADCY2/ITGAV/ITGA9/CACNA2D3/CACNA1D/CACNA2D2/DAG1/MYL3/TNF/LAMA1/ADCY9/CACNG3/ATP2A1/ACTB/ADRB1/AGT/RYR2/DMD/EMD/CACNA1F/ITGA10/TPM3/LM…	79
chx04931	Insulin resistance	89/5025	113/8764	1.22e-06	3.25e-06	RPS6KA2/SLC27A2/PPP1R3E/PCK2/PRKCE/PPP1CB/SLC27A4/PTPA/IRS2/RPS6KA1/TBC1D4/FOXO1/PRKCQ/PYGB/PPP1R3D/PCK1/TRIB3/PTPN1/IRS1/NR1H3/CREB3L1/PRKAG3/AKT3/MTOR/CREB1/PIK3CD/PRKCZ/ACACB/PRKAB1/PPP1CC/MLXIP/AKT2/GYS1/SLC27A5/SLC2A4/STAT3/MLX/G6PC/G6PC3/SOCS3/PIK3R1/PRKAA1/NFKBIA/AKT1/PRKCD/TNF/PDPK1/PRKCB/MLXIPL/SLC2A1/PTPRF/PTEN/IKBKB/PPP1R3B/AGT/MAPK8/PIK3R3/PYGM/RELA/PPP1CA/CPT1A/PRKAA2/RPS6KA3/LOC1086…	89
chx04064	NF-kappa B signaling pathway	80/5025	100/8764	1.32e-06	3.42e-06	TICAM2/LOC102176695/IL1R1/LOC102183607/EDAR/TNFSF13B/TNFSF11/PRKCQ/CSNK2A1/LCK/BCL2L1/PLCG1/LYN/TRAF6/ATM/BIRC3/BIRC2/PTGS2/TRAF5/PLCG2/CYLD/TRIM25/LOC102180880/MAP3K14/CARD14/BCL2A1/NFKBIA/TRAF3/MYD88/RIPK1/LTA/TNF/LTB/CSNK2B/MALT1/TNFRSF11A/BCL2/UBE2I/PRKCB/LAT/CARD11/NFKB2/CHUK/IKBKB/CXCL12/PLAU/EDARADD/TIRAP/RELA/PIDD1/EDA/TAB3/XIAP/BTK/IKBKG/TRAF2/IRAK1/BCL10/LOC102175177/IRAK4/CARD10/LTBR/T…	80
chx04916	Melanogenesis	80/5025	100/8764	1.32e-06	3.42e-06	CALM1/PLCB2/ADCY4/MAP2K1/WNT4/TCF7L1/POMC/ADCY3/EDNRB/PLCB1/PLCB4/FZD8/LOC102175311/LOC102188874/ASIP/ADCY8/CREB3L1/WNT6/FZD5/CREB1/DVL1/FZD7/FZD10/ADCY7/CALM3/PRKCG/DVL2/FZD2/WNT9B/PRKCA/LOC108638200/ADCY2/CTNNB1/WNT5A/GNAI2/RAF1/WNT7A/EDN1/CREBBP/ADCY9/PRKCB/MAPK3/FZD9/TCF7L2/WNT8B/CAMK2G/TYR/FZD4/PLCB3/HRAS/MAPK1/GNAI3/WNT2B/GSK3B/CREB3L4/ADCY5/CREB3L2/WNT16/CAMK2B/ADCY1/WNT2/GNAI1/FZD1/WNT1/W…	80
chx04380	Osteoclast differentiation	97/5025	125/8764	1.43e-06	3.63e-06	IFNGR2/FOS/IRF9/MAP2K1/IL1R1/IL1A/PPP3R1/FOSL2/TNFSF11/IFNAR2/SIRPA/LOC102175312/LOC102190036/LCK/SPI1/TRAF6/AKT3/CREB1/PIK3CD/NCF2/STAT1/PLCG2/LOC102188617/CYLD/TYROBP/AKT2/TGFB1/FOSB/LOC102171241/LOC102179663/LOC102175389/LOC102172431/LOC106501822/OSCAR/MAP3K14/ITGB3/SOCS3/GRB2/MAP2K6/LCP2/PIK3R1/NFKBIA/AKT1/TGFBR2/PPARG/TNF/MAPK13/MAPK14/NFATC1/TNFRSF11A/MAPK3/NCF1/NFKB2/CHUK/IKBKB/MAPK8/PIK3R…	97
chx04912	GnRH signaling pathway	75/5025	93/8764	1.58e-06	3.95e-06	MAP3K4/CALM1/SOS2/PLA2G4F/PLA2G4D/PLA2G4E/LOC102175216/PLCB2/MMP14/ADCY4/MAP2K1/SOS1/ADCY3/PLCB1/PLCB4/LOC102175311/LOC102188874/SRC/ADCY8/FSHB/CACNA1S/ADCY7/MMP2/CALM3/LHB/PLD2/MAP2K4/MAPK7/MAP2K3/MAP3K3/GRB2/MAP2K6/PRKCA/LOC108638200/MAP3K1/ADCY2/MAP3K2/EGFR/ITPR1/CACNA1D/PRKCD/RAF1/MAPK13/MAPK14/ITPR3/ADCY9/PRKCB/MAPK3/MAPK8/CAMK2G/PLCB3/HRAS/ELK1/JUN/MAPK1/CACNA1F/ADCY5/CAMK2B/ADCY1/ADCY6/ITP…	75
chx05161	Hepatitis B	124/5025	166/8764	2.01e-06	4.95e-06	TGFB3/FOS/SOS2/NFATC4/SMAD3/MAP2K1/TICAM2/SOS1/HSPG2/E2F2/YWHAQ/RB1/PCNA/MAVS/E2F1/SRC/YWHAB/MMP9/CCNE2/MYC/DDB2/CREB3L1/TRAF6/IKBKE/AKT3/CREB1/PIK3CD/CASP9/CASP8/STAT4/STAT1/TLR2/NFATC3/CCNE1/AKT2/TGFB1/BAX/IRF3/PRKCG/TP53/MAP2K4/MAP2K3/STAT5B/LOC102185866/STAT3/GRB2/ATF2/MAP2K6/PRKCA/LOC108638200/PIK3R1/MAP3K1/LOC106501717/NFKBIA/TRAF3/AKT1/TGFBR2/MYD88/RAF1/E2F3/TNF/ATF6B/CDKN1A/MAPK13/MAPK14/…	124
chx04540	Gap junction	72/5025	89/8764	2.04e-06	4.96e-06	SOS2/PLCB2/ADCY4/MAP2K5/MAP2K1/DRD1/SOS1/ADCY3/TUBB4B/HTR2A/PLCB1/PLCB4/TUBAL3/TUBB1/LOC102188874/SRC/HTR2B/ADCY8/DRD2/GUCY1A2/PDGFD/PDGFC/LOC102181148/ADCY7/PRKCG/MAPK7/CSNK1D/GRB2/PRKCA/LOC108638200/ADCY2/TJP1/MAP3K2/EGFR/ITPR1/GNAI2/RAF1/TUBB2A/LOC102172952/TUBB/ITPR3/TUBB6/ADCY9/PRKCB/MAPK3/PDGFA/ADRB1/PRKG1/CDK1/GRM5/PLCB3/HRAS/MAPK1/LOC102187765/LOC102173837/GNAI3/ADCY5/ADCY1/GNAI1/LOC10217…	72
chx04670	Leukocyte transendothelial migration	87/5025	111/8764	2.34e-06	5.61e-06	EZR/AFDN/ACTN1/CTNNA2/ROCK2/VAV2/CLDN10/ITGB1/MYL9/PLCG1/MMP9/PTK2/CTNND1/THY1/CLDN25/RASSF5/PIK3CD/NCF2/PXN/BCAR1/PLCG2/LOC102188617/MMP2/CDH5/ACTN4/VASP/ARHGAP35/PRKCG/CLDN7/PECAM1/PRKCA/LOC108638200/OCLN/PIK3R1/CTNNB1/GNAI2/MAPK13/MAPK14/ROCK1/CLDN9/CLDN6/PRKCB/ITGAL/ITGAM/NCF1/CLDN4/CLDN3/CLDN15/ACTB/CLDN19/CLDN23/LOC102186657/LOC102186369/CXCL12/VCL/CTNNA3/PIK3R3/ESAM/SIPA1/MSN/LOC102175938/…	87
chx05163	Human cytomegalovirus infection	170/5025	237/8764	2.46e-06	5.8e-06	CALM1/GNB5/LOC102189040/SOS2/PLCB2/ADCY4/NFATC4/MAP2K1/PTGER2/IL1R1/SOS1/E2F2/PPP3R1/ADCY3/ROCK2/TSC1/RB1/PLCB1/PLCB4/LOC102175311/LOC102188874/E2F1/SRC/MYC/ADCY8/PTK2/CREB3L1/ARHGEF12/CXCR2/IL10RA/AKT3/MTOR/CREB1/PIK3CD/GNB1/CASP9/PTGS2/TRAF5/CASP8/CRKL/PXN/BCAR1/ADCY7/CX3CL1/NFATC3/AKT2/ARHGEF1/CALM3/BAX/IRF3/PRKCG/LOC102179590/LOC102180880/LOC102181154/LOC108638246/LOC102171053/CCL5/CRK/TP53/G…	170
chx04911	Insulin secretion	71/5025	88/8764	2.91e-06	6.77e-06	PLCB2/ADCY4/KCNN2/ADCY3/PDX1/PLCB1/PLCB4/SNAP25/LOC102188874/RIMS2/ADCY8/CREB3L1/KCNJ11/ABCC8/ATP1B1/CREB1/CACNA1S/ADCY7/ATP1A3/KCNN4/TRPM4/PRKCG/ATP1B2/VAMP2/ATF2/PRKCA/LOC108638200/KCNMB1/ADCY2/CCK/CACNA1D/ATF6B/GLP1R/ITPR3/ADCYAP1/LOC108633809/ADCY9/PRKCB/STX1A/SLC2A1/KCNMA1/CAMK2G/CHRM3/RYR2/PLCB3/CACNA1F/ATP1A1/CREB3L4/KCNN3/ADCY5/LOC102186539/LOC102186069/CREB3L2/GCK/CAMK2B/ADCY1/CREB5/ADCY…	71
chx04660	T cell receptor signaling pathway	79/5025	100/8764	3.9e-06	8.96e-06	FOS/SOS2/PAK6/MAP2K1/LOC102176695/SOS1/NCK2/CD8A/PPP3R1/VAV2/PAK5/PRKCQ/LCK/PLCG1/IL10/AKT3/PIK3CD/ICOS/CD28/PTPRC/NFATC3/NFKBIB/PAK4/AKT2/MAP3K14/GRB2/LCP2/PIK3R1/NFKBIA/AKT1/RAF1/TNF/CBLB/NFKBIE/MAPK13/MAPK14/NFATC1/MALT1/PDPK1/LAT/MAPK3/CARD11/CHUK/IKBKB/MAPK8/PIK3R3/PAK1/RELA/HRAS/JUN/PAK3/IKBKG/MAPK1/PDCD1/BCL10/VAV3/GSK3B/CD247/DLG1/PIK3CA/PTPN6/CD4/GRAP2/MAPK12/NFKB1/PPP3CA/MAPK10/ITK/IL5/…	79
chx04370	VEGF signaling pathway	48/5025	56/8764	4.74e-06	1.07e-05	PLA2G4F/PLA2G4D/PLA2G4E/LOC102175216/MAP2K1/PPP3R1/SRC/PLCG1/PTK2/MAPKAPK2/AKT3/PIK3CD/CASP9/PTGS2/PXN/PLCG2/AKT2/SPHK2/PRKCG/RAC3/SPHK1/PRKCA/LOC108638200/PIK3R1/AKT1/MAPKAPK3/RAF1/VEGFA/MAPK13/MAPK14/PRKCB/MAPK3/HSPB1/PIK3R3/BAD/HRAS/MAPK1/SH2D2A/NOS3/RAC2/PIK3CA/MAPK12/PPP3CA/SHC2/MAP2K2/PIK3CB/PIK3R2/PPP3CC	48
chx04210	Apoptosis	113/5025	151/8764	4.9e-06	1.09e-05	FOS/EIF2S1/MAP2K1/BCL2L11/HTRA2/LOC102183607/EIF2AK3/DAB2IP/SPTAN1/PARP4/TUBAL3/BCL2L1/ATM/BIRC3/BIRC2/CAPN2/PARP1/AKT3/DFFA/PIK3CD/DFFB/CASP9/CASP8/HRK/DIABLO/AKT2/BAX/TP53/MAP3K14/ERN1/PIK3R1/LOC106501717/LOC108638473/BCL2A1/LOC102190602/LOC102168343/LOC102176598/LOC108638467/NFKBIA/AKT1/LOC108638461/LOC108633178/ITPR1/RAF1/RIPK1/TNF/ITPR3/BAK1/DAXX/BCL2/PDPK1/MAPK3/ACTB/CHUK/FAS/IKBKB/CASP3/MA…	113
chx05145	Toxoplasmosis	88/5025	114/8764	6.47e-06	1.43e-05	IFNGR2/TGFB3/HSPA2/LOC102183607/LAMC3/ITGB1/LAMA5/LOC108637403/BCL2L1/TRAF6/IL10RA/BIRC3/BIRC2/IL10/AKT3/CASP9/LAMC1/LAMC2/LAMB3/CASP8/STAT1/TLR2/NFKBIB/AKT2/TGFB1/NOS2/PIK3R6/PIK3R5/MAP2K3/STAT3/ITGA6/MAP2K6/LOC106501717/NFKBIA/AKT1/MYD88/GNAI2/LOC102179246/LOC102183372/CCR5/TNF/HSP70.1/LOC102178315/LOC102190745/LOC102180664/MAPK13/MAPK14/LOC102188267/LOC102186442/LAMA3/LAMA1/BCL2/PDPK1/CIITA/MA…	88
chx05167	Kaposi sarcoma-associated herpesvirus infection	144/5025	199/8764	6.61e-06	1.44e-05	CALM1/FOS/ATG14/GNB5/LOC102189040/IRF9/NFATC4/MAP2K1/EIF2AK2/E2F2/PPP3R1/RB1/IFNAR2/LOC102175311/HCK/E2F1/SRC/PLCG1/PREX1/LYN/MYC/RCAN1/IKBKE/MAPKAPK2/AKT3/BECN2/MTOR/CREB1/PIK3CD/GNB1/CASP9/PTGS2/CASP8/FGF2/STAT1/PLCG2/NFATC3/ZFP36/AKT2/CALM3/BAX/IRF3/GABARAP/TP53/PIK3R6/PIK3R5/MAP2K4/UBB/GNGT2/STAT3/MAP2K6/PIK3R1/IL6ST/LOC106501717/NFKBIA/TRAF3/AKT1/CCR4/CTNNB1/ITPR1/CCR5/LOC102179713/LOC102179…	144
chx04668	TNF signaling pathway	92/5025	120/8764	6.69e-06	1.44e-05	RPS6KA5/FOS/MMP14/RIPK3/MAP2K1/IL18R1/DAB2IP/JAG1/MMP9/CEBPB/CREB3L1/BIRC3/BIRC2/AKT3/TNFRSF1B/CREB1/PIK3CD/PTGS2/TRAF5/CASP8/LIF/PGAM5/IL15/MLKL/NOD2/CX3CL1/AKT2/BCL3/CCL5/MAP2K4/MAP2K3/MAP3K14/SOCS3/ATF2/MAP2K6/PIK3R1/NFKBIA/TRAF3/AKT1/EDN1/RIPK1/LTA/TNF/ATF6B/MAPK13/MAPK14/MAPK3/CHUK/FAS/IKBKB/BAG4/CASP3/VEGFC/MAPK8/PIK3R3/RELA/FADD/TAB3/JUN/IKBKG/MAPK1/TRAF2/LOC102175177/CSF1/CREB3L4/CREB3L2/…	92
chx05135	Yersinia infection	98/5025	129/8764	6.83e-06	1.45e-05	RPS6KA2/FOS/LOC108636384/MAP2K1/LOC102176695/ACTR2/ROCK2/VAV2/ARHGEF7/RPS6KA1/WASF2/ITGB1/LCK/SRC/PLCG1/PTK2/TRAF6/ARHGEF12/FN1/IL10/AKT3/PIK3CD/CRKL/GIT2/PXN/BCAR1/NFATC3/LOC102190345/ACTR3/AKT2/ARHGEF1/IRF3/CRK/MAP2K4/MAP2K3/WIPF2/RAC3/BAIAP2/WIPF1/MAP2K6/LCP2/ARHGEF28/PIK3R1/LOC108638396/NFKBIA/AKT1/MYD88/TNF/MAPK13/MAPK14/NFATC1/ROCK1/MEFV/LAT/MAPK3/LIMK1/ACTB/DOCK1/CHUK/IKBKB/MAPK8/PIK3R3/RE…	98
chx05221	Acute myeloid leukemia	57/5025	69/8764	6.94e-06	1.45e-05	RUNX1/SOS2/CEBPE/MAP2K1/SOS1/TCF7L1/FLT3/RUNX1T1/MYC/SPI1/ZBTB16/AKT3/MTOR/PIK3CD/CEBPA/AKT2/MPO/RARA/JUP/STAT5B/LOC102185866/STAT3/GRB2/PIK3R1/BCL2A1/PML/AKT1/RAF1/PER2/PIM1/PPARD/MAPK3/ITGAM/TCF7L2/CHUK/IKBKB/PIK3R3/BAD/RELA/HRAS/CCND1/ARAF/IKBKG/MAPK1/PIM2/BRAF/DUSP6/PIK3CA/LEF1/NFKB1/KIT/CSF1R/CD14/TCF7/MAP2K2/PIK3CB/PIK3R2	57
chx05202	Transcriptional misregulation in cancer	140/5025	193/8764	7.14e-06	1.46e-05	RUNX1/FUT8/MAX/ERG/SIX4/SIX1/SPINT1/CEBPE/POLK/LOC102183607/REL/PAX8/MEIS1/MYCN/CDK9/RXRA/FLT3/FLT1/FOXO1/BMI1/ZEB1/BCL2L1/MMP9/CEBPB/RUNX1T1/EYA1/MYC/PTK2/SPI1/DDB2/LMO2/WT1/FEV/KMT2A/ZBTB16/ATM/ELK4/SLC45A3/LOC102189503/ZBTB17/EWSR1/MAF/CEBPA/CCNT2/BAX/MPO/TP53/NCOR1/NGFR/RARA/JUP/ETV4/DDX5/ASPSCR1/TLX3/IGF1R/BCL2A1/ARNT2/SIN3A/PML/LOC102190602/LOC102168343/LOC102176598/LOC108638467/BCL11B/LOC1…	140
chx05410	Hypertrophic cardiomyopathy (HCM)	75/5025	95/8764	7.18e-06	1.46e-05	TGFB3/SLC8A3/TPM1/LOC106502520/LOC102181869/ITGA11/ITGB1/ITGA8/CACNB2/MYBPC3/DES/PRKAG3/CACNA1S/TNNT2/PRKAB1/TGFB1/SLC8A2/CACNG7/CACNG8/CACNG6/TNNI3/ITGB6/ATP2A3/SGCA/ITGA3/CACNB1/ITGA2B/ITGB3/LOC102171917/LOC106503207/ITGA6/ITGB4/CACNG5/CACNG4/CACNG1/ITGA2/ITGA1/PRKAA1/TTN/ITGAV/ITGA9/CACNA2D3/CACNA1D/CACNA2D2/DAG1/MYL3/EDN1/TNF/LAMA1/CACNG3/ATP2A1/ACTB/AGT/RYR2/DMD/PRKAA2/EMD/CACNA1F/ITGA10/TPM…	75
chx04920	Adipocytokine signaling pathway	59/5025	72/8764	7.95e-06	1.6e-05	PCK2/POMC/RXRA/IRS2/PRKCQ/PCK1/IRS1/ACSL3/PRKAG3/AKT3/TNFRSF1B/MTOR/ADIPOR1/ACACB/PRKAB1/CAMKK2/AGRP/NFKBIB/AKT2/SLC2A4/STAT3/G6PC/G6PC3/SOCS3/PRKAA1/ACSBG1/NFKBIA/AKT1/TNF/NFKBIE/RXRB/SLC2A1/CHUK/IKBKB/ACSL1/MAPK8/RELA/CPT1A/PRKAA2/ACSL4/IRS4/IKBKG/TRAF2/RXRG/PRKAG2/LEP/LOC100860959/ADIPOQ/TNFRSF1A/ADIPOR2/PPARA/CPT1B/NFKB1/PPARGC1A/MAPK10/STK11/ACSL6/MAPK9/JAK2	59
chx05030	Cocaine addiction	44/5025	51/8764	8.33e-06	1.66e-05	DRD1/GPSM1/GRIN1/PDYN/LOC102188874/CREB3L1/DRD2/CREB1/GRIA2/FOSB/GRIN2D/CDK5R1/DLG4/PPP1R1B/GRIN2C/ATF2/SLC6A3/GRM2/GNAI2/ATF6B/GRIN2A/SLC18A2/RELA/TH/LOC108633215/LOC102180115/JUN/LOC102190425/GNAI3/CREB3L4/ADCY5/CDK5/CREB3L2/CREB5/GNAI1/GRM3/DDC/GRIN2B/NFKB1/GRIN3B/CREB3L3/PRKACA/SLC18A1/GRIN3A	44
chx04929	GnRH secretion	56/5025	68/8764	1.01e-05	1.99e-05	PLCB2/MAP2K1/KCNN2/TRPC4/PLCB1/PLCB4/ARRB1/KCNJ11/KISS1/AKT3/PIK3CD/CACNA1S/AKT2/KCNN4/LHB/PRKCG/ARRB2/CACNA1G/PRKCA/LOC108638200/PIK3R1/HCN1/AKT1/ITPR1/CACNA1D/RAF1/GABBR1/ITPR3/LOC102177581/PRKCB/MAPK3/GPER1/PIK3R3/KCNJ5/PLCB3/HRAS/TRPC5/MAPK1/CACNA1F/LOC108635273/KCNN3/HCN3/KCNJ9/ITPR2/PIK3CA/CACNA1C/CACNA1I/KISS1R/HCN2/TRPC1/GNA11/MAP2K2/PIK3CB/KCNN1/PIK3R2/GABBR2	56
chx04750	Inflammatory mediator regulation of TRP channels	84/5025	109/8764	1.18e-05	2.29e-05	CALM1/PRKCH/PLA2G4F/PLA2G4D/PLA2G4E/LOC102175216/PLCB2/ADCY4/PTGER2/IL1R1/PRKCE/PPP1CB/ADCY3/HTR2A/PLCB1/PLCB4/PRKCQ/LOC102175311/LOC102188874/SRC/PLCG1/HTR2B/ADCY8/ASIC4/P2RY2/PIK3CD/TRPV4/PPP1CC/PLCG2/ADCY7/CALM3/PRKCG/ASIC2/TRPV3/TRPV1/ALOX12/TRPV2/MAP2K3/MAP2K6/PRKCA/LOC108638200/PIK3R1/PTGER4/ADCY2/BDKRB2/BDKRB1/ITPR1/PRKCD/TRPM8/MAPK13/MAPK14/ITPR3/ADCY9/PRKCB/LOC102180722/LOC102185708/MAPK…	84
chx05235	PD-L1 expression and PD-1 checkpoint pathway in cancer	69/5025	87/8764	1.25e-05	2.4e-05	IFNGR2/BATF/FOS/MAP2K1/TICAM2/LOC102176695/PPP3R1/ALK/PRKCQ/CSNK2A1/LCK/PLCG1/TRAF6/AKT3/MTOR/PIK3CD/CD28/BATF3/STAT1/TLR2/NFATC3/NFKBIB/AKT2/MAP2K3/STAT3/MAP3K3/MAP2K6/PIK3R1/NFKBIA/AKT1/EGFR/MYD88/TLR9/RAF1/CSNK2B/NFKBIE/MAPK13/MAPK14/NFATC1/LAT/MAPK3/CHUK/PTEN/IKBKB/PIK3R3/TIRAP/BATF2/RELA/HRAS/JUN/JAK1/IKBKG/MAPK1/PDCD1/CD247/PIK3CA/PTPN6/CD4/MAPK12/NFKB1/PPP3CA/MAP2K2/TICAM1/PIK3CB/PIK3R2/JA…	69
chx05214	Glioma	60/5025	74/8764	1.28e-05	2.43e-05	CALM1/SOS2/MAP2K1/POLK/TGFA/SOS1/E2F2/RB1/CAMK1D/LOC102175311/E2F1/PLCG1/DDB2/AKT3/MTOR/PIK3CD/PLCG2/AKT2/CALM3/BAX/PRKCG/TP53/GRB2/PRKCA/LOC108638200/PIK3R1/IGF1R/AKT1/EGFR/CAMK1/RAF1/E2F3/CDKN1A/BAK1/PRKCB/MAPK3/PDGFA/PTEN/CAMK2G/PIK3R3/HRAS/CCND1/ARAF/MAPK1/SHC1/BRAF/CAMK2B/CDK6/MDM2/PIK3CA/PDGFB/CAMK4/CAMK2A/PDGFRB/SHC2/GADD45B/MAP2K2/PIK3CB/PIK3R2/SHC3	60
chx04270	Vascular smooth muscle contraction	104/5025	140/8764	2.01e-05	3.78e-05	CALM1/PRKCH/PLA2G4F/PLA2G4D/PLA2G4E/LOC102175216/PLCB2/ADCY4/MAP2K1/PLA2G2E/PLA2G2A/PLA2G5/LOC108633234/PLA2G2F/ACTG2/PRKCE/PPP1CB/ADCY3/ROCK2/PLCB1/PLCB4/PRKCQ/LOC102175311/ADRA1D/AVP/LOC102188874/MYLK2/MYL9/NPPC/ADCY8/MRVI1/ARHGEF12/GUCY1A2/AVPR1B/CACNA1S/PPP1R12B/PLA2G3/PLA2G1B/PPP1CC/EDNRA/ADCY7/MYLK3/PPP1R14A/ARHGEF1/CALM3/PTGIR/PRKCG/PPP1R12C/ADORA2B/GNA13/PRKCA/LOC108638200/KCNMB1/ADCY2/IT…	104
chx05231	Choline metabolism in cancer	78/5025	101/8764	2.1e-05	3.9e-05	LOC102183874/SLC22A3/FOS/SOS2/PLA2G4F/PLA2G4D/PLA2G4E/LOC102175216/MAP2K1/SOS1/TSC1/RALGDS/WASF3/WASF2/DGKH/PLCG1/LYPLA1/DGKZ/PDGFD/AKT3/MTOR/PIK3CD/PDGFC/LOC102190345/AKT2/PRKCG/PLD2/RAC3/GRB2/PRKCA/LOC108638200/PIK3R1/PLPP1/AKT1/EGFR/RAF1/SLC44A4/DGKD/TSC2/PDPK1/PRKCB/MAPK3/PDGFA/MAPK8/PIK3R3/HRAS/CHKA/DGKK/PLPP3/PCYT1B/JUN/LOC108634506/MAPK1/WAS/PIP5K1A/PCYT1A/DGKI/DGKG/SP1/DGKA/RAC2/PIK3CA/PL…	78
chx05212	Pancreatic cancer	60/5025	75/8764	2.83e-05	5.19e-05	TGFB3/SMAD3/MAP2K1/POLK/LOC102183607/TGFA/E2F2/RALGDS/RB1/BCL2L1/E2F1/DDB2/AKT3/MTOR/PIK3CD/CASP9/STAT1/RALB/AKT2/TGFB1/BAX/TP53/ERBB2/STAT3/RAC3/PIK3R1/AKT1/EGFR/TGFBR2/RAF1/E2F3/VEGFA/CDKN1A/BAK1/RALBP1/SMAD2/SMAD4/MAPK3/CHUK/IKBKB/MAPK8/PIK3R3/BAD/RELA/CCND1/ARAF/JAK1/IKBKG/MAPK1/BRAF/CDK6/RAC2/PIK3CA/NFKB1/MAPK10/GADD45B/PIK3CB/PIK3R2/MAPK9/TGFBR1	60
chx04713	Circadian entrainment	77/5025	100/8764	2.86e-05	5.19e-05	RPS6KA5/CALM1/FOS/GNB5/LOC102189040/PLCB2/RYR3/ADCY4/ADCY3/GRIN1/PLCB1/PLCB4/LOC102175311/LOC102188874/ADCY8/GUCY1A2/CREB1/PER3/GNB1/NOS1/GRIA2/ADCY7/RYR1/CALM3/GRIN2D/PRKCG/PER1/RASD1/CACNA1G/GNGT2/GRIN2C/PRKCA/LOC108638200/ADCY2/ITPR1/CACNA1D/GNAI2/PER2/LOC102188365/ITPR3/ADCYAP1/GNG13/LOC102177581/ADCY9/GRIN2A/PRKCB/MAPK3/PRKG1/CAMK2G/RYR2/GNG4/KCNJ5/GNG3/PLCB3/MAPK1/LOC108635273/GNAI3/ADCY5/K…	77
chx04971	Gastric acid secretion	61/5025	77/8764	4.25e-05	7.64e-05	EZR/CALM1/KCNK10/KCNJ15/PLCB2/ADCY4/HRH2/SLC9A4/ADCY3/SLC9A1/PLCB1/PLCB4/LOC102175311/LOC102188874/MYLK2/ADCY8/CCKBR/KCNE2/ATP1B1/KCNK2/ADCY7/MYLK3/ATP4A/ATP1A3/CALM3/PRKCG/ATP1B2/SSTR2/KCNJ16/PRKCA/LOC108638200/ADCY2/ITPR1/GNAI2/MYLK4/ITPR3/LOC108633809/ADCY9/PRKCB/CAMK2G/CHRM3/KCNJ1/PLCB3/KCNQ1/LOC102186459/GNAI3/ATP1A1/ADCY5/MYLK/KCNJ10/LOC102186539/LOC102186069/SLC4A2/CAMK2B/ADCY1/GNAI1/ADCY6…	61
chx04211	Longevity regulating pathway	69/5025	89/8764	5e-05	8.89e-05	SOD2/ADCY4/ADCY3/TSC1/EHMT1/IRS2/KL/FOXO1/SESN2/RB1CC1/ADCY8/IRS1/ATG13/CREB3L1/PRKAG3/SESN3/AKT3/MTOR/CREB1/PIK3CD/ADIPOR1/PRKAB1/CAMKK2/ULK1/ADCY7/AKT2/BAX/AKT1S1/TP53/RPTOR/ATF2/PIK3R1/PRKAA1/ADCY2/IGF1R/AKT1/APPL1/PPARG/EHMT2/ATF6B/TSC2/ADCY9/PIK3R3/RELA/HRAS/PRKAA2/IRS4/CREB3L4/ADCY5/PRKAG2/CREB3L2/ADCY1/CREB5/ADIPOQ/ATG101/ADCY6/PIK3CA/ADIPOR2/NFKB1/PPARGC1A/CAMK4/STK11/CREB3L3/INSR/PRKACA/…	69
chx05210	Colorectal cancer	71/5025	92/8764	5.11e-05	8.99e-05	TGFB3/FOS/SOS2/SMAD3/MAP2K1/POLK/APC/BCL2L11/TGFA/SOS1/MSH2/MSH6/TCF7L1/RALGDS/MYC/DDB2/AKT3/MTOR/PIK3CD/CASP9/RALB/AKT2/TGFB1/BAX/TP53/RAC3/GRB2/AXIN2/PIK3R1/LOC106501717/AKT1/EGFR/TGFBR2/MLH1/CTNNB1/APPL1/RAF1/CDKN1A/BAK1/SMAD2/SMAD4/LOC108633813/BCL2/AXIN1/MAPK3/TCF7L2/CASP3/MAPK8/PIK3R3/BAD/HRAS/CCND1/ARAF/JUN/MAPK1/GSK3B/BRAF/RAC2/PIK3CA/LEF1/AREG/MAPK10/MSH3/TCF7/APC2/GADD45B/MAP2K2/PIK3CB/…	71
chx05160	Hepatitis C	115/5025	159/8764	5.73e-05	9.96e-05	EIF2S1/SOS2/EIF2AK4/IRF9/PIAS1/MAP2K1/EIF2AK2/SOS1/EIF2AK3/E2F2/YWHAQ/RXRA/CLDN10/RB1/IFNAR2/MAVS/E2F1/YWHAB/MYC/NR1H3/TRAF6/CLDN25/PPP2R1B/IKBKE/AKT3/PIK3CD/CASP9/RNASEL/CASP8/YWHAH/LOC102190983/LOC102186893/SCARB1/STAT1/AKT2/BAX/IRF3/PPP2R1A/CLDN7/TP53/STAT3/PSME3/SOCS3/GRB2/OCLN/PIK3R1/LOC106501717/NFKBIA/TRAF3/AKT1/EGFR/CTNNB1/RAF1/E2F3/RIPK1/TNF/CDKN1A/BAK1/CLDN9/CLDN6/MAPK3/CLDN4/CLDN3/YWHA…	115
chx01521	EGFR tyrosine kinase inhibitor resistance	64/5025	82/8764	6.47e-05	0.000111457	SOS2/MAP2K1/BCL2L11/LOC102183607/TGFA/SOS1/BCL2L1/SRC/PLCG1/PDGFD/AKT3/MTOR/PIK3CD/PDGFC/FGF2/GAB1/PLCG2/AKT2/AXL/BAX/PRKCG/NF1/ERBB2/STAT3/GRB2/PRKCA/LOC108638200/PIK3R1/IGF1R/AKT1/EGFR/RAF1/VEGFA/BCL2/PRKCB/MAPK3/PDGFA/FGFR2/PTEN/PIK3R3/BAD/HRAS/ARAF/JAK1/MAPK1/GAS6/GSK3B/IL6R/SHC1/BRAF/MET/HGF/ERBB3/PIK3CA/PDGFB/PDGFRB/NRG2/SHC2/MAP2K2/PIK3CB/PIK3R2/JAK2/SHC3/FOXO3	64
chx04514	Cell adhesion molecules (CAMs)	114/5025	158/8764	7.32e-05	0.000124685	NRXN3/CD276/NEO1/NRXN1/CD8A/SDC1/NTNG2/CLDN10/ITGB1/ITGA8/SDC3/SIGLEC1/CDH4/SDC4/SDC2/LRRC4C/NECTIN1/CADM1/CLDN25/NCAM1/NFASC/CNTN2/SELP/ICOS/CD28/CD34/PTPRC/SELPLG/GLG1/CDH15/CDH5/MAG/CD22/PVR/NECTIN2/LRRC4B/CLDN7/NLGN2/CNTNAP1/LOC102178567/LOC108638310/LOC108633333/PECAM1/ITGA6/OCLN/ITGAV/ITGA9/LOC102175817/LOC102172138/LOC102180584/LOC102183314/LOC108633460/LOC102188814/ALCAM/LOC102176782/LOC1…	114
chx04218	Cellular senescence	117/5025	163/8764	8.55e-05	0.000144216	CALM1/TGFB3/ZFP36L1/NFATC4/SMAD3/MAP2K1/ZFP36L2/IL1A/E2F2/PPP3R1/PPP1CB/TSC1/FOXO1/RB1/LOC102175311/E2F1/RBBP4/RBL1/MYBL2/E2F5/NBN/CCNE2/MYC/HIPK3/RRAS2/ATM/RASSF5/MAPKAPK2/CAPN2/AKT3/MTOR/PIK3CD/CHEK2/TRPV4/PPP1CC/PPID/RBL2/E2F4/NFATC3/CCNE1/AKT2/HIPK4/TGFB1/CALM3/TP53/MAP2K3/MAP2K6/PIK3R1/AKT1/TGFBR2/ITPR1/CACNA1D/CDC25A/RAF1/E2F3/LOC102175817/LOC102172138/LOC102180584/LOC102183314/LOC108633460…	117
chx04070	Phosphatidylinositol signaling system	77/5025	102/8764	9.53e-05	0.000159052	SYNJ2/CALM1/ITPKA/PLCB2/INPP4A/INPP5E/DGKH/PLCB1/PLCB4/PIP4K2A/LOC102175311/CDS2/PLCG1/IMPA1/IMPAD1/DGKZ/INPPL1/PLCD4/MTMR2/PIK3C2B/PIKFYVE/ITPKB/PIK3CD/INPP5J/MTMR3/INPP4B/PLCG2/ITPKC/CALM3/PRKCG/MTMR4/INPP5K/SYNJ1/PIP4K2B/PLCD3/PRKCA/LOC108638200/PIK3R1/PPIP5K1/ITPK1/INPP1/PLCD1/MTMR14/ITPR1/IP6K1/DGKD/IP6K3/ITPR3/INPP5D/PIK3C3/INPP5B/PRKCB/INPP5F/PI4K2A/PLCE1/PTEN/PIK3R3/PLCB3/DGKK/OCRL/LOC108…	77
chx04664	Fc epsilon RI signaling pathway	52/5025	65/8764	9.72e-05	0.000160621	SOS2/PLA2G4F/PLA2G4D/PLA2G4E/LOC102175216/MAP2K1/SOS1/VAV2/PLCG1/LYN/AKT3/PIK3CD/PLCG2/AKT2/MAP2K4/MAP2K3/RAC3/GRB2/MAP2K6/PRKCA/LOC108638200/LCP2/PIK3R1/AKT1/RAF1/TNF/MAPK13/MAPK14/INPP5D/PDPK1/LAT/MAPK3/MAPK8/PIK3R3/GAB2/HRAS/BTK/MAPK1/VAV3/RAC2/PIK3CA/MAPK12/MAPK10/IL5/MAP2K2/VAV1/MAP2K7/PIK3CB/PIK3R2/MAPK9/SYK/FYN	52
chx05218	Melanoma	56/5025	71/8764	0.000109814	0.000179686	MAP2K1/POLK/E2F2/FGF9/RB1/E2F1/DDB2/PDGFD/AKT3/PIK3CD/PDGFC/FGF2/AKT2/FGF21/BAX/TP53/FGF18/PIK3R1/FGF10/IGF1R/AKT1/EGFR/RAF1/E2F3/CDKN1A/BAK1/MAPK3/PDGFA/FGF8/PTEN/FGFR1/FGF20/PIK3R3/BAD/HRAS/CCND1/FGF4/FGF3/ARAF/MAPK1/BRAF/MET/HGF/CDK6/MDM2/PIK3CA/FGF6/FGF23/PDGFB/PDGFRB/FGF22/GADD45B/MAP2K2/PIK3CB/PIK3R2/FGF17	56
chx04973	Carbohydrate digestion and absorption	40/5025	48/8764	0.000115861	0.000187722	PLCB2/TAS1R2/HK2/PLCB1/PLCB4/SLC37A4/AKT3/ATP1B1/PIK3CD/LOC102178379/LOC106501911/TAS1R3/SLC5A1/AKT2/ATP1A3/LCT/ATP1B2/G6PC/G6PC3/PIK3R1/AKT1/CACNA1D/LOC108633809/PRKCB/HK1/HKDC1/PIK3R3/PLCB3/LOC102185208/ATP1A1/LOC102186539/LOC102186069/MGAM2/MGAM/PIK3CA/SLC2A2/HK3/ATP1B3/PIK3CB/PIK3R2	40
chx05032	Morphine addiction	69/5025	91/8764	0.000172709	0.000277111	OPRM1/PDE10A/GNB5/LOC102189040/ADCY4/PDE8B/DRD1/ADCY3/CACNA1B/LOC102188874/PDE7A/ADCY8/ARRB1/PDE2A/PDE3B/ADORA1/GABRD/GNB1/GRK3/ADCY7/PRKCG/ARRB2/GNGT2/PRKCA/LOC108638200/GABRP/PDE4D/PDE11A/ADCY2/PDE8A/GNAI2/GABBR1/GNG13/ADCY9/PRKCB/GRK5/GNG4/KCNJ5/GNG3/GRK2/GABRE/GABRA3/PDE4B/GABRQ/LOC108633300/GNAI3/ADCY5/KCNJ9/ADCY1/LOC102180455/GNAI1/PDE1B/ADCY6/GNB4/PDE3A/GNB3/GABRA2/GRK4/GABRA1/GRK6/GNG7/PD…	69
chx04340	Hedgehog signaling pathway	41/5025	50/8764	0.000194626	0.000309274	CSNK1G1/ARRB1/IHH/GRK3/HHIP/GLI2/MEGF8/ARRB2/LRP2/SMURF2/CSNK1D/KIF7/BCL2/MGRN1/SMURF1/SUFU/BTRC/PTCH2/CDON/GRK2/CCND1/BOC/LOC108634926/GSK3B/GPR161/SHH/CUL1/SMO/GLI3/DHH/GLI1/CCND2/LOC102180576/EVC/EVC2/CSNK1A1/CSNK1G2/CSNK1G3/PRKACA/GAS1/PTCH1	41
chx05031	Amphetamine addiction	54/5025	69/8764	0.000211942	0.000333584	CALM1/FOS/DRD1/PPP3R1/PPP1CB/GRIN1/LOC102175311/PDYN/LOC102188874/ARC/CREB3L1/CREB1/PPP1CC/GRIA2/FOSB/CALM3/GRIN2D/PRKCG/PPP1R1B/GRIN2C/ATF2/PRKCA/LOC108638200/SLC6A3/CACNA1D/ATF6B/GRIN2A/PRKCB/STX1A/SLC18A2/CAMK2G/PPP1CA/TH/LOC108633215/LOC102180115/JUN/CREB3L4/ADCY5/CREB3L2/CAMK2B/CREB5/DDC/GRIN2B/CACNA1C/PPP3CA/CAMK4/GRIA1/CAMK2A/GRIN3B/CREB3L3/PRKACA/SLC18A1/PPP3CC/GRIN3A	54
chx04392	Hippo signaling pathway - multiple species	25/5025	28/8764	0.000267371	0.000414145	FRMD6/SAV1/AJUBA/MOB1A/LATS2/DCHS1/TEAD1/YAP1/NF2/FAT4/DCHS2/WTIP/TEAD2/RASSF1/LIMD1/TEAD3/RASSF4/PAK1/FRMD1/TEAD4/LOC102180576/RASSF6/WWC1/WWTR1/LATS1	25
chx05142	Chagas disease (American trypanosomiasis)	81/5025	110/8764	0.000268139	0.000414145	IFNGR2/TGFB3/FOS/PLCB2/C1QA/C1QB/PLCB1/PLCB4/LOC102188874/TRAF6/PPP2R1B/IL10/AKT3/PIK3CD/CASP8/TLR2/AKT2/TGFB1/PPP2R1A/LOC102179590/LOC102181154/LOC108638246/LOC102171053/CCL5/NOS2/MAP2K4/LOC102171917/LOC106503207/PIK3R1/NFKBIA/BDKRB2/AKT1/TGFBR2/MYD88/TLR9/GNAI2/TNF/MAPK13/MAPK14/GNAL/SMAD2/MAPK3/SERPINE1/CHUK/FAS/IKBKB/MAPK8/PIK3R3/PLCB3/RELA/FADD/JUN/IKBKG/MAPK1/IRAK1/GNAI3/CD247/ADCY1/GNAI1/I…	81
chx00564	Glycerophospholipid metabolism	77/5025	104/8764	0.000282702	0.000432595	PLA2G4F/PLA2G4D/PLA2G4E/LOC102175216/LPCAT4/PLA2G2E/PLA2G2A/GPAT2/PLA2G5/LOC108633234/PLA2G2F/LYPLA2/LCLAT1/PLB1/LPIN1/MBOAT2/AGPAT2/DGKH/CDS2/LPIN3/PTDSS1/LYPLA1/DGKZ/LPGAT1/PISD/PLA2G3/PLA2G1B/LPCAT2/PLA2G15/PLD3/MBOAT7/GPD2/PLD2/PHOSPHO1/PCYT2/PGS1/PLPP1/LPCAT1/PLD4/MBOAT1/AGPAT1/DGKD/LPIN2/LOC102172230/ACHE/GPAM/GPAT4/PLPP5/AGPAT5/CHAT/LOC108634205/LOC102176672/PTDSS2/CHKA/DGKK/PLPP3/PCYT1B/L…	77
chx05230	Central carbon metabolism in cancer	53/5025	68/8764	0.000292844	0.000444003	LDHAL6B/PKM/MAP2K1/HK2/FLT3/PFKP/MYC/AKT3/MTOR/PIK3CD/SLC7A5/AKT2/SLC1A5/TP53/ERBB2/SLC16A3/PDK1/PIK3R1/NTRK3/AKT1/EGFR/RAF1/MAPK3/SLC2A1/FGFR2/PTEN/FGFR1/HK1/HKDC1/PIK3R3/RET/HRAS/G6PD/MAPK1/SIRT3/PDHA1/LOC102187810/NTRK1/GCK/MET/PFKM/GLS2/PIK3CA/SLC2A2/TIGAR/LOC102189751/KIT/PDGFRB/HK3/MAP2K2/SIRT6/PIK3CB/PIK3R2	53
chx04730	Long-term depression	48/5025	61/8764	0.000376842	0.000566164	PLA2G4F/PLA2G4D/PLA2G4E/LOC102175216/PLCB2/MAP2K1/PLCB1/PLCB4/LOC102188874/LYN/PPP2R1B/GUCY1A2/NOS1/GRIA2/RYR1/PPP2R1A/PRKCG/CRHR1/GNA13/PRKCA/LOC108638200/IGF1R/ITPR1/GNAI2/RAF1/ITPR3/PRKCB/MAPK3/GNA12/PRKG1/PLCB3/HRAS/ARAF/GNAZ/MAPK1/GNAI3/BRAF/PPP1R17/GNAI1/ITPR2/GRID2/PRKG2/GRIA1/PPP2CA/GNA11/MAP2K2/CACNA1A/GRM1	48
chx05169	Epstein-Barr virus infection	147/5025	215/8764	0.000506423	0.000753991	PSMC1/SNW1/NEDD4/IRF9/POLK/BCL2L11/EIF2AK2/E2F2/RUNX3/ENTPD8/RB1/IFNAR2/VIM/MAVS/ADRM1/E2F1/RBPJL/CCNE2/LYN/MYC/PSMC3/DDB2/TRAF6/CD44/IKBKE/CR2/AKT3/PIK3CD/CASP9/TRAF5/CASP8/LOC102190983/LOC102186893/NCOR2/STAT1/TLR2/PLCG2/PSMD7/CCNE1/PSMD8/NFKBIB/PSMC4/AKT2/BAX/IRF3/PSMD11/PSMD14/TP53/MAP2K4/MAP2K3/PSMD3/STAT3/MAP3K14/PSMC5/CIR1/MAP2K6/PIK3R1/LOC106501717/SKP2/SIN3A/NFKBIA/TRAF3/AKT1/MYD88/PSMD6…	147
chx05014	Amyotrophic lateral sclerosis (ALS)	40/5025	50/8764	0.000628679	0.000927656	RAB5A/LOC102183607/PPP3R1/GRIN1/BCL2L1/DERL1/TNFRSF1B/CASP9/NEFH/NOS1/GRIA2/TOMM40/GRIN2D/BAX/TP53/MAP2K3/GRIN2C/MAP2K6/LOC106501717/TNF/MAPK13/MAPK14/DAXX/BCL2/GRIN2A/CASP3/BAD/TOMM40L/PRPH/APAF1/GRIN2B/TNFRSF1A/MAPK12/LOC108636199/PPP3CA/GRIA1/PPP3CC/NEFM/NEFL/MAP3K5	40
chx05418	Fluid shear stress and atherosclerosis	101/5025	143/8764	0.000662562	0.000969001	CALM1/FOS/BMP4/MAP2K5/IL1R1/IL1A/SDC1/ASS1/THBD/LOC102175311/SRC/SDC4/MMP9/SDC2/NPPC/PTK2/AKT3/PIK3CD/PRKCZ/NCF2/BMPR2/LOC102178383/LOC108637838/LOC102179973/TRPV4/MGST2/LOC102188617/MMP2/CDH5/AKT2/CALM3/TP53/MAP2K4/MAPK7/ITGA2B/ITGB3/PECAM1/RAC3/MAP2K6/DUSP1/PIK3R1/NFE2L2/PRKAA1/MEF2A/ITGAV/HSP90AA1/AKT1/ACVR2B/CTNNB1/EDN1/GPC1/TNF/VEGFA/MAPK13/MAPK14/BCL2/NCF1/ACTB/PDGFA/LOC102189370/CHUK/IKBKB…	101
chx04961	Endocrine and other factor-regulated calcium reabsorption	44/5025	56/8764	0.000700146	0.00101499	ESR1/SLC8A3/PLCB2/DNM1/KL/PLCB1/PLCB4/LOC102188874/CALB1/LOC102176524/LOC102189420/ATP1B1/ATP1A3/AP2S1/SLC8A2/AP2A1/PRKCG/CLTC/AP2B1/ATP1B2/PRKCA/LOC108638200/BDKRB2/PTH1R/ATP2B2/LOC108633809/ADCY9/PRKCB/PLCB3/AP2A2/ATP2B3/ATP1A1/LOC102186539/LOC102186069/TRPV5/ATP2B1/ADCY6/VDR/AP2M1/CLTB/ATP1B3/DNM2/PRKACA/CLTA	44
chx04720	Long-term potentiation	52/5025	68/8764	0.000761457	0.00109427	RPS6KA2/CALM1/PLCB2/MAP2K1/PPP3R1/PPP1CB/GRIN1/RPS6KA1/PLCB1/PLCB4/LOC102175311/ADCY8/PPP1CC/GRIA2/CALM3/GRIN2D/PRKCG/GRIN2C/PRKCA/LOC108638200/ITPR1/RAF1/ITPR3/CREBBP/GRIN2A/PRKCB/MAPK3/CAMK2G/GRM5/PLCB3/PPP1CA/HRAS/ARAF/RPS6KA3/MAPK1/BRAF/CAMK2B/ADCY1/PPP1R1A/RAPGEF3/ITPR2/GRIN2B/CACNA1C/EP300/PPP3CA/CAMK4/GRIA1/CAMK2A/MAP2K2/PRKACA/PPP3CC/GRM1	52
chx04150	mTOR signaling pathway	109/5025	156/8764	0.000782179	0.00111436	RPS6KA2/SOS2/MAP2K1/ATP6V1B1/SOS1/WNT4/TSC1/RPS6KA1/SESN2/FZD8/TTI1/CAB39/ATP6V1H/IRS1/LAMTOR1/WNT6/AKT3/FZD5/MTOR/PIK3CD/DVL1/FZD7/STRADB/DEPDC5/CLIP1/FZD10/ULK1/FNIP2/WDR59/SLC7A5/AKT2/AKT1S1/PRKCG/DVL2/ULK2/FLCN/FZD2/WNT9B/RPTOR/GRB2/PRKCA/LOC108638200/PIK3R1/PRKAA1/RICTOR/SKP2/IGF1R/AKT1/WNT5A/SEC13/RAF1/WNT7A/TNF/RNF152/NPRL3/WDR24/TELO2/TSC2/MLST8/PDPK1/RRAGC/PRKCB/MAPK3/FZD9/WNT8B/CHUK/PTE…	109
chx04152	AMPK signaling pathway	89/5025	125/8764	0.000898632	0.00126932	PPP2R5E/PCK2/HMGCR/TSC1/IRS2/FOXO1/PFKFB3/PFKP/PCK1/HNF4A/CAB39/IRS1/CREB3L1/PRKAG3/PPP2R1B/PFKFB2/AKT3/MTOR/CREB1/PIK3CD/PPP2R5A/STRADB/ADIPOR1/ACACB/PRKAB1/CAMKK2/ULK1/MLYCD/AKT2/LIPE/GYS1/AKT1S1/PPP2R1A/ACACA/SLC2A4/G6PC/G6PC3/FASN/RPTOR/PIK3R1/PRKAA1/IGF1R/PPP2R5C/AKT1/PFKFB4/PPARG/PPP2R5D/TSC2/PDPK1/EEF2K/PIK3R3/PPP2R5B/CPT1A/CCND1/PFKFB1/PRKAA2/IRS4/PPP2R3B/LOC102187810/LOC108635517/CRTC2/C…	89
chx04960	Aldosterone-regulated sodium reabsorption	32/5025	39/8764	0.000986088	0.00138105	SFN/IRS1/ATP1B1/PIK3CD/NR3C2/HSD11B2/ATP1A3/PRKCG/ATP1B2/PRKCA/LOC108638200/PIK3R1/LOC108633809/NEDD4L/SLC9A3R2/PDPK1/SCNN1G/SCNN1B/PRKCB/MAPK3/PIK3R3/KCNJ1/MAPK1/ATP1A1/LOC102186539/LOC102186069/PIK3CA/SCNN1A/ATP1B3/INSR/PIK3CB/PIK3R2	32
chx00310	Lysine degradation	49/5025	64/8764	0.00102673	0.00142588	ACAT2/DLST/CAMKMT/EHMT1/SETDB2/DHTKD1/SUV39H2/LOC102181796/KMT2A/ACAT1/PLOD1/PRDM2/COLGALT2/ALDH2/SETD1B/KMT5A/SETD7/KMT2B/KMT5C/PIPOX/ALDH3A2/EZH1/LOC102185508/LOC102189632/SETD2/EHMT2/SETD1A/PLOD3/KMT5B/SUV39H1/TMLHE/SETDB1/ASH1L/KMT2C/EZH2/AASS/DLD/KMT2E/KMT2D/PHYKPL/NSD1/PLOD2/PRDM6/ALDH7A1/DOT1L/GCDH/COLGALT1/LOC102177756/LOC102183791	49
chx04625	C-type lectin receptor signaling pathway	73/5025	101/8764	0.0012973	0.00178478	CALM1/IRF9/NFATC4/PPP3R1/CARD9/IL17D/LOC102175311/SRC/RRAS2/ARHGEF12/IKBKE/MAPKAPK2/IL10/AKT3/PIK3CD/PTGS2/CASP8/STAT1/PLCG2/CYLD/CCL22/NFATC3/AKT2/BCL3/CALM3/LOC102189340/MAP3K14/PIK3R1/NFKBIA/AKT1/ITPR1/PRKCD/RAF1/TNF/CBLB/MAPK13/MAPK14/ITPR3/NFATC1/MALT1/MAPK3/NFKB2/CHUK/IKBKB/PLK3/MAPK8/PIK3R3/EGR2/PAK1/RELA/HRAS/LSP1/JUN/IKBKG/MAPK1/BCL10/MDM2/STAT2/ITPR2/PIK3CA/MAPK12/NFKB1/PPP3CA/MAPK10/IR…	73
chx04721	Synaptic vesicle cycle	58/5025	78/8764	0.00130675	0.00178478	UNC13C/CPLX2/ATP6V1B1/STXBP1/DNM1/CACNA1B/SNAP25/ATP6V1H/RIMS1/STX3/ATP6V0A2/STX2/SLC6A2/ATP6V0D1/AP2S1/NAPA/SLC17A7/AP2A1/CLTC/AP2B1/SLC6A4/VAMP2/ATP6V0A1/NSF/SLC1A3/SLC6A3/CPLX3/SLC6A11/ATP6V0C/STX1B/STX1A/SLC18A2/SLC6A9/SLC18A3/SLC17A6/AP2A2/TCIRG1/SLC1A7/ATP6V0E2/ATP6V0A4/ATP6V1F/SYT1/AP2M1/SLC17A8/LOC102172245/SLC6A13/ATP6V1E1/CPLX1/SLC6A7/CLTB/DNM2/CACNA1A/UNC13A/SLC1A1/UNC13B/CLTA/SLC18A1/…	58
chx00562	Inositol phosphate metabolism	56/5025	75/8764	0.00133422	0.00179307	SYNJ2/ITPKA/PLCB2/INPP4A/PIP5KL1/INPP5E/PLCB1/PLCB4/PIP4K2A/PLCG1/IMPA1/IMPAD1/INPPL1/PLCD4/MTMR2/PIK3C2B/PIKFYVE/ITPKB/PIK3CD/PLCH2/INPP5J/MTMR3/INPP4B/PLCG2/ITPKC/MTMR4/INPP5K/SYNJ1/PIP4K2B/PLCD3/ITPK1/INPP1/PLCD1/MTMR14/INPP5D/PIK3C3/INPP5B/INPP5F/PI4K2A/PLCE1/PTEN/PLCB3/OCRL/PI4KA/MTM1/PIP5K1A/PIK3CG/PIK3CA/TPI1/MIOX/PI4K2B/PLCH1/PIP5K1C/PIK3CB/ISYNA1/IPPK	56
chx04141	Protein processing in endoplasmic reticulum	115/5025	167/8764	0.00133452	0.00179307	SEL1L/EIF2S1/HSPA2/EIF2AK4/ERO1A/MOGS/DDOST/EIF2AK2/EIF2AK3/PREB/PDIA6/HSPA5/LOC106501835/LOC102182048/UGGT2/DNAJC3/HSPH1/DNAJC1/RRBP1/SEC23B/DNAJC5/NSFL1C/EDEM2/RPN2/DNAJC5B/DERL1/DNAJB2/LOC102171726/HYOU1/YOD1/CAPN2/LOC102183714/FBXO2/UBE4B/UBE2J2/DERL3/RNF185/ERP29/MBTPS1/DNAJA2/AMFR/HERPUD1/PPP1R15A/BAX/HSPBP1/ERN1/P4HB/NPLOC4/NFE2L2/MARCH6/DNAJC10/LMAN1L/SEC23A/HSP90AA1/STT3B/EDEM1/SEC13/SEC…	115
chx04110	Cell cycle	89/5025	126/8764	0.00134982	0.00179899	TGFB3/SMAD3/ANAPC1/BUB1/E2F2/YWHAQ/ABL1/ANAPC2/SFN/RB1/PCNA/CDC25B/E2F1/RBL1/YWHAB/E2F5/CCNE2/RAD21/MCM4/PRKDC/MYC/WEE1/ATM/MAD2L2/ZBTB17/YWHAH/ORC2/CHEK2/ANAPC7/ANAPC5/ANAPC10/ORC6/RBL2/E2F4/CCNE1/TGFB1/MCM6/TP53/CDC6/CDC27/SKP2/CDC25A/E2F3/MCM3/CCND3/CDKN1A/SMAD2/SMAD4/PKMYT1/CREBBP/PLK1/YWHAG/BUB3/SMC3/CDC20/CDK1/CHEK1/CDKN2C/CCND1/CDKN1C/CCNB3/SMC1A/STAG2/MCM2/CDC45/TFDP1/CDC16/CDC14A/GSK3B/C…	89
chx05211	Renal cell carcinoma	52/5025	69/8764	0.00137514	0.00181808	TGFB3/SOS2/PAK6/MAP2K1/TGFA/SOS1/EPAS1/RAPGEF1/PAK5/AKT3/FH/PIK3CD/CRKL/GAB1/PAK4/AKT2/EGLN2/TGFB1/CRK/FLCN/GRB2/PIK3R1/ARNT2/EGLN3/AKT1/RAF1/VEGFA/CDKN1A/CREBBP/MAPK3/SLC2A1/PIK3R3/EGLN1/PAK1/ETS1/BAD/HRAS/ARAF/JUN/PAK3/MAPK1/TFE3/PRCC/BRAF/MET/HGF/PIK3CA/PDGFB/EP300/MAP2K2/PIK3CB/PIK3R2	52
chx04726	Serotonergic synapse	85/5025	120/8764	0.00149836	0.00196526	GNB5/LOC102189040/PLA2G4F/PLA2G4D/PLA2G4E/LOC102175216/PLCB2/MAP2K1/HTR6/KCNN2/PTGS1/CACNA1B/HTR2A/PLCB1/PLCB4/LOC102188874/HTR2B/HTR3A/HTR3B/GNB1/PTGS2/CACNA1S/LOC108637965/PRKCG/SLC6A4/LOC102179132/ALOX12/LOC102169702/ALOX12B/GNGT2/PRKCA/LOC108638200/DUSP1/HTR1A/ITPR1/CACNA1D/GNAI2/RAF1/ITPR3/GNG13/PRKCB/MAPK3/SLC18A2/LOC102180722/LOC102185708/HTR7/CASP3/GNG4/LOC102174897/KCNJ5/GNG3/PLCB3/HRAS/…	85
chx04917	Prolactin signaling pathway	59/5025	80/8764	0.00167278	0.00217677	ESR1/FOS/SOCS4/SOS2/MAP2K1/SOS1/SOCS5/TNFSF11/SRC/ELF5/AKT3/PIK3CD/STAT1/AKT2/LHB/SOCS7/STAT5B/LOC102185866/STAT3/SOCS3/GRB2/PIK3R1/PRLR/AKT1/CISH/RAF1/MAPK13/MAPK14/SOCS6/TNFRSF11A/MAPK3/LOC102182663/LOC102182376/MAPK8/PIK3R3/RELA/HRAS/CCND1/TH/MAPK1/GSK3B/SHC1/GCK/PIK3CA/SLC2A2/CCND2/MAPK12/NFKB1/MAPK10/SHC2/IRF1/MAP2K2/PIK3CB/PIK3R2/MAPK9/JAK2/GALT/SHC3/FOXO3	59
chx05162	Measles	100/5025	144/8764	0.00174851	0.00225753	FOS/EIF2S1/HSPA2/EIF2AK4/IRF9/LOC102183607/EIF2AK2/IL1A/EIF2AK3/IL2RA/IFNAR2/MAVS/CSNK2A1/BCL2L1/CCNE2/EIF3H/TRAF6/IKBKE/AKT3/PIK3CD/TP73/CASP9/CD28/LOC102169786/CASP8/LOC102190983/LOC102186893/STAT1/TLR2/CCNE1/NFKBIB/AKT2/BAX/IRF3/TP53/STAT5B/LOC102185866/STAT3/PIK3R1/LOC106501717/NFKBIA/TRAF3/AKT1/MYD88/TLR9/CSNK2B/HSP70.1/LOC102178315/CBLB/CCND3/BAK1/BCL2/EIF2AK1/CHUK/FAS/IKBKB/CASP3/MAPK8/PIK…	100
chx04659	Th17 cell differentiation	75/5025	105/8764	0.00192514	0.00246631	IFNGR2/RUNX1/FOS/RORA/SMAD3/LOC102176695/IL1R1/PPP3R1/RXRA/IL17D/IL2RA/PRKCQ/GATA3/LCK/PLCG1/MTOR/STAT1/NFATC3/NFKBIB/TGFB1/TBX21/RARA/STAT5B/LOC102185866/STAT3/IL6ST/NFKBIA/HSP90AA1/TGFBR2/IRF4/LOC102190745/LOC102180664/IL17F/IL17A/NFKBIE/MAPK13/MAPK14/RXRB/LOC102188267/LOC102186442/NFATC1/SMAD2/SMAD4/IL4R/IL21R/LAT/MAPK3/CHUK/IKBKB/MAPK8/RELA/JUN/JAK1/IKBKG/MAPK1/FOXP3/IL6R/RXRG/CD247/AHR/STAT6…	75
chx00260	Glycine, serine and threonine metabolism	38/5025	49/8764	0.00249744	0.00315065	GATM/LOC102175297/DMGDH/SARDH/DAO/SDS/SDSL/PIPOX/SRR/SHMT1/AOC2/LOC102168295/LOC106501774/LOC102182869/LOC102169793/LOC102170459/LOC102179594/AGXT2/CHDH/GLYCTK/ALAS1/AMT/AGXT/LOC102170645/PSPH/LOC108633215/ALAS2/LOC102180115/CTH/PHGDH/BPGM/DLD/SHMT2/ALDH7A1/GLDC/PSAT1/GRHPR/CBS	38
chx00600	Sphingolipid metabolism	38/5025	49/8764	0.00249744	0.00315065	GALC/SPTLC2/SGPP1/SPTLC3/SGPP2/ACER3/NEU3/SMPD1/GAL3ST1/SMPD3/SPHK2/CERS6/ENPP7/SPHK1/PLPP1/DEGS2/NEU2/B4GALT6/LOC102170388/KDSR/LOC102170015/SGMS1/LOC102183481/SGPL1/PLPP3/CERK/SMPD4/ARSA/UGT8/SGMS2/PLPP2/CERS4/CERS1/ACER2/GBA2/SPTLC1/UGCG/SMPD2	38
chx00532	Glycosaminoglycan biosynthesis - chondroitin sulfate / dermatan sulfate	17/5025	19/8764	0.00280084	0.00350663	CHST14/CHPF/B3GALT6/XYLT2/CHSY1/CHST13/XYLT1/CHST12/CHST15/CSGALNACT1/CHST3/CSGALNACT2/CHST7/CHST11/B4GALT7/DSE/UST	17
chx04658	Th1 and Th2 cell differentiation	64/5025	89/8764	0.00309974	0.00384957	IFNGR2/DLL1/FOS/LOC102176695/PPP3R1/RUNX3/NOTCH1/JAG1/IL2RA/PRKCQ/GATA3/LCK/PLCG1/RBPJL/MAML2/MAML3/STAT4/STAT1/MAF/NFATC3/NFKBIB/DLL3/TBX21/STAT5B/LOC102185866/NFKBIA/JAG2/LOC102190745/LOC102180664/NFKBIE/MAPK13/MAPK14/LOC102188267/LOC102186442/NFATC1/IL4R/LAT/MAPK3/CHUK/IKBKB/MAPK8/RELA/JUN/JAK1/IKBKG/MAPK1/NOTCH2/CD247/STAT6/CD4/MAPK12/NFKB1/PPP3CA/MAPK10/IL5/TYK2/NOTCH3/JAK3/IL12RB1/MAML1/MAP…	64
chx05216	Thyroid cancer	31/5025	39/8764	0.00314463	0.00384957	MAP2K1/POLK/PAX8/TCF7L1/RXRA/MYC/DDB2/BAX/TP53/TFG/CTNNB1/PPARG/CDKN1A/BAK1/RXRB/MAPK3/TCF7L2/NCOA4/CCDC6/RET/HRAS/CCND1/MAPK1/TPM3/NTRK1/RXRG/BRAF/LEF1/TCF7/GADD45B/MAP2K2	31
chx05219	Bladder cancer	31/5025	39/8764	0.00314463	0.00384957	RPS6KA5/DAPK2/THBS1/MAP2K1/E2F2/RB1/E2F1/SRC/MMP9/MYC/MMP1/MMP2/TP53/ERBB2/EGFR/RASSF1/RAF1/E2F3/VEGFA/CDKN1A/MAPK3/HRAS/CCND1/ARAF/MAPK1/BRAF/MDM2/HBEGF/DAPK3/MAP2K2/DAPK1	31
chx00514	Other types of O-glycan biosynthesis	19/5025	22/8764	0.00374517	0.00455102	POMT2/ST6GAL2/POMT1/B3GLCT/POFUT1/COLGALT2/RFNG/GXYLT2/PLOD3/LFNG/ST3GAL3/B4GALT2/B4GALT3/ST6GAL1/GXYLT1/MFNG/COLGALT1/B4GALT1/POFUT2	19
chx05140	Leishmaniasis	54/5025	74/8764	0.00382685	0.00461633	IFNGR2/TGFB3/FOS/IL1A/ITGB1/EEF1A2/MARCKSL1/TRAF6/IL10/LOC102187247/NCF2/PTGS2/STAT1/TLR2/LOC102188617/LOC108637962/NFKBIB/TGFB1/NOS2/NFKBIA/MYD88/TNF/LOC102190745/LOC102180664/MAPK13/MAPK14/LOC102188267/LOC102186442/PRKCB/MAPK3/ITGAM/NCF1/LOC102176586/RELA/ELK1/LOC102175938/JUN/JAK1/MAPK1/IRAK1/LOC102185698/IRAK4/NCF4/PTPN6/TAB1/MAPK12/NFKB1/C3/JAK2/TLR4/EEF1A1/MAP3K7/ITGB2/IFNGR1	54
chx04923	Regulation of lipolysis in adipocytes	44/5025	59/8764	0.00447163	0.00535504	TSHR/ADCY4/ADCY3/PTGS1/IRS2/LOC102188874/ADCY8/IRS1/PDE3B/ADORA1/AKT3/PIK3CD/PTGS2/ADCY7/AKT2/LIPE/PIK3R1/ADCY2/PLIN1/AKT1/GNAI2/MGLL/ADCY9/ADRB1/PRKG1/ADRB3/PIK3R3/LOC108634205/LOC102176672/PNPLA2/IRS4/PTGER3/GNAI3/NPR1/ADCY5/ADCY1/GNAI1/ADCY6/PIK3CA/PRKG2/INSR/PRKACA/PIK3CB/PIK3R2	44
chx00601	Glycosphingolipid biosynthesis - lacto and neolacto series	23/5025	28/8764	0.00515691	0.00613128	ABO/FUT7/FUT4/B3GALT2/B3GNT4/LOC102178850/LOC102185028/FUT1/B3GALT1/LOC100861326/ST3GAL3/B4GALT2/ST3GAL4/LOC102181295/B4GALT3/B3GNT5/ST8SIA1/A4GALT/B3GALNT1/B3GNT3/B3GALT5/B4GALT1/FUT9	23
chx04914	Progesterone-mediated oocyte maturation	63/5025	89/8764	0.00601664	0.00710235	RPS6KA2/ADCY4/MAP2K1/ANAPC1/BUB1/ADCY3/ANAPC2/RPS6KA1/CDC25B/ADCY8/PDE3B/PGR/AKT3/MAD2L2/PIK3CD/ANAPC7/ANAPC5/ANAPC10/ADCY7/AKT2/CDC27/STK10/CPEB4/PIK3R1/ADCY2/IGF1R/CPEB1/HSP90AA1/AKT1/GNAI2/CDC25A/RAF1/MAPK13/MAPK14/PKMYT1/ADCY9/PLK1/MAPK3/KIF22/CPEB3/MAPK8/PIK3R3/CDK1/CCNB3/ARAF/RPS6KA3/MAPK1/CDC16/GNAI3/ADCY5/BRAF/ADCY1/GNAI1/ADCY6/PIK3CA/MAPK12/MAPK10/CPEB2/FZR1/PRKACA/PIK3CB/PIK3R2/MAPK9	63
chx04962	Vasopressin-regulated water reabsorption	35/5025	46/8764	0.00636655	0.00746211	RAB5A/DCTN1/DYNC2LI1/ADCY3/AVP/LOC102188874/CREB3L1/DYNC2H1/CREB1/DYNLL2/VAMP2/RAB5C/NSF/ARHGDIA/DYNC1H1/DYNC1LI1/AQP4/ARHGDIG/ADCY9/DCTN5/STX4/AVPR2/CREB3L4/CREB3L2/CREB5/DYNC1I1/AQP2/ADCY6/DCTN2/RAB5B/ARHGDIB/CREB3L3/RAB11B/PRKACA/AQP3	35
chx05133	Pertussis	55/5025	77/8764	0.00741549	0.00863033	CALM1/FOS/TICAM2/C1QA/C1QB/IL1A/ITGB1/LOC102175311/SERPING1/TRAF6/IL10/C4BPB/IRF8/CALM3/IRF3/NOS2/CFL2/MYD88/GNAI2/TNF/C2/LOC102189753/LOC102170693/MAPK13/MAPK14/MAPK3/ITGAM/CASP3/MAPK8/LOC102175746/TIRAP/RELA/CFL1/JUN/MAPK1/IRAK1/LOC102172711/GNAI3/NOD1/GNAI1/ITGA5/IRAK4/C1R/C1S/MAPK12/NFKB1/LOC102181582/MAPK10/CD14/IRF1/TICAM1/C3/MAPK9/TLR4/ITGB2	55
chx04350	TGF-beta signaling pathway	67/5025	96/8764	0.00794308	0.00917971	TGFB3/BMP4/FBN1/THBS1/GREM1/NEO1/THSD4/SMAD3/SMAD6/LOC102168874/LTBP1/ID3/GDF7/SMAD9/BMP2/BMP7/GDF5/TGIF2/RBL1/E2F5/GDF6/MYC/PPP2R1B/FMOD/LOC102183441/LOC102183990/BMPR2/INHBB/E2F4/TGFB1/PPP2R1A/NOG/SMURF2/RGMA/TGFBR2/ACVR2B/BMP6/ID4/TNF/ROCK1/SMAD2/SMAD7/SMAD4/CREBBP/BMP8A/BMP8B/MAPK3/SMURF1/BMPR1A/ZFYVE9/MAPK1/TFDP1/CUL1/INHBA/AMHR2/SP1/ACVR1B/CHRD/INHBE/INHBC/EP300/BMPR1B/ZFYVE16/PPP2CA/AMH/CD…	67
chx04727	GABAergic synapse	63/5025	90/8764	0.00892972	0.0102483	GPHN/GNB5/LOC102189040/ADCY4/ADCY3/CACNA1B/GAD2/SRC/ADCY8/GABRD/GNB1/GLUL/CACNA1S/PLCL1/ADCY7/PRKCG/GABARAP/GNGT2/HAP1/GAD1/NSF/PRKCA/LOC108638200/GABRP/ADCY2/CACNA1D/GNAI2/SLC38A3/SLC6A11/GABBR1/GNG13/ADCY9/ABAT/PRKCB/GNG4/GNG3/GABRE/GABRA3/GABRQ/LOC108633300/SLC38A5/CACNA1F/GNAI3/ADCY5/ADCY1/GNAI1/ADCY6/SLC38A1/GLS2/GNB4/GABARAPL1/GNB3/LOC102172245/SLC6A13/CACNA1C/GABRA2/GABRA1/GNG7/PRKACA/CACN…	63
chx04922	Glucagon signaling pathway	73/5025	106/8764	0.0094879	0.0108138	LDHAL6B/CALM1/PLCB2/PCK2/PKM/PPP3R1/FOXO1/PLCB1/PLCB4/PYGB/LOC102175311/PFKP/LOC102188874/PCK1/CREB3L1/PRKAG3/PDE3B/SIK2/AKT3/CREB1/ACACB/PRKAB1/AKT2/CALM3/GYS1/ACACA/G6PC/G6PC3/GCGR/ATF2/PRKAA1/ADCY2/PPP4R3A/AKT1/ITPR1/ITPR3/CREBBP/PPP4C/PHKG2/PHKG1/SLC2A1/CAMK2G/PLCB3/PYGM/CPT1A/PHKA1/PFKFB1/PRKAA2/PHKA2/PDHA1/LOC102187810/CRTC2/CREB3L4/PRKAG2/CREB3L2/GCK/CAMK2B/CREB5/PFKM/ITPR2/GYS2/SLC2A2/EP3…	73
chx04924	Renin secretion	52/5025	73/8764	0.00992077	0.0112297	CALM1/PLCB2/PTGER2/PPP3R1/PLCB1/PLCB4/LOC102175311/LOC102188874/PDE3B/GUCY1A2/ADORA1/REN/CREB1/CACNA1S/ORAI1/EDNRA/CALM3/LOC102171917/LOC106503207/PTGER4/ITPR1/CACNA1D/GNAI2/EDN1/ITPR3/ADCYAP1/EDN2/ADRB1/ADRB3/AGT/KCNMA1/PLCB3/CACNA1F/CLCA2/CLCA1/GNAI3/NPR1/ADCY5/AQP1/ADCYAP1R1/LOC102180455/GNAI1/PDE1B/ADCY6/ITPR2/PDE3A/CACNA1C/PPP3CA/PRKG2/PRKACA/CTSB/PPP3CC	52
chx04657	IL-17 signaling pathway	64/5025	92/8764	0.0104602	0.0117598	FOS/IL25/LCN2/IL17D/MMP9/CEBPB/MAPK15/TRAF6/MMP1/IKBKE/PTGS2/TRAF5/CASP8/ANAPC5/IL17C/FOSB/SRSF1/LOC102175436/TRAF4/MAPK7/CSF3/NFKBIA/HSP90AA1/TRAF3/IL17RC/IL17RE/IL17RB/TNF/IL17F/IL17A/MAPK13/MAPK14/MAPK4/MAPK3/CHUK/IKBKB/CASP3/MAPK8/RELA/FOSL1/FADD/MUC5AC/TAB3/JUN/IKBKG/MAPK1/TRAF2/GSK3B/TBK1/IL17RA/MAPK12/NFKB1/LOC102181582/LOC102182115/LOC102182395/LOC102182683/CXCL10/MAPK10/IL5/JUND/MAPK9/MA…	64
chx00750	Vitamin B6 metabolism	8/5025	8/8764	0.011653	0.0130122	LOC102188176/LOC102171556/LOC102187632/PNPO/PHOSPHO2/PDXP/PSAT1/PDXK	8
chx05170	Human immunodeficiency virus 1 infection	149/5025	230/8764	0.0118371	0.0131085	CALM1/FOS/GNB5/LOC102189040/PAK6/AP1G2/NFATC4/MAP2K1/LOC102183607/PPP3R1/PAK5/LOC102175311/BCL2L1/SAMHD1/PLCG1/PTK2/AP1S3/TRAF6/LOC102170165/WEE1/ATM/CUL5/AKT3/TNFRSF1B/MTOR/PIK3CD/GNB1/CASP9/TRAF5/CASP8/LIMK2/CRKL/AP1B1/PXN/TLR2/PLCG2/NFATC3/PAK4/AKT2/CALM3/BAX/IRF3/PRKCG/CRK/MAP2K3/GNGT2/RAC3/MAP2K6/PRKCA/LOC108638200/PIK3R1/LOC106501717/CFL2/NFKBIA/AKT1/MYD88/ITPR1/DCAF1/GNAI2/CCR5/RAF1/RIPK1/…	149
chx04130	SNARE interactions in vesicular transport	27/5025	35/8764	0.0118979	0.0131085	VAMP5/VAMP8/STX16/STX3/VAMP3/STX6/STX2/GOSR1/VAMP2/STX8/BNIP1/STX1B/STX4/STX1A/VTI1A/STX5/SNAP29/BET1L/SEC22B/YKT6/VAMP1/STX18/STX10/USE1/STX17/STX7/STX11	27
chx00430	Taurine and hypotaurine metabolism	11/5025	12/8764	0.012489	0.0136687	CDO1/GAD2/GGT7/GGT6/GAD1/GADL1/ADO/GGT5/GGT1/CSAD/BAAT	11
chx04213	Longevity regulating pathway - multiple species	44/5025	62/8764	0.0187943	0.0204342	SOD2/HSPA2/ADCY4/ADCY3/IRS2/FOXO1/FOXA2/ADCY8/IRS1/CLPB/PRKAG3/AKT3/MTOR/PIK3CD/PRKAB1/ADCY7/AKT2/AKT1S1/RPTOR/PIK3R1/PRKAA1/ADCY2/IGF1R/AKT1/HSP70.1/LOC102178315/ADCY9/EIF4EBP2/PIK3R3/HRAS/PRKAA2/IRS4/ADCY5/HSPA6/PRKAG2/ADCY1/ADCY6/PIK3CA/INSR/PRKACA/PIK3CB/PIK3R2/HDAC2/FOXO3	44
chx04115	p53 signaling pathway	54/5025	78/8764	0.0205195	0.0221642	THBS1/LOC102183607/TP53I3/RRM2/SFN/SESN2/BCL2L1/CCNE2/RRM2B/ADGRB1/DDB2/CD82/ATM/SESN3/MDM4/TP73/CASP9/CASP8/CHEK2/SIAH1/STEAP3/CCNE1/BAX/RPRM/PPM1D/TP53/LOC106501717/SIVA1/SHISA5/CCND3/CDKN1A/BCL2/TSC2/SERPINE1/FAS/PTEN/CASP3/CDK1/CHEK1/PIDD1/CCND1/IGFBP3/CDK6/MDM2/APAF1/ZMAT3/CCND2/GTSE1/CCNG2/CCNG1/GADD45B/ATR/SESN1/PERP	54
chx00534	Glycosaminoglycan biosynthesis - heparan sulfate / heparin	19/5025	24/8764	0.0221033	0.0237199	EXTL1/HS6ST3/EXT1/EXT2/B3GALT6/HS3ST3A1/LOC102184089/XYLT2/HS6ST1/XYLT1/HS3ST2/NDST2/HS2ST1/NDST3/LOC102174373/HS3ST1/NDST1/B4GALT7/EXTL3	19
chx04066	HIF-1 signaling pathway	76/5025	114/8764	0.0256585	0.0273503	IFNGR2/LDHAL6B/MAP2K1/HK2/FLT1/PFKFB3/PFKP/ANGPT4/PLCG1/AKT3/MTOR/PIK3CD/PLCG2/AKT2/EGLN2/PRKCG/NOS2/ALDOC/ENO3/ERBB2/STAT3/PDK1/PRKCA/LOC108638200/PIK3R1/IGF1R/EGLN3/AKT1/EGFR/EDN1/VEGFA/CDKN1A/BCL2/CREBBP/PRKCB/MAPK3/ALDOA/SERPINE1/EPO/SLC2A1/ANGPT2/CAMK2G/HK1/HKDC1/PIK3R3/EGLN1/MKNK1/RELA/PGK1/LOC102175938/MAPK1/PDHA1/LOC102187810/IL6R/NOS3/CAMK2B/PFKM/HMOX1/PIK3CA/CDKN1B/ENO2/GAPDH/LTBR/EP300…	76
chx04142	Lysosome	84/5025	127/8764	0.0258172	0.0273503	IGF2R/GALC/AP1G2/ARSB/AP3B1/LOC108637177/ABCA2/CLN5/LAPTM5/CTSA/LAPTM4B/ATP6V1H/AP1S3/ACP2/SMPD1/TPP1/SLC11A1/AP1B1/ABCB9/ATP6V0A2/MFSD8/GALNS/ATP6V0D1/PLA2G15/NAPSA/CLTC/CTNS/CD68/ATP6V0A1/NAGLU/SGSH/GAA/GGA3/ARSG/LOC102181993/LOC102191560/AP3B2/LGMN/SUMF1/PPT2/NPC1/ATP6V0C/NAGPA/LITAF/GGA2/PPT1/GUSB/LOC102174355/AP4M1/LIPA/HGSNAT/AP3M2/AP3M1/CTSC/CTSW/CTSF/TCIRG1/CTSD/LAMP2/LAMP1/SORT1/AP4B1/CT…	84
chx00061	Fatty acid biosynthesis	14/5025	17/8764	0.0287564	0.0300783	OLAH/MECR/ACSL3/ACACB/ACACA/FASN/ACSBG1/HSD17B8/OXSM/ACSL1/ACSL4/MCAT/ACSL6/CBR4	14
chx00450	Selenocompound metabolism	14/5025	17/8764	0.0287564	0.0300783	KYAT1/MARS2/TXNRD3/SEPHS2/PSTK/PAPSS2/MTR/CTH/TXNRD2/LOC102186084/MARS/TXNRD1/PAPSS1/SEPSECS	14
chx03015	mRNA surveillance pathway	62/5025	92/8764	0.0306504	0.0318578	PPP2R5E/ACIN1/PABPN1/PPP1CB/SRRM1/UPF2/NXT1/CSTF1/PABPC1L/PABPC1/CPSF1/CLP1/PPP2R1B/SSU72/SMG7/PPP2R5A/MSI1/PPP1CC/PABPC4L/PABPN1L/SYMPK/PPP2R1A/MSI2/SMG6/CASC3/ALYREF/EIF4A3/PNN/PAPOLA/PPP2R5C/WDR33/PPP2R5D/RNPS1/GSPT1/SMG1/PABPC4/CPSF4/PAPOLB/CSTF2T/PCF11/CPSF7/NXF1/PPP2R5B/PPP1CA/LOC108633285/GSPT2/PABPC5/UPF3B/NXF3/CSTF2/PPP2R3B/LOC102183049/UPF3A/SMG5/CPSF6/FIP1L1/PPP2R2C/PPP2R2B/PPP2CA/DAZA…	62
chx04964	Proximal tubule bicarbonate reclamation	18/5025	23/8764	0.0311774	0.0320361	PCK2/MDH1/PCK1/ATP1B1/ATP1A3/ATP1B2/SLC25A10/SLC9A3/SLC38A3/LOC108633809/GLUD1/ATP1A1/LOC102186539/LOC102186069/AQP1/GLS2/SLC4A4/ATP1B3	18
chx04950	Maturity onset diabetes of the young	20/5025	26/8764	0.0312097	0.0320361	ONECUT1/PDX1/NKX2-2/FOXA2/HNF4A/MAFA/PAX6/NR5A2/HNF1A/FOXA3/HNF1B/NEUROD1/BHLHA15/PKLR/MNX1/HES1/GCK/SLC2A2/NKX6-1/RFX6	20
chx00250	Alanine, aspartate and glutamate metabolism	29/5025	40/8764	0.0351525	0.0358606	ALDH4A1/CAD/ASS1/GAD2/GPT/ADSS/GLUL/ALDH5A1/GPT2/GOT2/IL4I1/GAD1/NIT2/AGXT2/ADSSL1/AGXT/ABAT/ASL/RIMKLA/GOT1/GLUD1/FOLH1B/ASRGL1/GLS2/RIMKLB/ADSL/PPAT/NAT8L/LOC108636726	29
chx00410	beta-Alanine metabolism	27/5025	37/8764	0.0369188	0.0374314	GAD2/SMOX/ACADS/ALDH2/MLYCD/ALDH3A1/ALDH3A2/AOC2/LOC102168295/LOC106501774/LOC102182869/LOC102169793/LOC102170459/GAD1/ACOX1/ALDH1A3/HIBCH/GADL1/CNDP1/CNDP2/ABAT/CARNS1/LOC102185156/ALDH3B1/DPYD/ACOX3/ALDH7A1	27
chx04918	Thyroid hormone synthesis	51/5025	75/8764	0.0379953	0.0382879	TSHR/DUOXA2/PLCB2/ADCY4/PAX8/ADCY3/HSPA5/TTF1/PLCB1/PLCB4/LOC102188874/ADCY8/TG/CREB3L1/ATP1B1/CREB1/ADCY7/ATP1A3/PRKCG/ASGR2/ATP1B2/LRP2/ATF2/PRKCA/LOC108638200/ADCY2/ITPR1/ATF6B/ITPR3/LOC108633809/ADCY9/PRKCB/GSR/PLCB3/ATP1A1/CREB3L4/ADCY5/LOC102186539/LOC102186069/PDIA4/CREB3L2/ADCY1/CREB5/ADCY6/ITPR2/CREB3L3/ATP1B3/PRKACA/SLC5A5/CANX/TPO	51
chx04145	Phagosome	108/5025	168/8764	0.0383791	0.0384403	THBS2/RAB5A/THBS1/THBS4/ATP6V1B1/TUBB4B/ITGB1/MRC1/TUBAL3/TUBB1/ATP6V1H/DYNC2H1/RAB7B/PIKFYVE/VAMP3/NCF2/NOS1/ATP6V0A2/SCARB1/TLR2/LOC102188617/LOC102181148/ATP6V0D1/MARCO/MPO/RILP/PLA2R1/RAB5C/ATP6V0A1/ITGB3/MRC2/HGS/ITGA2/ITGAV/DYNC1H1/DYNC1LI1/RAB7A/SEC61A1/TUBB2A/LOC102172952/LOC102175817/LOC102172138/LOC102180584/LOC102183314/LOC108633460/LOC102188814/TUBB/LOC102176782/LOC102168905/LOC102170…	108
chx00565	Ether lipid metabolism	37/5025	53/8764	0.0426027	0.0424136	PLA2G4F/PLA2G4D/PLA2G4E/LOC102175216/LPCAT4/PLA2G2E/PLA2G2A/PLA2G5/LOC108633234/PLA2G2F/PLB1/PAFAH2/PAFAH1B2/PLA2G3/GAL3ST1/PLA2G1B/LPCAT2/PLD3/TMEM86B/PAFAH1B1/PLD2/AGPS/PLPP1/LPCAT1/PLD4/PLA2G7/LOC102172230/GDPD3/LOC108634205/LOC102176672/PLPP3/CEPT1/PLD1/PLA2G6/UGT8/PLA2G12A/PLPP2	37
chx00340	Histidine metabolism	19/5025	25/8764	0.0428969	0.0424508	HDC/ALDH2/ALDH3A1/ALDH3A2/ALDH1A3/UROC1/CNDP1/CNDP2/CARNS1/LOC102185156/ALDH3B1/LOC108633215/LOC102180115/AOC1/AMDHD1/HAL/ALDH7A1/CARNMT1/FTCD	19
chx04620	Toll-like receptor signaling pathway	71/5025	108/8764	0.0455052	0.044338	FOS/MAP2K1/TICAM2/IFNAR2/TRAF6/IKBKE/TLR5/AKT3/PIK3CD/CASP8/STAT1/TLR2/AKT2/IRF3/LOC102179590/LOC102180880/LOC102181154/LOC108638246/LOC102171053/CCL5/MAP2K4/MAP2K3/MAP2K6/PIK3R1/NFKBIA/TRAF3/AKT1/MYD88/TLR9/RIPK1/TNF/MAPK13/MAPK14/MAPK3/CHUK/IKBKB/MAPK8/PIK3R3/TIRAP/RELA/IRF7/FADD/TOLLIP/TLR7/TLR7/JUN/IKBKG/MAPK1/IRAK1/CTSK/CD86/IRF5/IRAK4/TBK1/PIK3CA/TAB1/MAPK12/NFKB1/TLR6/CXCL9/CXCL10/MAPK10/C…	71
chx04972	Pancreatic secretion	71/5025	108/8764	0.0455052	0.044338	PLCB2/ADCY4/PLA2G2E/PLA2G2A/PLA2G5/LOC108633234/PLA2G2F/ADCY3/SLC9A1/PLCB1/PLCB4/LOC102188874/ADCY8/LOC102176524/LOC102189420/ATP1B1/PLA2G3/PLA2G1B/LOC102173875/LOC102174148/LOC102176156/ADCY7/ATP1A3/PRKCG/ATP2A3/ATP1B2/PRKCA/LOC108638200/ADCY2/CCK/ITPR1/ATP2B2/ITPR3/LOC108633809/RAB27B/ADCY9/LOC102172230/PRKCB/ATP2A1/LOC102189732/KCNMA1/CHRM3/RYR2/PLCB3/SCT/TPCN2/KCNQ1/ATP2B3/CLCA2/CLCA1/LOC1021…	71
chx00620	Pyruvate metabolism	28/5025	39/8764	0.0456088	0.044338	LDHAL6B/ACAT2/ACYP1/PCK2/PKM/ACYP2/MDH1/ACSS1/PCK1/ACSS2/LOC102181796/DLAT/ACAT1/FH/ACACB/ALDH2/ACACA/ALDH3A2/GLO1/ME2/HAGH/ME3/PC/PDHA1/PKLR/DLD/ALDH7A1/GRHPR	28
chx04137	Mitophagy - animal	45/5025	66/8764	0.046658	0.0450927	USP8/LOC102183607/PINK1/EIF2AK3/OPTN/CSNK2A1/BCL2L1/E2F1/SRC/AMBRA1/ATG9A/RRAS2/RAB7B/BECN2/MFN2/USP30/ULK1/PGAM5/TBC1D17/RHOT1/GABARAP/TP53/UBB/NBR1/RAB7A/CSNK2B/TFEB/RHOT2/BNIP3/MAPK8/RELA/HRAS/JUN/TFE3/ATG9B/SP1/TBK1/GABARAPL1/BCL2L13/MAPK10/MRAS/SQSTM1/MAPK9/FOXO3/CITED2	45
chx01524	Platinum drug resistance	53/5025	79/8764	0.0485601	0.0466581	LOC102183607/MSH2/MSH6/ATP7B/BCL2L1/ATM/BIRC3/BIRC2/AKT3/PIK3CD/CASP9/LOC102178383/CASP8/LOC108637838/LOC102179973/MGST2/AKT2/ERCC1/BAX/TP53/ERBB2/PIK3R1/LOC106501717/AKT1/MLH1/CDKN1A/BAK1/BCL2/PDPK1/MAPK3/LOC102189370/ABCC2/FAS/TOP2B/CASP3/PIK3R3/BAD/LOC102184041/FADD/XIAP/MAPK1/LOC108633298/LOC102190481/MDM2/APAF1/PIK3CA/MGST1/MSH3/PIK3CB/PIK3R2/XPA/REV3L/MAP3K5	53
chx04621	NOD-like receptor signaling pathway	110/5025	173/8764	0.0539901	0.0515756	PLCB2/RNF31/IRF9/RIPK3/ATG12/LOC102183607/NLRC4/ANTXR1/CARD9/PLCB1/PLCB4/IFNAR2/MAVS/RBCK1/BCL2L1/RIPK2/GSDMD/SHARPIN/TRAF6/NLRX1/BIRC3/BIRC2/LOC102191717/IKBKE/MFN2/RNASEL/TRAF5/NEK7/CASP8/LOC102190983/LOC102186893/STAT1/LOC102188617/NOD2/NFKBIB/IRF3/NLRP12/CCL5/NLRP1/DHX33/GABARAP/TRPV2/NAIP/CARD6/PSTPIP1/NFKBIA/TP53BP1/HSP90AA1/TRAF3/MYD88/ITPR1/PRKCD/LOC102171106/RIPK1/TNF/MAPK13/MAPK14/ATG16…	110
chx05203	Viral carcinogenesis	140/5025	223/8764	0.0545538	0.0518146	TBP/PSMC1/GTF2A1/SNW1/ACTN1/GTF2A2/KAT2B/IRF9/PKM/UBR4/EIF2AK2/REL/YWHAQ/RB1/RBL1/SRC/YWHAB/RBPJL/CCNE2/LYN/LOC102186814/LOC102175070/CREB3L1/MAPKAPK2/CREB1/PIK3CD/TRAF5/CASP8/YWHAH/PXN/VAC14/RBL2/ATP6V0D1/CCNE1/ACTN4/BAX/IRF3/TP53/KAT2A/STAT5B/LOC102185866/STAT3/HDAC5/GRB2/ATF2/PIK3R1/IL6ST/SKP2/UBE3A/NFKBIA/TRAF3/CCR4/CCR5/HDAC11/LOC102183743/LOC102183280/LOC102180307/LOC102179758/LOC102175817/…	140
chx01200	Carbon metabolism	77/5025	119/8764	0.0604531	0.0570895	ACAT2/DLST/ADPGK/PKM/HK2/SUCLG1/MDH1/ACSS1/PFKP/HAO1/ACSS2/LOC102181796/GPT/DLAT/ACAT1/FH/MTHFR/PGD/H6PD/ACADS/SDS/SDSL/GPT2/GOT2/ALDOC/ENO3/SHMT1/ACOX1/SDHA/IDH3A/HIBCH/TKT/GLYCTK/AMT/AGXT/ME2/PGP/ALDOA/PSPH/GOT1/OGDHL/GLUD1/HK1/HKDC1/ME3/TKFC/PC/PGK1/G6PD/LOC102173923/PDHA1/IDH3G/LOC102187810/LOC102184409/PHGDH/PKLR/GCK/OGDH/DLD/PFKM/SHMT2/CS/ENO2/TPI1/GAPDH/ACO2/TKTL2/LOC102186197/LOC102181016…	77
chx04976	Bile secretion	66/5025	101/8764	0.0612517	0.0573343	LOC102183874/AQP9/ADCY4/HMGCR/KCNN2/SLC4A5/ADCY3/RXRA/LOC102187779/LOC108637252/LOC108637253/LOC108637289/LOC102173859/LOC102185549/LOC102181111/LOC102180583/LOC102180841/LOC102179751/NR0B2/ABCC4/LOC108637259/SLC9A1/LOC102188874/ADCY8/ATP1B1/SLC5A1/SCARB1/ADCY7/ATP1A3/SLC27A5/ATP1B2/ADCY2/SLC9A3/SLC22A7/AQP4/LOC108633809/ADCY9/AQP8/SLC2A1/ABCC2/SLC22A8/SCT/LOC102185208/LOC102182583/LOC106502019/L…	66
chx00603	Glycosphingolipid biosynthesis - globo and isoglobo series	14/5025	18/8764	0.0614061	0.0573343	GBGT1/A3GALT2/ST3GAL1/ST3GAL2/LOC102178850/LOC102185028/FUT1/LOC102181993/ST8SIA1/NAGA/A4GALT/B3GALNT1/B3GALT5/FUT9	14
chx00524	Neomycin, kanamycin and gentamicin biosynthesis	5/5025	5/8764	0.0619155	0.0574851	HK2/HK1/HKDC1/GCK/HK3	5
chx04215	Apoptosis - multiple species	25/5025	35/8764	0.0624915	0.0576957	BCL2L11/HTRA2/LOC102183607/BIRC6/BCL2L1/BIRC3/BIRC2/BECN2/CASP9/CASP8/DIABLO/BAX/NGFR/LOC106501717/BOK/BAK1/BCL2/CASP3/MAPK8/FADD/XIAP/APAF1/TNFRSF1A/MAPK10/MAPK9	25
chx00630	Glyoxylate and dicarboxylate metabolism	23/5025	32/8764	0.0664306	0.0609918	ACAT2/MDH1/ACSS1/HAO1/ACSS2/LOC102181796/ACAT1/GLUL/SHMT1/AFMID/GLYCTK/AMT/AGXT/PGP/HOGA1/HYI/DLD/SHMT2/CS/ACO2/ACO1/GLDC/GRHPR	23
chx05132	Salmonella infection	56/5025	85/8764	0.0669306	0.0611114	IFNGR2/FOS/NLRC4/IL1A/ROCK2/ARPC5L/WASF2/RHOG/ARPC2/DYNC2H1/RAB7B/TLR5/PLEKHM2/LOC102190345/KLC3/LOC102179590/LOC102180880/LOC102181154/LOC108638246/LOC102171053/NOS2/RILP/PFN1/LOC108638396/TJP1/DYNC1H1/DYNC1LI1/MYD88/FLNB/RAB7A/KLC4/MAPK13/MAPK14/ROCK1/MAPK3/ARPC1B/ACTB/MAPK8/RELA/KLC2/JUN/MAPK1/FLNA/FLNC/DYNC1I1/MAPK12/NFKB1/LOC102182115/LOC102182395/LOC102182683/MAPK10/CD14/PKN1/MAPK9/TLR4/IFN…	56
chx02010	ABC transporters	51/5025	77/8764	0.0696608	0.0632548	ABCD4/LOC108637177/ABCA2/LOC102187779/LOC108637252/LOC108637253/LOC108637289/LOC102173859/LOC102185549/LOC102181111/LOC102180583/LOC102180841/LOC102179751/ABCC4/LOC108637259/ABCB6/ABCC8/ABCG4/ABCA12/ABCB9/ABCC11/ABCC12/ABCA5/ABCA10/ABCA6/LOC102178109/ABCC10/TAP1/ABCA3/LOC102183842/ABCC1/ABCC6/LOC102180560/LOC102180820/ABCC2/ABCB10/LOC102182583/LOC106502019/ABCD1/ABCA4/ABCB8/ABCB4/ABCB1/LOC1021742…	51
chx04114	Oocyte meiosis	77/5025	120/8764	0.0754947	0.0681775	RPS6KA2/CALM1/PPP2R5E/SGO1/REC8/ADCY4/MAP2K1/ANAPC1/BUB1/PPP3R1/PPP1CB/ADCY3/YWHAQ/ANAPC2/RPS6KA1/LOC102175311/YWHAB/CCNE2/ADCY8/PPP2R1B/PGR/MAD2L2/PPP2R5A/YWHAH/PPP1CC/ANAPC7/ANAPC5/ANAPC10/ADCY7/CCNE1/CALM3/PPP2R1A/CDC27/CPEB4/ADCY2/IGF1R/CPEB1/PPP2R5C/ITPR1/PPP2R5D/MAPK13/MAPK14/ITPR3/PKMYT1/ADCY9/PLK1/MAPK3/YWHAG/STAG3/SMC3/SLK/BTRC/CDC20/CPEB3/CAMK2G/CDK1/PPP2R5B/PPP1CA/AR/SMC1A/RPS6KA3/MAPK…	77
chx04970	Salivary secretion	63/5025	97/8764	0.0767315	0.0689179	CALM1/PLCB2/RYR3/ADCY4/ADCY3/SLC9A1/PLCB1/PLCB4/LOC102175311/ADRA1D/LOC102188874/ADCY8/GUCY1A2/LOC102176524/LOC102189420/ATP1B1/NOS1/ADCY7/ATP1A3/KCNN4/CALM3/PRKCG/LPO/ATP1B2/VAMP2/PRKCA/LOC108638200/ADCY2/ITPR1/LOC102171106/ATP2B2/ITPR3/LOC108633809/ADCY9/PRKCB/LOC102170020/LOC102169730/ADRB1/PRKG1/ADRB3/KCNMA1/CHRM3/PLCB3/ATP2B3/LOC102186459/ATP1A1/ADCY5/LOC102186539/LOC102186069/SLC4A2/TRPV6/A…	63
chx00515	Mannose type O-glycan biosynthesis	17/5025	23/8764	0.0786915	0.0699183	POMT2/CHST10/POMT1/B3GAT2/LARGE2/FUT4/FKRP/MGAT5B/ST3GAL3/B4GALT2/POMGNT1/B4GAT1/B3GAT1/B4GALT3/LARGE1/B4GALT1/FUT9	17
chx03430	Mismatch repair	17/5025	23/8764	0.0786915	0.0699183	MLH3/MSH2/MSH6/RPA2/PCNA/POLD3/EXO1/LIG1/POLD1/RPA1/MLH1/RFC2/PMS2/SSBP1/POLD2/RFC4/MSH3	17
chx00230	Purine metabolism	87/5025	137/8764	0.0824866	0.0723908	PDE10A/ADCY4/PKM/PDE8B/XDH/NT5DC4/ADCY3/LOC102177447/RRM2/AK1/AK8/ENTPD8/ENTPD2/URAD/NUDT5/ENTPD6/RRM2B/PDE7A/ADCY8/PDE2A/RRM1/AMPD3/PDE3B/GUCY1A2/ADSS/ADCY7/GUCY2D/PFAS/LOC102175795/PDE6G/CANT1/NT5C/PDE4D/PDE11A/ADCY2/HDDC3/PDE8A/ADSSL1/IMPDH2/ENPP4/LOC102188365/NME4/NME3/ADCY9/NT5C1A/PAPSS2/GUCY2F/AK4/LOC102173923/PDE4B/AK5/AMPD2/AMPD1/PRUNE1/NPR1/PKLR/ADCY5/ADCY10/IMPDH1/ADCY1/LOC102180455/PDE…	87
chx00220	Arginine biosynthesis	15/5025	20/8764	0.0825141	0.0723908	ASS1/GPT/GLUL/NOS1/GPT2/GOT2/NOS2/NAGS/ACY1/ASL/GOT1/GLUD1/NOS3/GLS2/ARG1	15
chx01230	Biosynthesis of amino acids	50/5025	76/8764	0.0827883	0.0723908	PKM/MAT2A/ASS1/PFKP/GPT/PYCR2/GLUL/SDS/SDSL/GPT2/GOT2/BCAT2/ALDOC/ENO3/SHMT1/NAGS/PYCR1/LOC102179594/IDH3A/TKT/ACY1/ALDOA/PSPH/ASL/GOT1/ALDH18A1/MAT1A/MTR/PC/PGK1/LOC102173923/CTH/IDH3G/LOC102187810/LOC102184409/PHGDH/PKLR/PFKM/SHMT2/CS/ENO2/TPI1/GAPDH/ACO2/TKTL2/LOC102181016/ACO1/PSAT1/CBS/ARG1	50
chx00592	alpha-Linolenic acid metabolism	22/5025	31/8764	0.0859267	0.0747396	PLA2G4F/PLA2G4D/PLA2G4E/LOC102175216/PLA2G2E/PLA2G2A/PLA2G5/LOC108633234/PLA2G2F/PLB1/LOC100861212/PLA2G3/PLA2G1B/ACOX1/ACAA1/LOC102172230/FADS2/LOC108634205/LOC102176672/PLA2G6/PLA2G12A/ACOX3	22
chx00533	Glycosaminoglycan biosynthesis - keratan sulfate	11/5025	14/8764	0.0877093	0.0752317	FUT8/B3GNT7/ST3GAL1/ST3GAL2/LOC102176721/CHST4/ST3GAL3/B4GALT2/B4GALT3/CHST2/B4GALT1	11
chx00350	Tyrosine metabolism	32/5025	47/8764	0.0878581	0.0752317	GSTZ1/DBH/LOC102173865/MIF/LOC102188176/LOC102171556/LOC102187632/GOT2/IL4I1/ALDH3A1/PNMT/AOC2/LOC102168295/LOC106501774/LOC102182869/LOC102169793/LOC102170459/ALDH1A3/FAH/FAHD1/GOT1/TYR/LOC102185156/ALDH3B1/TH/LOC108633215/LOC102180115/COMT/HGD/DDC/LOC102186197/TPO	32
chx04913	Ovarian steroidogenesis	32/5025	47/8764	0.0878581	0.0752317	PLA2G4F/PLA2G4D/PLA2G4E/LOC102175216/ADCY4/LOC102184252/ADCY3/LOC102188874/ADCY8/FSHB/PTGS2/SCARB1/ADCY7/LHB/HSD17B1/ADCY2/IGF1R/LOC102170823/LOC102173131/BMP6/ADCY9/LOC102182663/LOC102182376/STAR/LOC102190572/3BHSD/ADCY5/ADCY1/ADCY6/LDLR/INSR/PRKACA	32
chx01212	Fatty acid metabolism	40/5025	60/8764	0.0898183	0.0765137	ACAT2/HADHB/HACD1/MECR/LOC102181796/LOC100861212/ACSL3/ACAT1/ACADS/ACACA/ACADVL/FASN/ACOX1/ELOVL7/ACSBG1/ACAA1/PPT2/HSD17B8/ACAA2/PPT1/ELOVL3/ELOVL1/OXSM/ACSL1/FADS1/FADS2/CPT1A/SCP2/CPT2/ACSL4/HACD2/MCAT/CPT1B/ELOVL6/SCD5/ACOX3/ACSL6/TECR/CBR4/ELOVL4	40
chx04650	Natural killer cell mediated cytotoxicity	89/5025	141/8764	0.0938096	0.079504	IFNGR2/LOC108636742/LOC108636773/LOC108636744/LOC102177708/RAET1E/LOC106501757/ULBP3/LOC108636750/LOC108636749/SOS2/MAP2K1/LOC102176695/SOS1/PPP3R1/VAV2/IFNAR2/LCK/PLCG1/PIK3CD/PLCG2/HCST/TYROBP/PRKCG/NCR1/LOC102178567/LOC108638310/LOC108633333/RAC3/GRB2/PRKCA/LOC108638200/LCP2/PIK3R1/LOC108638473/LOC102190602/LOC102168343/LOC102176598/LOC108638467/LOC108638461/LOC108633178/RAF1/TNF/NFATC1/PRKCB/…	89
chx04978	Mineral absorption	41/5025	62/8764	0.100093	0.0843967	SLC8A3/SLC34A3/SLC39A4/SLC26A9/LOC102176524/LOC102189420/ATP1B1/SLC5A1/LOC102188072/ATP1A3/SLC8A2/ATP1B2/LOC100861136/SLC6A19/SLC9A3/SLC40A1/SLC26A6/ATP2B2/LOC108633809/HMOX2/LOC102185351/LOC102185208/LOC102183949/ATP2B3/ATP1A1/LOC102186539/LOC102186069/TRPV6/STEAP2/STEAP1/SLC26A3/ATP2B1/LOC102190297/CLCN2/VDR/HMOX1/ATOX1/SLC34A1/ATP1B3/LOC102172205/TRPM6	41
chx03460	Fanconi anemia pathway	36/5025	54/8764	0.104276	0.0874774	POLK/REV1/FANCL/RPA2/FANCA/FAAP24/ERCC1/BRIP1/RPA1/TOP3A/EME1/FAAP100/FANCI/FAN1/FANCM/MLH1/WDR48/FANCD2/ATRIP/FANCE/TELO2/EME2/SLX4/RMI2/ERCC4/PMS2/FANCF/MUS81/FANCB/USP1/TOP3B/LOC108635621/HES1/ATR/FANCG/REV3L	36
chx00330	Arginine and proline metabolism	35/5025	53/8764	0.125468	0.104628	GATM/ALDH4A1/ODC1/SMOX/AZIN2/P4HA3/PYCR2/SRM/AGMAT/DAO/ALDH2/NOS1/GOT2/CKM/NOS2/ALDH3A2/PYCR1/CKMT1A/CKB/CNDP1/CNDP2/GOT1/HOGA1/ALDH18A1/P4HA1/CARNS1/LOC108633215/LOC102180115/NOS3/AOC1/LAP3/LOC102182731/CKMT2/ALDH7A1/ARG1	35
chx00760	Nicotinate and nicotinamide metabolism	27/5025	40/8764	0.125987	0.104628	NT5DC4/LOC102177447/NAPRT/LOC102180514/NADK/NMNAT2/LOC102188176/LOC102171556/LOC102187632/SIRT4/ASPDH/SIRT7/NT5C/NNT/SIRT5/NT5C1A/QPRT/NADSYN1/SIRT3/NAMPT/BST1/CD38/NMRK2/SIRT6/NMNAT3/NMRK1/NT5E	27
chx05164	Influenza A	110/5025	178/8764	0.127048	0.104982	IFNGR2/EIF2S1/PABPN1/IRF9/MAP2K1/EIF2AK2/IL1A/XPO1/DNAJC3/IFNAR2/NXT1/MAVS/KPNA6/RAE1/NUP98/NLRX1/TMPRSS4/IKBKE/AKT3/PIK3CD/CASP9/RNASEL/CASP8/LOC102190983/LOC102186893/STAT1/PABPN1L/NFKBIB/AKT2/HNRNPUL1/BAX/IRF3/TRIM25/CCL5/SOCS3/PRKCA/LOC108638200/PIK3R1/LOC106501717/LOC108638473/PML/NFKBIA/TRAF3/AKT1/MYD88/RAF1/TNF/LOC102190745/LOC102180664/CCND3/BAK1/LOC102188267/LOC102186442/LOC102177855/LOC…	110
chx00052	Galactose metabolism	22/5025	32/8764	0.128818	0.105915	GANC/HK2/GALM/UGP2/GALE/PFKP/LCT/G6PC/G6PC3/GAA/B4GALT2/HK1/HKDC1/LOC102187810/MGAM2/MGAM/GCK/PFKM/PGM2/HK3/B4GALT1/GALT	22
chx03020	RNA polymerase	20/5025	29/8764	0.139569	0.114186	POLR1B/POLR1A/LOC102170812/POLR2A/POLR2D/ZNRD1/POLR3K/POLR3E/POLR2J/POLR3A/POLR2G/POLR3C/POLR3GL/TWISTNB/POLR2H/POLR3B/POLR2F/POLR3H/POLR2E/POLR3D	20
chx00051	Fructose and mannose metabolism	23/5025	34/8764	0.147976	0.119877	HK2/PFKFB3/PFKP/TSTA3/GMPPA/PFKFB2/ALDOC/GMPPB/PFKFB4/GMDS/ALDOA/HK1/HKDC1/TKFC/PFKFB1/FPGT/LOC102187810/PFKM/TPI1/TIGAR/PMM1/HK3/FBP2	23
chx04136	Autophagy - other	23/5025	34/8764	0.147976	0.119877	LOC102177934/ATG12/ATG13/ATG9A/BECN2/MTOR/GABARAP/ULK2/RPTOR/WIPI1/ATG2B/ATG4B/ATG7/ATG16L1/PIK3C3/MLST8/WIPI2/ATG2A/ATG9B/ATG101/GABARAPL1/ATG10/PPP2CA	23
chx04977	Vitamin digestion and absorption	18/5025	26/8764	0.151465	0.122105	BTD/PLB1/SLC5A6/APOB/CUBN/SLC19A3/LMBRD1/APOA1/LOC102179867/APOA4/TCN2/SCARB1/ABCC1/MMACHC/FOLH1B/LOC102175184/SLC23A1/SLC19A1	18
chx05168	Herpes simplex virus 1 infection	263/5025	440/8764	0.156091	0.125224	IFNGR2/EIF2B2/SRSF5/EIF2S1/EIF2AK4/LOC102184668/IRF9/ZNF2/LOC102183607/EIF2AK2/SRSF7/EIF2AK3/ZNF436/PPP1CB/ZNF79/TSC1/CARD9/IFNAR2/SRSF4/ZNF133/MAVS/BCL2L1/SRC/LOC102186814/LOC102175070/ZNF623/ZNF7/ZNF34/ZNF250/TRAF6/POU2F3/NECTIN1/BIRC3/BIRC2/IKBKE/AKT3/MTOR/PIK3CD/CASP9/RNASEL/TRAF5/CASP8/LOC102190983/LOC102186893/PPP1CC/EIF2B1/ZNF268/ZNF140/ZNF84/ZNF605/STAT1/TLR2/ZFP90/ZNF23/ZNF599/ZNF792/ZNF…	263
chx05100	Bacterial invasion of epithelial cells	49/5025	77/8764	0.156969	0.12532	CTNNA2/ARPC5L/DNM1/WASF2/ITGB1/SRC/ELMO2/PTK2/RHOG/ARPC2/CBL/FN1/MAD2L2/PIK3CD/CRKL/PXN/GAB1/ARHGAP10/BCAR1/ELMO3/LOC102190345/CLTC/CRK/PIK3R1/LOC108638396/CTNNB1/CD2AP/ARPC1B/ACTB/DOCK1/VCL/CTNNA3/PIK3R3/CTTN/HCLS1/SHC1/ELMO1/CAV1/MET/ITGA5/PIK3CA/CTNNA1/SHC2/CLTB/DNM2/PIK3CB/PIK3R2/CLTA/SHC3	49
chx01040	Biosynthesis of unsaturated fatty acids	21/5025	31/8764	0.160781	0.127746	LOC102184912/LOC102182233/LOC102181962/HACD1/LOC100861212/ACOT7/ACOX1/ELOVL7/ACAA1/ELOVL3/ELOVL1/FADS1/FADS2/SCP2/HACD2/ELOVL6/SCD5/ACOX3/TECR/BAAT/ELOVL4	21
chx00270	Cysteine and methionine metabolism	32/5025	49/8764	0.162067	0.128151	LDHAL6B/LOC102175297/CDO1/MAT2A/MDH1/DNMT3A/KYAT1/DNMT3B/AHCY/GSS/SRM/SDS/SDSL/GOT2/BCAT2/IL4I1/AGXT2/GCLC/GOT1/MAT1A/MTR/CTH/AHCYL1/PHGDH/AHCYL2/TST/MPST/ENOPH1/DNMT1/MRI1/PSAT1/CBS	32
chx00360	Phenylalanine metabolism	19/5025	28/8764	0.175064	0.137117	LOC102175783/LOC102176061/MIF/GOT2/IL4I1/ALDH3A1/AOC2/LOC102168295/LOC106501774/LOC102182869/LOC102169793/LOC102170459/ALDH1A3/GOT1/LOC102185156/ALDH3B1/LOC108633215/LOC102180115/DDC	19
chx04744	Phototransduction	19/5025	28/8764	0.175064	0.137117	CALM1/SLC24A1/LOC102175311/GNB1/CNGB1/CALM3/GUCY2D/RCVRN/PDE6G/GNAT1/RHO/GUCA1B/GUCA1A/GUCY2F/GRK1/GNAT2/PDE6B/PDE6A/GRK7	19
chx00780	Biotin metabolism	3/5025	3/8764	0.188448	0.146903	HLCS/BTD/OXSM	3
chx01210	2-Oxocarboxylic acid metabolism	12/5025	17/8764	0.196118	0.152165	GPT/GPT2/GOT2/BCAT2/NAGS/IDH3A/ACY1/GOT1/IDH3G/CS/ACO2/ACO1	12
chx05033	Nicotine addiction	26/5025	40/8764	0.206456	0.159437	CACNA1B/GRIN1/CHRNA4/GABRD/GRIA2/GRIN2D/SLC17A7/GRIN2C/GABRP/CHRNA7/GRIN2A/SLC17A6/GABRE/GABRA3/GABRQ/LOC108633300/CHRNB2/SLC17A8/GRIN2B/GABRA2/GABRA1/GRIA1/GRIN3B/CACNA1A/GRIN3A/GABRR2	26
chx04979	Cholesterol metabolism	32/5025	50/8764	0.209234	0.160831	APOB/LDLRAP1/VAPB/PLTP/LOC102177672/APOA1/LOC102179867/APOC3/APOA4/SOAT1/SCARB1/APOE/LRP2/STARD3/MYLIP/NPC1/VAPA/LIPA/STAR/VDAC2/OSBPL5/SORT1/LOC100860959/SOAT2/LRP1/NCEH1/TSPO/LRPAP1/ANGPTL4/LDLR/ANGPTL8/ABCA1	32
chx00512	Mucin type O-glycan biosynthesis	21/5025	32/8764	0.221801	0.168145	GALNT16/GCNT3/GALNT15/GCNT4/GALNT14/B4GALT5/ST3GAL1/GALNT18/GALNT9/ST3GAL2/GALNT5/ST6GALNAC1/GALNT2/GALNT11/C1GALT1/LOC102172790/GALNT6/GALNT8/GALNT10/GALNT7/GALNT12	21
chx04710	Circadian rhythm	21/5025	32/8764	0.221801	0.168145	RORA/NPAS2/CRY2/PRKAG3/ARNTL/CREB1/PER3/PRKAB1/PER1/CSNK1D/PRKAA1/BHLHE40/PER2/BTRC/PRKAA2/PRKAG2/CUL1/BHLHE41/LOC102180576/CLOCK/RORB	21
chx05020	Prion diseases	21/5025	32/8764	0.221801	0.168145	MAP2K1/C1QA/C1QB/IL1A/HSPA5/NOTCH1/NCAM1/LAMC1/BAX/CCL5/C6/C7/MAPK3/STIP1/ELK1/MAPK1/LOC102183974/EGR1/MAP2K2/PRKACA/FYN	21
chx04120	Ubiquitin mediated proteolysis	88/5025	145/8764	0.230725	0.174111	NEDD4/HERC1/PIAS1/ANAPC1/BIRC6/FANCL/ANAPC2/WWP1/UBR5/TRIP12/UBE2L6/DDB2/TRAF6/CBL/UBE4A/CUL5/BIRC3/BIRC2/FBXO2/UBE4B/UBE2J2/UBE3B/FBXW8/ANAPC7/ANAPC5/ANAPC10/FBXW7/SIAH1/WWP2/CBLC/UBE2S/UBE2M/TRIM37/UBE2Z/CDC27/SMURF2/SOCS3/UBE2O/MAP3K1/SKP2/UBE2QL1/UBE3A/DET1/PML/LOC102186637/UBA7/NHLRC1/CBLB/CUL7/PIAS2/NEDD4L/STUB1/UBE2I/MGRN1/SMURF1/BTRC/CDC20/LOC102174361/RHOBTB1/SYVN1/UBA1/HUWE1/MID1/CUL4B/…	88
chx05134	Legionellosis	37/5025	59/8764	0.241413	0.181349	HSPA2/NLRC4/EEF1A2/HSF1/LOC102187247/TLR5/CASP9/CASP8/TLR2/NAIP/LOC106501717/NFKBIA/MYD88/TNF/HSP70.1/LOC102178315/ITGAM/BNIP3/NFKB2/CASP3/LOC102176586/RELA/RAB1B/SEC22B/HSPA6/APAF1/BCL2L13/NFKB1/LOC102182115/LOC102182395/LOC102182683/CD14/C3/ARF1/TLR4/EEF1A1/ITGB2	37
chx00900	Terpenoid backbone biosynthesis	14/5025	21/8764	0.262258	0.196116	ACAT2/HMGCR/PCYOX1/DHDDS/PDSS1/LOC102191533/LOC102181796/ACAT1/ICMT/MVK/MVD/ZMPSTE24/FNTA/FDPS	14
chx03030	DNA replication	23/5025	36/8764	0.267091	0.19883	POLE2/RNASEH2B/RPA2/PCNA/MCM4/POLD3/POLE/MCM6/LIG1/POLD1/RPA1/MCM3/RFC2/FEN1/POLA2/POLA1/MCM2/SSBP1/POLD2/RFC4/MCM5/RNASEH2A/RNASEH1	23
chx04640	Hematopoietic cell lineage	65/5025	107/8764	0.268878	0.199263	IL1R1/IL1A/CD8A/FLT3/IL2RA/MS4A1/CD44/CR2/LOC102187247/CD34/CD22/FLT3LG/LOC102181422/LOC102174471/IL11/GP1BA/ITGA3/CSF3/ITGA2B/ITGB3/ITGA6/CD7/ITGA2/ITGA1/IL7R/ANPEP/IL5RA/GP9/TNF/LOC102190745/LOC102180664/LOC102188267/LOC102186442/IL9R/CSF3R/IL4R/CD19/ITGAM/EPO/DNTT/CD5/IL3RA/GP1BB/CSF2RA/CSF1/CD2/IL6R/LOC102180271/LOC102179433/LOC108635602/LOC102178587/CD1E/LOC102183142/LOC100860959/ITGA5/THPO/…	65
chx04061	Viral protein interaction with cytokine and cytokine receptor	60/5025	99/8764	0.289262	0.213412	CCR6/IL18R1/IL18RAP/LOC102180231/IL22RA1/IL2RA/CXCR1/CXCR2/CXCR5/IL10RA/IL10/TNFRSF1B/IL34/CCL22/CX3CL1/LOC102179590/LOC102180880/LOC102181154/LOC108638246/LOC102171053/LOC102169855/CCL16/CCL5/CCL1/LOC102174969/LOC102175436/CCR7/CCR10/IL6ST/LOC108638473/CCR4/CX3CR1/CCR5/LOC102178953/LOC102179713/LOC102179993/XCR1/LTA/TNF/ACKR3/CXCL12/LOC106503960/CXCR3/CSF1/IL6R/TNFSF10/LTBR/TNFRSF1A/LOC102181582…	60
chx00500	Starch and sucrose metabolism	21/5025	33/8764	0.291272	0.21394	GANC/HK2/GBE1/UGP2/PYGB/TREH/GYS1/G6PC/G6PC3/GAA/HK1/HKDC1/PYGM/GYG2/AGL/MGAM2/MGAM/GCK/GYS2/PGM2/HK3	21
chx05416	Viral myocarditis	44/5025	72/8764	0.299465	0.218985	LOC106502520/LOC102181869/EIF4G3/ABL1/EIF4G2/CASP9/CD28/ABL2/CASP8/SGCA/RAC3/LOC106501717/DAG1/LOC102175817/LOC102172138/LOC102180584/LOC102183314/LOC108633460/LOC102188814/LOC102176782/LOC102168905/LOC102170045/LOC102169753/LOC102190745/LOC102180664/LOC102188267/LOC102186442/LAMA1/ITGAL/ACTB/CASP3/CCND1/DMD/CD86/CAV1/EIF4G1/RAC2/SGCD/LOC102171703/ICAM1/CXADR/FYN/LAMA2/ITGB2	44
chx00920	Sulfur metabolism	7/5025	10/8764	0.31781	0.229889	IMPAD1/PAPSS2/SELENBP1/SUOX/TST/MPST/PAPSS1	7
chx00020	Citrate cycle (TCA cycle)	19/5025	30/8764	0.318407	0.229889	DLST/PCK2/SUCLG1/MDH1/PCK1/DLAT/FH/ACLY/SDHA/IDH3A/OGDHL/PC/PDHA1/IDH3G/OGDH/DLD/CS/ACO2/ACO1	19
chx00010	Glycolysis / Gluconeogenesis	42/5025	69/8764	0.31974	0.229889	LDHAL6B/PCK2/ADPGK/PKM/HK2/GALM/ACSS1/PFKP/PCK1/ACSS2/DLAT/ALDH2/GAPDHS/ALDOC/ENO3/ALDH3A1/ALDH3A2/G6PC/G6PC3/ALDH1A3/ALDOA/HK1/HKDC1/LOC102185156/ALDH3B1/PGK1/PDHA1/LOC102187810/PKLR/BPGM/GCK/DLD/PFKM/ENO2/TPI1/GAPDH/LOC102186197/PGM2/LOC102181016/HK3/ALDH7A1/FBP2	42
chx00520	Amino sugar and nucleotide sugar metabolism	32/5025	52/8764	0.319941	0.229889	HK2/NAGK/UXS1/UGP2/GALE/UAP1L1/TSTA3/GMPPA/LOC102186611/LOC102177552/LOC102181993/GMPPB/GMDS/LOC102189920/AMDHD2/HK1/HKDC1/LOC102175455/FPGT/CHIA/UAP1/GCK/CMAS/PMM1/LOC102173645/PGM2/UGDH/GNPDA1/HK3/GNE/NANS/GALT	32
chx04723	Retrograde endocannabinoid signaling	88/5025	148/8764	0.330198	0.236232	GNB5/LOC102189040/PLCB2/ADCY4/ADCY3/NDUFA8/CACNA1B/PLCB1/PLCB4/NDUFB9/ADCY8/RIMS1/GABRD/GNB1/PTGS2/CACNA1S/GRIA2/ADCY7/SLC17A7/PRKCG/NDUFA3/GNGT2/PRKCA/LOC108638200/GABRP/ADCY2/NDUFS6/ITPR1/ABHD6/CACNA1D/GNAI2/MGLL/NDUFA10/MAPK13/MAPK14/ITPR3/GNG13/NDUFB10/ADCY9/PRKCB/MAPK3/DAGLB/MAPK8/GNG4/FAAH/LOC102175263/GRM5/SLC17A6/KCNJ5/DAGLA/GNG3/PLCB3/NDUFV1/NDUFS8/GABRE/GABRA3/MAPK1/GABRQ/LOC108633300/C…	88
chx05152	Tuberculosis	111/5025	188/8764	0.344426	0.245349	IFNGR2/CALM1/TGFB3/RAB5A/IL1A/PPP3R1/CARD9/RFXAP/MRC1/LOC102175311/SRC/CEBPB/RIPK2/ATP6V1H/TRAF6/ARHGEF12/IL10RA/IL10/LOC102187247/AKT3/CREB1/CASP9/CASP8/ATP6V0A2/STAT1/TLR2/NOD2/ATP6V0D1/CEBPG/AKT2/TGFB1/CALM3/SPHK2/BAX/LOC102189340/NOS2/PLA2R1/RAB5C/ATP6V0A1/MRC2/SPHK1/LOC106501717/AKT1/MYD88/TLR9/LOC102171106/RAF1/RAB7A/TNF/LOC102190745/LOC102180664/MAPK13/MAPK14/LOC102188267/LOC102186442/PIK3…	111
chx00604	Glycosphingolipid biosynthesis - ganglio series	11/5025	17/8764	0.360522	0.255713	ST3GAL5/ST6GALNAC6/ST6GALNAC4/ST3GAL1/ST3GAL2/LOC102181993/B3GALT4/ST8SIA5/ST6GALNAC3/B4GALNT1/ST8SIA1	11
chx00510	N-Glycan biosynthesis	29/5025	48/8764	0.390029	0.275459	FUT8/MGAT2/MOGS/DDOST/ST6GAL2/DOLK/DOLPP1/RPN2/MGAT5/MGAT5B/MAN2A2/STT3B/ALG1/B4GALT2/STT3A/LOC102184887/ALG6/MAN1A2/B4GALT3/ST6GAL1/ALG3/ALG10/MGAT3/ALG12/SRD5A3/MGAT1/MGAT4B/ALG2/B4GALT1	29
chx00100	Steroid biosynthesis	12/5025	19/8764	0.393792	0.276933	LSS/LOC102178921/LOC102190621/SOAT1/LIPA/TM7SF2/DHCR7/DHCR24/EBP/SOAT2/LOC102170758/FDFT1	12
chx01523	Antifolate resistance	34/5025	57/8764	0.415571	0.291011	FPGS/LOC102187779/LOC108637252/LOC108637253/LOC108637289/LOC102173859/LOC102185549/LOC102181111/LOC102180583/LOC102180841/LOC102179751/ABCC4/LOC108637259/FOLR2/FOLR1/IZUMO1R/MTHFR/ALOX12/SHMT1/TNF/TYMS/ABCC1/CHUK/ABCC2/IKBKB/RELA/IKBKG/LOC102182583/ABCC5/SHMT2/GART/NFKB1/ABCG2/SLC19A1	34
chx04217	Necroptosis	101/5025	173/8764	0.420987	0.29356	IFNGR2/PLA2G4F/PLA2G4D/PLA2G4E/LOC102175216/RNF31/IRF9/CHMP4A/RIPK3/TICAM2/EIF2AK2/IL1A/PARP4/IFNAR2/PYGB/ZBP1/RBCK1/SPATA2/SHARPIN/SMPD1/LOC108637680/BIRC3/BIRC2/CAPN2/PARP1/GLUL/TRAF5/CASP8/PGAM5/PPID/STAT4/STAT1/MLKL/CHMP1A/SPATA2L/CYLD/LOC102173495/VPS4A/BAX/LOC102179132/STAT5B/LOC102185866/STAT3/CHMP6/LOC108638473/HSP90AA1/RIPK1/LOC102185049/LOC102182458/LOC106501778/LOC102178870/LOC10217858…	101
chx05144	Malaria	31/5025	52/8764	0.426349	0.294678	THBS2/TGFB3/THBS1/THBS4/SDC1/SDC2/LOC102175876/IL10/LOC102187247/SELP/TLR2/GYPC/TGFB1/CSF3/PECAM1/MYD88/TLR9/TNF/ITGAL/CD81/LOC102175177/THBS3/ACKR1/MET/LOC100860959/HGF/LRP1/ICAM1/COMP/TLR4/ITGB2	31
chx00232	Caffeine metabolism	3/5025	4/8764	0.429723	0.294678	XDH/LOC102170554/LOC102169935	3
chx00290	Valine, leucine and isoleucine biosynthesis	3/5025	4/8764	0.429723	0.294678	SDS/SDSL/BCAT2	3
chx00785	Lipoic acid metabolism	3/5025	4/8764	0.429723	0.294678	LIPT1/LIPT2/ACSM1	3
chx00071	Fatty acid degradation	29/5025	49/8764	0.456159	0.311353	ACAT2/HADHB/LOC102181796/ACSL3/ACAT1/ACADS/ALDH2/ACADVL/ALDH3A2/ACOX1/ACSBG1/ACAA1/ECI2/ACAA2/ECI1/ACSL1/LOC102172683/LOC102168409/LOC102174619/CPT1A/CPT2/ACSL4/LOC108633240/CPT1B/LOC102186197/ACOX3/ALDH7A1/ACSL6/GCDH	29
chx04146	Peroxisome	48/5025	82/8764	0.458954	0.311353	SOD2/ABCD4/SLC27A2/HACL1/LOC102169480/XDH/PEX13/CRAT/HAO1/PXMP4/ACOT8/ACSL3/PEX16/PEX14/PEX10/DAO/MVK/NUDT7/MLYCD/NUDT19/ECH1/PEX12/NOS2/PIPOX/ACOX1/AGPS/ACAA1/ACOX2/AGXT/ECI2/PEX6/PAOX/ACSL1/PRDX5/SCP2/ACSL4/ABCD1/PEX19/PEX1/PEX5L/FAR2/PEX5/PEX26/ACOX3/ACSL6/EPHX2/BAAT/PEX7	48
chx00030	Pentose phosphate pathway	18/5025	30/8764	0.459691	0.311353	RBKS/PFKP/PGD/H6PD/ALDOC/TKT/GLYCTK/ALDOA/G6PD/LOC102173923/LOC102187810/LOC102184409/PFKM/TKTL2/PGM2/PGLS/IDNK/FBP2	18
chx03320	PPAR signaling pathway	52/5025	89/8764	0.461736	0.311461	SLC27A2/PCK2/SLC27A4/RXRA/PCK1/PLTP/LOC100861212/ACSL3/NR1H3/LOC102177672/APOA1/LOC102179867/APOC3/APOA5/MMP1/SLC27A5/ACOX1/PLIN1/ACSBG1/ACAA1/LOC102173339/ACOX2/PPARG/PPARD/RXRB/PDPK1/SORBS1/LOC108634020/ACSL1/ME3/LOC102172683/LOC102168409/LOC102174619/FADS2/CPT1A/SCP2/CPT2/ACSL4/LOC108633240/RXRG/LOC100860959/ADIPOQ/PPARA/CPT1B/SCD5/ACOX3/FABP6/ACSL6/PLIN4/PLIN5/ANGPTL4/SLC27A1	52
chx00670	One carbon pool by folate	11/5025	18/8764	0.470779	0.31627	MTHFD1L/MTHFR/SHMT1/LOC102172393/AMT/ALDH1L1/TYMS/MTR/SHMT2/GART/FTCD	11
chx05321	Inflammatory bowel disease (IBD)	38/5025	65/8764	0.479265	0.320668	IFNGR2/TGFB3/RORA/SMAD3/IL18R1/IL18RAP/IL1A/GATA3/IL10/TLR5/STAT4/STAT1/TLR2/MAF/NOD2/TGFB1/TBX21/STAT3/TNF/LOC102190745/LOC102180664/IL17F/IL17A/LOC102188267/LOC102186442/NFATC1/SMAD2/IL4R/IL21R/RELA/JUN/FOXP3/STAT6/NFKB1/IL5/IL12RB1/TLR4/IFNGR1	38
chx03410	Base excision repair	19/5025	32/8764	0.48183	0.321083	POLE2/PARP4/PCNA/POLD3/PARP1/UNG/POLE/XRCC1/LIG1/POLD1/LIG3/MPG/NTHL1/POLL/MUTYH/FEN1/APEX2/POLD2/SMUG1	19
chx04216	Ferroptosis	27/5025	46/8764	0.488028	0.323397	PCBP1/MAP1LC3A/GSS/ACSL3/SLC7A11/STEAP3/LOC102179132/TP53/SLC40A1/ATG7/GCLC/ACSL1/NCOA4/VDAC2/SLC3A2/LOC102175938/LOC102185351/ACSL4/LOC102183949/LOC102190297/HMOX1/LPCAT3/SLC39A8/CP/GPX4/ACSL6/LOC102172205	27
chx00440	Phosphonate and phosphinate metabolism	4/5025	6/8764	0.489215	0.323397	PCYT2/PCYT1B/CEPT1/PCYT1A	4
chx03013	RNA transport	98/5025	170/8764	0.499763	0.329053	EIF2B2/EIF2S1/ACIN1/EIF5B/EIF4G3/GEMIN6/LOC102172632/XPO1/SRRM1/NUP188/NUP214/NUP58/UPF2/RPP38/NXT1/EEF1A2/RAE1/EIF2S2/PABPC1L/POP1/PABPC1/EIF3H/TGS1/NUP160/NUP98/EIF3F/EIF4G2/THOC5/POP5/EIF2B1/PABPC4L/NUP93/GEMIN7/NUP62/GEMIN4/EIF4A1/FXR2/ELAC2/KPNB1/CASC3/EIF1/ALYREF/EIF4A3/NUP85/LOC102176643/RPP25/PNN/TRNT1/RPP14/SEC13/NUP210/LOC102172503/NUP153/POM121L2/XPO5/THOC1/ELAC1/UBE2I/RNPS1/PABPC4/LOC…	98
chx00640	Propanoate metabolism	20/5025	34/8764	0.502651	0.329642	LDHAL6B/ACAT2/SUCLG1/ACSS1/ACSS2/LOC102181796/ACAT1/ACACB/ACADS/MLYCD/BCKDHA/ACACA/ACOX1/HIBCH/ABAT/DBT/DLD/ACSS3/ACOX3/ECHDC1	20
chx00561	Glycerolipid metabolism	40/5025	69/8764	0.508438	0.331416	GPAT2/LCLAT1/LPIN1/MBOAT2/AGPAT2/DGKH/LPIN3/DGAT1/DGKZ/LOC102173866/ALDH2/ALDH3A2/PLPP1/GLYCTK/MGLL/MBOAT1/AGPAT1/DGKD/LPIN2/LOC102189732/PNLIPRP3/GPAM/GPAT4/PLPP5/AGPAT5/TKFC/PNPLA2/DGKK/PLPP3/LOC108634506/AGK/DGKI/DGKG/DGKA/PNPLA3/GPAT3/DGKQ/PLPP2/ALDH7A1/AGPAT3	40
chx04080	Neuroactive ligand-receptor interaction	205/5025	357/8764	0.509368	0.331416	OPRM1/MAS1/TSHR/CHRM5/LTB4R2/LTB4R/PTGER2/F2RL2/HTR6/DRD1/HRH2/ADRA2B/CNR2/UCN/POMC/GRIN1/EDNRB/RXFP2/CYSLTR2/LPAR6/HTR2A/PTAFR/PARD3/OPRD1/UCN3/ADRA1D/HCRTR1/AVP/PDYN/OPRL1/CHRNA4/NTSR1/HRH3/MC3R/GHRH/CHRNG/CHRND/NMUR1/HTR2B/PENK/OPRK1/NPBWR1/P2RX3/APLNR/CHRM4/FSHB/P2RY6/P2RY2/LOC102177821/LOC108637670/CCKBR/DRD2/GPR83/ADORA1/KISS1/AVPR1B/PTH2R/GABRD/P2RX4/P2RX2/GRIA2/EDNRA/NPY2R/LOC108637965/GR…	205
chx05150	Staphylococcus aureus infection	54/5025	94/8764	0.535098	0.346792	C1QA/C1QB/PTAFR/IL10/LOC102184713/LOC108637766/CFH/SELP/MASP2/SELPLG/C5AR1/KRT24/KRT26/KRT27/LOC102168573/KRT10/KRT12/KRT23/KRT39/LOC102179881/LOC102176457/LOC102176161/KRT38/KRT35/KRT36/LOC102179515/KRT19/KRT14/LOC102180424/LOC102177275/LOC102176997/LOC102171106/C2/CFB/LOC102189753/LOC102170693/LOC102190745/LOC102180664/LOC102188267/LOC102186442/DSG1/ITGAL/ITGAM/LOC102172711/LOC102184859/LOC1021…	54
chx00062	Fatty acid elongation	18/5025	31/8764	0.543169	0.350114	LOC102184912/LOC102182233/LOC102181962/HADHB/HACD1/MECR/ACOT7/ELOVL7/LOC102187994/PPT2/ACAA2/PPT1/ELOVL3/ELOVL1/HACD2/ELOVL6/TECR/ELOVL4	18
chx04974	Protein digestion and absorption	87/5025	152/8764	0.54446	0.350114	SLC8A3/COL6A6/COL6A5/SLC7A8/LOC108637097/LOC108637100/COL5A1/COL4A2/COL4A1/COL9A3/COL22A1/COL9A1/COL4A3/COL4A4/ATP1B1/LOC102173875/LOC102174148/LOC102176156/ATP1A3/KCNN4/SLC1A5/SLC8A2/DPP4/ATP1B2/COL1A1/SLC6A19/SLC9A3/COL3A1/COL5A2/COL7A1/COL6A3/KCNK5/COL11A2/COL21A1/KCNJ13/MEP1B/LOC108633809/ELN/COL17A1/COL13A1/SLC36A4/PRCP/LOC102171858/LOC102169089/LOC102171766/SLC3A2/KCNQ1/LOC108634212/COL4A5/…	87
chx00531	Glycosaminoglycan degradation	14/5025	24/8764	0.546777	0.350241	ARSB/GALNS/NAGLU/SGSH/LOC102181993/HYAL2/HYAL1/HYAL3/GUSB/LOC102174355/HPSE2/HGSNAT/LOC100860748/IDUA	14
chx04940	Type I diabetes mellitus	35/5025	61/8764	0.551543	0.35193	IL1A/GAD2/PTPRN/CD28/CPE/GAD1/LOC102190602/LOC102168343/LOC102176598/LOC108638467/LOC108638461/LOC108633178/LOC102175817/LOC102172138/LOC102180584/LOC102183314/LOC108633460/LOC102188814/LOC102176782/LOC102168905/LOC102170045/LOC102169753/LTA/TNF/LOC102190745/LOC102180664/LOC102188267/LOC102186442/FAS/LOC102176878/LOC102177285/CD86/PTPRN2/ICA1/LOC102171703	35
chx00591	Linoleic acid metabolism	23/5025	40/8764	0.558315	0.354881	PLA2G4F/PLA2G4D/PLA2G4E/LOC102175216/PLA2G2E/PLA2G2A/PLA2G5/LOC108633234/PLA2G2F/PLB1/PLA2G3/PLA2G1B/LOC102179132/LOC102170554/LOC102172230/LOC102182294/LOC102180722/LOC102185708/LOC108634205/LOC102176672/LOC102190572/PLA2G6/PLA2G12A	23
chx04122	Sulfur relay system	6/5025	10/8764	0.565136	0.35784	MOCS3/CTU2/CTU1/LOC108633328/TST/MPST	6
chx00472	D-Arginine and D-ornithine metabolism	1/5025	1/8764	0.573368	0.361667	DAO	1
chx04260	Cardiac muscle contraction	51/5025	90/8764	0.595217	0.374021	SLC8A3/TPM1/LOC106502520/LOC102181869/SLC9A1/CACNB2/LOC102179296/LOC102169976/ATP1B1/CACNA1S/TNNT2/LOC102187154/LOC102179036/ATP1A3/SLC8A2/HRC/CACNG7/CACNG8/CACNG6/TNNI3/ATP2A3/ATP1B2/CACNB1/MYL4/CACNG5/CACNG4/CACNG1/CACNA2D3/CACNA1D/CACNA2D2/LOC102188264/MYL3/LOC108633809/CACNG3/ATP2A1/RYR2/CACNA1F/CASQ2/ATP1A1/TPM3/LOC102186539/LOC102186069/CACNB3/CACNG2/CACNA2D4/CACNA1C/ATP1B3/TPM4/TPM2/LOC102…	51
chx04614	Renin-angiotensin system	17/5025	30/8764	0.605277	0.378901	MAS1/CTSA/REN/LOC102171917/LOC106503207/NLN/ANPEP/LOC102171280/LOC102174387/AGT/PRCP/LOC106503748/LOC102188749/ENPEP/LNPEP/THOP1/PREP	17
chx00471	D-Glutamine and D-glutamate metabolism	2/5025	3/8764	0.609275	0.379965	GLUD1/GLS2	2
chx00511	Other glycan degradation	13/5025	23/8764	0.617445	0.383612	FUCA1/NEU3/ENGASE/LOC102181993/MAN2C1/NEU2/LOC102189848/LOC102188844/LOC102173830/LOC102171400/MAN2B1/GBA2/FUCA2	13
chx04742	Taste transduction	45/5025	80/8764	0.623867	0.386151	ADCY4/HCN4/TAS1R2/ENTPD2/ADCY8/P2RX3/HTR3A/HTR3B/TAS1R1/TAS1R3/P2RX2/PKD1L3/ASIC2/SCN3A/HTR1A/GABBR1/KCNK5/ITPR3/GNG13/SCNN1G/SCNN1B/CALHM1/PKD2L1/CHRM3/TRPM5/P2RY4/GABRA3/LOC108633300/TAS2R3/LOC102180455/PDE1B/ADCY6/LOC102185396/TAS2R7/GNB3/SCNN1A/CACNA1C/GABRA2/P2RY1/GABRA1/PRKACA/CACNA1A/GABBR2/HTR1B/GRM1	45
chx00513	Various types of N-glycan biosynthesis	23/5025	41/8764	0.627573	0.386995	FUT8/MGAT2/DDOST/RPN2/CHST8/LOC102181993/MAN2A2/STT3B/ALG1/ST3GAL3/B4GALT2/STT3A/LOC102184887/LOC102188023/MAN1A2/B4GALT3/ALG3/B4GALNT3/ALG12/MGAT1/MGAT4B/ALG2/B4GALT1	23
chx00380	Tryptophan metabolism	28/5025	50/8764	0.633356	0.387028	ACAT2/DLST/LOC102184252/HAAO/KYAT1/DHTKD1/LOC102181796/ACAT1/LOC102188176/LOC102171556/LOC102187632/ALDH2/TDO2/IL4I1/ALDH3A2/AFMID/AANAT/AANAT/LOC102170554/LOC102170823/LOC108633215/LOC102180115/AOC1/LOC102186084/DLD/DDC/ALDH7A1/GCDH	28
chx05332	Graft-versus-host disease	28/5025	50/8764	0.633356	0.387028	IL1A/CD28/LOC102190602/LOC102168343/LOC102176598/LOC108638467/LOC108638461/LOC108633178/LOC102175817/LOC102172138/LOC102180584/LOC102183314/LOC108633460/LOC102188814/LOC102176782/LOC102168905/LOC102170045/LOC102169753/TNF/LOC102190745/LOC102180664/LOC102188267/LOC102186442/FAS/LOC102176878/LOC102177285/CD86/LOC102171703	28
chx00563	Glycosylphosphatidylinositol (GPI)-anchor biosynthesis	14/5025	25/8764	0.635195	0.387028	PIGH/PIGF/PIGU/PIGT/GPAA1/PIGS/PIGN/PIGQ/PIGA/PIGM/PIGX/PIGZ/PIGG/PIGO	14
chx00120	Primary bile acid biosynthesis	9/5025	16/8764	0.636994	0.387028	ACOT8/LOC102177672/SLC27A5/LOC102178217/LOC102173339/ACOX2/HSD3B7/SCP2/BAAT	9
chx04610	Complement and coagulation cascades	51/5025	91/8764	0.641095	0.388093	F2RL2/C1QA/C1QB/THBD/SERPING1/C4BPB/CR2/LOC102187247/LOC102184713/LOC108637766/CFH/MASP2/LOC102169786/C5AR1/VTN/SERPINF2/C6/C7/LOC102185401/SERPINA5/BDKRB2/BDKRB1/PROC/F13A1/C2/CFB/LOC102189753/LOC102170693/LOC102181552/ITGAM/ITGAX/SERPINE1/PLAT/PLAU/VSIG4/SERPIND1/LOC102183974/F8/F10/LOC102172711/MASP1/C1R/C1S/VWF/CFD/F12/C3/F2RL3/LOC102182127/LOC102183600/ITGB2	51
chx05340	Primary immunodeficiency	20/5025	36/8764	0.652342	0.392216	LOC102176695/CD8A/RFXAP/LCK/RAG1/ICOS/PTPRC/UNG/ORAI1/TNFRSF13B/IL7R/TAP1/CIITA/CD19/BTK/IKBKG/AICDA/CD4/JAK3/AIRE	20
chx03022	Basal transcription factors	25/5025	45/8764	0.655026	0.392216	TBP/GTF2A1/MNAT1/GTF2A2/TAF3/TAF4/TAF2/ERCC2/ERCC3/GTF2H4/TAF8/TAF4B/GTF2I/GTF2IRD1/TAF6/TAF5/GTF2E2/TAF5L/TAF6L/TAF9B/TAF1/LOC102176868/TAF7L/GTF2F1/TBPL1	25
chx03420	Nucleotide excision repair	25/5025	45/8764	0.655026	0.392216	MNAT1/POLE2/ERCC5/RPA2/PCNA/DDB2/POLD3/POLE/ERCC2/ERCC1/LIG1/POLD1/RPA1/ERCC3/XPC/GTF2H4/ERCC4/RFC2/ERCC6/CUL4B/CUL4A/POLD2/RFC4/RAD23A/XPA	25
chx05323	Rheumatoid arthritis	53/5025	95/8764	0.660841	0.394269	TGFB3/FOS/ATP6V1B1/IL1A/TNFSF13B/FLT1/TNFSF11/ATP6V1H/MMP1/CD28/ATP6V0A2/IL15/TLR2/ATP6V0D1/TGFB1/IL11/LOC102179590/LOC102181154/LOC108638246/LOC102171053/CCL5/TNFSF13/ATP6V0A1/TNF/LTB/LOC102190745/LOC102180664/IL17A/VEGFA/LOC102188267/LOC102186442/TNFRSF11A/ATP6V0C/ITGAL/CXCL12/TCIRG1/JUN/CSF1/CTSK/CD86/ATP6V0E2/ATP6V0A4/ATP6V1F/ATP6V1E1/LOC102181582/LOC102182115/LOC102182395/LOC102182683/ICAM1/…	53
chx00240	Pyrimidine metabolism	31/5025	56/8764	0.670333	0.398042	CDA/NT5DC4/CAD/LOC102177447/RRM2/CMPK2/UCK1/ENTPD8/ENTPD6/RRM2B/RRM1/TK2/DHODH/LOC102175795/CANT1/NT5C/DTYMK/TYMS/NME4/NME3/NT5C1A/CTPS1/DCTD/DPYD/UMPS/UCK2/UPP1/DCK/ENTPD4/AK9/NT5E	31
chx00730	Thiamine metabolism	11/5025	20/8764	0.671982	0.398042	ALPL/LOC102176890/AK1/AK8/LOC102190876/LOC108633351/LOC102179897/AK4/AK5/TPK1/LOC108636437	11
chx03450	Non-homologous end-joining	7/5025	13/8764	0.706318	0.416887	LIG4/PRKDC/NHEJ1/POLL/DNTT/FEN1/POLM	7
chx00650	Butanoate metabolism	16/5025	30/8764	0.736778	0.433318	ACAT2/L2HGDH/GAD2/LOC102181796/ACAT1/ACADS/AACS/ALDH5A1/GAD1/OXCT1/ABAT/ACSM5/ACSM2B/ACSM1/BDH1/BDH2	16
chx05330	Allograft rejection	29/5025	54/8764	0.752549	0.441024	IL10/CD28/LOC102190602/LOC102168343/LOC102176598/LOC108638467/LOC108638461/LOC108633178/LOC102175817/LOC102172138/LOC102180584/LOC102183314/LOC108633460/LOC102188814/LOC102176782/LOC102168905/LOC102170045/LOC102169753/TNF/LOC102190745/LOC102180664/LOC102188267/LOC102186442/FAS/LOC102176878/LOC102177285/CD86/LOC102171703/IL5	29
chx04966	Collecting duct acid secretion	14/5025	27/8764	0.780808	0.455967	ATP6V1B1/ATP6V0A2/ATP6V0D1/ATP4A/ATP6V0A1/SLC4A1/SLC12A7/ATP6V0C/TCIRG1/ATP6V0E2/ATP6V0A4/ATP6V1F/ATP6V1E1/ATP6V1B2	14
chx04975	Fat digestion and absorption	26/5025	50/8764	0.818473	0.47628	PLA2G2E/PLA2G2A/PLA2G5/LOC108633234/PLA2G2F/APOB/AGPAT2/DGAT1/LOC102173866/APOA1/LOC102179867/APOA4/PLA2G3/PLA2G1B/SCARB1/GOT2/PLPP1/AGPAT1/LOC102172230/LOC102189732/PLPP3/NPC1L1/LOC100860959/PLA2G12A/PLPP2/ABCA1	26
chx03018	RNA degradation	42/5025	80/8764	0.839494	0.485852	PNLDC1/DIS3L/EXOSC2/PAN3/PFKP/PABPC1L/PABPC1/PATL1/DDX6/BTG2/EXOSC10/PABPC4L/EXOSC6/CNOT1/EDC4/EXOSC5/CNOT3/ENO3/EDC3/DCP1A/SKIV2L/PARN/PABPC4/CNOT7/DCPS/LOC108633285/PABPC5/LOC102183049/LOC102187810/CNOT4/PFKM/PAN2/ENO2/DCP1B/TOB2/DHX36/CNOT8/HSPA9/XRN1/LSM4/CNOT6/NUDT16	42
chx03050	Proteasome	23/5025	45/8764	0.840802	0.485852	PSMC1/PSME1/PSME2/PSME4/ADRM1/PSMA7/PSMF1/PSMC3/PSMB10/PSMD7/PSMD8/PSMC4/PSMD11/PSMD14/PSMD3/PSME3/PSMC5/PSMD6/PSMB9/PSMB8/PSMB2/PSMD13/PSMD2	23
chx04672	Intestinal immune network for IgA production	24/5025	47/8764	0.846033	0.487171	TNFSF13B/IL15RA/IL10/PIGR/ICOS/CD28/IL15/TGFB1/TNFSF13/TNFRSF13B/CCR10/MAP3K14/LOC102190745/LOC102180664/LOC102188267/LOC102186442/CXCL12/CD86/ITGB7/AICDA/LTBR/MADCAM1/IL5/CCL25	24
chx00072	Synthesis and degradation of ketone bodies	6/5025	13/8764	0.863217	0.491588	ACAT2/LOC102181796/ACAT1/OXCT1/BDH1/BDH2	6
chx05143	African trypanosomiasis	20/5025	40/8764	0.864218	0.491588	PLCB2/PLCB1/PLCB4/LOC102175876/APOA1/LOC102179867/IL10/PRKCG/PRKCA/LOC108638200/MYD88/TLR9/TNF/PRKCB/FAS/PLCB3/LOC102175177/THOP1/ICAM1/LAMA4	20
chx00770	Pantothenate and CoA biosynthesis	8/5025	17/8764	0.864685	0.491588	PANK2/PANK4/BCAT2/COASY/PPCDC/GADL1/PANK1/DPYD	8
chx03440	Homologous recombination	21/5025	42/8764	0.868377	0.491588	RAD51B/RPA2/NBN/POLD3/ATM/BARD1/POLD1/BRIP1/RPA1/TOP3A/EME1/XRCC3/RBBP8/RAD54L/MUS81/TOP3B/BRCC3/SSBP1/POLD2/RAD52/BABAM1	21
chx00910	Nitrogen metabolism	10/5025	21/8764	0.868797	0.491588	CA12/CA3/CA8/CA6/GLUL/CA7/GLUD1/CA5B/LOC102182496/CA14	10
chx00590	Arachidonic acid metabolism	43/5025	83/8764	0.871551	0.491588	PLA2G4F/PLA2G4D/PLA2G4E/LOC102175216/PLA2G2E/PLA2G2A/PLA2G5/LOC108633234/PLA2G2F/PLB1/PTGS1/PTGES2/PTGES/LOC106502686/PTGIS/PTGS2/PLA2G3/PLA2G1B/LOC102177329/LOC102179132/ALOX12/LOC102169702/ALOX12B/LOC106503208/LOC102172230/LOC102182294/LOC102180722/LOC102185708/LOC102172683/LOC102168409/LOC102174619/LOC108634205/LOC102176672/LOC102190572/GGT5/GGT1/LOC108633240/PLA2G6/PLA2G12A/LOC102172133/LOC10…	43
chx00400	Phenylalanine, tyrosine and tryptophan biosynthesis	3/5025	7/8764	0.875741	0.492271	GOT2/IL4I1/GOT1	3
chx04623	Cytosolic DNA-sensing pathway	32/5025	63/8764	0.880984	0.49354	RIPK3/MAVS/ZBP1/IKBKE/NFKBIB/IRF3/LOC102180880/CCL5/NFKBIA/TREX1/RIPK1/POLR3K/POLR3E/CHUK/IKBKB/POLR3A/RELA/IRF7/IKBKG/POLR3C/POLR3GL/ADAR/POLR2H/TBK1/POLR3B/POLR2F/POLR3H/NFKB1/CXCL10/POLR2E/DDX58/POLR3D	32
chx00280	Valine, leucine and isoleucine degradation	27/5025	55/8764	0.915142	0.50232	ACAT2/IVD/HADHB/LOC102181796/ACAT1/LOC102188176/LOC102171556/LOC102187632/ACADS/ALDH2/AACS/BCKDHA/BCAT2/IL4I1/ALDH3A2/MCCC2/OXCT1/AGXT2/HIBCH/ACAA1/ACAA2/ABAT/DBT/HIBADH/DLD/MCCC1/ALDH7A1	27
chx03040	Spliceosome	71/5025	137/8764	0.919048	0.50232	SNW1/SRSF5/HSPA2/HNRNPC/ACIN1/LOC102174476/SNRNP200/SRSF7/USP39/PCBP1/SRSF10/SYF2/RBM17/PRPF18/SRSF4/CRNKL1/PRPF6/RBMXL2/HNRNPU/SF3A1/SF3B3/DHX38/SNRPA/SNRPD2/SNRNP70/U2AF2/PRPF31/PRPF40A/SRSF1/PRPF8/DHX8/EFTUD2/DDX42/DDX5/ALYREF/EIF4A3/SRSF2/SNRPA1/CCDC12/LOC102174442/DHX16/HSP70.1/LOC102178315/CDC5L/SRSF3/THOC1/PPIE/BUD31/SART1/SF3B2/PRPF38A/LOC102190127/RBMX/PUF60/PRPF38B/HSPA6/RP9/TRA2A/HNRNP…	71
chx05206	MicroRNAs in cancer	138/5025	259/8764	0.919358	0.50232	EZR/RPS6KA5/TPM1/SOS2/BMF/THBS1/LOC102172159/KIF23/MAP2K1/APC/BCL2L11/LOC102184252/SOS1/PRKCE/E2F2/DNMT3A/ABL1/NOTCH1/IRS2/SPRY2/SLC7A1/BMI1/VIM/ZEB1/CDC25B/DNMT3B/E2F1/PLCG1/MMP9/LOC102178921/MMP16/CCNE2/MYC/IRS1/CD44/RDX/ATM/MDM4/SLC45A3/MTOR/PIK3CD/TNN/TNR/BMPR2/PTGS2/CRKL/PLCG2/CCNE1/PAK4/ZEB2/PRKCG/CRK/TP53/MAPK7/IGF2BP1/ERBB2/STAT3/HDAC5/ITGB3/RPTOR/GRB2/PRKCA/LOC108638200/HOXD10/PIK3R1/DIC…	138
chx00480	Glutathione metabolism	30/5025	61/8764	0.921915	0.50232	CHAC1/NAT8/ODC1/RRM2/GGT7/GSS/RRM2B/OPLAH/RRM1/SRM/PGD/LOC102178383/LOC108637838/LOC102179973/MGST2/GGT6/ANPEP/GCLC/LOC102189370/GSR/LOC102184041/G6PD/GGT5/GGT1/LOC108633298/LOC102190481/MGST1/LAP3/LOC102182731/GPX4	30
chx05016	Huntington disease	102/5025	194/8764	0.923055	0.50232	SOD2/TBP/DNAL1/PLCB2/DCTN1/DNAH6/NDUFA8/GRIN1/PLCB1/PLCB4/TAF4/LOC102179296/TGM2/NDUFB9/LOC102169976/CREB3L1/DNAH14/CREB1/CASP9/CASP8/LOC102187154/DNAH10/DNAH7/LOC102170812/LOC102179036/AP2S1/BAX/AP2A1/NDUFA3/CLTC/AP2B1/DLG4/POLR2A/TP53/DNAH2/DNAH9/HAP1/DNAH17/DNAI2/LOC106501717/DNAH5/NDUFS6/SDHA/SIN3A/RCOR1/POLR2D/ITPR1/DNAH12/DNAH1/LOC102188264/PPARG/NDUFA10/TAF4B/NDUFB10/DNALI1/CREBBP/IFT57/DN…	102
chx05034	Alcoholism	108/5025	205/8764	0.923907	0.50232	CALM1/GNB5/LOC102189040/SOS2/MAP2K1/DRD1/SOS1/PPP1CB/GRIN1/LOC102175311/PDYN/LOC102188874/PKIA/CREB3L1/LOC108637680/DRD2/LOC102189503/CREB1/GNB1/PPP1CC/CAMKK2/FOSB/CALM3/GRIN2D/CAMKK1/ADORA2B/GNGT2/PPP1R1B/HDAC5/GRB2/GRIN2C/ATF2/SLC6A3/GNAI2/RAF1/HDAC11/LOC102185049/LOC102182458/LOC102183743/LOC102183280/LOC106501778/LOC102178870/LOC102178586/LOC108633413/LOC102180307/LOC102179758/LOC102179469/HD…	108
chx04612	Antigen processing and presentation	40/5025	80/8764	0.925378	0.50232	HSPA2/PSME1/PSME2/CD8A/RFXAP/CREB1/LOC102189064/LOC108638053/PSME3/LGMN/HSP90AA1/LOC102175817/LOC102172138/LOC102180584/LOC102183314/LOC108633460/LOC102188814/LOC102176782/LOC102168905/LOC102170045/LOC102169753/TNF/HSP70.1/LOC102178315/LOC102190745/LOC102180664/TAPBP/LOC102188267/TAP1/LOC102186442/CIITA/NFYC/HSPA6/CD4/HSPA4/LOC102171703/CALR/IFI30/CANX/CTSB	40
chx00740	Riboflavin metabolism	3/5025	8/8764	0.931685	0.50232	ACP2/FLAD1/ACP5	3
chx04932	Non-alcoholic fatty liver disease (NAFLD)	78/5025	153/8764	0.953596	0.50232	EIF2S1/BCL2L11/IL1A/EIF2AK3/NDUFA8/RXRA/IRS2/LOC102179296/NDUFB9/LOC102169976/IRS1/NR1H3/PRKAG3/AKT3/PIK3CD/ADIPOR1/CASP8/LOC102187154/PRKAB1/MLXIP/CEBPA/LOC102179036/AKT2/TGFB1/GSK3A/BAX/NDUFA3/MLX/ERN1/SOCS3/PIK3R1/LOC106501717/PRKAA1/NDUFS6/SDHA/AKT1/LOC102188264/NDUFA10/TNF/NDUFB10/MLXIPL/LOC102182294/FAS/IKBKB/CASP3/MAPK8/PIK3R3/MAP3K11/RELA/NDUFV1/NDUFS8/PRKAA2/JUN/TRAF2/LOC108635517/GSK3B/…	78
chx00790	Folate biosynthesis	13/5025	30/8764	0.95818	0.50232	GPHN/SPR/ALPL/LOC102176890/FPGS/LOC102190876/LOC108633351/LOC102179897/PTS/MOCS1/MOCOS/TH/PCBD2	13
chx03008	Ribosome biogenesis in eukaryotes	41/5025	85/8764	0.964626	0.50232	XPO1/RPP38/NXT1/NOP56/CSNK2A1/POP1/NAT10/REXO2/NVL/POP5/SPATA5/UTP4/UTP18/DROSHA/EFL1/MPHOSPH10/RPP25/IMP4/GNL3/RIOK1/CSNK2B/TBL3/SBDS/RPP30/BMS1/HEATR1/NXF1/UTP14A/NXF3/LSG1/RBM28/EMG1/WDR36/RIOK2/LOC102171062/TCOF1/REXO1/XRN1/NOL6/PWP2/MDN1	41
chx00983	Drug metabolism - other enzymes	42/5025	87/8764	0.965485	0.50232	CDA/XDH/RRM2/UCK1/RRM2B/RRM1/LOC102178383/LOC108637838/LOC102179973/MGST2/LOC106504012/LOC102188073/LOC102188887/LOC102188340/TK2/CES2/MPO/LOC102175795/IMPDH2/TPMT/NME4/NME3/GUSB/LOC102174355/LOC102182294/LOC102189370/LOC102169935/LOC102184041/DPYD/LOC108633298/LOC102190481/UMPS/UCK2/IMPDH1/UPP1/MGST1/LOC102186850/LOC102173083/LOC102168532/LOC102175670/LOC108633190/LOC102168522	42
chx05320	Autoimmune thyroid disease	31/5025	66/8764	0.966042	0.50232	TSHR/TG/IL10/CD28/LOC102190602/LOC102168343/LOC102176598/LOC108638467/LOC108638461/LOC108633178/LOC102175817/LOC102172138/LOC102180584/LOC102183314/LOC108633460/LOC102188814/LOC102176782/LOC102168905/LOC102170045/LOC102169753/LOC102190745/LOC102180664/LOC102188267/LOC102186442/FAS/LOC102176878/LOC102177285/CD86/LOC102171703/IL5/TPO	31
chx04630	JAK-STAT signaling pathway	105/5025	205/8764	0.96835	0.50232	IFNGR2/SOCS4/SOS2/IRF9/PIAS1/LOC102183607/SOS1/SOCS5/IL22RA1/IFNLR1/IL17D/IL15RA/IL2RA/IFNAR2/STAM/BCL2L1/MYC/IL10RA/IL10/AKT3/MTOR/PIK3CD/OSM/LIF/LOC102188176/LOC102171556/LOC102187632/IL15/STAT4/STAT1/LOC102182821/LOC108638070/AKT2/IL11/STAM2/SOCS7/CSF3/STAT5B/LOC102185866/STAT3/GFAP/SOCS3/GRB2/PIK3R1/IL6ST/LIFR/IL7R/PRLR/AKT1/EGFR/IL5RA/CISH/RAF1/CCND3/PIM1/CDKN1A/SOCS6/PTPN2/PIAS2/BCL2/IL9R/C…	105
chx00860	Porphyrin and chlorophyll metabolism	22/5025	49/8764	0.971308	0.50232	HMBS/MMAB/CPOX/LOC102176914/ALAS1/HMOX2/EARS2/GUSB/LOC102174355/UROS/ALAS2/PPOX/BLVRA/HMOX1/LOC102186850/LOC102173083/LOC102168532/LOC102175670/LOC108633190/LOC102168522/CP/ALAD	22
chx04060	Cytokine-cytokine receptor interaction	174/5025	335/8764	0.981502	0.50232	IFNGR2/CCR6/TGFB3/BMP4/IL25/IL1R1/IL18R1/IL18RAP/EDAR/IL1A/LOC102180231/IL36B/IL1RN/IL22RA1/IFNLR1/GDF7/TNFSF13B/IL17D/TNFRSF19/TNFSF11/IL15RA/IL2RA/IFNAR2/BMP2/BMP7/GDF5/GDF6/INHA/RELT/CXCR1/CXCR2/CXCR5/IL10RA/IL10/TNFSF18/TNFRSF1B/TNFRSF8/TNFRSF25/TNFRSF4/TNFRSF18/BMPR2/OSM/LIF/IL15/IL34/IL17C/INHBB/CCL22/CX3CL1/LOC102182821/LOC108638070/TGFB1/IL11/LOC102179590/LOC102180880/LOC102181154/LOC1086…	174
chx03060	Protein export	9/5025	24/8764	0.984794	0.50232	OXA1L/HSPA5/SPCS2/SRP9/SRP68/SEC61A1/SPCS3/SRPRA/SEC63	9
chx00130	Ubiquinone and other terpenoid-quinone biosynthesis	3/5025	11/8764	0.990226	0.50232	COQ6/GGCX/VKORC1L1	3
chx00053	Ascorbate and aldarate metabolism	12/5025	32/8764	0.992663	0.50232	ALDH2/ALDH3A2/MIOX/UGDH/LOC102186850/LOC102173083/LOC102168532/LOC102175670/LOC108633190/LOC102168522/ALDH7A1/LOC102186117	12
chx00140	Steroid hormone biosynthesis	33/5025	76/8764	0.994831	0.50232	LOC102184252/LOC102188517/LOC102188238/LOC102173865/HSD11B2/LOC102177329/SULT2B1/DHRS11/HSD17B1/SRD5A1/LOC102170554/LOC102170823/LOC102173131/LOC102174710/HSD17B8/LOC102182294/LOC102182663/LOC102182376/LOC102180722/LOC102185708/STS/LOC108634669/COMT/3BHSD/LOC102177333/LOC102169002/SRD5A3/LOC102186850/LOC102173083/LOC102168532/LOC102175670/LOC108633190/LOC102168522	33
chx00830	Retinol metabolism	36/5025	82/8764	0.994882	0.50232	RDH12/RDH11/ALDH1A2/LOC102169480/LOC102187233/RETSAT/RDH10/DGAT1/DHRS3/LOC102188176/LOC102171556/LOC102187632/LOC102190811/LOC102177329/LOC102170554/LOC102170823/LOC102179328/LOC102180722/LOC102185708/LOC102175265/LOC106503632/LOC102172683/LOC102168409/LOC102174619/LOC108633240/LOC102183297/LOC102183851/RDH5/LOC102186197/LOC102186850/LOC102173083/LOC102168532/LOC102175670/LOC108633190/LOC10216852…	36
chx00970	Aminoacyl-tRNA biosynthesis	27/5025	66/8764	0.997571	0.50232	MARS2/GATB/AARS/SARS2/WARS/LARS2/FARS2/VARS2/VARS/AARS2/NARS/EARS2/PSTK/NARS2/CARS/PARS2/SARS/WARS2/TARS2/MARS/YARS2/SEPSECS/HARS2/HARS/FARSA/IARS/QRSL1	27
chx00040	Pentose and glucuronate interconversions	14/5025	39/8764	0.9979	0.50232	UGP2/CRYL1/KL/LOC102191238/XYLB/GUSB/LOC102174355/UGDH/LOC102186850/LOC102173083/LOC102168532/LOC102175670/LOC108633190/LOC102168522	14
chx00982	Drug metabolism - cytochrome P450	31/5025	76/8764	0.998765	0.50232	LOC102173111/FMO2/FMO4/LOC102178383/LOC108637838/LOC102179973/LOC102188176/LOC102171556/LOC102187632/MGST2/ALDH3A1/ALDH1A3/LOC102170554/LOC102182294/LOC102189370/LOC102184041/LOC102185156/ALDH3B1/LOC108633215/LOC102180115/LOC108633298/LOC102190481/FMO5/MGST1/LOC102186197/LOC102186850/LOC102173083/LOC102168532/LOC102175670/LOC108633190/LOC102168522	31
chx04714	Thermogenesis	112/5025	235/8764	0.998999	0.50232	ARID1B/RPS6KA2/DPF3/SOS2/ADCY4/SOS1/KDM1A/KDM3A/ADCY3/NDUFA8/TSC1/RPS6KA1/ARID1A/LOC102188874/LOC102179296/NDUFB9/ADCY8/LOC102169976/ACSL3/CREB3L1/PRKAG3/MTOR/CREB1/PRDM16/SMARCB1/LOC102187154/PRKAB1/ADCY7/LOC102179036/DPF1/LIPE/FGF21/AKT1S1/NDUFA3/LOC102175794/LOC102176914/MAP2K3/SMARCE1/SMARCD2/RPTOR/GRB2/ATF2/PRKAA1/ADCY2/NDUFS6/SDHA/PLIN1/SLC25A29/NDUFAF3/LOC102188264/SMARCC1/PPARG/MGLL/NDUFA…	112
chx05010	Alzheimer disease	80/5025	175/8764	0.999307	0.50232	CALM1/PSEN1/APH1B/PLCB2/RYR3/RTN4/EIF2AK3/PPP3R1/ADAM17/NDUFA8/GRIN1/PLCB1/PLCB4/LOC102175311/LOC102179296/NDUFB9/LOC102169976/APBB1/CAPN2/CASP9/CACNA1S/CASP8/LOC102187154/NOS1/LOC102179036/APOE/CALM3/GRIN2D/NDUFA3/CDK5R1/ATP2A3/MAPT/ERN1/GRIN2C/LOC106501717/NDUFS6/SDHA/ITPR1/CACNA1D/LOC102188264/NDUFA10/TNF/ITPR3/NDUFB10/GRIN2A/ATP2A1/MAPK3/FAS/CASP3/RTN3/PLCB3/BAD/CAPN1/NDUFV1/NDUFS8/FADD/MAPK1…	80
chx05310	Asthma	8/5025	28/8764	0.99948	0.50232	IL10/LOC102175436/TNF/LOC102190745/LOC102180664/LOC102188267/LOC102186442/IL5	8
chx04622	RIG-I-like receptor signaling pathway	43/5025	106/8764	0.999833	0.50232	ATG12/MAVS/TRAF6/NLRX1/IKBKE/CASP8/CYLD/NFKBIB/IRF3/TRIM25/TBKBP1/DHX58/MAP3K1/NFKBIA/TRAF3/AZI2/RIPK1/TNF/MAPK13/MAPK14/RNF125/CHUK/IKBKB/MAPK8/TKFC/RELA/IRF7/FADD/IKBKG/TRAF2/DDX3X/LOC108634620/OTUD5/SIKE1/TBK1/MAPK12/NFKB1/CXCL10/MAPK10/PIN1/MAPK9/DDX58/MAP3K7	43
chx00980	Metabolism of xenobiotics by cytochrome P450	28/5025	78/8764	0.999959	0.50232	LOC102184252/LOC102178383/LOC108637838/LOC102179973/MGST2/LOC102191547/LOC102168381/LOC102190811/ALDH3A1/LOC106503208/ALDH1A3/LOC102170554/LOC102170823/LOC102182294/LOC102189370/LOC102184041/LOC102185156/ALDH3B1/LOC108633298/LOC102190481/MGST1/LOC102186197/LOC102186850/LOC102173083/LOC102168532/LOC102175670/LOC108633190/LOC102168522	28
chx05204	Chemical carcinogenesis	33/5025	93/8764	0.999994	0.50232	LOC102184252/KYAT1/PTGS2/LOC102178383/LOC108637838/LOC102179973/MGST2/LOC102168381/LOC102177329/ALDH3A1/ALDH1A3/CHRNA7/LOC102170554/LOC102170823/LOC102183750/LOC102182294/LOC102189370/LOC102180722/LOC102185708/LOC102169935/LOC102184041/LOC102185156/ALDH3B1/LOC108633298/LOC102190481/MGST1/LOC102186197/LOC102186850/LOC102173083/LOC102168532/LOC102175670/LOC108633190/LOC102168522	33
chx05012	Parkinson disease	55/5025	144/8764	0.999999	0.50232	DRD1/HTRA2/PINK1/NDUFA8/LOC102179296/NDUFB9/LOC102169976/UBE2L6/DRD2/PARK7/UBE2J2/CASP9/LOC102187154/LOC102179036/NDUFA3/UBB/LOC106501717/NDUFS6/SLC6A3/SDHA/GNAI2/UBA7/LOC102188264/NDUFA10/GNAL/NDUFB10/SLC18A2/SLC25A4/CASP3/PPIF/VDAC2/NDUFV1/NDUFS8/TH/UBA1/UBE2L3/LOC102178813/ADORA2A/GNAI3/NDUFB4/ADCY5/GPR37/GNAI1/LRRK2/NDUFA4L2/APAF1/UCHL1/NDUFS7/SNCAIP/PRKACA/SLC18A1/NDUFV3/LOC102188675/UBE2J1/…	55
chx05322	Systemic lupus erythematosus	54/5025	152/8764	1	0.50232	ACTN1/C1QA/C1QB/TRIM21/LOC108637680/IL10/LOC102189503/CD28/ACTN4/C6/C7/LOC102185049/LOC102182458/LOC102183743/LOC102183280/LOC106501778/LOC102178870/LOC102178586/LOC108633413/LOC102180307/LOC102179758/LOC102179469/TNF/C2/LOC102189753/LOC102170693/LOC102190745/LOC102180664/LOC102188267/LOC102186442/GRIN2A/LOC102191766/LOC102180110/LOC108634456/LOC102183974/LOC106503803/LOC102191748/LOC102172711/LO…	54
chx00190	Oxidative phosphorylation	36/5025	138/8764	1	0.50232	ATP6V1B1/NDUFA8/ATP12A/LOC102179296/ATP6V1H/NDUFB9/LOC102169976/LOC102187154/ATP6V0A2/ATP6V0D1/ATP4A/LOC102179036/NDUFA3/LOC102175794/LOC102176914/ATP6V0A1/NDUFS6/SDHA/LOC102188264/NDUFA10/NDUFB10/ATP6V0C/PPA1/NDUFV1/NDUFS8/TCIRG1/NDUFB4/ATP6V0E2/ATP6V0A4/ATP6V1F/NDUFA4L2/ATP6V1E1/NDUFS7/ATP6V1B2/NDUFV3/LOC102188675	36
chx03010	Ribosome	38/5025	203/8764	1	0.50232	MRPL18/RPLP1/MRPS5/MRPS9/MRPL19/RPL11/RPL7A/MRPS2/RPS20/RPL8/MRPL17/LOC102177819/MRPL20/RPLP0/RPS3A/RPS19/RPL18/RPS11/RPL28/RPS9/RPS5/MRPL10/LOC102191735/MRPL12/RPL14/MRPL14/MRPS18A/MRPL2/MRPL28/LOC102183030/RPL15/RPS8/MRPS16/MRPL11/RPLP2/MRPL23/LOC102175205/RPS28	38

## Sheet: LL vs LG
ID	Description	GeneRatio	BgRatio	pvalue	FDR	geneID	Count
chx04510	Focal adhesion	151/4004	207/8764	7.82e-16	1.03e-13	THBS2/PGF/ACTN1/COL6A6/COL6A5/TLN2/SOS2/THBS1/ITGA11/MAP2K1/THBS4/SOS1/LAMC3/RAPGEF1/VAV2/COL4A2/COL4A1/FLT1/PAK5/ITGB1/ITGA8/COL9A3/LAMA5/MYLK2/SRC/PTK2/COL9A1/COL4A3/COL4A4/PARVA/FN1/BIRC2/PDGFD/CAPN2/AKT3/PIK3CD/TNN/TNR/LAMC1/LAMC2/LAMB3/PPP1R12B/CRKL/PXN/BCAR1/MYLK3/ACTN4/PAK4/AKT2/ARHGAP35/PRKCG/PPP1R12C/VTN/CRK/CHAD/COL1A1/ITGA3/ERBB2/ITGA2B/ITGB3/ITGA6/RAC3/ITGB4/GRB2/PRKCA/LOC108638200/PI…	151
chx04010	MAPK signaling pathway	204/4004	299/8764	1.06e-15	1.03e-13	RPS6KA2/RPS6KA5/TGFB3/FOS/PGF/MAX/HSPA2/SOS2/PLA2G4D/PLA2G4E/LOC102175216/EPHA2/MAP2K1/DUSP2/MAP4K4/IL1R1/TGFA/SOS1/MAP4K3/CACNA1B/RPS6KA1/FGF9/MAP3K6/FLT3/FLT1/CACNB2/MAP3K8/CDC25B/ANGPT4/STK4/MYC/MAPK8IP1/ARRB1/RRAS2/PDGFD/ERBB4/ELK4/MAPKAPK2/TGFB2/AKT3/LOC102184834/CACNA1S/PTPN7/CRKL/MAPKAPK5/TAOK3/RAPGEF2/TRADD/NFATC3/RASGRP4/MAP4K1/AKT2/TGFB1/RELB/PPP5C/NTF4/FLT3LG/PRKCG/CACNG7/CACNG8/CACNG6…	204
chx04360	Axon guidance	135/4004	185/8764	2.62e-14	1.69e-12	SEMA6D/EPHA2/ROBO2/NFATC4/NEO1/ROBO1/SEMA4C/SEMA4F/WNT4/EPHA8/NCK2/EPHB2/DPYSL5/ABL1/NTNG2/PAK5/PARD3/ITGB1/EPHA3/BMP7/SRC/PLCG1/PARD6B/EPHA6/PTK2/EPHA4/LRRC4C/ARHGEF12/SRGAP2/ENAH/PIK3CD/PRKCZ/BMPR2/PLXNA2/LIMK2/SSH1/TRPC3/PLCG2/PARD6A/NFATC3/PAK4/SSH2/EFNB3/NTN1/PDK1/RAC3/PRKCA/LOC108638200/SLIT3/PIK3R1/SEMA5A/RGMA/SEMA4B/FES/SEMA7A/CFL2/SRGAP3/WNT5A/SEMA3G/SEMA3B/SEMA3F/PLXNB1/PLXNA1/NGEF/ROCK…	135
chx04810	Regulation of actin cytoskeleton	147/4004	216/8764	1.59e-11	7.7e-10	EZR/ACTN1/SOS2/ITGA11/MAP2K1/IQGAP2/APC/SOS1/ARPC5L/VAV2/ARHGEF7/SLC9A1/FGF9/SPATA13/WASF2/DIAPH3/PAK5/ITGB1/PIP4K2A/ITGA8/MYLK2/SRC/PTK2/F2/CHRM4/RRAS2/ARHGEF12/RDX/FN1/PDGFD/ENAH/PIKFYVE/PIK3CD/ABI2/ARPC5/PPP1R12B/LIMK2/CRKL/SSH1/PXN/BCAR1/MYLK3/LOC102190345/ACTN4/PAK4/ARHGEF1/ARHGAP35/PPP1R12C/GIT1/SSH2/CRK/PFN1/ITGA3/PIP4K2B/ITGA2B/ITGB3/ITGA6/RAC3/BAIAP2/ITGB4/GNA13/FGF18/PIK3R1/ITGA2/ITGA1/…	147
chx04512	ECM-receptor interaction	78/4004	101/8764	7.8e-11	3.02e-09	THBS2/COL6A6/COL6A5/THBS1/ITGA11/THBS4/SV2C/HSPG2/SDC1/LAMC3/COL4A2/COL4A1/FREM2/ITGB1/ITGA8/COL9A3/LAMA5/COL9A1/COL4A3/COL4A4/CD44/FN1/AGRN/TNN/TNR/LAMC1/LAMC2/LAMB3/VTN/GP1BA/CHAD/COL1A1/ITGA3/ITGA2B/ITGB3/ITGA6/ITGB4/ITGA2/ITGA1/SV2B/ITGAV/DAG1/LOC102179246/LOC102183372/GP9/COL6A3/TNXB/LAMA3/LAMA1/COL9A2/LOC108634212/COL4A6/GP1BB/LOC108634738/LOC108634775/LOC108635155/LOC108635476/ITGA10/SV2A/…	78
chx05205	Proteoglycans in cancer	141/4004	212/8764	5.11e-10	1.65e-08	EZR/HIF1A/SOS2/THBS1/MAP2K1/SOS1/HSPG2/WNT4/SDC1/VAV2/SLC9A1/ITGB1/FZD8/SRC/PLCG1/MMP9/MYC/PTK2/CD44/IHH/RRAS2/ARHGEF12/CBL/HSPB2/RDX/FN1/ERBB4/TGFB2/AKT3/FZD5/MTOR/PIK3CD/FZD7/PPP1R12B/PXN/FZD10/GAB1/TLR2/PLCG2/MMP2/AKT2/TGFB1/ARHGEF1/PLAUR/PRKCG/PPP1R12C/VTN/TP53/COL1A1/ERBB2/FZD2/WNT9B/WNT3/ITGB3/GRB2/PRKCA/LOC108638200/HOXD10/PIK3R1/ITGA2/DROSHA/IGF1R/IQGAP1/ITGAV/AKT1/EGFR/ITPR1/FLNB/WNT5A/W…	141
chx04020	Calcium signaling pathway	134/4004	201/8764	1.09e-09	3.01e-08	CALM1/SLC8A3/ITPKA/PLCB2/RYR3/LTB4R2/ADCY4/CALML4/HTR6/DRD1/HRH2/ADCY3/CACNA1B/GRIN1/EDNRB/CYSLTR2/HTR2A/PTAFR/PLCB1/CAMK1D/ADRA1D/NTSR1/LOC102188874/MYLK2/PLCG1/HTR2B/ADCY8/STIM1/CCKBR/PLCD4/ERBB4/AVPR1B/LOC102176524/LOC102189420/ITPKB/LOC102184834/CACNA1S/TPCN1/NOS1/P2RX7/ORAI1/P2RX2/PLCG2/LOC102187794/ADCY7/PHKB/MYLK3/LOC108637965/RYR1/ITPKC/SLC8A2/GRIN2D/HRC/PRKCG/NOS2/P2RX1/ATP2A3/ADORA2B/CA…	134
chx04919	Thyroid hormone signaling pathway	87/4004	121/8764	3.7e-09	8.96e-08	DIO2/HIF1A/BMP4/PLCB2/LOC106502520/LOC102181869/MAP2K1/WNT4/NCOA1/NOTCH1/RXRA/TBC1D4/SLC9A1/FOXO1/MED4/PLCB1/SRC/PLCG1/NCOA3/MED30/NCOA2/MYC/PLCD4/FXYD2/AKT3/MTOR/PIK3CD/CASP9/MED13L/PLCG2/AKT2/ATP1A3/PRKCG/MED13/ATP2A3/ATP1B2/TP53/NCOR1/MED1/MED24/THRA/KAT2A/PLCD3/ITGB3/PRKCA/LOC108638200/PIK3R1/ITGAV/DIO3/AKT1/PLCD1/NOTCH4/RCAN2/RXRB/TSC2/PDPK1/CREBBP/PRKCB/ATP2A1/MAPK3/SLC2A1/PLCE1/THRB/MED17/…	87
chx04928	Parathyroid hormone synthesis, secretion and action	77/4004	106/8764	1.39e-08	3e-07	FOS/PLCB2/ADCY4/MAP2K1/ADCY3/RXRA/SLC34A3/KL/PLCB1/GATA3/LOC102188874/MAFB/LOC102178921/ADCY8/CREB3L1/ARRB1/MMP17/ADCY7/MMP15/ARHGEF1/PRKCG/NR4A2/PLD2/ARRB2/SOST/ATF2/SLC9A3R1/GNA13/PRKCA/LOC108638200/PDE4D/MEF2A/AKAP13/EGFR/ITPR1/PTH1R/ATF6B/RUNX2/CDKN1A/ITPR3/RXRB/BCL2/MMP25/ADCY9/PRKCB/MAPK3/GNA12/FGFR1/PLCB3/LRP5/ARAF/MAPK1/CASR/CREB3L4/BGLAP/MEF2D/ADCY5/TRPV5/BRAF/CREB3L2/ADCY1/CREB5/GNAI1/S…	77
chx04024	cAMP signaling pathway	157/4004	249/8764	1.73e-08	3.35e-07	PDE10A/AFDN/CALM1/TSHR/FOS/ADCY4/HCN4/CALML4/MAP2K1/HTR6/DRD1/CNGA3/HTR1D/ADCY3/VAV2/GRIN1/LOC102187779/LOC108637249/LOC108637252/LOC108637253/LOC108637289/LOC102173859/LOC102185549/LOC102181111/LOC102180583/LOC102180841/LOC102179751/LOC108637248/ABCC4/SLC9A1/LOC102188874/CNGB3/ADCY8/CREB3L1/CNGA4/RRAS2/PDE3B/FXYD2/DRD2/ADORA1/LOC102176524/LOC102189420/AKT3/PIK3CD/CACNA1S/ORAI1/HCAR2/GRIA2/HHIP/A…	157
chx04068	FoxO signaling pathway	89/4004	129/8764	6.19e-08	1.03e-06	SOD2/FBXO25/TGFB3/SOS2/PCK2/SMAD3/MAP2K1/HOMER1/ATG12/BCL2L11/SOS1/IRS2/FOXO1/STK4/FBXO32/IRS1/PRKAG3/TGFB2/AKT3/PIK3CD/PRKAB1/SETD7/RBL2/AKT2/TGFB1/PRMT1/NLK/GABARAP/SLC2A4/G6PC/G6PC3/GRB2/PIK3R1/PLK2/SKP2/IL7R/IGF1R/FOXG1/AKT1/EGFR/TGFBR2/CDKN1A/MAPK13/MAPK14/PDPK1/CREBBP/USP7/PLK1/MAPK3/FOXO6/CHUK/PTEN/IKBKB/PLK3/HRAS/CCND1/FOXO4/ARAF/PRKAA2/IRS4/MAPK1/GADD45A/S1PR1/PRKAB2/PRKAG2/BRAF/AGAP2/PI…	89
chx01522	Endocrine resistance	68/4004	93/8764	6.38e-08	1.03e-06	FOS/SOS2/ADCY4/MAP2K1/SOS1/E2F2/ADCY3/NOTCH1/JAG1/LOC102188874/E2F1/SRC/MMP9/NCOA3/ADCY8/PTK2/AKT3/MTOR/PIK3CD/ADCY7/MMP2/DLL3/AKT2/BAX/TP53/NCOR1/MED1/ERBB2/GRB2/PIK3R1/IGF1R/AKT1/JAG2/EGFR/E2F3/NOTCH4/CDKN1A/MAPK13/MAPK14/BCL2/ADCY9/MAPK3/GPER1/CDKN2C/HRAS/CCND1/ARAF/JUN/MAPK1/NOTCH2/SHC1/ADCY5/BRAF/ADCY1/SP1/ADCY6/PIK3CA/MAPK12/MAPK10/HBEGF/MAP2K2/CARM1/PIK3CB/NOTCH3/PIK3R2/MAPK9/LOC102176958/…	68
chx04072	Phospholipase D signaling pathway	99/4004	148/8764	1.28e-07	1.82e-06	AGPAT4/SOS2/PLA2G4D/PLA2G4E/LOC102175216/PLCB2/ADCY4/MAP2K1/SOS1/ADCY3/DNM1/TSC1/RALGDS/LPAR6/DGKH/PLCB1/LOC102188874/PLCG1/ADCY8/F2/DGKZ/RRAS2/CXCR1/CXCR2/PDGFD/AVPR1B/AKT3/DNM3/MTOR/PIK3CD/GAB1/PLCG2/ADCY7/AKT2/PLD2/PIK3R6/PIK3R5/RAPGEF4/CYTH1/GRB2/GNA13/PRKCA/LOC108638200/PIK3R1/PLPP1/AKT1/EGFR/GRM2/AGPAT1/DGKD/GRM4/TSC2/ADCY9/MAPK3/CYTH3/GNA12/PDGFA/AGPAT5/GRM5/GAB2/PLCB3/HRAS/PLPP3/LOC108634…	99
chx04662	B cell receptor signaling pathway	56/4004	74/8764	1.32e-07	1.82e-06	FOS/SOS2/MAP2K1/SOS1/VAV2/LYN/INPPL1/CR2/AKT3/PIK3CD/PLCG2/NFATC3/CD22/AKT2/CD79A/LOC106503943/LOC102171241/LOC102179663/LOC102175389/LOC102172431/LOC106501822/CD79B/RAC3/GRB2/PIK3R1/AKT1/INPP5D/NFATC1/MALT1/PRKCB/CD19/MAPK3/RAC1/CARD11/CHUK/PIK3AP1/IKBKB/HRAS/CD81/JUN/BTK/IKBKG/MAPK1/VAV3/LOC102184859/LOC102186356/RAC2/PIK3CA/PTPN6/NFKB1/PPP3CA/MAP2K2/VAV1/PIK3CB/PIK3R2/PPP3CC	56
chx05222	Small cell lung cancer	70/4004	98/8764	1.91e-07	2.46e-06	MAX/E2F2/LAMC3/RXRA/COL4A2/COL4A1/ITGB1/LAMA5/E2F1/MYC/PTK2/COL4A3/COL4A4/DDB2/FN1/BIRC2/AKT3/PIK3CD/ZBTB17/CASP9/LAMC1/LAMC2/PTGS2/LAMB3/AKT2/BAX/NOS2/TRAF4/TP53/ITGA3/ITGA2B/ITGA6/PIK3R1/ITGA2/SKP2/ITGAV/TRAF3/AKT1/LOC102179246/LOC102183372/E2F3/CDKN1A/BAK1/RXRB/LAMA3/LAMA1/BCL2/CHUK/PTEN/RARB/IKBKB/CASP3/CCND1/XIAP/COL4A6/IKBKG/TRAF2/GADD45A/LAMB1/CDK6/APAF1/PIK3CA/NFKB1/GADD45B/PIK3CB/PIK3R2/…	70
chx04261	Adrenergic signaling in cardiomyocytes	102/4004	155/8764	2.85e-07	3.46e-06	RPS6KA5/CALM1/SLC8A3/PPP2R5E/TPM1/PLCB2/LOC106502520/LOC102181869/ADCY4/CALML4/ADCY3/SLC9A1/PLCB1/CACNB2/ADRA1D/LOC102188874/ADCY8/CREB3L1/SCN4B/FXYD2/PPP2R1B/LOC102176524/LOC102189420/AKT3/CACNA1S/ADCY7/SCN1B/AKT2/ATP1A3/SLC8A2/PPP2R1A/CACNG7/CACNG8/CACNG6/TNNI3/ATP2A3/ATP1B2/PIK3R6/PIK3R5/SCN7A/CACNB1/MYL4/RAPGEF4/ATF2/PRKCA/LOC108638200/CACNG5/CACNG4/CACNG1/PPP2R5C/AKT1/SCN5A/CACNA2D3/CACNA1D/…	102
chx05223	Non-small cell lung cancer	51/4004	67/8764	3.49e-07	3.93e-06	SOS2/MAP2K1/TGFA/SOS1/E2F2/ALK/RXRA/E2F1/PLCG1/STK4/DDB2/RASSF5/AKT3/PIK3CD/CASP9/PLCG2/AKT2/BAX/PRKCG/TP53/ERBB2/STAT5B/LOC102185866/GRB2/PRKCA/LOC108638200/PIK3R1/AKT1/EGFR/E2F3/CDKN1A/BAK1/RXRB/PDPK1/PRKCB/MAPK3/RARB/HRAS/CCND1/ARAF/MAPK1/GADD45A/BRAF/CDK6/PIK3CA/GADD45B/MAP2K2/PIK3CB/JAK3/PIK3R2/FOXO3	51
chx05412	Arrhythmogenic right ventricular cardiomyopathy (ARVC)	60/4004	82/8764	3.66e-07	3.93e-06	SLC8A3/ITGA11/CTNNA2/ITGB1/ITGA8/CACNB2/DES/CACNA1S/SLC8A2/CACNG7/CACNG8/CACNG6/ATP2A3/SGCA/ITGA3/CACNB1/JUP/ITGA2B/ITGB3/ITGA6/ITGB4/CACNG5/CACNG4/CACNG1/ITGA2/ITGA1/ITGAV/CACNA2D3/CACNA1D/CACNA2D2/DAG1/DSP/DSG2/LOC102184211/CDH2/LAMA1/CACNG3/ATP2A1/CTNNA3/RYR2/ACTN2/ACTN3/DMD/EMD/CACNA1F/ITGA10/LMNA/ITGB5/CACNA2D1/ITGA5/ITGB7/CACNB3/ITGA7/PKP2/CACNA2D4/LEF1/SGCD/CTNNA1/TCF7/LAMA2	60
chx04921	Oxytocin signaling pathway	101/4004	154/8764	4.17e-07	4.25e-06	CALM1/FOS/PLA2G4D/PLA2G4E/LOC102175216/PLCB2/RYR3/ADCY4/NFATC4/CALML4/MAP2K1/ADCY3/PLCB1/CAMK1D/CACNB2/LOC102188874/MYLK2/SRC/ADCY8/PRKAG3/GUCY1A2/PTGS2/CACNA1S/PPP1R12B/PRKAB1/CAMKK2/ADCY7/MYLK3/NFATC3/RYR1/KCNJ14/PRKCG/CACNG7/CACNG8/CACNG6/PPP1R12C/PIK3R6/PIK3R5/MAPK7/KCNJ12/CACNB1/PRKCA/LOC108638200/CACNG5/CACNG4/CACNG1/EGFR/OXTR/ITPR1/CACNA2D3/CACNA1D/CACNA2D2/MYLK4/CDKN1A/ITPR3/NFATC1/ROCK1/…	101
chx04012	ErbB signaling pathway	62/4004	86/8764	5.62e-07	5.44e-06	SOS2/MAP2K1/TGFA/SOS1/NCK2/ABL1/PAK5/SRC/PLCG1/MYC/PTK2/CBL/ERBB4/AKT3/MTOR/PIK3CD/ABL2/CRKL/GAB1/PLCG2/PAK4/AKT2/PRKCG/CRK/MAP2K4/ERBB2/STAT5B/LOC102185866/GRB2/PRKCA/LOC108638200/PIK3R1/AKT1/EGFR/CBLB/CDKN1A/PRKCB/MAPK3/NRG3/CAMK2G/PAK1/HRAS/ARAF/ELK1/JUN/PAK3/MAPK1/SHC1/BRAF/CAMK2B/ERBB3/PIK3CA/MAPK10/CAMK2A/HBEGF/NRG2/MAP2K2/MAP2K7/PIK3CB/PIK3R2/MAPK9/SHC3	62
chx04935	Growth hormone synthesis, secretion and action	80/4004	118/8764	8.91e-07	7.83e-06	FOS/SOS2/PLCB2/ADCY4/MAP2K1/SOS1/ADCY3/IRS2/PLCB1/LOC102188874/PLCG1/ADCY8/PTK2/IRS1/CREB3L1/AKT3/MTOR/PIK3CD/CACNA1S/CRKL/BCAR1/PLCG2/ADCY7/AKT2/PRKCG/CRK/MAP2K4/MAP2K3/STAT5B/LOC102185866/SOCS3/GRB2/ATF2/SSTR2/PRKCA/LOC108638200/PIK3R1/MAP3K1/SSTR1/AKT1/ITPR1/CACNA1D/ATF6B/LOC102188365/MAPK13/MAPK14/ITPR3/SSTR5/CREBBP/ADCY9/PRKCB/MAPK3/PLCB3/HRAS/IRS4/MAPK1/CACNA1F/CREB3L4/SHC1/ADCY5/CREB3L2/AD…	80
chx04926	Relaxin signaling pathway	94/4004	143/8764	8.96e-07	7.83e-06	FOS/SOS2/PLCB2/ADCY4/MAP2K1/SOS1/ADCY3/LOC108637100/COL4A2/COL4A1/EDNRB/RXFP2/PLCB1/LOC102188874/SRC/MMP9/ADCY8/COL4A3/COL4A4/CREB3L1/ARRB1/MMP1/AKT3/PIK3CD/PRKCZ/GNB1/NOS1/ADCY7/MMP2/AKT2/TGFB1/NOS2/ARRB2/MAP2K4/COL1A1/GNGT2/GRB2/ATF2/PRKCA/LOC108638200/PIK3R1/RXFP3/COL3A1/AKT1/EGFR/TGFBR2/ATF6B/MAPK13/MAPK14/ADCY9/MAPK3/VEGFC/GNG4/PLCB3/HRAS/LOC108634212/JUN/COL4A6/MAPK1/LOC108634738/LOC1086347…	94
chx04015	Rap1 signaling pathway	131/4004	211/8764	9.3e-07	7.83e-06	AFDN/CALM1/PGF/SIPA1L1/TLN2/PLCB2/THBS1/EPHA2/ADCY4/CALML4/MAP2K1/RAP1GAP/ADCY3/RAPGEF1/RALGDS/VAV2/GRIN1/FGF9/FLT1/PLCB1/APBB1IP/PARD3/ITGB1/LOC102188874/ANGPT4/SRC/PLCG1/PARD6B/ADCY8/CTNND1/DRD2/PDGFD/RASSF5/ENAH/AKT3/PIK3CD/PRKCZ/CRKL/RAPGEF2/BCAR1/ADCY7/PARD6A/SIPA1L3/AKT2/PRKCG/CRK/PFN1/ADORA2B/MAP2K3/NGFR/ITGA2B/ITGB3/RAC3/RAPGEF4/PRKCA/LOC108638200/FGF18/PIK3R1/FGF10/IGF1R/EVL/AKT1/EGFR/MA…	131
chx04611	Platelet activation	90/4004	136/8764	9.82e-07	7.92e-06	TLN2/PLA2G4D/PLA2G4E/LOC102175216/PLCB2/ADCY4/VAMP8/ADCY3/PTGS1/LOC108637100/PLCB1/APBB1IP/ITGB1/LOC102188874/MYLK2/SRC/LYN/ADCY8/F2/STIM1/ARHGEF12/GUCY1A2/AKT3/PIK3CD/PRKCZ/ORAI1/PLCG2/ADCY7/MYLK3/AKT2/ARHGEF1/PTGIR/ARHGAP35/P2RX1/GP1BA/PIK3R6/PIK3R5/COL1A1/ITGA2B/ITGB3/GNA13/PIK3R1/ITGA2/COL3A1/AKT1/ITPR1/GP9/MYLK4/MAPK13/MAPK14/ITPR3/ROCK1/ADCY9/MAPK3/PRKG1/FERMT3/PLCB3/RASGRP2/PPP1CA/LOC10863…	90
chx05225	Hepatocellular carcinoma	111/4004	175/8764	1.41e-06	1.09e-05	ARID1B/TGFB3/DPF3/SOS2/SMAD3/MAP2K1/APC/TGFA/SOS1/WNT4/E2F2/ARID1A/FZD8/E2F1/PLCG1/MYC/DDB2/TGFB2/AKT3/FZD5/MTOR/PIK3CD/DVL1/FZD7/LOC102178383/LOC102179973/SMARCB1/FZD10/MGST2/GAB1/PLCG2/DPF1/AKT2/TGFB1/BAX/PRKCG/DVL2/TP53/SMARCE1/FZD2/WNT9B/WNT3/SMARCD2/GRB2/AXIN2/PRKCA/LOC108638200/PIK3R1/TERT/IGF1R/AKT1/EGFR/TGFBR2/WNT5A/PBRM1/SMARCC1/WNT7A/TXNRD3/E2F3/LOC102175171/CDKN1A/BAK1/PRKCB/MAPK3/FZD9…	111
chx04666	Fc gamma R-mediated phagocytosis	66/4004	95/8764	2.13e-06	1.59e-05	PLA2G4D/PLA2G4E/LOC102175216/MAP2K1/ASAP3/ASAP2/ARPC5L/VAV2/WASF3/WASF2/MARCKSL1/HCK/PLCG1/LYN/ASAP1/INPPL1/AKT3/PIK3CD/ARPC5/LIMK2/CRKL/PLCG2/LOC108637962/LOC102190345/AKT2/PRKCG/CRK/PLD2/PRKCA/LOC108638200/DOCK2/PIK3R1/PLPP1/MYO10/CFL2/AKT1/ARPC4/PRKCD/INPP5D/PRKCB/LAT/MAPK3/LIMK1/ARPC1B/RAC1/GAB2/PAK1/CFL1/PLPP3/MAPK1/VAV3/PIP5K1A/LOC102184859/LOC102186356/AMPH/SCIN/RAC2/PIK3CA/PLA2G6/PLPP2/PI…	66
chx04934	Cushing syndrome	100/4004	156/8764	2.32e-06	1.66e-05	USP8/PLCB2/ADCY4/MAP2K1/PDE8B/APC/WNT4/E2F2/ADCY3/NR5A1/WDR5/PLCB1/FZD8/LOC102188874/E2F1/ADCY8/CREB3L1/KCNA4/KMT2A/FH/FZD5/DVL1/FZD7/CACNA1S/ORAI1/SCARB1/FZD10/ADCY7/DVL2/CACNA1G/FZD2/WNT9B/WNT3/CRHR1/ATF2/AXIN2/PDE8A/LOC102173131/EGFR/ITPR1/WNT5A/CACNA1D/WNT7A/E2F3/LOC102174710/ATF6B/CDKN1A/ITPR3/LOC102177581/ADCY9/MAPK3/ARMC5/FZD9/LOC102182663/LOC102182376/STAR/CAMK2G/FZD4/CDKN2C/PLCB3/MEN1/AI…	100
chx04929	GnRH secretion	50/4004	68/8764	2.72e-06	1.84e-05	PLCB2/MAP2K1/PLCB1/ARRB1/KCNJ11/KISS1/AKT3/PIK3CD/CACNA1S/AKT2/KCNN4/LHB/PRKCG/ARRB2/CACNA1G/PRKCA/LOC108638200/PIK3R1/HCN1/AKT1/ITPR1/CACNA1D/GABBR1/ITPR3/LOC102177581/PRKCB/MAPK3/GPER1/KCNJ5/PLCB3/HRAS/TRPC5/MAPK1/CACNA1F/LOC108635273/KCNN3/KCNJ9/ITPR2/PIK3CA/CACNA1I/KISS1R/HCN2/TRPC1/GNA11/MAP2K2/PIK3CB/KCNN1/PIK3R2/LOC102189950/GABBR2	50
chx04910	Insulin signaling pathway	91/4004	140/8764	2.76e-06	1.84e-05	CALM1/SOCS4/PYGL/SOS2/PPP1R3E/PCK2/CALML4/MAP2K1/HK2/SOS1/RAPGEF1/TSC1/IRS2/FOXO1/PYGB/PTPN1/EIF4E2/IRS1/INPPL1/PRKAG3/PDE3B/CBL/AKT3/MTOR/PIK3CD/PRKCZ/CRKL/ACACB/PRKAB1/PHKB/AKT2/ACACA/FLOT2/CRK/SLC2A4/SREBF1/G6PC/G6PC3/FASN/RPTOR/SOCS3/EXOC7/GRB2/PRKAR1A/PIK3R1/AKT1/PRKAR2A/FLOT1/CBLB/TSC2/PDPK1/MAPK3/PHKG2/PRKAR1B/SORBS1/LOC108634020/PTPRF/IKBKB/PPP1R3B/HK1/HKDC1/PYGM/PPP1CA/HRAS/ARAF/ELK1/PRK…	91
chx05226	Gastric cancer	99/4004	155/8764	3.3e-06	2.13e-05	TGFB3/SOS2/SMAD3/MAP2K1/APC/SOS1/WNT4/CTNNA2/E2F2/RXRA/FGF9/CDX2/FZD8/E2F1/MYC/DDB2/TGFB2/AKT3/FZD5/MTOR/PIK3CD/DVL1/FZD7/FZD10/GAB1/AKT2/TGFB1/BAX/DVL2/TP53/ERBB2/JUP/FZD2/WNT9B/WNT3/GRB2/AXIN2/FGF18/PIK3R1/FGF10/TERT/AKT1/EGFR/TGFBR2/MLH1/WNT5A/WNT7A/E2F3/CDKN1A/BAK1/RXRB/BCL2/MAPK3/FZD9/FGFR2/FGF8/FRAT2/FRAT1/RARB/FGF20/CTNNA3/FZD4/HRAS/LOC108633253/LRP5/CCND1/FGF4/MUC2/ARAF/MAPK1/GADD45A/LOC1…	99
chx05165	Human papillomavirus infection	205/4004	357/8764	3.7e-06	2.31e-05	THBS2/PSMC1/PSEN1/PPP2R5E/TBPL2/COL6A6/COL6A5/SOS2/THBS1/PKM/ITGA11/UBR4/MAP2K1/THBS4/APC/EIF2AK2/SOS1/ATP6V1E2/WNT4/LAMC3/TSC1/NOTCH1/COL4A2/COL4A1/CCNA1/FOXO1/JAG1/IFNAR2/PARD3/ITGB1/FZD8/ITGA8/COL9A3/LAMA5/LOC102188874/E2F1/RBPJL/PARD6B/ATP6V1H/PTK2/COL9A1/COL4A3/COL4A4/CREB3L1/PPP2R1B/MAML2/FN1/IKBKE/AKT3/FZD5/MTOR/PIK3CD/HES2/HES5/PRKCZ/DVL1/HES4/TNN/TNR/LAMC1/LAMC2/PTGS2/FZD7/LAMB3/OASL/PXN…	205
chx05414	Dilated cardiomyopathy (DCM)	67/4004	98/8764	4.35e-06	2.63e-05	TGFB3/SLC8A3/TPM1/LOC106502520/LOC102181869/ADCY4/ITGA11/ADCY3/ITGB1/ITGA8/CACNB2/LOC102188874/ADCY8/MYBPC3/DES/TGFB2/CACNA1S/ADCY7/TGFB1/SLC8A2/CACNG7/CACNG8/CACNG6/TNNI3/ATP2A3/SGCA/ITGA3/CACNB1/ITGA2B/ITGB3/ITGA6/ITGB4/CACNG5/CACNG4/CACNG1/ITGA2/ITGA1/TTN/ITGAV/CACNA2D3/CACNA1D/CACNA2D2/DAG1/MYL3/LAMA1/ADCY9/CACNG3/ATP2A1/RYR2/DMD/EMD/CACNA1F/ITGA10/LMNA/ADCY5/ITGB5/ADCY1/CACNA2D1/ITGA5/ITGB7/…	67
chx04070	Phosphatidylinositol signaling system	69/4004	102/8764	5.62e-06	3.3e-05	SYNJ2/CALM1/ITPKA/PLCB2/CALML4/INPP4A/INPP5E/DGKH/PLCB1/PIP4K2A/CDS2/PLCG1/IMPAD1/DGKZ/INPPL1/PLCD4/PIK3C2B/PIKFYVE/ITPKB/PIK3CD/INPP5J/MTMR3/INPP4B/PLCG2/ITPKC/PRKCG/MTMR4/INPP5K/SYNJ1/PIP4K2B/PLCD3/PRKCA/LOC108638200/PIK3R1/PPIP5K1/ITPK1/INPP1/PLCD1/ITPR1/IP6K1/IP6K2/DGKD/IP6K3/ITPR3/INPP5D/PIK3C3/IMPA2/INPP5B/PRKCB/INPP5F/PI4K2A/PLCE1/PTEN/PLCB3/OCRL/LOC108634506/PI4KA/PIP5K1A/DGKI/DGKG/DGKA/I…	69
chx05410	Hypertrophic cardiomyopathy (HCM)	65/4004	95/8764	5.79e-06	3.3e-05	TGFB3/SLC8A3/TPM1/LOC106502520/LOC102181869/ITGA11/ITGB1/ITGA8/CACNB2/MYBPC3/DES/PRKAG3/TGFB2/CACNA1S/PRKAB1/TGFB1/SLC8A2/CACNG7/CACNG8/CACNG6/TNNI3/ATP2A3/SGCA/ITGA3/CACNB1/ITGA2B/ITGB3/LOC102171917/LOC106503207/ITGA6/ITGB4/CACNG5/CACNG4/CACNG1/ITGA2/ITGA1/TTN/ITGAV/CACNA2D3/CACNA1D/CACNA2D2/DAG1/MYL3/LAMA1/CACNG3/ATP2A1/RYR2/DMD/PRKAA2/EMD/CACNA1F/PRKAB2/ITGA10/LMNA/ITGB5/PRKAG2/CACNA2D1/ITGA5/…	65
chx04071	Sphingolipid signaling pathway	79/4004	120/8764	6.04e-06	3.34e-05	SPTLC2/SGPP1/PPP2R5E/PLCB2/MAP2K1/PLCB1/NSMAF/SGPP2/SMPD1/PPP2R1B/ADORA1/AKT3/PIK3CD/PRKCZ/TRADD/AKT2/BAX/PPP2R1A/PRKCG/PLD2/TP53/RAC3/GNA13/PRKCA/LOC108638200/PIK3R1/BDKRB2/DEGS2/PPP2R5C/AKT1/PPP2R5D/MAPK13/MAPK14/ROCK1/BCL2/PDPK1/ABCC1/PRKCB/MAPK3/RAC1/GNA12/PTEN/SGMS1/LOC102183481/SGPL1/GAB2/PLCB3/PPP2R5B/HRAS/MAPK1/PPP2R3B/TRAF2/S1PR1/ADORA3/NOS3/GNAI1/RAC2/PIK3CA/TNFRSF1A/BID/MAPK12/SGMS2/NF…	79
chx04725	Cholinergic synapse	75/4004	113/8764	6.6e-06	3.46e-05	FOS/PLCB2/ADCY4/MAP2K1/SLC5A7/ADCY3/CACNA1B/PLCB1/KCNQ2/CHRNA4/ADCY8/KCNQ3/KCNQ5/CHRM4/CREB3L1/AKT3/PIK3CD/GNB1/CACNA1S/ADCY7/AKT2/KCNJ14/PRKCG/PIK3R6/PIK3R5/KCNJ12/GNGT2/PRKCA/LOC108638200/PIK3R1/CHRNA7/CHRNA3/CHRNB4/AKT1/ITPR1/CACNA1D/ITPR3/BCL2/ADCY9/PRKCB/MAPK3/KCNQ4/ACHE/CHAT/CAMK2G/CHRM3/GNG4/CHRM1/PLCB3/HRAS/KCNQ1/MAPK1/CACNA1F/CREB3L4/CHRNB2/ADCY5/CREB3L2/CHRM2/CAMK2B/ADCY1/CREB5/PIK3CG/G…	75
chx04931	Insulin resistance	75/4004	113/8764	6.6e-06	3.46e-05	RPS6KA2/SLC27A2/PYGL/PPP1R3E/PCK2/GFPT1/SLC27A4/PTPA/IRS2/RPS6KA1/TBC1D4/FOXO1/PRKCQ/PYGB/TRIB3/PTPN1/IRS1/CREB3L1/PRKAG3/AKT3/MTOR/PIK3CD/PRKCZ/ACACB/PRKAB1/MLXIP/AKT2/NR1H2/SLC27A5/SLC2A4/SREBF1/MLX/G6PC/G6PC3/SOCS3/PIK3R1/AKT1/PRKCD/PDPK1/PRKCB/MLXIPL/SLC2A1/PTPRF/PTEN/IKBKB/PPP1R3B/PYGM/PPP1CA/CPT1A/PRKAA2/LOC108635517/PRKAB2/SLC27A3/CRTC2/CREB3L4/PRKAG2/NOS3/CREB3L2/CREB5/PIK3CA/GYS2/TNFRSF1…	75
chx05231	Choline metabolism in cancer	68/4004	101/8764	8.44e-06	4.3e-05	LOC102183874/LOC102184151/FOS/HIF1A/SOS2/PLA2G4D/PLA2G4E/LOC102175216/MAP2K1/SOS1/SLC5A7/TSC1/RALGDS/WASF3/WASF2/DGKH/PLCG1/LYPLA1/DGKZ/PDGFD/AKT3/MTOR/PIK3CD/LOC102190345/AKT2/PRKCG/PLD2/RAC3/GRB2/PRKCA/LOC108638200/PIK3R1/PLPP1/AKT1/EGFR/DGKD/TSC2/PDPK1/PRKCB/MAPK3/RAC1/PDGFA/HRAS/PLPP3/PCYT1B/JUN/LOC108634506/MAPK1/PIP5K1A/DGKI/DGKG/SP1/DGKA/CHPT1/RAC2/PIK3CA/PDGFB/CHKB/MAPK10/PDGFRB/PLPP2/SLC…	68
chx05224	Breast cancer	95/4004	150/8764	8.77e-06	4.35e-05	FOS/SOS2/MAP2K1/APC/SOS1/WNT4/E2F2/NCOA1/NOTCH1/FGF9/JAG1/FZD8/E2F1/NCOA3/MYC/DDB2/AKT3/FZD5/MTOR/PIK3CD/HES5/DVL1/FZD7/FZD10/DLL3/AKT2/BAX/DVL2/TP53/ERBB2/FZD2/WNT9B/WNT3/GRB2/AXIN2/FGF18/PIK3R1/FGF10/IGF1R/AKT1/JAG2/EGFR/WNT5A/WNT7A/E2F3/NOTCH4/CDKN1A/BAK1/HEYL/MAPK3/FZD9/NFKB2/FGF8/FRAT2/FRAT1/PTEN/FGFR1/FGF20/FZD4/HRAS/LRP5/CCND1/FGF4/ARAF/JUN/MAPK1/GADD45A/LOC108634926/NOTCH2/SHC1/BRAF/CDK6/…	95
chx04310	Wnt signaling pathway	102/4004	163/8764	8.97e-06	4.35e-05	PSEN1/PLCB2/CHD8/NFATC4/APC/WNT4/PLCB1/FZD8/RSPO4/CSNK2A1/RSPO2/MYC/LGR4/FZD5/CTNNBIP1/DVL1/FZD7/LGR6/ZNRF3/FZD10/SFRP2/SIAH1/NFATC3/PRKCG/RNF43/NLK/DVL2/TP53/SOST/FZD2/WNT9B/WNT3/RAC3/NOTUM/AXIN2/PRKCA/LOC108638200/FBXW11/CTNND2/NKD2/PRICKLE2/WNT5A/WNT7A/RUVBL1/CSNK2B/CCND3/PRICKLE4/DAAM2/PPARD/NFATC1/CREBBP/PRKCB/FZD9/RAC1/CTBP2/BTRC/SFRP5/FRAT2/FRAT1/SFRP1/CAMK2G/FZD4/PLCB3/LRP5/CCND1/JUN/TBL1…	102
chx05213	Endometrial cancer	43/4004	58/8764	9.6e-06	4.54e-05	SOS2/MAP2K1/APC/SOS1/CTNNA2/MYC/DDB2/AKT3/PIK3CD/CASP9/AKT2/BAX/TP53/ERBB2/GRB2/AXIN2/PIK3R1/AKT1/EGFR/MLH1/CDKN1A/BAK1/PDPK1/MAPK3/PTEN/CTNNA3/HRAS/CCND1/ARAF/ELK1/MAPK1/GADD45A/BRAF/PIK3CA/LEF1/CTNNA1/TCF7/APC2/GADD45B/MAP2K2/PIK3CB/PIK3R2/FOXO3	43
chx02010	ABC transporters	54/4004	77/8764	1.16e-05	5.09e-05	ABCD4/LOC102181811/ABCG8/ABCA2/LOC102187779/LOC108637249/LOC108637252/LOC108637253/LOC108637289/LOC102173859/LOC102185549/LOC102181111/LOC102180583/LOC102180841/LOC102179751/LOC108637248/ABCC4/ABCB6/ABCC8/ABCG4/ABCA12/ABCB9/ABCC11/ABCC12/ABCC3/ABCA5/ABCA10/ABCA6/LOC102178109/TAP1/TAP2/ABCA3/LOC102183842/ABCC1/ABCC6/ABCC2/ABCB10/LOC102182583/LOC108634594/LOC106502019/LOC102172427/ABCD1/ABCA4/CFTR/…	54
chx04971	Gastric acid secretion	54/4004	77/8764	1.16e-05	5.09e-05	EZR/CALM1/KCNK10/KCNJ15/PLCB2/ADCY4/CALML4/HRH2/SLC9A4/ADCY3/SLC9A1/PLCB1/LOC102188874/MYLK2/SLC26A7/ADCY8/CCKBR/KCNE2/ADCY7/MYLK3/ATP4A/ATP1A3/PRKCG/ATP1B2/SSTR2/KCNJ16/PRKCA/LOC108638200/ITPR1/MYLK4/ITPR3/ADCY9/PRKCB/CAMK2G/CHRM3/KCNJ1/PLCB3/KCNQ1/LOC102186459/ATP1A1/ADCY5/MYLK/KCNJ10/LOC102186539/LOC102186069/SLC4A2/CAMK2B/ADCY1/CFTR/GNAI1/ADCY6/ITPR2/CAMK2A/LOC102189950	54
chx05220	Chronic myeloid leukemia	54/4004	77/8764	1.16e-05	5.09e-05	TGFB3/SOS2/SMAD3/MAP2K1/SOS1/E2F2/ABL1/E2F1/MYC/DDB2/CBL/TGFB2/AKT3/PIK3CD/CRKL/AKT2/TGFB1/BAX/CRK/TP53/STAT5B/LOC102185866/GRB2/PIK3R1/AKT1/TGFBR2/E2F3/CDKN1A/BAK1/MAPK3/CTBP2/CHUK/IKBKB/GAB2/HRAS/CCND1/ARAF/IKBKG/BCR/MAPK1/GADD45A/LOC106503061/SHC1/BRAF/CDK6/PIK3CA/NFKB1/CTBP1/GADD45B/MAP2K2/PIK3CB/PIK3R2/TGFBR1/SHC3	54
chx04750	Inflammatory mediator regulation of TRP channels	72/4004	109/8764	1.3e-05	5.53e-05	CALM1/PLA2G4D/PLA2G4E/LOC102175216/PLCB2/ADCY4/CALML4/F2RL1/IL1R1/ADCY3/HTR2A/PLCB1/PRKCQ/LOC102188874/SRC/PLCG1/HTR2B/ADCY8/ASIC4/P2RY2/PIK3CD/TRPV4/PLCG2/ADCY7/PRKCG/ASIC2/TRPV3/TRPV1/ALOX12/TRPV2/MAP2K3/PRKCA/LOC108638200/PIK3R1/BDKRB2/BDKRB1/ITPR1/PRKCD/HRH1/TRPM8/MAPK13/MAPK14/ITPR3/ADCY9/PRKCB/LOC108633308/LOC102169851/LOC100861186/CAMK2G/LOC102172683/LOC102168409/PLCB3/PPP1CA/LOC102191099/…	72
chx04390	Hippo signaling pathway	95/4004	151/8764	1.31e-05	5.53e-05	TGFB3/BMP4/FRMD6/AJUBA/SMAD3/APC/MOB1A/WNT4/CTNNA2/YWHAQ/CRB2/LATS2/PARD3/FZD8/BMP2/BMP7/GDF5/YWHAB/PARD6B/SNAI2/MYC/TEAD1/PPP2R1B/YAP1/TGFB2/TP53BP2/FZD5/TP73/PRKCZ/DVL1/BMPR2/FZD7/CRB1/YWHAH/NF2/FZD10/SMAD1/GLI2/PARD6A/WTIP/TGFB1/PPP2R1A/DLG4/DVL2/LLGL1/FZD2/WNT9B/WNT3/CSNK1D/AXIN2/FBXW11/TGFBR2/WNT5A/LIMD1/WNT7A/CCND3/TEAD3/SMAD7/BMP8A/BMP8B/FZD9/SERPINE1/BTRC/BMPR1A/CTNNA3/FZD4/DLG2/PPP1CA/CC…	95
chx05214	Glioma	52/4004	74/8764	1.53e-05	6.32e-05	CALM1/SOS2/CALML4/MAP2K1/TGFA/SOS1/E2F2/CAMK1D/E2F1/PLCG1/DDB2/AKT3/MTOR/PIK3CD/PLCG2/AKT2/BAX/PRKCG/TP53/GRB2/PRKCA/LOC108638200/PIK3R1/IGF1R/AKT1/EGFR/E2F3/CDKN1A/BAK1/PRKCB/MAPK3/PDGFA/PTEN/CAMK2G/HRAS/CCND1/ARAF/MAPK1/GADD45A/SHC1/BRAF/CAMK2B/CDK6/PIK3CA/PDGFB/CAMK2A/PDGFRB/GADD45B/MAP2K2/PIK3CB/PIK3R2/SHC3	52
chx05211	Renal cell carcinoma	49/4004	69/8764	1.7e-05	6.81e-05	TGFB3/HIF1A/SOS2/MAP2K1/TGFA/SOS1/EPAS1/RAPGEF1/PAK5/TGFB2/AKT3/FH/PIK3CD/CRKL/GAB1/PAK4/AKT2/EGLN2/TGFB1/CRK/FLCN/GRB2/PIK3R1/ARNT2/EGLN3/AKT1/VHL/CDKN1A/CREBBP/MAPK3/RAC1/SLC2A1/EGLN1/PAK1/HRAS/ARAF/JUN/PAK3/MAPK1/TFE3/PRCC/BRAF/HGF/PIK3CA/PDGFB/EP300/MAP2K2/PIK3CB/PIK3R2	49
chx04151	PI3K-Akt signaling pathway	211/4004	375/8764	1.72e-05	6.81e-05	THBS2/PGF/PPP2R5E/COL6A6/COL6A5/SOS2/THBS1/EPHA2/PCK2/ITGA11/MAP2K1/THBS4/BCL2L11/TGFA/SOS1/YWHAQ/LAMC3/TSC1/RXRA/COL4A2/COL4A1/FGF9/FLT3/FLT1/LPAR6/IFNAR2/ITGB1/ITGA8/COL9A3/LAMA5/ANGPT4/YWHAB/EIF4E2/MYC/PTK2/COL9A1/COL4A3/COL4A4/IRS1/CREB3L1/PPP2R1B/FN1/PDGFD/ERBB4/AKT3/MTOR/PIK3CD/GNB1/CASP9/TNN/TNR/LAMC1/LAMC2/LAMB3/YWHAH/OSM/TLR2/RBL2/PHLPP2/AKT2/NTF4/FLT3LG/PPP2R1A/VTN/TP53/PIK3R6/PIK3R5/CH…	211
chx04933	AGE-RAGE signaling pathway in diabetic complications	76/4004	117/8764	1.87e-05	7.23e-05	TGFB3/PLCB2/SMAD3/LOC108637100/COL4A2/COL4A1/FOXO1/PLCB1/THBD/PLCG1/COL4A3/COL4A4/PLCD4/FN1/TGFB2/AKT3/PIK3CD/PRKCZ/PLCG2/MMP2/AKT2/TGFB1/BAX/COL1A1/STAT5B/LOC102185866/PLCD3/PRKCA/LOC108638200/PIK3R1/COL3A1/AKT1/TGFBR2/PLCD1/PRKCD/AGER/PIM1/MAPK13/MAPK14/NFATC1/BCL2/PRKCB/MAPK3/SERPINE1/RAC1/PLCE1/CASP3/VEGFC/PLCB3/HRAS/CCND1/LOC108634212/JUN/COL4A6/MAPK1/LOC108634738/LOC108634774/LOC108634775/L…	76
chx04022	cGMP-PKG signaling pathway	106/4004	173/8764	2.3e-05	8.72e-05	CALM1/SLC8A3/PLCB2/LOC106502520/LOC102181869/ADCY4/NFATC4/CALML4/MAP2K1/ADRA2B/ADCY3/IRS2/EDNRB/PLCB1/ADRA1D/MYLK2/NPPC/ADCY8/IRS1/CREB3L1/PDE2A/MRVI1/PDE3B/FXYD2/GUCY1A2/ADORA1/LOC102176524/LOC102189420/AKT3/CACNA1S/ADCY7/MYLK3/CNGB1/NFATC3/AKT2/ATP1A3/SLC8A2/ATP2A3/ATP1B2/PIK3R6/PIK3R5/ATF2/GNA13/KCNMB1/MEF2A/BDKRB2/AKT1/ITPR1/CACNA1D/ATP2B2/MYLK4/ATF6B/SRF/ITPR3/NFATC1/ROCK1/ADCY9/ATP2A1/MAPK3…	106
chx04912	GnRH signaling pathway	62/4004	93/8764	3.34e-05	0.000122384	CALM1/SOS2/PLA2G4D/PLA2G4E/LOC102175216/PLCB2/ADCY4/CALML4/MAP2K1/SOS1/ADCY3/PLCB1/LOC102188874/SRC/ADCY8/CACNA1S/ADCY7/MMP2/LHB/PLD2/MAP2K4/MAPK7/MAP2K3/MAP3K3/GRB2/PRKCA/LOC108638200/MAP3K1/MAP3K2/EGFR/ITPR1/CACNA1D/PRKCD/MAPK13/MAPK14/ITPR3/ADCY9/PRKCB/MAPK3/CAMK2G/PLCB3/HRAS/ELK1/JUN/MAPK1/CACNA1F/ADCY5/CAMK2B/ADCY1/ADCY6/ITPR2/MAPK12/MAPK10/CAMK2A/HBEGF/EGR1/GNA11/MAP2K2/MAP2K7/MAPK9/LOC1021…	62
chx04330	Notch signaling pathway	39/4004	53/8764	3.35e-05	0.000122384	SNW1/NUMB/PSEN1/ADAM17/NOTCH1/JAG1/RBPJL/DTX4/MAML2/HES5/DVL1/DTX1/NCOR2/MAML3/ATXN1L/DLL3/NUMBL/DVL2/KAT2A/RFNG/JAG2/ATXN1/NOTCH4/CREBBP/HEYL/DTX2/CTBP2/NOTCH2/APH1A/DTX3L/DVL3/DTX3/MFNG/EP300/RBPJ/CTBP1/NOTCH3/MAML1/HEY2	39
chx04911	Insulin secretion	59/4004	88/8764	4e-05	0.000143297	PLCB2/ADCY4/ADCY3/PLCB1/LOC102188874/RIMS2/ADCY8/CREB3L1/KCNJ11/ABCC8/FXYD2/CACNA1S/ADCY7/ATP1A3/KCNN4/TRPM4/PRKCG/ATP1B2/RAPGEF4/ATF2/PRKCA/LOC108638200/KCNMB1/CCK/CACNA1D/ATF6B/GLP1R/ITPR3/ADCYAP1/ADCY9/PRKCB/STX1A/SLC2A1/KCNMA1/CAMK2G/CHRM3/RYR2/PLCB3/GPR119/CACNA1F/ATP1A1/CREB3L4/KCNN3/ADCY5/LOC102186539/LOC102186069/CREB3L2/CAMK2B/ADCY1/CREB5/ADCYAP1R1/PCLO/ADCY6/KCNMB4/CCKAR/CAMK2A/GNA11/KC…	59
chx04915	Estrogen signaling pathway	85/4004	136/8764	5.25e-05	0.000184797	OPRM1/CALM1/FOS/HSPA2/SOS2/PLCB2/ADCY4/CALML4/MAP2K1/TGFA/SOS1/ADCY3/NCOA1/PLCB1/LOC102188874/SRC/MMP9/NCOA3/NCOA2/ADCY8/CREB3L1/AKT3/PIK3CD/ADCY7/MMP2/AKT2/RARA/KRT24/KRT27/KRT20/KRT23/LOC100861381/LOC102176161/KRT38/KRT36/LOC102179515/KRT19/KRT14/LOC102180424/LOC102176997/GRB2/ATF2/PIK3R1/AKT1/EGFR/ITPR1/PRKCD/GABBR1/HSP70.1/LOC102178315/ATF6B/FKBP5/ITPR3/BCL2/ADCY9/MAPK3/GPER1/KCNJ5/PLCB3/HRAS…	85
chx04152	AMPK signaling pathway	79/4004	125/8764	5.47e-05	0.000189357	PPP2R5E/PCK2/HMGCR/RAB10/TSC1/IRS2/CCNA1/FOXO1/PFKFB3/PFKP/HNF4A/IRS1/CREB3L1/PRKAG3/PPP2R1B/AKT3/MTOR/PIK3CD/STRADB/ACACB/PRKAB1/CAMKK2/ULK1/MLYCD/AKT2/AKT1S1/PPP2R1A/ACACA/SLC2A4/SREBF1/G6PC/G6PC3/FASN/RPTOR/PIK3R1/IGF1R/PPP2R5C/AKT1/PFKFB4/PPP2R5D/TSC2/PDPK1/EEF2K/PPP2R5B/CPT1A/CCND1/PRKAA2/IRS4/PPP2R3B/LOC102187810/LOC108635517/PRKAB2/CRTC2/CREB3L4/PRKAG2/CREB3L2/LEP/CREB5/CFTR/ADIPOQ/PFKM/PI…	79
chx04211	Longevity regulating pathway	59/4004	89/8764	6.61e-05	0.000224468	SOD2/ADCY4/ADCY3/TSC1/EHMT1/IRS2/KL/FOXO1/EIF4E2/RB1CC1/ADCY8/IRS1/ATG13/CREB3L1/PRKAG3/SESN3/AKT3/MTOR/PIK3CD/PRKAB1/CAMKK2/ULK1/ADCY7/AKT2/BAX/AKT1S1/TP53/RPTOR/ATF2/PIK3R1/IGF1R/AKT1/APPL1/EHMT2/ATF6B/TSC2/ADCY9/HRAS/PRKAA2/IRS4/PRKAB2/CREB3L4/ADCY5/PRKAG2/CREB3L2/ADCY1/CREB5/ADIPOQ/ADCY6/PIK3CA/NFKB1/PPARGC1A/STK11/INSR/PIK3CB/PIK3R2/SESN1/FOXO3/ATG5	59
chx04144	Endocytosis	149/4004	259/8764	6.87e-05	0.000229366	IGF2R/LOC108636584/LOC108636384/HSPA2/USP8/NEDD4/SNX1/EHD4/SMAD3/CAPZB/RAB11FIP5/PSD4/ASAP3/EHD3/RAB10/ASAP2/LDLRAP1/ARPC5L/MVB12B/DNM1/SH3GLB2/PARD3/STAM/ARFGAP1/RAB22A/CHMP4B/SRC/ARFGEF2/PARD6B/CHMP4C/WWP1/ARFGEF1/ASAP1/VPS28/SMAP1/ARFGAP2/ARRB1/ARAP1/FOLR1/CXCR1/CBL/CXCR2/DNM3/PRKCZ/ACAP3/ARPC5/GIT2/RAB35/VPS37B/CHMP1A/PARD6A/VPS4A/IST1/CBLC/AP2A1/KIF5C/STAM2/AP2B1/RAB11FIP4/GIT1/RABEP1/PLD2/A…	149
chx00562	Inositol phosphate metabolism	51/4004	75/8764	7.49e-05	0.000245836	SYNJ2/ITPKA/PLCB2/INPP4A/INPP5E/PLCB1/PIP4K2A/PLCG1/IMPAD1/INPPL1/PLCD4/PIK3C2B/PIKFYVE/ITPKB/PIK3CD/PLCH2/INPP5J/MTMR3/INPP4B/PLCG2/ITPKC/MTMR4/INPP5K/SYNJ1/PIP4K2B/PLCD3/ITPK1/INPP1/PLCD1/INPP5D/PIK3C3/IMPA2/INPP5B/INPP5F/PI4K2A/PLCE1/PTEN/PLCB3/OCRL/PI4KA/PIP5K1A/PIK3CG/PIK3CA/TPI1/MIOX/PI4K2B/PLCH1/PIP5K1C/PIK3CB/ISYNA1/IPPK	51
chx00532	Glycosaminoglycan biosynthesis - chondroitin sulfate / dermatan sulfate	17/4004	19/8764	8.98e-05	0.000289805	CHPF/B3GALT6/XYLT2/CHSY1/CHST13/XYLT1/CHST12/CHST15/CSGALNACT1/CHST3/CSGALNACT2/B3GAT3/CHST7/CHST11/B4GALT7/DSE/UST	17
chx04930	Type II diabetes mellitus	34/4004	46/8764	9.25e-05	0.00029369	SOCS4/PKM/HK2/CACNA1B/IRS2/IRS1/KCNJ11/ABCC8/MTOR/PIK3CD/PRKCZ/LOC102184834/SLC2A4/CACNA1G/SOCS3/PIK3R1/CACNA1D/PRKCD/MAPK3/IKBKB/HK1/HKDC1/IRS4/MAPK1/PKLR/ADIPOQ/PIK3CA/MAPK10/HK3/INSR/CACNA1A/PIK3CB/PIK3R2/MAPK9	34
chx04014	Ras signaling pathway	137/4004	237/8764	9.81e-05	0.000306524	AFDN/CALM1/PGF/ETS2/SOS2/PLA2G4D/PLA2G4E/LOC102175216/EPHA2/CALML4/MAP2K1/PLA2G2E/PLA2G2F/TGFA/SOS1/REL/ABL1/RALGDS/GRIN1/FGF9/FLT3/FLT1/PAK5/ANGPT4/PLCG1/STK4/RRAS2/PDGFD/RASSF5/AKT3/PIK3CD/GNB1/RASAL2/ABL2/RGL1/PLA2G3/RASAL1/KSR2/GAB1/PLCG2/RASGRP4/PAK4/AKT2/NTF4/FLT3LG/PRKCG/NF1/LOC102189340/PLD2/NGFR/GNGT2/RAC3/GRB2/PRKCA/LOC108638200/FGF18/PIK3R1/FGF10/IGF1R/RASGRF1/AKT1/EGFR/EXOC2/SYNGAP1/R…	137
chx04724	Glutamatergic synapse	71/4004	112/8764	0.000111827	0.000343796	PLA2G4D/PLA2G4E/LOC102175216/PLCB2/ADCY4/HOMER1/ADCY3/GRIN1/PLCB1/LOC102188874/ADCY8/GRIK4/GNB1/GRIA2/ADCY7/GRIK5/GRIN2D/SHANK1/PRKCG/PLD2/DLG4/GNGT2/GRIN2C/PRKCA/LOC108638200/SLC1A3/ITPR1/CACNA1D/GRM2/SLC38A3/GRM4/ITPR3/DLGAP1/GRIK3/ADCY9/GRIN2A/PRKCB/MAPK3/GNG4/GRM5/SLC17A6/PLCB3/SHANK2/SLC1A7/GRIA3/MAPK1/ADCY5/GRM8/ADCY1/GNAI1/GRM3/ADCY6/SLC38A2/GLS2/GRIK1/GNB4/ITPR2/GRIN2B/GNB3/SHANK3/PPP3CA/…	71
chx04927	Cortisol synthesis and secretion	46/4004	67/8764	0.000116982	0.000354025	PLCB2/ADCY4/PDE8B/ADCY3/NR5A1/PLCB1/LOC102188874/ADCY8/CREB3L1/KCNA4/CACNA1S/ORAI1/SCARB1/ADCY7/CACNA1G/ATF2/PDE8A/LOC102173131/ITPR1/CACNA1D/LOC102174710/ATF6B/ITPR3/LOC102177581/ADCY9/LOC102182663/LOC102182376/STAR/PLCB3/CACNA1F/LOC108635273/CREB3L4/ADCY5/PBX1/CREB3L2/ADCY1/CREB5/SP1/NR4A1/ADCY6/ITPR2/NCEH1/CACNA1I/GNA11/LDLR/LOC102189950	46
chx04140	Autophagy - animal	87/4004	142/8764	0.000121523	0.000362108	ZFYVE1/HIF1A/ATG14/DAPK2/MAP2K1/WDR41/ATG12/EIF2AK3/VAMP8/TSC1/IRS2/PRKCQ/TP53INP2/LOC108637522/RB1CC1/IRS1/ATG13/AMBRA1/UVRAG/ATG16L2/ATG9A/RRAS2/RAB7B/AKT3/MTOR/PIK3CD/MTMR3/CAMKK2/ULK1/AKT2/AKT1S1/MTMR4/GABARAP/ULK2/SMCR8/ERN1/RPTOR/WIPI1/PIK3R1/IGF1R/ATG2B/AKT1/ITPR1/PRKCD/ATG4B/ATG7/RAB7A/PIK3C3/BCL2/TSC2/PDPK1/RRAGC/MAPK3/WIPI2/PRAP1/PTEN/DDIT4/NRBF2/ATG2A/HRAS/RRAGB/PRKAA2/IRS4/MAPK1/SNAP2…	87
chx05221	Acute myeloid leukemia	47/4004	69/8764	0.000133584	0.000392016	SOS2/CEBPE/MAP2K1/SOS1/FLT3/CCNA1/RUNX1T1/MYC/SPI1/ZBTB16/AKT3/MTOR/PIK3CD/CEBPA/AKT2/MPO/RARA/JUP/STAT5B/LOC102185866/GRB2/PIK3R1/PML/AKT1/PER2/PIM1/PPARD/MAPK3/ITGAM/CHUK/IKBKB/HRAS/CCND1/ARAF/IKBKG/MAPK1/PIM2/BRAF/PIK3CA/LEF1/NFKB1/KIT/CSF1R/TCF7/MAP2K2/PIK3CB/PIK3R2	47
chx00534	Glycosaminoglycan biosynthesis - heparan sulfate / heparin	20/4004	24/8764	0.000168219	0.000486288	GLCE/EXTL1/EXT1/EXT2/B3GALT6/HS3ST3A1/LOC102184089/XYLT2/HS6ST1/XYLT1/HS3ST2/NDST2/B3GAT3/HS6ST2/NDST3/LOC102174373/HS3ST1/NDST1/B4GALT7/EXTL3	20
chx04925	Aldosterone synthesis and secretion	65/4004	102/8764	0.000172115	0.000490235	CALM1/PLCB2/ADCY4/CALML4/ADCY3/PLCB1/CAMK1D/LOC102188874/ADCY8/KCNK9/CREB3L1/PDE2A/LOC102176524/LOC102189420/CACNA1S/ORAI1/SCARB1/ADCY7/ATP1A3/PRKCG/NR4A2/ATP1B2/CACNA1G/ATF2/PRKCA/LOC108638200/LOC102173131/ITPR1/CACNA1D/ATP2B2/LOC102174710/ATF6B/ITPR3/LOC102177581/ADCY9/PRKCB/DAGLB/STAR/CAMK2G/KCNJ5/DAGLA/PLCB3/CACNA1F/ATP2B3/LOC108635273/LOC108635406/ATP1A1/NPR1/CREB3L4/ADCY5/LOC102186539/LOC10…	65
chx04520	Adherens junction	50/4004	75/8764	0.000189743	0.000532612	AFDN/ACTN1/SMAD3/CTNNA2/WASF3/WASF2/PARD3/CSNK2A1/SRC/SNAI1/PTPN1/SNAI2/CTNND1/PTPRJ/NECTIN1/LOC102190345/ACTN4/NLK/ERBB2/RAC3/BAIAP2/LOC108638396/IGF1R/IQGAP1/TJP1/EGFR/TGFBR2/CSNK2B/PTPRM/CREBBP/MAPK3/RAC1/SORBS1/LOC108634020/PTPRF/FGFR1/VCL/NECTIN3/CTNNA3/MAPK1/PTPRB/RAC2/PTPN6/EP300/LEF1/CTNNA1/TCF7/INSR/TGFBR1/MAP3K7	50
chx05215	Prostate cancer	61/4004	95/8764	0.000198276	0.000548613	ERG/SOS2/MAP2K1/TGFA/SOS1/E2F2/FOXO1/ZEB1/E2F1/MMP9/CREB3L1/PDGFD/AKT3/MTOR/PIK3CD/CASP9/AKT2/TP53/ERBB2/GRB2/PIK3R1/IGF1R/AKT1/EGFR/E2F3/CDKN1A/BCL2/PDPK1/CREBBP/MAPK3/PDGFA/FGFR2/CHUK/PTEN/IKBKB/PLAT/FGFR1/HRAS/CCND1/AR/ARAF/IKBKG/MAPK1/CREB3L4/INSRR/BRAF/CREB3L2/CREB5/ETV5/PIK3CA/PDGFB/EP300/LEF1/NFKB1/PDGFRB/TCF7/MAP2K2/PIK3CB/PIK3R2/TMPRSS2/NKX3-1	61
chx05230	Central carbon metabolism in cancer	46/4004	68/8764	0.000202306	0.000551879	LDHAL6B/HIF1A/PKM/MAP2K1/HK2/FLT3/PFKP/MYC/AKT3/MTOR/PIK3CD/SLC7A5/AKT2/SLC1A5/TP53/ERBB2/SLC16A3/PDK1/PIK3R1/AKT1/EGFR/MAPK3/SLC2A1/FGFR2/PTEN/FGFR1/HK1/HKDC1/RET/HRAS/G6PD/MAPK1/LOC102187810/LOC102187310/NTRK1/PFKM/GLS2/PIK3CA/LOC102189751/KIT/PDGFRB/HK3/MAP2K2/SIRT6/PIK3CB/PIK3R2	46
chx04730	Long-term depression	42/4004	61/8764	0.000208566	0.000561054	PLA2G4D/PLA2G4E/LOC102175216/PLCB2/MAP2K1/PLCB1/LOC102188874/LYN/PPP2R1B/GUCY1A2/NOS1/GRIA2/RYR1/PPP2R1A/PRKCG/CRHR1/GNA13/PRKCA/LOC108638200/IGF1R/ITPR1/ITPR3/PRKCB/MAPK3/GNA12/PRKG1/PLCB3/HRAS/ARAF/GRIA3/GNAZ/MAPK1/BRAF/GNAI1/ITPR2/GRID2/PRKG2/GNA11/MAP2K2/CACNA1A/LOC102189950/GRM1	42
chx04370	VEGF signaling pathway	39/4004	56/8764	0.000240508	0.000638118	PLA2G4D/PLA2G4E/LOC102175216/MAP2K1/SRC/PLCG1/PTK2/MAPKAPK2/AKT3/PIK3CD/CASP9/PTGS2/PXN/PLCG2/AKT2/PRKCG/RAC3/PRKCA/LOC108638200/PIK3R1/AKT1/MAPKAPK3/MAPK13/MAPK14/PRKCB/MAPK3/RAC1/HRAS/MAPK1/SH2D2A/NOS3/RAC2/PIK3CA/MAPK12/PPP3CA/MAP2K2/PIK3CB/PIK3R2/PPP3CC	39
chx04976	Bile secretion	64/4004	101/8764	0.000244113	0.00063893	LOC102183874/ADCY4/HMGCR/SLC4A5/ABCG8/ADCY3/RXRA/LOC102187779/LOC108637249/LOC108637252/LOC108637253/LOC108637289/LOC102173859/LOC102185549/LOC102181111/LOC102180583/LOC102180841/LOC102179751/LOC108637248/NR0B2/ABCC4/SLC9A1/LOC102188874/ADCY8/FXYD2/EPHX1/SCARB1/ADCY7/SCTR/ATP1A3/SLC27A5/ATP1B2/ABCC3/SLC9A3/SLC22A7/AQP4/ADCY9/AQP8/SLC2A1/ABCC2/SLC22A8/SCT/LOC102182583/LOC108634594/LOC106502019/LOC…	64
chx04664	Fc epsilon RI signaling pathway	44/4004	65/8764	0.000270699	0.000699068	SOS2/PLA2G4D/PLA2G4E/LOC102175216/MAP2K1/SOS1/VAV2/PLCG1/LYN/AKT3/PIK3CD/PLCG2/AKT2/MAP2K4/MAP2K3/RAC3/GRB2/PRKCA/LOC108638200/PIK3R1/AKT1/MAPK13/MAPK14/INPP5D/PDPK1/LAT/MAPK3/RAC1/ALOX5/GAB2/HRAS/BTK/MAPK1/VAV3/RAC2/PIK3CA/MAPK12/MAPK10/MAP2K2/VAV1/MAP2K7/PIK3CB/PIK3R2/MAPK9	44
chx04713	Circadian entrainment	63/4004	100/8764	0.000344399	0.000877692	RPS6KA5/CALM1/FOS/PLCB2/RYR3/ADCY4/CALML4/ADCY3/GRIN1/PLCB1/LOC102188874/ADCY8/GUCY1A2/PER3/GNB1/NOS1/GRIA2/ADCY7/RYR1/GRIN2D/PRKCG/PER1/CACNA1G/GNGT2/GRIN2C/PRKCA/LOC108638200/ITPR1/CACNA1D/PER2/LOC102188365/ITPR3/ADCYAP1/LOC102177581/ADCY9/GRIN2A/PRKCB/MAPK3/PRKG1/CAMK2G/RYR2/GNG4/KCNJ5/PLCB3/GRIA3/MAPK1/LOC108635273/ADCY5/KCNJ9/C3H1orf226/CAMK2B/ADCY1/ADCYAP1R1/GNAI1/ADCY6/GNB4/GRIN2B/GNB3/CAC…	63
chx04540	Gap junction	57/4004	89/8764	0.000351015	0.000882935	SOS2/PLCB2/ADCY4/MAP2K1/DRD1/SOS1/ADCY3/HTR2A/PLCB1/LOC102188874/SRC/HTR2B/ADCY8/DRD2/GUCY1A2/PDGFD/LOC102181148/ADCY7/PRKCG/MAPK7/CSNK1D/GRB2/PRKCA/LOC108638200/TJP1/MAP3K2/EGFR/ITPR1/TUBB2A/TUBB/ITPR3/ADCY9/PRKCB/MAPK3/PDGFA/PRKG1/CDK1/GRM5/PLCB3/HRAS/MAPK1/LOC102187765/ADCY5/ADCY1/GNAI1/ADCY6/ITPR2/TUBA8/PDGFB/PRKG2/PDGFRB/GNA11/MAP2K2/TUBB4A/LOC102189950/LPAR1/GRM1	57
chx04392	Hippo signaling pathway - multiple species	22/4004	28/8764	0.000392907	0.00097564	FRMD6/AJUBA/MOB1A/LATS2/RASSF2/DCHS1/TEAD1/YAP1/NF2/FAT4/DCHS2/WTIP/LIMD1/TEAD3/RASSF4/PAK1/FRMD1/TEAD4/LOC102180576/WWC1/WWTR1/LATS1	22
chx04062	Chemokine signaling pathway	106/4004	183/8764	0.000524275	0.00128536	SOS2/PLCB2/ADCY4/MAP2K1/SOS1/ADCY3/VAV2/PLCB1/PARD3/HCK/SRC/PREX1/LYN/ADCY8/PTK2/ARRB1/CXCR1/CXCR2/CXCR5/AKT3/PIK3CD/PRKCZ/GNB1/CRKL/PXN/BCAR1/ADCY7/CCL22/CX3CL1/AKT2/GSK3A/LOC102179590/LOC102180880/LOC102181154/LOC108638246/LOC102169855/CCL5/CRK/ARRB2/PIK3R6/PIK3R5/GNGT2/CCR7/STAT5B/CCR10/RAC3/GRB2/DOCK2/PIK3R1/AKT1/CX3CR1/PRKCD/CCR5/CCR3/LOC102179713/XCR1/CXCR6/CCR9/ROCK1/ADCY9/PRKCB/MAPK3/RAC1…	106
chx05210	Colorectal cancer	58/4004	92/8764	0.000569148	0.00137794	TGFB3/FOS/SOS2/SMAD3/MAP2K1/APC/BCL2L11/TGFA/SOS1/MSH6/RALGDS/MYC/DDB2/TGFB2/AKT3/MTOR/PIK3CD/CASP9/AKT2/TGFB1/BAX/TP53/RAC3/GRB2/AXIN2/PIK3R1/AKT1/EGFR/TGFBR2/MLH1/APPL1/CDKN1A/BAK1/LOC108633813/BCL2/MAPK3/RAC1/CASP3/HRAS/CCND1/ARAF/JUN/MAPK1/GADD45A/BRAF/RAC2/PIK3CA/LEF1/MAPK10/MSH3/TCF7/APC2/GADD45B/MAP2K2/PIK3CB/PIK3R2/MAPK9/TGFBR1	58
chx05217	Basal cell carcinoma	42/4004	63/8764	0.000609881	0.00145832	BMP4/APC/WNT4/FZD8/BMP2/DDB2/FZD5/DVL1/FZD7/FZD10/HHIP/GLI2/BAX/DVL2/TP53/FZD2/WNT9B/WNT3/AXIN2/KIF7/WNT5A/WNT7A/CDKN1A/BAK1/FZD9/SUFU/PTCH2/FZD4/GADD45A/SMO/GLI3/WNT1/DVL3/GLI1/WNT5B/WNT7B/LEF1/TCF7/APC2/GADD45B/WNT9A/PTCH1	42
chx04961	Endocrine and other factor-regulated calcium reabsorption	38/4004	56/8764	0.000651074	0.00153784	SLC8A3/PLCB2/DNM1/KL/PLCB1/LOC102188874/CALB1/FXYD2/LOC102176524/LOC102189420/DNM3/ATP1A3/SLC8A2/AP2A1/PRKCG/AP2B1/ATP1B2/PRKCA/LOC108638200/BDKRB2/PTH1R/ATP2B2/ADCY9/PRKCB/PLCB3/AP2A2/ATP2B3/LOC108635406/ATP1A1/LOC102186539/LOC102186069/TRPV5/ATP2B1/ADCY6/VDR/AP2M1/DNM2/LOC102189950	38
chx05161	Hepatitis B	96/4004	166/8764	0.00101154	0.00235761	TGFB3/FOS/SOS2/NFATC4/SMAD3/MAP2K1/SOS1/HSPG2/E2F2/YWHAQ/CCNA1/MAVS/E2F1/SRC/YWHAB/MMP9/MYC/DDB2/CREB3L1/IKBKE/TGFB2/AKT3/PIK3CD/CASP9/TLR2/NFATC3/AKT2/TGFB1/BAX/IRF3/PRKCG/TP53/MAP2K4/MAP2K3/STAT5B/LOC102185866/GRB2/ATF2/PRKCA/LOC108638200/PIK3R1/MAP3K1/TRAF3/AKT1/TGFBR2/MYD88/E2F3/ATF6B/CDKN1A/MAPK13/MAPK14/NFATC1/BCL2/CREBBP/PRKCB/MAPK3/CHUK/IKBKB/CASP3/EGR2/TIRAP/HRAS/FADD/ARAF/ELK1/JUN/IKBKG…	96
chx04550	Signaling pathways regulating pluripotency of stem cells	82/4004	139/8764	0.00102248	0.00235761	ESRRB/BMP4/ONECUT1/SMAD3/MAP2K1/APC/WNT4/MEIS1/SMAD9/BMI1/FZD8/MYC/PAX6/AKT3/FZD5/PIK3CD/DVL1/BMPR2/FZD7/LHX5/TBX3/FZD10/SMAD1/ZFHX3/AKT2/DVL2/PCGF2/FZD2/WNT9B/WNT3/GRB2/AXIN2/PIK3R1/IGF1R/AKT1/ACVR2B/WNT5A/WNT7A/JARID2/ID4/MAPK13/MAPK14/MAPK3/FZD9/FGFR2/KAT6A/FGFR1/BMPR1A/NODAL/FZD4/HRAS/ZIC3/MAPK1/DUSP9/LOC102187310/SETDB1/INHBA/MYF5/ACVR1B/WNT1/DVL3/INHBC/SOX2/PIK3CA/SKIL/WNT5B/WNT7B/MAPK12/LO…	82
chx04722	Neurotrophin signaling pathway	72/4004	120/8764	0.00106003	0.00241543	RPS6KA2/RPS6KA5/CALM1/PSEN1/SOS2/CALML4/MAP2K1/SOS1/KIDINS220/ABL1/RAPGEF1/RPS6KA1/PLCG1/IRS1/MAPKAPK2/AKT3/PIK3CD/TP73/CRKL/SH2B3/GAB1/PLCG2/AKT2/BAX/NTF4/ZNF274/CRK/TP53/MAPK7/NGFR/MAP3K3/ARHGDIA/GRB2/PIK3R1/MAP3K1/AKT1/PRKCD/MAPK13/MAPK14/BCL2/PDPK1/SH2B1/MAPK3/RAC1/LOC102183480/IKBKB/CAMK2G/HRAS/MAGED1/JUN/MAPK1/IRAK1/SHC1/NTRK1/BRAF/CAMK2B/FRS2/PRDM4/PIK3CA/NTF3/MAPK12/NFKB1/MAPK10/CAMK2A/MA…	72
chx04371	Apelin signaling pathway	81/4004	138/8764	0.00134546	0.00303017	CALM1/SLC8A3/PLCB2/RYR3/ADCY4/CALML4/SMAD3/MAP2K1/ADCY3/SLC9A1/PLCB1/JAG1/MYLK2/ADCY8/APLNR/PRKAG3/RRAS2/PDE3B/AKT3/MTOR/GNB1/NOS1/PRKAB1/ADCY7/MYLK3/RYR1/AKT2/SLC8A2/NOS2/GABARAP/PIK3R6/PIK3R5/GNGT2/HDAC5/MYL4/GNA13/MEF2A/PLIN1/AKT1/ITPR1/MYL3/MYLK4/HDAC4/LOC102188365/ITPR3/PIK3C3/ADCY9/MAPK3/SERPINE1/PLAT/RYR2/GNG4/PLCB3/HRAS/CCND1/PRKAA2/APLN/MAPK1/PRKAB2/MEF2D/ADCY5/MYLK/PRKAG2/NOS3/NRF1/ADCY…	81
chx04920	Adipocytokine signaling pathway	46/4004	72/8764	0.00137179	0.00305396	PCK2/RXRA/IRS2/PRKCQ/IRS1/ACSL3/PRKAG3/AKT3/TNFRSF1B/MTOR/ACACB/PRKAB1/CAMKK2/TRADD/AGRP/AKT2/SLC2A4/G6PC/G6PC3/SOCS3/ACSBG1/AKT1/RXRB/SLC2A1/CHUK/IKBKB/ACSL1/CPT1A/PRKAA2/ACSL4/IRS4/IKBKG/TRAF2/PRKAB2/PRKAG2/LEP/ADIPOQ/TNFRSF1A/PPARA/CPT1B/NFKB1/PPARGC1A/MAPK10/STK11/ACSL6/MAPK9	46
chx04728	Dopaminergic synapse	77/4004	131/8764	0.00165444	0.00364136	CALM1/FOS/PPP2R5E/PLCB2/CALML4/DRD1/CACNA1B/PLCB1/LOC102188874/CREB3L1/LOC102173865/ARNTL/DRD2/PPP2R1B/AKT3/GNB1/GRIA2/AKT2/GSK3A/PPP2R1A/KIF5C/PRKCG/LOC102179054/GNGT2/PPP1R1B/ATF2/PRKCA/LOC108638200/SLC6A3/PPP2R5C/AKT1/ITPR1/CACNA1D/ATF6B/PPP2R5D/MAPK13/MAPK14/ITPR3/GNAL/GRIN2A/PRKCB/CALY/CAMK2G/GNG4/KCNJ5/PLCB3/PPP2R5B/PPP1CA/TH/LOC108633215/GRIA3/PPP2R3B/DRD3/CREB3L4/ADCY5/KCNJ9/CREB3L2/CAMK2…	77
chx05142	Chagas disease (American trypanosomiasis)	66/4004	110/8764	0.00168207	0.00366057	TGFB3/FOS/PLCB2/C1QA/C1QB/PLCB1/LOC102188874/CD3D/PPP2R1B/TGFB2/AKT3/PIK3CD/TLR2/AKT2/TGFB1/PPP2R1A/LOC102179590/LOC102181154/LOC108638246/CCL5/NOS2/MAP2K4/LOC102171917/LOC106503207/PIK3R1/BDKRB2/AKT1/TGFBR2/MYD88/TLR9/MAPK13/MAPK14/GNAL/MAPK3/SERPINE1/CHUK/IKBKB/PLCB3/FADD/JUN/IKBKG/MAPK1/IRAK1/CD247/ADCY1/GNAI1/PIK3CA/TNFRSF1A/MAPK12/NFKB1/TLR6/MAPK10/PPP2R2C/PPP2R2B/GNA11/GNA15/C3/CALR/PIK3CB/…	66
chx01521	EGFR tyrosine kinase inhibitor resistance	51/4004	82/8764	0.00185422	0.00399036	SOS2/MAP2K1/BCL2L11/TGFA/SOS1/SRC/PLCG1/EIF4E2/PDGFD/AKT3/MTOR/PIK3CD/GAB1/PLCG2/AKT2/AXL/BAX/PRKCG/NF1/ERBB2/GRB2/PRKCA/LOC108638200/PIK3R1/IGF1R/AKT1/EGFR/BCL2/PRKCB/MAPK3/PDGFA/FGFR2/PTEN/HRAS/ARAF/MAPK1/LOC102187310/IL6R/SHC1/BRAF/HGF/ERBB3/PIK3CA/PDGFB/PDGFRB/NRG2/MAP2K2/PIK3CB/PIK3R2/SHC3/FOXO3	51
chx05218	Melanoma	45/4004	71/8764	0.00195581	0.00416273	MAP2K1/E2F2/FGF9/E2F1/DDB2/PDGFD/AKT3/PIK3CD/AKT2/BAX/TP53/FGF18/PIK3R1/FGF10/IGF1R/AKT1/EGFR/MITF/E2F3/CDKN1A/BAK1/MAPK3/PDGFA/FGF8/PTEN/FGFR1/FGF20/HRAS/CCND1/FGF4/ARAF/MAPK1/GADD45A/BRAF/HGF/CDK6/PIK3CA/FGF6/FGF23/PDGFB/PDGFRB/GADD45B/MAP2K2/PIK3CB/PIK3R2	45
chx04213	Longevity regulating pathway - multiple species	40/4004	62/8764	0.00211635	0.00445548	SOD2/HSPA2/ADCY4/ADCY3/IRS2/FOXO1/ADCY8/IRS1/CLPB/PRKAG3/AKT3/MTOR/PIK3CD/PRKAB1/ADCY7/AKT2/AKT1S1/RPTOR/PIK3R1/IGF1R/AKT1/HSP70.1/LOC102178315/ADCY9/EIF4EBP2/HRAS/PRKAA2/IRS4/PRKAB2/ADCY5/HSPA6/PRKAG2/ADCY1/ADCY6/PIK3CA/INSR/PIK3CB/PIK3R2/FOXO3/ATG5	40
chx04141	Protein processing in endoplasmic reticulum	95/4004	167/8764	0.00219041	0.00454547	SEL1L/HSPA2/MOGS/DDOST/EIF2AK2/EIF2AK3/PREB/PDIA6/LOC106501835/LOC102182048/HSPH1/RRBP1/SEC23B/DNAJC5/NSFL1C/EDEM2/RPN2/DERL1/DNAJB2/LOC102171726/HYOU1/YOD1/CAPN2/LOC102183714/FBXO2/UBE4B/UBE2J2/EDEM3/DERL3/RNF185/ERP29/MBTPS1/DNAJA2/AMFR/HERPUD1/PPP1R15A/BAX/HSPBP1/UBE2G1/ERN1/NPLOC4/MARCH6/LMAN1L/SEC23A/STT3B/EDEM1/SEC13/RPN1/TXNDC5/HSP70.1/LOC102178315/ATF6B/BAK1/LMAN1/BCL2/STUB1/EIF2AK1/SEC31…	95
chx05212	Pancreatic cancer	47/4004	75/8764	0.00220603	0.00454547	TGFB3/SMAD3/MAP2K1/TGFA/E2F2/RALGDS/E2F1/DDB2/TGFB2/AKT3/MTOR/PIK3CD/CASP9/AKT2/TGFB1/BAX/TP53/ERBB2/RAC3/PIK3R1/AKT1/EGFR/TGFBR2/E2F3/CDKN1A/BAK1/RALBP1/MAPK3/RAC1/CHUK/IKBKB/CCND1/ARAF/IKBKG/MAPK1/GADD45A/BRAF/CDK6/RAC2/PIK3CA/NFKB1/MAPK10/GADD45B/PIK3CB/PIK3R2/MAPK9/TGFBR1	47
chx04960	Aldosterone-regulated sodium reabsorption	27/4004	39/8764	0.00250207	0.00504803	IRS1/FXYD2/PIK3CD/NR3C2/HSD11B2/ATP1A3/PRKCG/ATP1B2/PRKCA/LOC108638200/PIK3R1/SLC9A3R2/PDPK1/SCNN1G/SCNN1B/PRKCB/MAPK3/KCNJ1/MAPK1/ATP1A1/LOC102186539/LOC102186069/PIK3CA/SCNN1A/INSR/PIK3CB/PIK3R2	27
chx05219	Bladder cancer	27/4004	39/8764	0.00250207	0.00504803	RPS6KA5/DAPK2/THBS1/MAP2K1/E2F2/E2F1/SRC/MMP9/MYC/MMP1/MMP2/TP53/ERBB2/EGFR/E2F3/CDKN1A/MAPK3/HRAS/CCND1/ARAF/MAPK1/LOC102187310/BRAF/HBEGF/DAPK3/MAP2K2/DAPK1	27
chx04150	mTOR signaling pathway	89/4004	156/8764	0.002647	0.00528539	RPS6KA2/SOS2/MAP2K1/SOS1/ATP6V1E2/WNT4/TSC1/RPS6KA1/FZD8/TTI1/EIF4E2/ATP6V1H/IRS1/LAMTOR1/AKT3/FZD5/MTOR/PIK3CD/DVL1/FZD7/STRADB/DEPDC5/FZD10/ULK1/FNIP2/WDR59/SLC7A5/AKT2/AKT1S1/PRKCG/DVL2/ULK2/FLCN/FZD2/WNT9B/WNT3/RPTOR/GRB2/PRKCA/LOC108638200/PIK3R1/RICTOR/SKP2/IGF1R/AKT1/WNT5A/SEC13/WNT7A/RNF152/NPRL3/WDR24/TELO2/TSC2/PDPK1/RRAGC/PRKCB/MAPK3/FZD9/CHUK/PTEN/IKBKB/DDIT4/FZD4/HRAS/LRP5/RRAGB/PRKA…	89
chx04380	Osteoclast differentiation	73/4004	125/8764	0.00272917	0.00539386	FOS/MAP2K1/IL1R1/FOSL2/IFNAR2/SIRPA/LOC102175312/LOC102190036/SPI1/TGFB2/AKT3/PIK3CD/PLCG2/LOC102188617/CYLD/AKT2/TGFB1/RELB/FOSB/LOC106503943/LOC102171241/LOC102179663/LOC102175389/LOC102172431/LOC106501822/MAP3K14/ITGB3/SOCS3/GRB2/PIK3R1/AKT1/TGFBR2/MITF/MAPK13/MAPK14/NFATC1/TNFRSF11A/MAPK3/RAC1/NFKB2/CHUK/IKBKB/GAB2/JUN/BTK/IKBKG/MAPK1/TRAF2/CTSK/LOC102184859/LOC102186356/CALCR/STAT2/PIK3CA/TN…	73
chx05135	Yersinia infection	75/4004	129/8764	0.00283387	0.00554419	RPS6KA2/FOS/LOC108636384/MAP2K1/VAV2/ARHGEF7/RPS6KA1/WASF2/ITGB1/SRC/PLCG1/PTK2/ARHGEF12/FN1/AKT3/PIK3CD/CRKL/GIT2/PXN/BCAR1/NFATC3/LOC102190345/AKT2/ARHGEF1/IRF3/CRK/MAP2K4/MAP2K3/WIPF2/RAC3/BAIAP2/WIPF1/ARHGEF28/PIK3R1/LOC108638396/AKT1/MYD88/MAPK13/MAPK14/NFATC1/ROCK1/LAT/MAPK3/LIMK1/RAC1/DOCK1/CHUK/IKBKB/JUN/IKBKG/MAPK1/LOC108634517/TRAF2/IRAK1/PKN2/VAV3/PIP5K1A/WIPF3/ITGA5/RAC2/PIK3CA/TAB1/M…	75
chx04340	Hedgehog signaling pathway	33/4004	50/8764	0.00295511	0.00572357	ARRB1/IHH/HHIP/GLI2/MEGF8/ARRB2/LRP2/CSNK1D/FBXW11/KIF7/BCL2/MGRN1/SMURF1/SUFU/BTRC/PTCH2/CDON/CCND1/BOC/LOC108634926/GPR161/SMO/GLI3/DHH/GLI1/CCND2/LOC102180576/EVC/EVC2/CSNK1A1/CSNK1G3/GAS1/PTCH1	33
chx04670	Leukocyte transendothelial migration	65/4004	111/8764	0.00415249	0.00796309	EZR/AFDN/ACTN1/CTNNA2/VAV2/ITGB1/PLCG1/MMP9/PTK2/CTNND1/RASSF5/PIK3CD/PXN/BCAR1/PLCG2/LOC102188617/MMP2/CDH5/ACTN4/ARHGAP35/PRKCG/CLDN7/RAPGEF4/PRKCA/LOC108638200/PIK3R1/MAPK13/MAPK14/ROCK1/CLDN9/CLDN6/PRKCB/ITGAL/ITGAM/CLDN4/CLDN3/CLDN15/RAC1/CLDN19/CLDN23/CXCL12/VCL/CTNNA3/ESAM/SIPA1/MSN/CLDN2/CLDN5/VAV3/MYL7/GNAI1/RAPGEF3/RAC2/PIK3CA/MAPK12/RHOH/TXK/CTNNA1/VAV1/ICAM1/PIK3CB/CLDN18/PIK3R2/PTK2B…	65
chx00310	Lysine degradation	40/4004	64/8764	0.00490084	0.00930602	DLST/HADHA/EHMT1/SETDB2/DHTKD1/KMT2A/SMYD3/PLOD1/COLGALT2/ALDH2/SETD1B/KMT5A/SETD7/KMT2B/KMT5C/PIPOX/ALDH3A2/EZH1/LOC102185508/LOC102189632/SETD2/EHMT2/SETD1A/PLOD3/KMT5B/SUV39H1/TMLHE/SETDB1/ASH1L/KMT2C/AASS/KMT2E/KMT2D/NSD1/PLOD2/PRDM6/DOT1L/GCDH/COLGALT1/LOC102177756	40
chx00564	Glycerophospholipid metabolism	61/4004	104/8764	0.00512574	0.00963858	AGPAT4/PLA2G4D/PLA2G4E/LOC102175216/LPCAT4/PLA2G2E/PLA2G2F/LYPLA2/LCLAT1/PLB1/LPIN1/PNPLA7/DGKH/CDS2/LPIN3/LYPLA1/DGKZ/ETNK2/LPGAT1/PLA2G3/LPCAT2/PLA2G15/PLD3/MBOAT7/GPD2/PLD2/PHOSPHO1/PCYT2/PGS1/PLPP1/PLD4/MBOAT1/AGPAT1/DGKD/LPIN2/LOC102172230/ACHE/GPAM/GPAT4/AGPAT5/CHAT/LOC102176672/PTDSS2/PLPP3/PCYT1B/LOC108634506/CEPT1/DGKI/DGKG/GPD1/DGKA/CHPT1/PLA2G6/CHKB/PLA2G12A/ETNPPL/GPAT3/CDS1/PLPP2/PNP…	61
chx05202	Transcriptional misregulation in cancer	106/4004	193/8764	0.0057646	0.0107357	FUT8/MAX/ERG/CEBPE/REL/PAX8/MEIS1/MYCN/PBX3/CDK9/RXRA/FLT3/FLT1/CCNA1/FOXO1/BMI1/ZEB1/MMP9/RUNX1T1/EYA1/MYC/PTK2/SPI1/DDB2/LMO2/FEV/KMT2A/ZBTB16/ELK4/SLC45A3/ZBTB17/EWSR1/SMAD1/MAF/CEBPA/CCNT2/BAX/MPO/TP53/NCOR1/NGFR/RARA/JUP/ETV4/ASPSCR1/TLX3/IGF1R/ARNT2/PML/LOC102190602/LOC102168343/LOC102176598/LOC108638467/BCL11B/LOC108638461/LOC108633178/TGFBR2/MITF/NFKBIZ/PER2/RUNX2/CDKN1A/BAK1/RXRB/BAIAP3/…	106
chx04668	TNF signaling pathway	69/4004	120/8764	0.00588729	0.0108598	RPS6KA5/FOS/MAP2K1/IL18R1/DAB2IP/JAG1/MAP3K8/MMP9/CREB3L1/BIRC2/AKT3/TNFRSF1B/PIK3CD/PTGS2/PGAM5/IL15/MLKL/NOD2/CX3CL1/TRADD/AKT2/BCL3/CCL5/MAP2K4/MAP2K3/MAP3K14/SOCS3/ATF2/PIK3R1/TRAF3/AKT1/RIPK1/LTA/ATF6B/MAPK13/MAPK14/MAPK3/CHUK/IKBKB/BAG4/CASP3/VEGFC/FADD/JUN/IKBKG/MAPK1/TRAF2/CREB3L4/CREB3L2/CREB5/PIK3CA/TNFRSF1A/TAB1/MAPK12/NFKB1/LOC102181582/CXCL10/MAPK10/IRF1/MAP2K7/ICAM1/JUNB/PIK3CB/PIK3…	69
chx05146	Amoebiasis	71/4004	124/8764	0.00604282	0.0110415	TGFB3/ACTN1/PLCB2/IL1R1/LAMC3/LOC108637100/COL4A2/COL4A1/PLCB1/LAMA5/LOC102188874/PTK2/COL4A3/COL4A4/FN1/RAB7B/TGFB2/PIK3CD/LAMC1/LAMC2/LAMB3/TLR2/ACTN4/TGFB1/PRKCG/NOS2/COL1A1/PRKCA/LOC108638200/PIK3R1/COL3A1/LOC102179246/LOC102183372/RAB7A/LAMA3/LAMA1/GNAL/PRKCB/ITGAM/CASP3/VCL/PLCB3/LOC108633253/LOC108634212/MUC2/COL4A6/LOC108634738/LOC108634774/LOC108634775/LOC108635155/LOC108635303/LOC108635…	71
chx04923	Regulation of lipolysis in adipocytes	37/4004	59/8764	0.00617849	0.0111839	TSHR/ADCY4/ADCY3/PTGS1/IRS2/LOC102188874/ADCY8/IRS1/PDE3B/ADORA1/AKT3/PIK3CD/PTGS2/ADCY7/AKT2/PIK3R1/PLIN1/AKT1/MGLL/ADCY9/PRKG1/LOC102176672/PNPLA2/IRS4/NPR1/ADCY5/ADCY1/GNAI1/ADCY6/PIK3CA/NPY1R/PRKG2/ADRB2/INSR/PIK3CB/PIK3R2/AQP7	37
chx04973	Carbohydrate digestion and absorption	31/4004	48/8764	0.0063705	0.0114247	PLCB2/TAS1R2/HK2/PLCB1/SLC37A4/FXYD2/AKT3/PIK3CD/TAS1R3/AKT2/ATP1A3/LCT/ATP1B2/G6PC/G6PC3/PIK3R1/AKT1/CACNA1D/PRKCB/HK1/HKDC1/PLCB3/ATP1A1/LOC102186539/LOC102186069/MGAM2/MGAM/PIK3CA/HK3/PIK3CB/PIK3R2	31
chx04270	Vascular smooth muscle contraction	79/4004	140/8764	0.00653835	0.0116176	CALM1/PLA2G4D/PLA2G4E/LOC102175216/PLCB2/ADCY4/CALML4/MAP2K1/PLA2G2E/PLA2G2F/ADCY3/PLCB1/PRKCQ/ADRA1D/LOC102188874/MYLK2/NPPC/ADCY8/MRVI1/LOC102189885/ARHGEF12/GUCY1A2/AVPR1B/CACNA1S/PPP1R12B/PLA2G3/ADCY7/MYLK3/ARHGEF1/PTGIR/PRKCG/PPP1R12C/ADORA2B/GNA13/PRKCA/LOC108638200/KCNMB1/ITPR1/CACNA1D/PRKCD/MYLK4/RAMP1/ITPR3/ROCK1/ADCY9/LOC102172230/PRKCB/MAPK3/EDN2/GNA12/PRKG1/KCNMA1/LOC102172683/LOC1021…	79
chx05216	Thyroid cancer	26/4004	39/8764	0.00659801	0.0116176	MAP2K1/PAX8/RXRA/MYC/DDB2/TPR/BAX/TP53/TFG/CDKN1A/BAK1/RXRB/MAPK3/NCOA4/CCDC6/RET/HRAS/CCND1/MAPK1/GADD45A/NTRK1/BRAF/LEF1/TCF7/GADD45B/MAP2K2	26
chx05166	Human T-cell leukemia virus 1 infection	125/4004	232/8764	0.00681118	0.0118849	TGFB3/FOS/ETS2/TBPL2/TLN2/BUB1B/ADCY4/NFATC4/SMAD3/MAP2K1/ANAPC1/IL1R1/E2F2/ADCY3/ANAPC2/CCNA1/E2F1/MYC/ADCY8/SPI1/CREB3L1/CD3D/ELK4/TGFB2/AKT3/PIK3CD/ANAPC7/ANAPC5/IL15/VAC14/ADCY7/NFATC3/ZFP36/AKT2/TGFB1/RELB/BAX/GPS2/TP53/MAP2K4/KAT2A/STAT5B/LOC102185866/MAP3K14/MAP3K3/ATF2/MSX2/MSX2/PIK3R1/MAP3K1/TERT/CRTC3/AKT1/TGFBR2/E2F3/LTA/ATF6B/SRF/CCND3/CDKN1A/LOC102188267/LOC102186442/NFATC1/CREBBP/AD…	125
chx04660	T cell receptor signaling pathway	58/4004	100/8764	0.00863459	0.0147678	FOS/SOS2/MAP2K1/SOS1/NCK2/VAV2/PAK5/PRKCQ/MAP3K8/PLCG1/CD3D/AKT3/PIK3CD/ICOS/NFATC3/PAK4/AKT2/MAP3K14/GRB2/PIK3R1/AKT1/CBLB/MAPK13/MAPK14/NFATC1/MALT1/PDPK1/LAT/MAPK3/CARD11/CHUK/IKBKB/PAK1/HRAS/JUN/CD40LG/PAK3/IKBKG/MAPK1/PDCD1/VAV3/CD247/PIK3CA/PTPN6/CD4/GRAP2/MAPK12/NFKB1/PPP3CA/MAPK10/MAP2K2/VAV1/MAP2K7/PIK3CB/PIK3R2/MAPK9/PPP3CC/MAP3K7	58
chx04916	Melanogenesis	58/4004	100/8764	0.00863459	0.0147678	CALM1/PLCB2/ADCY4/CALML4/MAP2K1/WNT4/ADCY3/EDNRB/PLCB1/FZD8/LOC102188874/ADCY8/CREB3L1/FZD5/DVL1/FZD7/FZD10/ADCY7/PRKCG/DVL2/FZD2/WNT9B/WNT3/PRKCA/LOC108638200/MITF/WNT5A/WNT7A/CREBBP/ADCY9/PRKCB/MAPK3/FZD9/CAMK2G/TYR/FZD4/PLCB3/HRAS/MAPK1/CREB3L4/ADCY5/CREB3L2/CAMK2B/ADCY1/GNAI1/WNT1/ADCY6/DVL3/WNT5B/EP300/WNT7B/LEF1/KIT/CAMK2A/TCF7/MAP2K2/WNT9A/LOC102189950	58
chx04530	Tight junction	97/4004	177/8764	0.00869211	0.0147678	EZR/AFDN/ACTN1/NEDD4/CGNL1/PARD3/ITGB1/MYH7B/SRC/PARD6B/PRKAG3/PPP2R1B/RDX/AMOTL1/PRKCZ/MPP4/NF2/PRKAB1/RAPGEF2/PARD6A/ACTN4/SYMPK/MYH14/PPP2R1A/CLDN7/MYH10/MYH13/LOC102180883/LOC102181716/LLGL1/ERBB2/SLC9A3R1/MARVELD2/MAP3K1/WHAMM/TJP1/MAGI1/CACNA1D/TJAP1/ROCK1/CLDN9/CLDN6/MYH11/ARHGAP17/MYH15/CLDN4/CLDN3/CLDN15/RAC1/CLDN19/CLDN23/DLG2/CCND1/CTTN/DLG3/MSN/LOC102183950/PRKAA2/JUN/RAP2C/PATJ/AMOT/…	97
chx04922	Glucagon signaling pathway	61/4004	106/8764	0.00904201	0.0152287	LDHAL6B/CALM1/PYGL/PLCB2/PCK2/PKM/CALML4/FOXO1/PLCB1/PYGB/PFKP/LOC102188874/CREB3L1/PRKAG3/PDE3B/SIK2/AKT3/ACACB/PRKAB1/PHKB/AKT2/PRMT1/ACACA/G6PC/G6PC3/ATF2/PPP4R3A/AKT1/ITPR1/ITPR3/CREBBP/PPP4C/PHKG2/SLC2A1/CAMK2G/PLCB3/PYGM/CPT1A/PRKAA2/PHKA2/LOC102187810/PRKAB2/CRTC2/CREB3L4/PRKAG2/CREB3L2/CAMK2B/CREB5/PFKM/ITPR2/GYS2/EP300/PPARA/CPT1B/PPP3CA/PPARGC1A/CAMK2A/LOC102189950/PPP3CC/FBP2/SIK1	61
chx04972	Pancreatic secretion	62/4004	108/8764	0.00916534	0.0153033	PLCB2/ADCY4/PLA2G2E/PLA2G2F/ADCY3/SLC9A1/PLCB1/LOC102188874/ADCY8/FXYD2/LOC102176524/LOC102189420/PLA2G3/LOC102173875/LOC102174148/LOC102176156/ADCY7/SCTR/ATP1A3/PRKCG/ATP2A3/ATP1B2/PRKCA/LOC108638200/CCK/ITPR1/ATP2B2/ITPR3/ADCY9/LOC102172230/PRKCB/ATP2A1/RAC1/PNLIPRP2/LOC102189732/KCNMA1/CHRM3/RYR2/PLCB3/SCT/KCNQ1/ATP2B3/CLCA1/LOC108635406/LOC102186459/ATP1A1/ADCY5/LOC102186539/LOC102186069/SLC4…	62
chx00600	Sphingolipid metabolism	31/4004	49/8764	0.00983448	0.0162802	SPTLC2/SGPP1/SGPP2/ACER3/NEU3/SMPD1/SMPD3/ENPP7/PLPP1/DEGS2/GLB1/NEU1/NEU2/KDSR/LOC102170015/SGMS1/LOC102183481/SGPL1/PLPP3/CERK/SMPD4/GLA/GBA/ARSA/SGMS2/PLPP2/CERS4/CERS1/GBA2/UGCG/SMPD2	31
chx00061	Fatty acid biosynthesis	13/4004	17/8764	0.00999749	0.0164098	MECR/ACSL3/ACACB/ACACA/FASN/ACSBG1/HSD17B8/OXSM/ACSL1/ACSL4/MCAT/ACSL6/CBR4	13
chx05030	Cocaine addiction	32/4004	51/8764	0.0104298	0.0169755	DRD1/GRIN1/PDYN/LOC102188874/CREB3L1/DRD2/GRIA2/FOSB/GRIN2D/CDK5R1/DLG4/PPP1R1B/GRIN2C/ATF2/SLC6A3/GRM2/ATF6B/GRIN2A/TH/LOC108633215/JUN/LOC102190425/CREB3L4/ADCY5/CDK5/CREB3L2/CREB5/GNAI1/GRM3/GRIN2B/NFKB1/GRIN3A	32
chx05032	Morphine addiction	53/4004	91/8764	0.0105229	0.0169843	OPRM1/PDE10A/ADCY4/PDE8B/DRD1/ADCY3/CACNA1B/LOC102188874/PDE7A/ADCY8/ARRB1/PDE2A/PDE3B/ADORA1/GABRD/GNB1/ADCY7/PRKCG/ARRB2/GNGT2/PRKCA/LOC108638200/PDE4D/PDE8A/GABBR1/ADCY9/PRKCB/GRK5/GNG4/KCNJ5/GABRE/GABRQ/LOC108633300/ADCY5/KCNJ9/ADCY1/LOC102180455/GNAI1/PDE1B/ADCY6/GNB4/PDE3A/GNB3/GABRA2/GABRA1/GRK6/GNG7/PDE4A/CACNA1A/PDE4C/GABBR2/GABRR2/PDE7B	53
chx04720	Long-term potentiation	41/4004	68/8764	0.0106559	0.0170569	RPS6KA2/CALM1/PLCB2/CALML4/MAP2K1/GRIN1/RPS6KA1/PLCB1/ADCY8/GRIA2/GRIN2D/PRKCG/GRIN2C/PRKCA/LOC108638200/ITPR1/ITPR3/CREBBP/GRIN2A/PRKCB/MAPK3/CAMK2G/GRM5/PLCB3/PPP1CA/HRAS/ARAF/MAPK1/BRAF/CAMK2B/ADCY1/RAPGEF3/ITPR2/GRIN2B/EP300/PPP3CA/CAMK2A/MAP2K2/LOC102189950/PPP3CC/GRM1	41
chx04625	C-type lectin receptor signaling pathway	58/4004	101/8764	0.0113784	0.018064	CALM1/NFATC4/CALML4/CARD9/IL17D/SRC/RRAS2/ARHGEF12/IKBKE/MAPKAPK2/AKT3/PIK3CD/PTGS2/PLCG2/CYLD/CCL22/NFATC3/AKT2/BCL3/RELB/LOC102189340/MAP3K14/PIK3R1/AKT1/ITPR1/PRKCD/CBLB/MAPK13/MAPK14/ITPR3/NFATC1/MALT1/MAPK3/NFKB2/CHUK/IKBKB/PLK3/EGR2/PAK1/HRAS/LSP1/JUN/IKBKG/MAPK1/STAT2/ITPR2/PIK3CA/MAPK12/NFKB1/PPP3CA/MAPK10/IRF1/PIK3CB/MRAS/PIK3R2/MAPK9/PPP3CC/EGR3	58
chx05163	Human cytomegalovirus infection	126/4004	237/8764	0.0115305	0.0181567	CALM1/SOS2/PLCB2/ADCY4/NFATC4/CALML4/MAP2K1/IL1R1/SOS1/E2F2/ADCY3/TSC1/PLCB1/LOC102188874/E2F1/SRC/MYC/ADCY8/PTK2/CREB3L1/ARHGEF12/CXCR2/AKT3/MTOR/PIK3CD/GNB1/CASP9/PTGS2/CRKL/PXN/BCAR1/ADCY7/CX3CL1/TRADD/NFATC3/AKT2/ARHGEF1/BAX/IRF3/PRKCG/LOC102179590/LOC102180880/LOC102181154/LOC108638246/CCL5/CRK/TP53/GNGT2/ITGB3/RAC3/GRB2/ATF2/GNA13/PRKCA/LOC108638200/PIK3R1/AKAP13/ITGAV/AKT1/EGFR/ITPR1/CCR5/…	126
chx04210	Apoptosis	83/4004	151/8764	0.0131259	0.0205022	FOS/MAP2K1/BCL2L11/HTRA2/EIF2AK3/DAB2IP/SPTAN1/PARP4/BIRC2/CAPN2/AKT3/DFFA/PIK3CD/DFFB/CASP9/DIABLO/TRADD/AKT2/BAX/TP53/MAP3K14/ERN1/PIK3R1/LOC102190602/LOC102168343/LOC102176598/LOC108638467/AKT1/LOC108638461/LOC108633178/ITPR1/RIPK1/ITPR3/BAK1/DAXX/BCL2/PDPK1/MAPK3/CHUK/IKBKB/CASP3/CTSC/CTSW/PIDD1/HRAS/FADD/JUN/XIAP/IKBKG/MAPK1/LOC102176878/TRAF2/IL3RA/GADD45A/LOC102187765/LOC102177285/CTSK/LMN…	83
chx05014	Amyotrophic lateral sclerosis (ALS)	31/4004	50/8764	0.0146953	0.02277	GRIN1/DERL1/TNFRSF1B/CASP9/ALS2/NEFH/NOS1/GRIA2/TOMM40/GRIN2D/BAX/TP53/MAP2K3/GRIN2C/MAPK13/MAPK14/DAXX/BCL2/GRIN2A/RAC1/CASP3/PRPH/APAF1/GRIN2B/TNFRSF1A/BID/MAPK12/LOC108636199/PPP3CA/PPP3CC/MAP3K5	31
chx04726	Serotonergic synapse	67/4004	120/8764	0.0157626	0.0242298	PLA2G4D/PLA2G4E/LOC102175216/PLCB2/MAP2K1/HTR6/HTR1D/PTGS1/CACNA1B/HTR2A/PLCB1/LOC102188874/HTR2B/HTR3B/GNB1/PTGS2/CACNA1S/LOC108637965/PRKCG/SLC6A4/LOC102179132/ALOX12/LOC102169702/GNGT2/PRKCA/LOC108638200/DUSP1/ITPR1/CACNA1D/ITPR3/PRKCB/MAPK3/LOC108633308/LOC102169851/LOC100861186/CASP3/ALOX5/GNG4/LOC102174897/KCNJ5/PLCB3/HRAS/ARAF/LOC108633215/LOC102191099/MAPK1/LOC108634669/CACNA1F/ADCY5/KCNJ…	67
chx05235	PD-L1 expression and PD-1 checkpoint pathway in cancer	50/4004	87/8764	0.0176119	0.0268594	FOS/HIF1A/MAP2K1/ALK/PRKCQ/CSNK2A1/PLCG1/CD3D/AKT3/MTOR/PIK3CD/TLR2/NFATC3/AKT2/MAP2K3/MAP3K3/PIK3R1/AKT1/EGFR/MYD88/TLR9/CSNK2B/MAPK13/MAPK14/NFATC1/LAT/MAPK3/CHUK/PTEN/IKBKB/TIRAP/BATF2/HRAS/JUN/IKBKG/MAPK1/PDCD1/CD247/PIK3CA/PTPN6/CD4/MAPK12/NFKB1/PPP3CA/MAP2K2/PIK3CB/PIK3R2/PPP3CC/TLR4/IFNGR1	50
chx04913	Ovarian steroidogenesis	29/4004	47/8764	0.0196325	0.0297071	LOC102172726/CYP19A1/PLA2G4D/PLA2G4E/LOC102175216/ADCY4/LOC102184252/ADCY3/LOC102188874/ADCY8/PTGS2/SCARB1/ADCY7/LHB/HSD17B1/IGF1R/LOC102170823/LOC102173131/ADCY9/LOC102182663/LOC102182376/STAR/ALOX5/LOC102191099/ADCY5/ADCY1/ADCY6/LDLR/INSR	29
chx00670	One carbon pool by folate	13/4004	18/8764	0.021002	0.031533	MTHFD1L/MTHFD1/MTHFD2/MTHFR/SHMT1/LOC102172393/AMT/ALDH1L1/TYMS/MTR/SHMT2/ALDH1L2/FTCD	13
chx04066	HIF-1 signaling pathway	63/4004	114/8764	0.0245425	0.0362863	LDHAL6B/HIF1A/MAP2K1/HK2/FLT1/PFKFB3/PFKP/ANGPT4/PLCG1/EIF4E2/AKT3/MTOR/PIK3CD/PLCG2/AKT2/EGLN2/PRKCG/NOS2/ALDOC/ERBB2/PDK1/PRKCA/LOC108638200/PIK3R1/IGF1R/EGLN3/AKT1/EGFR/VHL/CDKN1A/BCL2/CREBBP/PRKCB/MAPK3/ALDOA/SERPINE1/SLC2A1/CAMK2G/HK1/HKDC1/EGLN1/MAPK1/LOC102187810/IL6R/NOS3/CAMK2B/PFKM/PIK3CA/ENO2/GAPDH/EP300/NFKB1/LOC102181016/CAMK2A/HK3/MKNK2/MAP2K2/INSR/PIK3CB/PIK3R2/LOC102172488/TLR4/IF…	63
chx05145	Toxoplasmosis	63/4004	114/8764	0.0245425	0.0362863	TGFB3/HSPA2/LAMC3/ITGB1/LAMA5/BIRC2/TGFB2/AKT3/CASP9/LAMC1/LAMC2/LAMB3/TLR2/AKT2/TGFB1/NOS2/PIK3R6/PIK3R5/MAP2K3/ITGA6/AKT1/MYD88/LOC102179246/LOC102183372/CCR5/HSP70.1/LOC102178315/MAPK13/MAPK14/LOC102188267/LOC102186442/LAMA3/LAMA1/BCL2/PDPK1/CIITA/MAPK3/CHUK/IKBKB/CASP3/ALOX5/CD40LG/XIAP/IKBKG/MAPK1/IRAK1/HSPA6/LAMB1/PIK3CG/GNAI1/TNFRSF1A/TAB1/MAPK12/NFKB1/MAPK10/TYK2/LDLR/MAPK9/TLR4/LAMA4/MAP…	63
chx05031	Amphetamine addiction	40/4004	69/8764	0.0266731	0.0391375	CALM1/FOS/CALML4/DRD1/GRIN1/PDYN/LOC102188874/ARC/CREB3L1/GRIA2/FOSB/GRIN2D/PRKCG/PPP1R1B/GRIN2C/ATF2/PRKCA/LOC108638200/SLC6A3/CACNA1D/ATF6B/GRIN2A/PRKCB/STX1A/CAMK2G/PPP1CA/TH/LOC108633215/JUN/GRIA3/CREB3L4/ADCY5/CREB3L2/CAMK2B/CREB5/GRIN2B/PPP3CA/CAMK2A/PPP3CC/GRIN3A	40
chx00510	N-Glycan biosynthesis	29/4004	48/8764	0.0282785	0.0411811	FUT8/MOGS/DDOST/ST6GAL2/DOLK/DOLPP1/ALG11/RPN2/DPAGT1/MGAT5/MGAT5B/MAN2A2/STT3B/RPN1/B4GALT2/STT3A/GANAB/LOC102184887/ALG6/B4GALT3/ALG3/ALG10/MGAT3/ALG12/SRD5A3/MGAT1/MGAT4B/ALG2/B4GALT1	29
chx01230	Biosynthesis of amino acids	43/4004	76/8764	0.0362545	0.0524025	PKM/MAT2A/PFKP/GPT/RPE/PYCR2/SDS/GPT2/TAT/BCAT2/ALDOC/SHMT1/NAGS/PYCR1/LOC102179594/IDH2/IDH3A/TKT/ACY1/ALDOA/ASL/GOT1/ALDH18A1/MAT1A/MTR/PC/LOC102173923/CTH/IDH3G/LOC102187810/PHGDH/PKLR/ASNS/PFKM/SHMT2/ENO2/TPI1/GAPDH/ACO2/TKTL2/LOC102181016/ACO1/CBS	43
chx04350	TGF-beta signaling pathway	53/4004	96/8764	0.0377734	0.0541934	TGFB3/BMP4/FBN1/THBS1/GREM1/NEO1/THSD4/SMAD3/SMAD6/LTBP1/SMAD9/BMP2/BMP7/GDF5/TGIF2/E2F5/MYC/PPP2R1B/TGFB2/BMPR2/SMAD1/E2F4/TGFB1/PPP2R1A/NOG/RGMA/TGFBR2/ACVR2B/ID4/ROCK1/SMAD7/CREBBP/BMP8A/BMP8B/MAPK3/SMURF1/BMPR1A/NODAL/ZFYVE9/MAPK1/TFDP1/INHBA/AMHR2/SP1/ACVR1B/CHRD/INHBC/EP300/RGMB/ZFYVE16/AMH/CDKN2B/TGFBR1	53
chx00270	Cysteine and methionine metabolism	29/4004	49/8764	0.0395654	0.056347	LDHAL6B/LOC102175022/MAT2A/DNMT3A/KYAT1/DNMT3B/AHCY/GSS/APIP/SRM/SDS/TAT/BCAT2/IL4I1/GCLC/LOC102183203/GOT1/MAT1A/MTR/CTH/AHCYL1/PHGDH/AHCYL2/TST/MPST/LOC102191329/DNMT1/MTAP/CBS	29
chx01523	Antifolate resistance	33/4004	57/8764	0.0426862	0.0603477	FPGS/LOC102187779/LOC108637249/LOC108637252/LOC108637253/LOC108637289/LOC102173859/LOC102185549/LOC102181111/LOC102180583/LOC102180841/LOC102179751/LOC108637248/ABCC4/FOLR1/MTHFR/ALOX12/SHMT1/ABCC3/TYMS/ABCC1/CHUK/ABCC2/IKBKB/IKBKG/LOC102182583/LOC108634594/LOC102172427/ABCC5/SHMT2/NFKB1/ABCG2/SLC19A1	33
chx00051	Fructose and mannose metabolism	21/4004	34/8764	0.043482	0.0610274	SORD/HK2/KHK/PFKFB3/PFKP/TSTA3/GMPPA/ALDOC/GMPPB/PFKFB4/GMDS/ALDOA/HK1/HKDC1/TKFC/LOC102187810/AKR1B1/PFKM/TPI1/HK3/FBP2	21
chx04142	Lysosome	68/4004	127/8764	0.0447545	0.0623614	IGF2R/AP4E1/AP1G2/ARSB/ABCA2/CTSA/LAPTM4B/ATP6V1H/AP1S3/ACP2/SMPD1/TPP1/SLC11A1/AP1B1/ABCB9/ATP6V0A2/GALNS/ATP6V0D1/PLA2G15/NAPSA/CTNS/CD68/ATP6V0A1/NAGLU/SGSH/GAA/GGA3/ARSG/LOC102181993/LGMN/GLB1/SUMF1/NEU1/PPT2/NPC1/ATP6V0C/NAGPA/GGA2/CLN3/GUSB/LOC102174355/AP1S1/LIPA/HGSNAT/AP3M2/CTSC/CTSW/TCIRG1/GLA/LOC108634972/AP4B1/CTSK/GBA/LOC102190297/GNPTAB/M6PR/GGA1/NAGA/ARSA/SCARB2/PSAPL1/IDUA/AP3D1/A…	68
chx00561	Glycerolipid metabolism	39/4004	69/8764	0.0455196	0.0629745	AGPAT4/LIPC/LCLAT1/LPIN1/DGKH/LPIN3/DGAT1/DGKZ/LOC102173866/ALDH2/ALDH3A2/PLPP1/GLYCTK/MGLL/MBOAT1/AGPAT1/DGKD/LPIN2/LIPG/PNLIPRP2/LOC102189732/PNLIPRP3/GPAM/GPAT4/AGPAT5/TKFC/PNPLA2/GK/PLPP3/LOC108634506/GLA/AGK/DGKI/AKR1B1/DGKG/DGKA/GPAT3/PLPP2/AGPAT3	39
chx05100	Bacterial invasion of epithelial cells	43/4004	77/8764	0.0465159	0.0634267	CTNNA2/ARPC5L/DNM1/WASF2/ITGB1/SRC/ELMO2/PTK2/RHOG/CBL/FN1/DNM3/PIK3CD/ARPC5/CRKL/PXN/GAB1/ARHGAP10/BCAR1/ELMO3/LOC102190345/CRK/PIK3R1/LOC108638396/ARPC4/CD2AP/ARPC1B/RAC1/DOCK1/VCL/CTNNA3/CTTN/HCLS1/SHC1/ELMO1/CAV1/ITGA5/PIK3CA/CTNNA1/DNM2/PIK3CB/PIK3R2/SHC3	43
chx04970	Salivary secretion	53/4004	97/8764	0.046994	0.0634267	CALM1/PLCB2/RYR3/ADCY4/CALML4/ADCY3/SLC9A1/PLCB1/LOC102184534/ADRA1D/LOC102188874/ADCY8/FXYD2/GUCY1A2/LOC102176524/LOC102189420/NOS1/ADCY7/ATP1A3/KCNN4/PRKCG/LPO/ATP1B2/PRKCA/LOC108638200/ITPR1/ATP2B2/ITPR3/ADCY9/PRKCB/LOC102169730/PRKG1/KCNMA1/CHRM3/PLCB3/ATP2B3/LOC108635406/LOC102186459/ATP1A1/ADCY5/LOC102186539/LOC102186069/SLC4A2/ADCY1/ATP2B1/ADCY6/ITPR2/PRKG2/CD38/ADRA1B/ADRB2/BEST2/LOC10218…	53
chx04610	Complement and coagulation cascades	50/4004	91/8764	0.0470853	0.0634267	PLG/F2RL2/C1QA/C1QB/THBD/PROCR/SERPING1/F2/LOC102185487/CR2/LOC102187247/LOC102184713/LOC108637766/CFH/F5/MASP2/LOC102169786/PLAUR/C5AR1/VTN/SERPINF2/C6/C7/LOC102185401/BDKRB2/BDKRB1/PROC/F13A1/CFB/LOC102189753/LOC102170693/LOC102181552/ITGAM/ITGAX/SERPINE1/PLAT/LOC102175833/VSIG4/F10/LOC102188588/MASP1/C3AR1/C1R/C1S/VWF/F12/C3/LOC102182127/LOC102183600/ITGB2	50
chx00511	Other glycan degradation	15/4004	23/8764	0.0471564	0.0634267	FUCA1/NEU3/ENGASE/LOC102181993/MAN2C1/GLB1/NEU1/NEU2/LOC108634972/GBA/LOC102189848/LOC102188844/LOC102173830/LOC102171400/GBA2	15
chx00250	Alanine, aspartate and glutamate metabolism	24/4004	40/8764	0.0484218	0.0646796	ALDH4A1/GFPT1/CAD/GAD2/GPT/ALDH5A1/GPT2/IL4I1/ADSSL1/AGXT/LOC102176752/ABAT/ASL/RIMKLA/LOC102183203/GOT1/FOLH1B/ASRGL1/ASNS/GLS2/ADSL/NAT8L/LOC102191329/GFPT2	24
chx00340	Histidine metabolism	16/4004	25/8764	0.0506009	0.0671273	HDC/ALDH2/HNMT/ALDH3A1/ALDH3A2/ALDH1A3/CNDP1/CARNS1/LOC102185156/ALDH3B1/LOC108633215/AOC1/AMDHD1/HAL/CARNMT1/FTCD	16
chx04137	Mitophagy - animal	37/4004	66/8764	0.0579845	0.0763992	HIF1A/USP8/PINK1/EIF2AK3/OPTN/CSNK2A1/E2F1/SRC/AMBRA1/ATG9A/RRAS2/RAB7B/MFN2/ULK1/PGAM5/TBC1D17/GABARAP/TP53/NBR1/MITF/RAB7A/CSNK2B/TFEB/RHOT2/HRAS/JUN/TFE3/ATG9B/SP1/BCL2L13/MAPK10/MRAS/SQSTM1/MAPK9/FOXO3/ATG5/CITED2	37
chx04917	Prolactin signaling pathway	44/4004	80/8764	0.0588074	0.0769599	FOS/SOCS4/SOS2/MAP2K1/SOS1/SOCS5/SRC/ELF5/AKT3/PIK3CD/AKT2/LHB/SOCS7/STAT5B/LOC102185866/SOCS3/GRB2/PIK3R1/AKT1/CISH/MAPK13/MAPK14/SOCS6/TNFRSF11A/MAPK3/LOC102182663/LOC102182376/HRAS/CCND1/TH/MAPK1/SHC1/PIK3CA/CCND2/MAPK12/NFKB1/MAPK10/IRF1/MAP2K2/PIK3CB/PIK3R2/MAPK9/SHC3/FOXO3	44
chx00603	Glycosphingolipid biosynthesis - globo and isoglobo series	12/4004	18/8764	0.0603254	0.0784167	GBGT1/ST3GAL1/ST3GAL2/LOC102178850/LOC102185028/FUT1/LOC102181993/GLA/LOC108634972/NAGA/A4GALT/FUT9	12
chx00514	Other types of O-glycan biosynthesis	14/4004	22/8764	0.0698259	0.0901612	POMT2/ST6GAL2/POMT1/B3GLCT/POFUT1/COLGALT2/RFNG/PLOD3/B4GALT2/B4GALT3/GXYLT1/MFNG/COLGALT1/B4GALT1	14
chx01524	Platinum drug resistance	43/4004	79/8764	0.0732725	0.0931724	MSH6/ATP7B/BIRC2/AKT3/PIK3CD/CASP9/LOC102178383/LOC102179973/MGST2/AKT2/ERCC1/BAX/TP53/ERBB2/PIK3R1/AKT1/MLH1/LOC102175171/POLH/CDKN1A/BAK1/BCL2/PDPK1/MAPK3/LOC102189370/ABCC2/TOP2B/CASP3/LOC102184041/FADD/XIAP/MAPK1/LOC108633298/LOC102190481/APAF1/PIK3CA/BID/MSH3/PIK3CB/PIK3R2/XPA/REV3L/MAP3K5	43
chx04918	Thyroid hormone synthesis	41/4004	75/8764	0.073585	0.0931724	TSHR/PLCB2/ADCY4/PAX8/ADCY3/PLCB1/LOC102188874/ADCY8/TG/CREB3L1/FXYD2/ADCY7/ATP1A3/PRKCG/ASGR2/ATP1B2/LRP2/ATF2/PRKCA/LOC108638200/ITPR1/ATF6B/ITPR3/ADCY9/PRKCB/PLCB3/ATP1A1/TTF2/CREB3L4/ADCY5/LOC102186539/LOC102186069/PDIA4/CREB3L2/ADCY1/CREB5/ADCY6/ITPR2/SLC5A5/LOC102189950/TPO	41
chx00531	Glycosaminoglycan degradation	15/4004	24/8764	0.0736012	0.0931724	ARSB/GALNS/NAGLU/SGSH/LOC102181993/GLB1/HYAL2/HYAL3/GUSB/LOC102174355/HPSE2/HGSNAT/LOC108634972/LOC100860748/IDUA	15
chx04218	Cellular senescence	84/4004	163/8764	0.0761081	0.0957204	CALM1/TGFB3/ZFP36L1/NFATC4/CALML4/SMAD3/MAP2K1/ZFP36L2/E2F2/TSC1/CCNA1/FOXO1/E2F1/RBBP4/MYBL2/E2F5/NBN/MYC/HIPK3/RRAS2/RASSF5/MAPKAPK2/TGFB2/CAPN2/AKT3/MTOR/PIK3CD/TRPV4/RBL2/E2F4/NFATC3/AKT2/HIPK4/TGFB1/TP53/MAP2K3/FBXW11/PIK3R1/AKT1/TGFBR2/ITPR1/CACNA1D/E2F3/CCND3/CDKN1A/MAPK13/MAPK14/ITPR3/NFATC1/TSC2/MAPK3/SERPINE1/BTRC/PTEN/VDAC2/CDK1/CHEK1/PPP1CA/HRAS/CCND1/MAPK1/LOC102178813/GADD45A/HIPK1/…	84
chx05160	Hepatitis C	82/4004	159/8764	0.0775662	0.0969248	SOS2/PIAS1/MAP2K1/EIF2AK2/SOS1/EIF2AK3/E2F2/YWHAQ/RXRA/IFNAR2/MAVS/E2F1/YWHAB/MYC/PPP2R1B/IKBKE/AKT3/PIK3CD/CASP9/RNASEL/YWHAH/LOC102186893/SCARB1/TRADD/AKT2/BAX/IRF3/PPP2R1A/CLDN7/TP53/PSME3/SOCS3/GRB2/PIK3R1/TRAF3/AKT1/EGFR/E2F3/RIPK1/CDKN1A/BAK1/CLDN9/CLDN6/MAPK3/CLDN4/CLDN3/CLDN15/EIF2AK1/CLDN19/CHUK/IKBKB/CLDN23/CASP3/HRAS/CCND1/FADD/CD81/ARAF/CLDN2/IKBKG/MAPK1/TRAF2/CLDN5/BRAF/CDK6/STAT2/AP…	82
chx05418	Fluid shear stress and atherosclerosis	74/4004	143/8764	0.0836314	0.103082	CALM1/FOS/BMP4/CALML4/IL1R1/SDC1/THBD/SRC/MMP9/NPPC/PTK2/AKT3/PIK3CD/PRKCZ/BMPR2/LOC102178383/LOC102179973/TRPV4/MGST2/LOC102188617/MMP2/CDH5/AKT2/TP53/MAP2K4/MAPK7/ITGA2B/ITGB3/RAC3/DUSP1/PIK3R1/MEF2A/ITGAV/AKT1/ACVR2B/GPC1/LOC102175171/MAPK13/MAPK14/BCL2/RAC1/PDGFA/LOC102189370/CHUK/IKBKB/PLAT/BMPR1A/LOC102184041/PRKAA2/JUN/IKBKG/LOC108633298/LOC102190481/ARHGEF2/NOS3/CAV1/TXN2/RAC2/PIK3CA/TNFR…	74
chx00052	Galactose metabolism	19/4004	32/8764	0.0840906	0.103082	GANC/HK2/PFKP/LCT/G6PC/G6PC3/GAA/GLB1/B4GALT2/HK1/HKDC1/GLA/LOC102187810/MGAM2/MGAM/AKR1B1/PFKM/HK3/B4GALT1	19
chx04710	Circadian rhythm	19/4004	32/8764	0.0840906	0.103082	RORA/NPAS2/CRY2/PRKAG3/ARNTL/PER3/PRKAB1/PER1/NR1D1/CSNK1D/FBXW11/BHLHE40/PER2/BTRC/PRKAA2/PRKAB2/PRKAG2/LOC102180576/CLOCK	19
chx04727	GABAergic synapse	48/4004	90/8764	0.0875586	0.106659	GPHN/ADCY4/ADCY3/CACNA1B/GAD2/SRC/ADCY8/GABRD/GNB1/CACNA1S/TRAK2/PLCL1/ADCY7/PRKCG/GABARAP/GNGT2/HAP1/PRKCA/LOC108638200/CACNA1D/SLC38A3/SLC6A11/GABBR1/LOC102176752/ADCY9/ABAT/PRKCB/GNG4/GABRE/GABRQ/LOC108633300/CACNA1F/ADCY5/ADCY1/GNAI1/ADCY6/SLC38A2/GLS2/GNB4/GNB3/LOC102172245/SLC6A13/GABRA2/GABRA1/GNG7/CACNA1A/GABBR2/GABRR2	48
chx00604	Glycosphingolipid biosynthesis - ganglio series	11/4004	17/8764	0.0915374	0.11012	ST3GAL5/ST6GALNAC6/ST6GALNAC4/ST3GAL1/ST3GAL2/LOC102181993/GLB1/ST8SIA5/ST6GALNAC3/LOC108634972/B4GALNT1	11
chx01210	2-Oxocarboxylic acid metabolism	11/4004	17/8764	0.0915374	0.11012	GPT/GPT2/BCAT2/NAGS/IDH2/IDH3A/ACY1/GOT1/IDH3G/ACO2/ACO1	11
chx03430	Mismatch repair	14/4004	23/8764	0.10509	0.12526	MLH3/MSH6/RPA2/POLD3/EXO1/LIG1/POLD1/RPA1/MLH1/RFC2/PMS2/POLD2/RFC4/MSH3	14
chx04658	Th1 and Th2 cell differentiation	47/4004	89/8764	0.106062	0.12526	FOS/RUNX3/NOTCH1/JAG1/PRKCQ/GATA3/PLCG1/RBPJL/CD3D/MAML2/MAML3/MAF/NFATC3/DLL3/TBX21/STAT5B/LOC102185866/JAG2/MAPK13/MAPK14/LOC102188267/LOC102186442/NFATC1/IL4R/LAT/MAPK3/CHUK/IKBKB/JUN/IKBKG/MAPK1/NOTCH2/CD247/STAT6/CD4/MAPK12/NFKB1/PPP3CA/RBPJ/MAPK10/TYK2/NOTCH3/JAK3/MAML1/MAPK9/PPP3CC/IFNGR1	47
chx04914	Progesterone-mediated oocyte maturation	47/4004	89/8764	0.106062	0.12526	RPS6KA2/ADCY4/MAP2K1/ANAPC1/BUB1/ADCY3/ANAPC2/RPS6KA1/CCNA1/CDC25B/ADCY8/PDE3B/AKT3/PIK3CD/ANAPC7/ANAPC5/ADCY7/AKT2/STK10/PIK3R1/IGF1R/CPEB1/AKT1/MAPK13/MAPK14/ADCY9/PLK1/MAPK3/KIF22/CPEB3/CDK1/ARAF/MAPK1/CDC16/ADCY5/BRAF/ADCY1/GNAI1/ADCY6/PIK3CA/MAPK12/MAPK10/CPEB2/FZR1/PIK3CB/PIK3R2/MAPK9	47
chx05133	Pertussis	41/4004	77/8764	0.110901	0.13018	CALM1/FOS/CALML4/C1QA/C1QB/ITGB1/SERPING1/LOC102185487/IRF8/IRF3/NOS2/CFL2/MYD88/LOC102189753/LOC102170693/MAPK13/MAPK14/MAPK3/ITGAM/CASP3/LOC102175746/TIRAP/CFL1/JUN/MAPK1/IRAK1/LOC102188588/NOD1/GNAI1/ITGA5/C1R/C1S/MAPK12/NFKB1/LOC102181582/MAPK10/IRF1/C3/MAPK9/TLR4/ITGB2	41
chx04620	Toll-like receptor signaling pathway	56/4004	108/8764	0.115812	0.135126	FOS/MAP2K1/IFNAR2/MAP3K8/IKBKE/AKT3/PIK3CD/TLR2/AKT2/IRF3/LOC102179590/LOC102180880/LOC102181154/LOC108638246/CCL5/MAP2K4/MAP2K3/PIK3R1/TRAF3/AKT1/MYD88/TLR9/RIPK1/MAPK13/MAPK14/MAPK3/RAC1/CHUK/IKBKB/TIRAP/FADD/TOLLIP/TLR8/TLR7/TLR7/JUN/IKBKG/MAPK1/IRAK1/CTSK/IRF5/PIK3CA/TAB1/MAPK12/NFKB1/TLR6/CXCL9/CXCL10/MAPK10/MAP2K2/MAP2K7/PIK3CB/PIK3R2/MAPK9/TLR4/MAP3K7	56
chx00410	beta-Alanine metabolism	21/4004	37/8764	0.117346	0.136025	HADHA/GAD2/ALDH2/MLYCD/ALDH3A1/ALDH3A2/AOC2/LOC102168295/LOC102182869/LOC102169793/ACOX1/ALDH1A3/GADL1/CNDP1/LOC102176752/ABAT/CARNS1/LOC102185156/ALDH3B1/UPB1/DPYD	21
chx00330	Arginine and proline metabolism	29/4004	53/8764	0.118091	0.136025	ALDH4A1/ODC1/AZIN2/PYCR2/SRM/DAO/ALDH2/NOS1/PRODH2/CKM/NOS2/ALDH3A2/PYCR1/CKMT1A/CKB/CNDP1/GOT1/HOGA1/ALDH18A1/P4HA1/CARNS1/LOC108633215/SAT1/LOC102182692/NOS3/AOC1/LAP3/LOC102182731/CKMT2	29
chx00350	Tyrosine metabolism	26/4004	47/8764	0.118689	0.136025	GSTZ1/DBH/LOC102173865/LOC102188176/LOC102171556/TAT/IL4I1/ALDH3A1/PNMT/AOC2/LOC102168295/LOC102182869/LOC102169793/ALDH1A3/FAH/FAHD1/LOC102183203/GOT1/TYR/LOC102185156/ALDH3B1/TH/LOC108633215/LOC102186197/LOC102191329/TPO	26
chx04064	NF-kappa B signaling pathway	52/4004	100/8764	0.120401	0.137175	IL1R1/EDAR/PRKCQ/CSNK2A1/PLCG1/LYN/BIRC2/PTGS2/PLCG2/CYLD/TRADD/RELB/TRIM25/LOC102180880/MAP3K14/TRAF3/MYD88/RIPK1/LTA/LTB/CSNK2B/MALT1/TNFRSF11A/BCL2/PRKCB/LAT/CARD11/NFKB2/CHUK/IKBKB/CXCL12/EDARADD/TIRAP/PIDD1/EDA/CD40LG/XIAP/BTK/IKBKG/TRAF2/IRAK1/CARD10/TNFRSF1A/ERC1/TAB1/NFKB1/LOC108633275/ICAM1/TLR4/TRAF1/MAP3K7/TNFAIP3	52
chx00430	Taurine and hypotaurine metabolism	8/4004	12/8764	0.121146	0.137216	GAD2/GGT7/GGT6/GADL1/LOC102176752/ADO/GGT1/CSAD	8
chx03015	mRNA surveillance pathway	48/4004	92/8764	0.125099	0.140871	PPP2R5E/ACIN1/SAP18/PABPC1L/CPSF1/CLP1/PPP2R1B/SMG7/MSI1/PABPN1L/NUDT21/SYMPK/PPP2R1A/MSI2/SMG6/CASC3/ALYREF/PNN/PPP2R5C/WDR33/PPP2R5D/RNPS1/GSPT1/SMG1/PABPC4/CPSF4/CSTF2T/PCF11/CPSF7/NXF1/PPP2R5B/PPP1CA/LOC108633285/GSPT2/UPF3B/LOC102183400/CSTF2/PPP2R3B/LOC102183049/UPF3A/SMG5/CPSF6/FIP1L1/PPP2R2C/PPP2R2B/DAZAP1/UPF1/NCBP1	48
chx04080	Neuroactive ligand-receptor interaction	174/4004	357/8764	0.129739	0.145251	OPRM1/MAS1/PLG/TSHR/LTB4R2/LTB4R/F2RL1/F2RL2/HTR6/DRD1/HRH2/ADRA2B/HTR1D/CNR2/NTSR2/GRIN1/EDNRB/RXFP2/MLNR/CYSLTR2/LPAR6/HTR2A/PTAFR/PARD3/UCN3/ADRA1D/HCRTR1/PDYN/OPRL1/CHRNA4/NTSR1/HRH3/MC3R/CHRND/HTR2B/OPRK1/APLNR/F2/CHRM4/P2RY2/LOC102177821/LOC108637670/CCKBR/LOC102189885/GRIK4/DRD2/GPR83/ADORA1/KISS1/AVPR1B/LOC102187883/GABRD/P2RX7/P2RX2/GRIA2/NPY2R/LOC102187794/SCTR/LOC108637965/GRIK5/GIPR/P…	174
chx00524	Neomycin, kanamycin and gentamicin biosynthesis	4/4004	5/8764	0.138151	0.15378	HK2/HK1/HKDC1/HK3	4
chx04110	Cell cycle	64/4004	126/8764	0.142582	0.157805	TGFB3/BUB1B/SMAD3/ANAPC1/BUB1/E2F2/YWHAQ/ABL1/ANAPC2/CCNA1/CDC25B/E2F1/YWHAB/E2F5/RAD21/MCM4/PRKDC/MYC/WEE1/TGFB2/ZBTB17/YWHAH/ANAPC7/ANAPC5/ORC6/RBL2/E2F4/TGFB1/TP53/SKP2/E2F3/MCM3/CCND3/CDKN1A/CREBBP/PLK1/MCM7/SMC3/CDC20/CDK1/CHEK1/CDKN2C/CCND1/CDKN1C/SMC1A/MCM2/GADD45A/TFDP1/CDC16/CDC14A/WEE2/ORC5/CDK6/ESPL1/MCM5/CCND2/EP300/GADD45B/FZR1/TFDP2/CDKN2D/CDKN2B/CDC14B/ORC3	64
chx00360	Phenylalanine metabolism	16/4004	28/8764	0.151816	0.165193	LOC102175783/LOC102176061/TAT/IL4I1/ALDH3A1/AOC2/LOC102168295/LOC102182869/LOC102169793/ALDH1A3/LOC102183203/GOT1/LOC102185156/ALDH3B1/LOC108633215/LOC102191329	16
chx00601	Glycosphingolipid biosynthesis - lacto and neolacto series	16/4004	28/8764	0.151816	0.165193	FUT7/FUT4/LOC102178850/LOC102185028/FUT1/ST3GAL6/B3GALT1/B4GALT2/ST3GAL4/LOC102181295/B4GALT4/B4GALT3/A4GALT/B3GNT3/B4GALT1/FUT9	16
chx04744	Phototransduction	16/4004	28/8764	0.151816	0.165193	CALM1/CALML4/SLC24A1/GNB1/CNGB1/GUCY2D/RCVRN/PDE6G/GNAT1/RHO/GUCA1B/GRK1/GNAT2/PDE6B/PDE6A/GRK7	16
chx05340	Primary immunodeficiency	20/4004	36/8764	0.153073	0.16563	ADA/CD3D/ICOS/UNG/ORAI1/CD79A/TNFRSF13B/IL7R/TAP1/TAP2/CIITA/CD19/CD40LG/BTK/IKBKG/RFX5/AICDA/CD4/JAK3/AIRE	20
chx04514	Cell adhesion molecules (CAMs)	79/4004	158/8764	0.15442	0.166159	NRXN3/CD276/NEO1/NRXN1/SDC1/NTNG2/ITGB1/ITGA8/SDC3/SIGLEC1/CDH4/LRRC4C/NECTIN1/CADM1/NCAM1/NFASC/CNTN2/SELP/ICOS/CD34/GLG1/CDH15/CDH5/CDH3/CD22/LRRC4B/CLDN7/NLGN2/LOC102178567/LOC108638310/ITGA6/ITGAV/ALCAM/LOC102188267/LOC102186442/CD226/CDH2/PTPRM/CLDN9/CLDN6/SPN/ITGAL/ITGAM/CLDN4/CLDN3/CLDN15/CLDN19/PTPRF/CLDN23/NECTIN3/ESAM/CD6/NRXN2/NLGN3/CD40LG/CLDN2/PDCD1/CLDN5/L1CAM/IGSF11/NTNG1/CADM3/MPZ…	79
chx00400	Phenylalanine, tyrosine and tryptophan biosynthesis	5/4004	7/8764	0.161939	0.173287	TAT/IL4I1/LOC102183203/GOT1/LOC102191329	5
chx04924	Renin secretion	38/4004	73/8764	0.163809	0.174325	CALM1/PLCB2/CALML4/PLCB1/LOC102188874/PDE3B/GUCY1A2/ADORA1/REN/CACNA1S/ORAI1/LOC102171917/LOC106503207/ITPR1/CACNA1D/ITPR3/ADCYAP1/EDN2/KCNMA1/PLCB3/CACNA1F/CLCA1/NPR1/ADCY5/AQP1/ADCYAP1R1/LOC102180455/GNAI1/PDE1B/ADCY6/ITPR2/PDE3A/PPP3CA/PRKG2/ADRB2/CTSB/LOC102189950/PPP3CC	38
chx04721	Synaptic vesicle cycle	40/4004	78/8764	0.188673	0.199688	CPLX2/ATP6V1E2/STXBP1/DNM1/CACNA1B/ATP6V1H/RIMS1/STX3/DNM3/ATP6V0A2/SLC6A2/ATP6V0D1/AP2A1/AP2B1/SLC6A4/ATP6V0A1/SLC1A3/SLC6A3/SLC6A11/ATP6V0C/STX1B/STX1A/SLC6A9/SLC17A6/SLC6A5/AP2A2/TCIRG1/SLC1A7/ATP6V1F/SYT1/AP2M1/LOC102172245/SLC6A13/CPLX1/SLC6A7/DNM2/CACNA1A/UNC13A/SLC1A1/UNC13B	40
chx05170	Human immunodeficiency virus 1 infection	112/4004	230/8764	0.194453	0.204687	CALM1/FOS/AP1G2/NFATC4/CALML4/MAP2K1/PAK5/PLCG1/PTK2/AP1S3/LOC102170165/LOC102179935/WEE1/CD3D/AKT3/TNFRSF1B/MTOR/PIK3CD/GNB1/CASP9/LIMK2/CRKL/AP1B1/PXN/TLR2/PLCG2/TRADD/NFATC3/PAK4/AKT2/BAX/IRF3/PRKCG/CRK/MAP2K3/GNGT2/RAC3/PRKCA/LOC108638200/FBXW11/PIK3R1/CFL2/AKT1/MYD88/ITPR1/DCAF1/CCR5/RIPK1/MAPK13/MAPK14/ITPR3/BAK1/TAPBP/TAP1/TAP2/NFATC1/BCL2/PRKCB/MAPK3/LIMK1/AP1S1/RAC1/BTRC/CHUK/IKBKB/CASP3…	112
chx04215	Apoptosis - multiple species	19/4004	35/8764	0.196544	0.20577	BCL2L11/HTRA2/BIRC6/BIRC2/CASP9/DIABLO/BAX/NGFR/BOK/BAK1/BCL2/CASP3/FADD/XIAP/APAF1/TNFRSF1A/BID/MAPK10/MAPK9	19
chx00500	Starch and sucrose metabolism	18/4004	33/8764	0.197875	0.20605	PYGL/GANC/HK2/GBE1/PYGB/TREH/G6PC/G6PC3/GAA/HK1/HKDC1/PYGM/GYG2/AGL/MGAM2/MGAM/GYS2/HK3	18
chx00450	Selenocompound metabolism	10/4004	17/8764	0.198953	0.206064	KYAT1/MARS2/TXNRD3/SCLY/PAPSS2/MTR/CTH/TXNRD2/MARS/TXNRD1	10
chx00515	Mannose type O-glycan biosynthesis	13/4004	23/8764	0.201641	0.206639	POMT2/CHST10/POMT1/FUT4/FKRP/MGAT5B/B4GALT2/POMK/POMGNT1/B4GALT3/LARGE1/B4GALT1/FUT9	13
chx04964	Proximal tubule bicarbonate reclamation	13/4004	23/8764	0.201641	0.206639	PCK2/FXYD2/ATP1A3/CA4/ATP1B2/SLC25A10/SLC9A3/SLC38A3/ATP1A1/LOC102186539/LOC102186069/AQP1/GLS2	13
chx04978	Mineral absorption	32/4004	62/8764	0.20811	0.212146	SLC8A3/SLC34A3/SLC39A4/FXYD2/SLC26A9/LOC102176524/LOC102189420/SLC30A1/ATP1A3/SLC8A2/ATP1B2/LOC100861136/SLC6A19/SLC9A3/SLC40A1/ATP2B2/HMOX2/LOC102183949/ATP2B3/LOC108635406/ATP1A1/LOC102186539/LOC102186069/STEAP2/ATP2B1/LOC102190297/CLCN2/VDR/ATOX1/SLC34A1/LOC102172488/TRPM6	32
chx05132	Salmonella infection	43/4004	85/8764	0.210987	0.213952	FOS/NLRC4/ARPC5L/WASF2/RHOG/DYNC2H1/RAB7B/PLEKHM2/ARPC5/LOC102190345/KLC3/LOC102179590/LOC102180880/LOC102181154/LOC108638246/NOS2/RILP/PFN1/LOC108638396/TJP1/DYNC1H1/MYD88/ARPC4/FLNB/RAB7A/KLC4/MAPK13/MAPK14/ROCK1/MAPK3/ARPC1B/RAC1/JUN/MAPK1/FLNA/FLNC/DYNC1I1/MAPK12/NFKB1/MAPK10/MAPK9/TLR4/IFNGR1	43
chx05162	Measles	71/4004	144/8764	0.213207	0.215078	FOS/HSPA2/EIF2AK2/EIF2AK3/IFNAR2/MAVS/CSNK2A1/EIF3H/CD3D/IKBKE/AKT3/PIK3CD/TP73/CASP9/LOC102169786/LOC102186893/TLR2/TRADD/AKT2/BAX/IRF3/TP53/STAT5B/LOC102185866/PIK3R1/TRAF3/AKT1/MYD88/TLR9/CSNK2B/HSP70.1/LOC102178315/CBLB/CCND3/BAK1/BCL2/EIF2AK1/CHUK/IKBKB/CASP3/CCND1/FADD/MSN/TLR7/TLR7/JUN/RAB9A/IKBKG/IRAK1/ADAR/SLAMF1/LOC102184859/HSPA6/LOC102186356/CDK6/STAT2/APAF1/PIK3CA/CCND2/BID/NFKB1/MAP…	71
chx03460	Fanconi anemia pathway	28/4004	54/8764	0.218776	0.219551	RPA2/FANCA/ERCC1/RAD51C/BRIP1/RPA1/TOP3A/EME1/FAAP100/BLM/FAN1/FANCM/MLH1/WDR48/FANCD2/ATRIP/POLH/FANCE/TELO2/EME2/SLX4/PMS2/MUS81/FANCB/TOP3B/POLN/FANCG/REV3L	28
chx05169	Epstein-Barr virus infection	104/4004	215/8764	0.232168	0.23179	PSMC1/SNW1/NEDD4/BCL2L11/EIF2AK2/E2F2/RUNX3/ENTPD8/CCNA1/IFNAR2/MAVS/ADRM1/E2F1/RBPJL/LYN/MYC/DDB2/CD44/CD3D/IKBKE/CR2/AKT3/PIK3CD/CASP9/LOC102186893/NCOR2/TLR2/PLCG2/TRADD/PSMD8/AKT2/RELB/BAX/IRF3/PSMD14/TP53/MAP2K4/MAP2K3/PSMD3/MAP3K14/PSMD12/PIK3R1/SKP2/TRAF3/AKT1/MYD88/ENTPD3/PSMD6/E2F3/RIPK1/CCND3/CDKN1A/MAPK13/MAPK14/BAK1/TAPBP/LOC102188267/TAP1/TAP2/LOC102186442/BCL2/USP7/CD19/ITGAL/RAC1/N…	104
chx04120	Ubiquitin mediated proteolysis	71/4004	145/8764	0.236969	0.23537	NEDD4/HERC1/PIAS1/ANAPC1/BIRC6/ANAPC2/WWP1/UBR5/TRIP12/UBE2L6/DDB2/CBL/BIRC2/FBXO2/UBE4B/UBE2J2/UBE3B/FBXW8/ANAPC7/ANAPC5/SIAH1/WWP2/CBLC/UBE2S/TRIM37/UBE2G1/UBE2Z/SOCS3/UBE2O/FBXW11/MAP3K1/SKP2/DET1/PML/VHL/LOC102186637/UBA7/NHLRC1/CBLB/CUL7/STUB1/MGRN1/SMURF1/BTRC/CDC20/UBE2D1/LOC102173916/HERC4/RHOBTB1/SYVN1/UBA1/HUWE1/MID1/CUL4B/XIAP/UBE2U/PPIL2/UBE2L3/LOC108634724/CUL4A/CDC16/UBE3C/UBE2H/HER…	71
chx05033	Nicotine addiction	21/4004	40/8764	0.239018	0.236194	CACNA1B/GRIN1/CHRNA4/GABRD/GRIA2/GRIN2D/GRIN2C/CHRNA7/GRIN2A/SLC17A6/GRIA3/GABRE/GABRQ/LOC108633300/CHRNB2/GRIN2B/GABRA2/GABRA1/CACNA1A/GRIN3A/GABRR2	21
chx04659	Th17 cell differentiation	52/4004	105/8764	0.24301	0.23892	FOS/HIF1A/RORA/SMAD3/IL1R1/RXRA/IL17D/PRKCQ/GATA3/PLCG1/CD3D/MTOR/NFATC3/TGFB1/TBX21/RARA/STAT5B/LOC102185866/TGFBR2/IRF4/IL17A/MAPK13/MAPK14/RXRB/LOC102188267/LOC102186442/NFATC1/IL4R/IL21R/LAT/MAPK3/CHUK/IKBKB/JUN/IKBKG/MAPK1/FOXP3/IL6R/CD247/AHR/STAT6/CD4/MAPK12/NFKB1/PPP3CA/MAPK10/TYK2/JAK3/MAPK9/TGFBR1/PPP3CC/IFNGR1	52
chx03030	DNA replication	19/4004	36/8764	0.245129	0.239786	RNASEH2B/RPA2/MCM4/POLD3/POLE/LIG1/POLD1/RPA1/MCM3/PRIM2/RFC2/MCM7/POLA2/POLA1/MCM2/POLD2/RFC4/MCM5/POLE3	19
chx04136	Autophagy - other	18/4004	34/8764	0.248223	0.241592	ATG12/ATG13/ATG9A/MTOR/GABARAP/ULK2/RPTOR/WIPI1/ATG2B/ATG4B/ATG7/PIK3C3/WIPI2/ATG2A/ATG9B/ATG10/ATG4D/ATG5	18
chx00232	Caffeine metabolism	3/4004	4/8764	0.250695	0.242778	XDH/LOC102170554/LOC102169935	3
chx04742	Taste transduction	40/4004	80/8764	0.252495	0.243305	ADCY4/HCN4/TAS1R2/HTR1D/ENTPD2/ADCY8/HTR3B/TAS1R1/TAS1R3/P2RX2/PKD1L3/ASIC2/SCN2A/TAS2R1/GABBR1/KCNK5/GRM4/ITPR3/SCNN1G/SCNN1B/CALHM1/PKD2L1/CHRM3/TRPM5/P2RY4/LOC108633300/TAS2R38/LOC102180455/PDE1B/ADCY6/LOC102185396/GNB3/SCNN1A/GABRA2/GABRA1/CACNA1A/GABBR2/HTR1B/HTR1E/GRM1	40
chx04977	Vitamin digestion and absorption	14/4004	26/8764	0.260628	0.249898	PLB1/SLC5A6/APOB/CUBN/SLC19A3/APOA4/TCN2/SCARB1/ABCC1/MMACHC/FOLH1B/LOC102175184/SLC23A1/SLC19A1	14
chx00440	Phosphonate and phosphinate metabolism	4/4004	6/8764	0.266673	0.254435	PCYT2/PCYT1B/CEPT1/CHPT1	4
chx03320	PPAR signaling pathway	44/4004	89/8764	0.271364	0.257642	SLC27A2/PCK2/SLC27A4/RXRA/FABP3/PLTP/LOC100861212/ACSL3/APOC3/APOA5/MMP1/SLC27A5/ACOX1/PLIN1/ACSBG1/LOC102173339/ACOX2/PPARD/RXRB/PDPK1/SORBS1/LOC108634020/ACSL1/ME3/LOC102172683/LOC102168409/FADS2/CPT1A/CPT2/GK/ACSL4/LOC108633240/ADIPOQ/PPARA/CPT1B/SCD5/SLC27A6/ACSL6/PLIN4/PLIN5/ANGPTL4/SLC27A1/AQP7/ME1	44
chx00750	Vitamin B6 metabolism	5/4004	8/8764	0.273566	0.258465	LOC102188176/LOC102171556/PNPO/PDXP/PDXK	5
chx00533	Glycosaminoglycan biosynthesis - keratan sulfate	8/4004	14/8764	0.275819	0.258485	FUT8/ST3GAL1/ST3GAL2/LOC102176721/B4GALT2/B4GALT4/B4GALT3/B4GALT1	8
chx00920	Sulfur metabolism	6/4004	10/8764	0.276256	0.258485	IMPAD1/ETHE1/PAPSS2/SUOX/TST/MPST	6
chx01200	Carbon metabolism	58/4004	119/8764	0.28032	0.261027	DLST/SDHB/ADPGK/PKM/HK2/HADHA/PCCA/ACSS1/PFKP/HAO1/GPT/SDHD/RPE/FH/MTHFR/H6PD/SDS/GPT2/ALDOC/SHMT1/ACOX1/SDHA/IDH2/IDH3A/TKT/GLYCTK/AMT/AGXT/ME2/ALDOA/GOT1/OGDHL/HK1/HKDC1/ME3/TKFC/PC/G6PD/LOC102173923/IDH3G/LOC102187810/PHGDH/PKLR/OGDH/PFKM/SHMT2/ENO2/TPI1/GAPDH/ACO2/TKTL2/LOC102186197/LOC102181016/HK3/PGLS/ACO1/FBP2/ME1	58
chx00513	Various types of N-glycan biosynthesis	21/4004	41/8764	0.288407	0.267272	FUT8/DDOST/ALG11/RPN2/CHST8/LOC102181993/MAN2A2/STT3B/RPN1/B4GALT2/STT3A/LOC102184887/LOC108634972/B4GALT3/ALG3/B4GALNT3/ALG12/MGAT1/MGAT4B/ALG2/B4GALT1	21
chx04650	Natural killer cell mediated cytotoxicity	68/4004	141/8764	0.299201	0.275955	LOC108636742/LOC108636744/LOC102177708/RAET1E/LOC106501757/LOC108636749/SOS2/MAP2K1/SOS1/VAV2/IFNAR2/PLCG1/PIK3CD/PLCG2/HCST/PRKCG/LOC102178567/LOC108638310/RAC3/GRB2/PRKCA/LOC108638200/PIK3R1/LOC102190602/LOC102168343/LOC102176598/LOC108638467/LOC108638461/LOC108633178/NFATC1/PRKCB/LAT/MAPK3/ITGAL/RAC1/CASP3/PAK1/HRAS/ARAF/MAPK1/LOC102185735/LOC102176878/LOC102177285/LOC108635170/LOC108635291/VA…	68
chx05167	Kaposi sarcoma-associated herpesvirus infection	95/4004	199/8764	0.302548	0.27772	CALM1/FOS/HIF1A/ATG14/NFATC4/CALML4/MAP2K1/EIF2AK2/E2F2/IFNAR2/HCK/E2F1/SRC/PLCG1/PREX1/LYN/MYC/IKBKE/MAPKAPK2/AKT3/MTOR/PIK3CD/GNB1/CASP9/PTGS2/PLCG2/TRADD/NFATC3/ZFP36/AKT2/BAX/IRF3/GABARAP/TP53/PIK3R6/PIK3R5/MAP2K4/GNGT2/PIK3R1/TRAF3/AKT1/ITPR1/CCR5/CCR3/LOC102179713/E2F3/LOC106504020/LOC102170313/CDKN1A/MAPK13/MAPK14/ITPR3/BAK1/NFATC1/PIK3C3/CREBBP/MAPK3/RAC1/CHUK/IKBKB/CASP3/GNG4/HRAS/CCND1/…	95
chx04114	Oocyte meiosis	58/4004	120/8764	0.310145	0.283349	RPS6KA2/CALM1/PPP2R5E/REC8/ADCY4/CALML4/MAP2K1/ANAPC1/BUB1/ADCY3/YWHAQ/ANAPC2/RPS6KA1/YWHAB/ADCY8/PPP2R1B/YWHAH/ANAPC7/ANAPC5/ADCY7/PPP2R1A/FBXW11/IGF1R/CPEB1/PPP2R5C/ITPR1/PPP2R5D/MAPK13/MAPK14/ITPR3/ADCY9/PLK1/MAPK3/STAG3/SMC3/SLK/BTRC/CDC20/CPEB3/CAMK2G/CDK1/PPP2R5B/PPP1CA/AR/SMC1A/MAPK1/CDC16/ADCY5/CAMK2B/ADCY1/ESPL1/ADCY6/ITPR2/MAPK12/PPP3CA/CPEB2/CAMK2A/PPP3CC	58
chx04146	Peroxisome	40/4004	82/8764	0.324268	0.294862	SOD2/ABCD4/SLC27A2/HACL1/LOC102169480/XDH/CRAT/HAO1/PXMP4/ACOT8/ACSL3/PECR/PEX14/PEX10/DAO/MVK/MLYCD/NUDT19/PEX12/NOS2/PIPOX/ACOX1/IDH2/ACOX2/AGXT/PEX6/HMGCLL1/DECR2/ACSL1/ACSL4/ABCD1/PEX11B/PMVK/CROT/PEX1/FAR2/PEX5/PEX26/ACSL6/PEX7	40
chx00563	Glycosylphosphatidylinositol (GPI)-anchor biosynthesis	13/4004	25/8764	0.331034	0.299607	PIGH/PIGV/PIGU/PIGT/GPAA1/GPLD1/PIGS/PIGN/PIGQ/PIGM/PIGZ/PIGG/PIGO	13
chx04115	p53 signaling pathway	38/4004	78/8764	0.334354	0.301205	THBS1/RRM2/ADGRB1/DDB2/CD82/SESN3/MDM4/TP73/CASP9/SIAH1/STEAP3/BAX/TP53/SIVA1/CCND3/CDKN1A/BCL2/SERPINB5/TSC2/SERPINE1/PTEN/CASP3/CDK1/CHEK1/PIDD1/CCND1/GADD45A/IGFBP3/CDK6/APAF1/CCND2/BID/GTSE1/CCNG2/CCNG1/GADD45B/SESN1/PERP	38
chx05140	Leishmaniasis	36/4004	74/8764	0.344987	0.309345	TGFB3/FOS/ITGB1/EEF1A2/MARCKSL1/LOC102187247/TGFB2/PTGS2/TLR2/LOC102188617/LOC108637962/TGFB1/NOS2/MYD88/MAPK13/MAPK14/LOC102188267/LOC102186442/PRKCB/MAPK3/ITGAM/LOC102176586/ELK1/JUN/MAPK1/IRAK1/PTPN6/TAB1/MAPK12/NFKB1/C3/TLR4/EEF1A1/MAP3K7/ITGB2/IFNGR1	36
chx00760	Nicotinate and nicotinamide metabolism	20/4004	40/8764	0.347169	0.309867	LOC102176691/LOC102177447/NAPRT/LOC102180514/NADK/NMNAT2/LOC102188176/LOC102171556/SIRT4/ASPDH/SIRT7/NT5C/NT5C1A/QPRT/NADSYN1/NAMPT/CD38/SIRT6/NMNAT3/NT5E	20
chx00230	Purine metabolism	65/4004	137/8764	0.369955	0.328691	PDE10A/LOC102176691/ADCY4/PKM/PDE8B/XDH/ADCY3/LOC102177447/RRM2/AK1/AK8/ENTPD8/ENTPD2/URAD/NUDT5/ENTPD6/ADA/PDE7A/ADCY8/PDE2A/PDE3B/GUCY1A2/ADCY7/GUCY2D/PFAS/LOC102175795/PDE6G/CANT1/NT5C/PDE4D/PDE8A/ADSSL1/ENTPD3/IMPDH2/LOC102188365/NME4/ADCY9/NT5C1A/PAPSS2/AK4/LOC102173923/AK5/AMPD1/PRUNE1/NPR1/PKLR/ADCY5/IMPDH1/ADCY1/LOC102180455/PDE1B/ADCY6/PDE3A/ADSL/DCK/PDE6B/PDE6A/LOC108636437/PDE4A/PDE4C/…	65
chx00512	Mucin type O-glycan biosynthesis	16/4004	32/8764	0.375694	0.329258	GALNT16/GALNT15/GALNT14/ST3GAL1/GALNT18/GALNT9/ST3GAL2/GALNT5/ST6GALNAC1/GALNT2/GALNT11/C1GALT1/LOC102172790/GALNT6/GALNT10/GALNT12	16
chx03410	Base excision repair	16/4004	32/8764	0.375694	0.329258	PARP4/POLD3/UNG/POLE/XRCC1/LIG1/POLD1/LIG3/MBD4/POLL/POLB/MUTYH/APEX2/POLD2/SMUG1/POLE3	16
chx05020	Prion diseases	16/4004	32/8764	0.375694	0.329258	MAP2K1/C1QA/C1QB/NOTCH1/NCAM1/LAMC1/BAX/CCL5/C6/C7/MAPK3/ELK1/MAPK1/EGR1/MAP2K2/NCAM2	16
chx04260	Cardiac muscle contraction	43/4004	90/8764	0.383458	0.33036	SLC8A3/TPM1/LOC106502520/LOC102181869/SLC9A1/CACNB2/LOC102179296/FXYD2/CACNA1S/LOC102179036/ATP1A3/SLC8A2/HRC/CACNG7/CACNG8/CACNG6/TNNI3/ATP2A3/ATP1B2/CACNB1/MYL4/CACNG5/CACNG4/CACNG1/LOC102191741/CACNA2D3/CACNA1D/CACNA2D2/LOC102188264/MYL3/CACNG3/ATP2A1/RYR2/CACNA1F/CASQ2/ATP1A1/LOC102186539/LOC102186069/CACNA2D1/CACNB3/CACNA2D4/TPM2/TRDN	43
chx00020	Citrate cycle (TCA cycle)	15/4004	30/8764	0.383774	0.33036	DLST/SDHB/PCK2/SDHD/FH/ACLY/SDHA/IDH2/IDH3A/OGDHL/PC/IDH3G/OGDH/ACO2/ACO1	15
chx00030	Pentose phosphate pathway	15/4004	30/8764	0.383774	0.33036	RBKS/PFKP/RPE/H6PD/ALDOC/TKT/GLYCTK/ALDOA/G6PD/LOC102173923/LOC102187810/PFKM/TKTL2/PGLS/FBP2	15
chx04614	Renin-angiotensin system	15/4004	30/8764	0.383774	0.33036	MAS1/CTSA/REN/LOC102171917/LOC106503207/NLN/LOC102171280/LOC102174387/PRCP/LOC106503748/LOC102188749/ENPEP/LNPEP/THOP1/PREP	15
chx01212	Fatty acid metabolism	29/4004	60/8764	0.387455	0.332053	HACD3/HADHA/MECR/LOC100861212/ACSL3/ACACA/ACADVL/FASN/ACOX1/ELOVL7/ACSBG1/ELOVL2/PPT2/HSD17B8/ELOVL1/OXSM/ACSL1/FADS1/FADS2/CPT1A/CPT2/ACSL4/MCAT/CPT1B/SCD5/ACSL6/TECR/CBR4/ELOVL4	29
chx04950	Maturity onset diabetes of the young	13/4004	26/8764	0.401439	0.342522	ONECUT1/NKX2-2/HNF4A/PAX6/NR5A2/HNF1A/FOXA3/HNF1B/BHLHA15/HHEX/PKLR/NKX6-1/RFX6	13
chx05144	Malaria	25/4004	52/8764	0.416479	0.353795	THBS2/TGFB3/THBS1/THBS4/SDC1/LOC102175876/LOC102187247/TGFB2/SELP/TLR2/GYPC/TGFB1/MYD88/TLR9/ITGAL/CD81/CD40LG/THBS3/ACKR1/HGF/LRP1/ICAM1/COMP/TLR4/ITGB2	25
chx04130	SNARE interactions in vesicular transport	17/4004	35/8764	0.429514	0.361517	VAMP5/VAMP8/STX16/STX3/VAMP3/GOSR1/BNIP1/STX1B/STX1A/VTI1A/STX5/SNAP29/BET1L/SEC22B/VAMP1/STX10/STX17	17
chx04974	Protein digestion and absorption	71/4004	152/8764	0.430316	0.361517	SLC8A3/COL6A6/COL6A5/SLC7A8/LOC108637100/COL5A1/COL4A2/COL4A1/COL9A3/COL22A1/COL9A1/COL4A3/COL4A4/KCNE3/FXYD2/LOC102173875/LOC102174148/LOC102176156/ATP1A3/KCNN4/SLC1A5/SLC8A2/DPP4/ATP1B2/COL1A1/SLC6A19/SLC9A3/COL3A1/COL5A2/COL7A1/COL6A3/MEP1A/KCNK5/COL11A2/MEP1B/COL9A2/ELN/COL17A1/COL13A1/PRCP/LOC102172792/KCNQ1/LOC108634212/COL4A6/LOC108634738/LOC108634774/LOC108634775/LOC102174197/LOC108635155…	71
chx00220	Arginine biosynthesis	10/4004	20/8764	0.433035	0.361517	GPT/NOS1/GPT2/NOS2/NAGS/ACY1/ASL/GOT1/NOS3/GLS2	10
chx00730	Thiamine metabolism	10/4004	20/8764	0.433035	0.361517	ALPL/LOC102176890/AK1/AK8/NFS1/LOC102190876/LOC102179897/AK4/AK5/LOC108636437	10
chx00780	Biotin metabolism	2/4004	3/8764	0.435457	0.361979	HLCS/OXSM	2
chx01040	Biosynthesis of unsaturated fatty acids	15/4004	31/8764	0.449644	0.372175	LOC102184912/LOC102182233/LOC102181962/HACD3/LOC100861212/ACOT7/ACOX1/ELOVL7/ELOVL2/ELOVL1/FADS1/FADS2/SCD5/TECR/ELOVL4	15
chx00472	D-Arginine and D-ornithine metabolism	1/4004	1/8764	0.456869	0.376478	DAO	1
chx04657	IL-17 signaling pathway	43/4004	92/8764	0.459641	0.376478	FOS/IL25/LCN2/IL17D/MMP9/MAPK15/MMP1/IKBKE/PTGS2/ANAPC5/IL17C/TRADD/FOSB/SRSF1/TRAF4/MAPK7/TRAF3/IL17RC/IL17RE/IL17A/MAPK13/MAPK14/MAPK4/MAPK3/CHUK/IKBKB/CASP3/FADD/MUC5AC/JUN/IKBKG/MAPK1/TRAF2/IL17RA/MAPK12/NFKB1/LOC102181582/CXCL10/MAPK10/MAPK9/MAP3K7/USP25/TNFAIP3	43
chx03020	RNA polymerase	14/4004	29/8764	0.460674	0.376478	POLR1B/POLR1A/LOC102170812/POLR2A/POLR3K/POLR3E/POLR2J/POLR3A/POLR3C/POLR2H/POLR3B/POLR3H/POLR2E/POLR1E	14
chx05203	Viral carcinogenesis	103/4004	223/8764	0.465732	0.378427	PSMC1/SNW1/ACTN1/TBPL2/GTF2A2/PKM/UBR4/EIF2AK2/REL/YWHAQ/CCNA1/SRC/YWHAB/RBPJL/LYN/LOC102175070/CREB3L1/MAPKAPK2/PIK3CD/YWHAH/PXN/VAC14/RBL2/TRADD/ATP6V0D1/HPN/ACTN4/BAX/IRF3/TP53/KAT2A/STAT5B/LOC102185866/HDAC5/GRB2/ATF2/PIK3R1/SKP2/TRAF3/CCR5/CCR3/HDAC11/LOC102183280/LOC102179758/HDAC4/GTF2H4/ATF6B/SRF/CCND3/CDKN1A/BAK1/CREBBP/DNAJA3/USP7/MAPK3/RAC1/NFKB2/CDC20/POLB/GTF2E2/CASP3/EGR2/CDK1/CHEK1…	103
chx00565	Ether lipid metabolism	25/4004	53/8764	0.466966	0.378427	PLA2G4D/PLA2G4E/LOC102175216/LPCAT4/PLA2G2E/PLA2G2F/PLB1/PAFAH2/PLA2G3/LPCAT2/PLD3/PAFAH1B1/PLD2/PLPP1/PLD4/PLA2G7/LOC102172230/GDPD3/LOC102176672/PLPP3/CEPT1/CHPT1/PLA2G6/PLA2G12A/PLPP2	25
chx03420	Nucleotide excision repair	21/4004	45/8764	0.505341	0.40731	ERCC5/RPA2/DDB2/POLD3/POLE/ERCC2/ERCC1/LIG1/POLD1/RPA1/ERCC3/GTF2H4/RFC2/ERCC6/CUL4B/CUL4A/POLD2/RFC4/RAD23A/XPA/POLE3	21
chx04723	Retrograde endocannabinoid signaling	68/4004	148/8764	0.506813	0.40731	PLCB2/ADCY4/ADCY3/CACNA1B/PLCB1/NDUFB9/ADCY8/RIMS1/GABRD/GNB1/PTGS2/CACNA1S/GRIA2/ADCY7/PRKCG/GNGT2/PRKCA/LOC108638200/NDUFS6/ITPR1/ABHD6/CACNA1D/MGLL/NDUFA10/MAPK13/MAPK14/ITPR3/ADCY9/PRKCB/MAPK3/DAGLB/GNG4/FAAH/GRM5/SLC17A6/KCNJ5/DAGLA/PLCB3/NDUFV1/GRIA3/GABRE/MAPK1/GABRQ/LOC108633300/CACNA1F/ADCY5/KCNJ9/NDUFB2/ADCY1/NAPEPLD/GNAI1/ADCY6/GNB4/ITPR2/GNB3/MAPK12/GABRA2/MAPK10/GABRA1/NDUFS7/GNG7/ND…	68
chx00790	Folate biosynthesis	14/4004	30/8764	0.527962	0.422553	LOC108633281/LOC102178311/LOC102172669/GPHN/ALPL/LOC102176890/FPGS/LOC102190876/LOC102179897/MOCS1/MOCOS/TH/AKR1B1/PCBD2	14
chx04979	Cholesterol metabolism	23/4004	50/8764	0.537277	0.428239	LIPC/ABCG8/APOB/LDLRAP1/PLTP/APOC3/APOA4/SCARB1/APOE/LRP2/STARD3/MYLIP/NPC1/LIPG/LIPA/STAR/VDAC2/OSBPL5/LRP1/NCEH1/ANGPTL4/LDLR/ABCA1	23
chx00770	Pantothenate and CoA biosynthesis	8/4004	17/8764	0.548664	0.435523	PANK2/PANK4/BCAT2/COASY/GADL1/PANK1/UPB1/DPYD	8
chx04216	Ferroptosis	21/4004	46/8764	0.559097	0.441993	MAP1LC3A/GSS/ACSL3/SLC7A11/STEAP3/LOC102179132/TP53/SLC40A1/ATG7/GCLC/ACSL1/NCOA4/VDAC2/SAT1/ACSL4/LOC102183949/LOC102190297/SLC39A8/ACSL6/LOC102172488/ATG5	21
chx03013	RNA transport	77/4004	170/8764	0.571186	0.449714	EIF3J/ACIN1/THOC3/EIF5B/EIF4G3/GEMIN6/LOC102172632/EIF2B4/NUP188/NUP214/SAP18/NUP58/EEF1A2/PABPC1L/EIF4E2/POP1/EIF3H/NUP160/NUP98/EIF3F/TPR/THOC5/POP5/EIF2B1/GEMIN7/NUP62/GEMIN4/NUP88/EIF4A1/FXR2/ELAC2/KPNB1/CASC3/ALYREF/NUP85/PAIP1/PNN/EIF5/RPP14/SEC13/NUP210/LOC102172503/NUP153/POM121L2/XPO5/THOC1/ELAC1/RNPS1/PABPC4/LOC102181259/EIF3B/EIF3A/RPP30/EIF2B3/EIF4EBP2/LOC102176586/NXF1/LOC108633285/U…	77
chx00062	Fatty acid elongation	14/4004	31/8764	0.592459	0.461283	LOC102184912/LOC102182233/LOC102181962/HACD3/HADHA/MECR/ACOT7/ELOVL7/LOC102187994/ELOVL2/PPT2/ELOVL1/TECR/ELOVL4	14
chx00592	alpha-Linolenic acid metabolism	14/4004	31/8764	0.592459	0.461283	PLA2G4D/PLA2G4E/LOC102175216/PLA2G2E/PLA2G2F/PLB1/LOC100861212/PLA2G3/ACOX1/LOC102172230/FADS2/LOC102176672/PLA2G6/PLA2G12A	14
chx03450	Non-homologous end-joining	6/4004	13/8764	0.593024	0.461283	LIG4/PRKDC/NHEJ1/POLL/DNTT/POLM	6
chx05150	Staphylococcus aureus infection	42/4004	94/8764	0.617162	0.478138	PLG/C1QA/C1QB/PTAFR/LOC102184713/LOC108637766/CFH/SELP/MASP2/C5AR1/LOC102182340/KRT24/KRT27/KRT20/KRT23/LOC100861381/LOC102176161/KRT38/KRT36/LOC102179515/KRT19/KRT14/LOC102180424/LOC102176997/CFB/LOC102189753/LOC102170693/LOC102188267/LOC102186442/DSG1/ITGAL/ITGAM/LOC102188588/LOC102184859/LOC102186356/MASP1/C3AR1/C1R/C1S/C3/ICAM1/ITGB2	42
chx00290	Valine, leucine and isoleucine biosynthesis	2/4004	4/8764	0.620218	0.478226	SDS/BCAT2	2
chx00590	Arachidonic acid metabolism	37/4004	83/8764	0.622213	0.478226	LOC108633281/LOC102178311/LOC102172669/PLA2G4D/PLA2G4E/LOC102175216/PLA2G2E/PLA2G2F/PLB1/PTGS1/PTGES2/PTGES/PTGIS/PTGS2/PLA2G3/LOC102177329/LOC102179132/ALOX12/LOC102169702/LOC106503208/LOC102172230/LOC108633308/LOC102169851/LOC100861186/ALOX5/LOC102172683/LOC102168409/LOC102176672/LOC102191099/GGT1/LOC108633240/TBXAS1/PLA2G6/PLA2G12A/LOC102187311/LOC102181858/LOC102181586	37
chx05206	MicroRNAs in cancer	116/4004	259/8764	0.639318	0.48943	EZR/RPS6KA5/TPM1/SOS2/BMF/THBS1/LOC102172159/MAP2K1/APC/BCL2L11/LOC102184252/SOS1/E2F2/DNMT3A/ABL1/NOTCH1/IRS2/SPRY2/BMI1/ZEB1/CDC25B/DNMT3B/E2F1/PLCG1/MMP9/LOC102178921/MYC/IRS1/CD44/RDX/MDM4/SLC45A3/TGFB2/MTOR/PIK3CD/TNN/TNR/BMPR2/PTGS2/CRKL/PLCG2/PAK4/PRKCG/CRK/TP53/MAPK7/IGF2BP1/ERBB2/HDAC5/WNT3/ITGB3/RPTOR/GRB2/PRKCA/LOC108638200/HOXD10/PIK3R1/DICER1/EGFR/FOXP1/E2F3/SOX4/HDAC4/TNXB/NOTCH4/PI…	116
chx05134	Legionellosis	26/4004	59/8764	0.647264	0.493563	HSPA2/NLRC4/EEF1A2/HSF1/LOC102187247/CASP9/TLR2/MYD88/HSP70.1/LOC102178315/ITGAM/NFKB2/CASP3/LOC102176586/RAB1B/SEC22B/HSPA6/APAF1/BCL2L13/NFKB1/C3/ARF1/VCP/TLR4/EEF1A1/ITGB2	26
chx00630	Glyoxylate and dicarboxylate metabolism	14/4004	32/8764	0.652786	0.495821	PCCA/ACSS1/HAO1/SHMT1/AFMID/GLYCTK/AMT/AGXT/HOGA1/HYI/SHMT2/ACO2/ACO1/GRHPR	14
chx00620	Pyruvate metabolism	17/4004	39/8764	0.662754	0.501426	LDHAL6B/PCK2/PKM/ACYP2/ACSS1/FH/ACACB/ALDH2/LDHD/ACACA/ALDH3A2/ME2/ME3/PC/PKLR/GRHPR/ME1	17
chx05164	Influenza A	79/4004	178/8764	0.665392	0.501463	PLG/MAP2K1/EIF2AK2/IFNAR2/MAVS/KPNA6/NUP98/NLRX1/TMPRSS4/IKBKE/AKT3/PIK3CD/CASP9/RNASEL/LOC102186893/PABPN1L/TRADD/AKT2/HNRNPUL1/BAX/IRF3/TRIM25/CCL5/SOCS3/PRKCA/LOC108638200/PIK3R1/PML/TRAF3/AKT1/MYD88/CCND3/BAK1/LOC102188267/LOC102186442/LOC102177855/LOC102178129/CREBBP/CIITA/PRKCB/MAPK3/CPSF4/KPNA7/CHUK/IKBKB/CASP3/NXF1/FADD/TLR7/TLR7/LOC102183400/IKBKG/MAPK1/LOC102178813/KPNA1/ADAR/FDPS/PRSS2…	79
chx04962	Vasopressin-regulated water reabsorption	20/4004	46/8764	0.672131	0.504578	DCTN1/ADCY3/LOC102188874/CREB3L1/DYNC2H1/DYNLL2/ARHGDIA/DYNC1H1/AQP4/ADCY9/DCTN5/AVPR2/CREB3L4/CREB3L2/CREB5/DYNC1I1/AQP2/ADCY6/RAB5B/RAB11B	20
chx00010	Glycolysis / Gluconeogenesis	30/4004	69/8764	0.68722	0.513914	LDHAL6B/PCK2/ADPGK/PKM/HK2/ACSS1/PFKP/ALDH2/GAPDHS/ALDOC/ALDH3A1/ALDH3A2/G6PC/G6PC3/ALDH1A3/ALDOA/HK1/HKDC1/LOC102185156/ALDH3B1/LOC102187810/PKLR/PFKM/ENO2/TPI1/GAPDH/LOC102186197/LOC102181016/HK3/FBP2	30
chx03440	Homologous recombination	18/4004	42/8764	0.698553	0.52038	RAD51B/RPA2/NBN/POLD3/POLD1/RAD51C/BRIP1/RPA1/TOP3A/EME1/BLM/XRCC3/RAD54L/MUS81/TOP3B/POLD2/RAD52/BABAM1	18
chx00260	Glycine, serine and threonine metabolism	21/4004	49/8764	0.705042	0.52243	SARDH/DAO/SDS/PIPOX/SHMT1/AOC2/LOC102168295/LOC102182869/LOC102169793/LOC102179594/CHDH/GLYCTK/ALAS1/AMT/AGXT/LOC108633215/CTH/PHGDH/SHMT2/GRHPR/CBS	21
chx04621	NOD-like receptor signaling pathway	76/4004	173/8764	0.706701	0.52243	PLCB2/RNF31/ATG12/NLRC4/ANTXR1/CARD9/PLCB1/IFNAR2/MAVS/RBCK1/GSDMD/SHARPIN/NLRX1/BIRC2/LOC102191717/IKBKE/MFN2/RNASEL/LOC102186893/P2RX7/LOC102188617/NOD2/IRF3/NLRP12/CCL5/NLRP1/DHX33/GABARAP/TRPV2/ERBIN/CARD6/TP53BP1/TRAF3/MYD88/ITPR1/PRKCD/RIPK1/MAPK13/MAPK14/ITPR3/BCL2/MAPK3/TRIP6/CHUK/IKBKB/VDAC2/PANX1/PLCB3/LOC102188566/FADD/JUN/XIAP/IKBKG/MAPK1/NLRP6/TRAF2/PKN2/LOC102181554/CASR/NOD1/NAMPT/…	76
chx00591	Linoleic acid metabolism	17/4004	40/8764	0.712477	0.524698	PLA2G4D/PLA2G4E/LOC102175216/PLA2G2E/PLA2G2F/PLB1/PLA2G3/LOC102179132/LOC102170554/LOC102172230/LOC108633308/LOC102169851/LOC100861186/LOC102176672/LOC102191099/PLA2G6/PLA2G12A	17
chx04640	Hematopoietic cell lineage	46/4004	107/8764	0.745094	0.544961	IL1R1/FLT3/MS4A1/CD44/CD3D/CR2/LOC102187247/CD34/CD22/CD37/FLT3LG/LOC102181422/LOC102174471/GP1BA/ITGA3/ITGA2B/ITGB3/ITGA6/CD7/ITGA2/ITGA1/IL7R/GP9/LOC102188267/LOC102186442/IL9R/CSF3R/IL4R/CD19/ITGAM/DNTT/LOC102175833/CD5/IL3RA/GP1BB/IL6R/LOC102178587/ITGA5/THPO/CD4/KIT/CD38/CSF1R/FCER2/EPOR/IL11RA	46
chx00380	Tryptophan metabolism	21/4004	50/8764	0.746747	0.544961	DLST/LOC102184252/HADHA/KYAT1/DHTKD1/LOC102188176/LOC102171556/ALDH2/ACMSD/IL4I1/ALDH3A2/AFMID/AANAT/AANAT/LOC102170554/LOC102170823/LOC102183203/LOC108633215/AOC1/LOC102191329/GCDH	21
chx04122	Sulfur relay system	4/4004	10/8764	0.748433	0.544961	NFS1/CTU2/TST/MPST	4
chx00650	Butanoate metabolism	12/4004	30/8764	0.790225	0.572059	L2HGDH/HADHA/GAD2/AACS/ALDH5A1/OXCT1/HMGCLL1/LOC102176752/ABAT/ACSM5/ACSM1/BDH1	12
chx00740	Riboflavin metabolism	3/4004	8/8764	0.791556	0.572059	ACP2/FLAD1/ACP5	3
chx00240	Pyrimidine metabolism	23/4004	56/8764	0.796316	0.57336	DUT/LOC102176691/CAD/LOC102177447/RRM2/UCK1/ENTPD8/ENTPD6/LOC102175795/CANT1/TK1/NT5C/ENTPD3/DTYMK/TYMS/NME4/NT5C1A/CTPS1/UPB1/DPYD/UPP1/DCK/NT5E	23
chx00900	Terpenoid backbone biosynthesis	8/4004	21/8764	0.820341	0.588471	LOC102189488/HMGCR/DHDDS/PDSS1/LOC102191533/MVK/PMVK/FDPS	8
chx00471	D-Glutamine and D-glutamate metabolism	1/4004	3/8764	0.839827	0.588706	GLS2	1
chx00100	Steroid biosynthesis	7/4004	19/8764	0.842576	0.588706	LSS/LOC102178921/LIPA/TM7SF2/DHCR7/DHCR24/FDFT1	7
chx05168	Herpes simplex virus 1 infection	191/4004	440/8764	0.84929	0.588706	ZNF514/EIF2AK2/SRSF7/EIF2AK3/ZNF436/EIF2B4/TSC1/CARD9/IFNAR2/SRSF4/ZNF133/MAVS/SRC/LOC102175070/ZNF623/ZNF7/ZNF250/POU2F3/NECTIN1/BIRC2/IKBKE/AKT3/MTOR/PIK3CD/CASP9/RNASEL/LOC102186893/EIF2B1/ZNF268/ZNF10/ZNF84/ZNF605/TLR2/TRADD/ZNF23/ZNF599/ZNF792/ZNF382/LOC102191363/ZNF829/ZNF793/ZNF570/LOC102171908/AKT2/POU2F2/ZNF233/ZNF235/ZNF285/ZNF180/BAX/IRF3/ZNF473/ZNF432/ZNF614/LOC102175434/LOC102179511/…	191
chx04966	Collecting duct acid secretion	10/4004	27/8764	0.864084	0.588706	ATP6V1E2/ATP6V0A2/ATP6V0D1/ATP4A/ATP6V0A1/SLC4A1/SLC12A7/ATP6V0C/TCIRG1/ATP6V1F	10
chx04672	Intestinal immune network for IgA production	18/4004	47/8764	0.878742	0.588706	PIGR/ICOS/IL15/TGFB1/TNFSF13/TNFRSF13B/CCR10/MAP3K14/CCR9/LOC102188267/LOC102186442/CXCL12/CD40LG/ITGB7/AICDA/MADCAM1/CCL25/ICOSLG	18
chx00980	Metabolism of xenobiotics by cytochrome P450	31/4004	78/8764	0.879862	0.588706	LOC108633281/LOC102178311/LOC102172669/LOC106503221/LOC102184252/EPHX1/LOC102178383/LOC102179973/MGST2/LOC102191547/LOC102168381/LOC102190811/ALDH3A1/LOC106503208/ALDH1A3/LOC102170554/LOC102170823/LOC102175171/LOC102189370/LOC102184041/LOC102185156/ALDH3B1/LOC102170282/LOC108633298/LOC102190481/LOC102186197/LOC102173083/LOC102168532/LOC102175670/LOC108633190/LOC102168522	31
chx05143	African trypanosomiasis	15/4004	40/8764	0.885708	0.588706	PLCB2/F2RL1/PLCB1/LOC102175876/PRKCG/PRKCA/LOC108638200/MYD88/TLR9/PRKCB/PLCB3/THOP1/ICAM1/LOC102189950/LAMA4	15
chx03040	Spliceosome	56/4004	137/8764	0.890165	0.588706	SNW1/HSPA2/HNRNPC/ACIN1/THOC3/SNRNP200/SRSF7/USP39/SYF2/RBM17/SRSF4/CRNKL1/PRPF6/SF3A1/SF3B1/SF3B3/DHX38/SNRNP70/U2AF2/PRPF31/SRSF1/PRPF8/DHX8/EFTUD2/DDX42/ALYREF/SRSF2/CCDC12/LOC102174442/DHX16/HSP70.1/LOC102178315/CDC5L/SRSF3/THOC1/PPIE/SART1/SF3B2/PRPF38A/RBMX/LOC108634523/PQBP1/SF3B4/PRPF3/HSPA6/PRPF40B/DDX23/WBP11/DHX15/SLU7/TCERG1/DDX46/SF3A2/HNRNPM/CHERP/NCBP1	56
chx04975	Fat digestion and absorption	19/4004	50/8764	0.892495	0.588706	PLA2G2E/PLA2G2F/ABCG8/APOB/DGAT1/LOC102173866/APOA4/PLA2G3/SCARB1/PLPP1/AGPAT1/LOC102172230/PNLIPRP2/LOC102189732/PLPP3/NPC1L1/PLA2G12A/PLPP2/ABCA1	19
chx00983	Drug metabolism - other enzymes	34/4004	87/8764	0.91229	0.588706	DUT/XDH/RRM2/UCK1/LOC102178383/LOC102179973/MGST2/LOC102188073/LOC102188887/LOC102188340/CES2/MPO/LOC102175795/TK1/IMPDH2/TPMT/LOC102175171/NME4/GUSB/LOC102174355/LOC102189370/LOC102169935/LOC102184041/UPB1/DPYD/LOC108633298/LOC102190481/IMPDH1/UPP1/LOC102173083/LOC102168532/LOC102175670/LOC108633190/LOC102168522	34
chx00785	Lipoic acid metabolism	1/4004	4/8764	0.91303	0.588706	ACSM1	1
chx03018	RNA degradation	31/4004	80/8764	0.914348	0.588706	PNLDC1/EXOSC2/PAN3/XRN2/PFKP/PABPC1L/PATL1/DDX6/EXOSC10/CNOT1/EDC4/CNOT3/TOB1/EDC3/DCP1A/SKIV2L/PABPC4/CNOT7/LOC108633285/LOC102183049/LOC102187810/CNOT4/PFKM/PAN2/ENO2/DCP1B/TOB2/CNOT6L/DHX36/CNOT8/ZCCHC7	31
chx04061	Viral protein interaction with cytokine and cytokine receptor	39/4004	99/8764	0.914513	0.588706	IL18R1/LOC102180231/IL22RA1/CXCR1/CXCR2/CXCR5/TNFRSF1B/IL34/CCL22/CX3CL1/LOC102179590/LOC102180880/LOC102181154/LOC108638246/LOC102169855/CCL5/CCR7/CCR10/CX3CR1/CCR5/CCR3/LOC102179713/XCR1/CCR9/LTA/ACKR3/CXCL12/IL6R/TNFSF10/TNFRSF1A/LOC102181582/CXCL9/CXCL10/CSF1R/CXCL14/CCL25/LOC108633275/LOC102175959/IL20RA	39
chx04932	Non-alcoholic fatty liver disease (NAFLD)	62/4004	153/8764	0.91593	0.588706	SDHB/BCL2L11/EIF2AK3/RXRA/IRS2/LOC102179296/NDUFB9/IRS1/PRKAG3/SDHD/AKT3/PIK3CD/PRKAB1/MLXIP/CEBPA/LOC102179036/AKT2/TGFB1/GSK3A/BAX/SREBF1/MLX/ERN1/SOCS3/PIK3R1/NDUFS6/SDHA/LOC102191741/AKT1/LOC102188264/NDUFA10/MLXIPL/RAC1/IKBKB/CASP3/MAP3K11/NDUFV1/PRKAA2/JUN/TRAF2/LOC108635517/PRKAB2/IL6R/PKLR/PRKAG2/NDUFB2/LEP/ADIPOQ/PIK3CA/TNFRSF1A/BID/PPARA/NFKB1/MAPK10/NDUFS7/NDUFA11/INSR/PIK3CB/PIK3R2/MA…	62
chx00480	Glutathione metabolism	23/4004	61/8764	0.917737	0.588706	CHAC1/CHAC2/ODC1/RRM2/GGT7/GSS/OPLAH/SRM/LOC102178383/LOC102179973/MGST2/GGT6/IDH2/LOC102175171/GCLC/LOC102189370/LOC102184041/G6PD/GGT1/LOC108633298/LOC102190481/LAP3/LOC102182731	23
chx00640	Propanoate metabolism	12/4004	34/8764	0.919147	0.588706	LDHAL6B/HADHA/PCCA/ACSS1/ACACB/MLYCD/BCKDHA/ACACA/ACOX1/ABAT/DBT/ECHDC1	12
chx00071	Fatty acid degradation	18/4004	49/8764	0.920991	0.588706	HADHA/ACSL3/ALDH2/ACADVL/ALDH3A2/ACOX1/ACSBG1/ACSL1/LOC102172683/LOC102168409/CPT1A/CPT2/ACSL4/LOC108633240/CPT1B/LOC102186197/ACSL6/GCDH	18
chx00860	Porphyrin and chlorophyll metabolism	18/4004	49/8764	0.920991	0.588706	CPOX/LOC102176914/ALAS1/HMOX2/EARS2/GUSB/LOC102174355/UROS/LOC102179346/LOC102172983/BLVRA/LOC102173083/LOC102168532/LOC102175670/LOC108633190/LOC102168522/FXN/ALAD	18
chx04145	Phagosome	68/4004	168/8764	0.926522	0.588706	THBS2/THBS1/THBS4/ATP6V1E2/ITGB1/MRC1/ATP6V1H/DYNC2H1/RAB7B/PIKFYVE/VAMP3/NOS1/ATP6V0A2/SCARB1/TLR2/LOC102188617/LOC102181148/ATP6V0D1/LOC102182340/MPO/RILP/PLA2R1/ATP6V0A1/ITGB3/MRC2/HGS/ITGA2/ITGAV/DYNC1H1/RAB7A/TUBB2A/TUBB/LOC102188267/TAP1/TAP2/LOC102186442/PIK3C3/COLEC12/ATP6V0C/ITGAM/RAC1/LOC102175746/SFTPD/LOC102174628/LOC102174188/TCIRG1/LOC102187765/SEC22B/CGN/THBS3/ITGB5/LOC102184859/LO…	68
chx00520	Amino sugar and nucleotide sugar metabolism	19/4004	52/8764	0.929942	0.588706	HK2/NAGK/GFPT1/TSTA3/GMPPA/LOC102186611/LOC102181993/GMPPB/GMDS/AMDHD2/HK1/HKDC1/LOC102175455/RENBP/LOC108634972/LOC102173645/UGDH/HK3/GFPT2	19
chx05416	Viral myocarditis	27/4004	72/8764	0.936485	0.588706	LOC106502520/LOC102181869/EIF4G3/ABL1/CASP9/ABL2/SGCA/RAC3/DAG1/LOC102188267/LOC102186442/LAMA1/ITGAL/RAC1/CASP3/CCND1/DMD/CD40LG/CAV1/EIF4G1/RAC2/BID/SGCD/ICAM1/CXADR/LAMA2/ITGB2	27
chx03022	Basal transcription factors	16/4004	45/8764	0.936665	0.588706	TBPL2/GTF2A2/TAF4/TAF2/ERCC2/ERCC3/GTF2H4/TAF8/TAF4B/GTF2I/TAF6/GTF2E2/TAF6L/TAF1/LOC102176868/GTF2F1	16
chx05152	Tuberculosis	76/4004	188/8764	0.938429	0.588706	CALM1/TGFB3/CALML4/CARD9/MRC1/SRC/ATP6V1H/ARHGEF12/LOC102187247/TGFB2/AKT3/CASP9/ATP6V0A2/TLR2/NOD2/TRADD/ATP6V0D1/AKT2/TGFB1/BAX/LOC102189340/NOS2/PLA2R1/ATP6V0A1/MRC2/AKT1/MYD88/TLR9/RAB7A/MAPK13/MAPK14/LOC102188267/LOC102186442/PIK3C3/MALT1/BCL2/ATP6V0C/CREBBP/CIITA/MAPK3/ITGAM/ITGAX/NFYC/PLK3/CASP3/CAMK2G/TIRAP/TCIRG1/FADD/LSP1/MAPK1/IRAK1/RFX5/LOC102184859/LOC102186356/CAMK2B/VDR/RAB5B/APAF1…	76
chx00130	Ubiquinone and other terpenoid-quinone biosynthesis	3/4004	11/8764	0.940459	0.588706	COQ6/GGCX/TAT	3
chx03008	Ribosome biogenesis in eukaryotes	32/4004	85/8764	0.946536	0.588706	XRN2/CSNK2A1/EIF6/POP1/REXO2/POP5/SPATA5/FBL/DROSHA/EFL1/MPHOSPH10/IMP4/GNL3/RIOK1/CSNK2B/TBL3/GNL2/RPP30/BMS1/HEATR1/NXF1/LOC102183400/WDR3/RBM28/RRP7A/WDR36/LOC102171062/TCOF1/REXO1/NOL6/PWP2/MDN1	32
chx00140	Steroid hormone biosynthesis	28/4004	76/8764	0.953485	0.588706	LOC102172726/CYP19A1/LOC102184252/LOC102173865/HSD11B2/LOC102177329/DHRS11/HSD17B1/LOC102170554/LOC102170823/LOC102173131/LOC102174710/HSD17B8/LOC102182663/LOC102182376/LOC108633308/LOC102169851/LOC100861186/STS/LOC108634669/LOC102177333/LOC102169002/SRD5A3/LOC102173083/LOC102168532/LOC102175670/LOC108633190/LOC102168522	28
chx05204	Chemical carcinogenesis	35/4004	93/8764	0.953522	0.588706	LOC108633281/LOC102178311/LOC102172669/LOC102184252/KYAT1/EPHX1/PTGS2/LOC102178383/LOC102179973/MGST2/LOC102168381/LOC102177329/ALDH3A1/ALDH1A3/CHRNA7/LOC102170554/LOC102170823/LOC102175171/LOC102183750/LOC102189370/LOC108633308/LOC102169851/LOC100861186/LOC102169935/LOC102184041/LOC102185156/ALDH3B1/LOC108633298/LOC102190481/LOC102186197/LOC102173083/LOC102168532/LOC102175670/LOC108633190/LOC102…	35
chx05321	Inflammatory bowel disease (IBD)	23/4004	65/8764	0.965009	0.588706	TGFB3/RORA/SMAD3/IL18R1/GATA3/TGFB2/TLR2/MAF/NOD2/TGFB1/TBX21/IL17A/LOC102188267/LOC102186442/NFATC1/IL4R/IL21R/JUN/FOXP3/STAT6/NFKB1/TLR4/IFNGR1	23
chx00053	Ascorbate and aldarate metabolism	10/4004	32/8764	0.967424	0.588706	ALDH2/ALDH3A2/MIOX/UGDH/LOC102173083/LOC102168532/LOC102175670/LOC108633190/LOC102168522/LOC102186117	10
chx05323	Rheumatoid arthritis	35/4004	95/8764	0.968181	0.588706	TGFB3/FOS/ATP6V1E2/FLT1/ATP6V1H/MMP1/TGFB2/ATP6V0A2/IL15/TLR2/ATP6V0D1/TGFB1/LOC102179590/LOC102181154/LOC108638246/CCL5/TNFSF13/ATP6V0A1/LTB/IL17A/LOC102188267/LOC102186442/TNFRSF11A/ATP6V0C/ITGAL/CXCL12/TCIRG1/JUN/CTSK/ATP6V1F/LOC102181582/ICAM1/ACP5/TLR4/ITGB2	35
chx00120	Primary bile acid biosynthesis	4/4004	16/8764	0.97529	0.588706	ACOT8/SLC27A5/LOC102173339/ACOX2	4
chx00072	Synthesis and degradation of ketone bodies	3/4004	13/8764	0.976055	0.588706	OXCT1/HMGCLL1/BDH1	3
chx00040	Pentose and glucuronate interconversions	12/4004	39/8764	0.980549	0.588706	SORD/KL/RPE/GUSB/LOC102174355/AKR1B1/UGDH/LOC102173083/LOC102168532/LOC102175670/LOC108633190/LOC102168522	12
chx05016	Huntington disease	75/4004	194/8764	0.980739	0.588706	SOD2/TBPL2/PLCB2/SDHB/DCTN1/DNAH6/GRIN1/PLCB1/TAF4/LOC102179296/TGM2/NDUFB9/CREB3L1/SDHD/DNAH14/CASP9/DNAH10/DNAH7/LOC102170812/LOC102179036/BAX/AP2A1/AP2B1/DLG4/POLR2A/TP53/DNAH2/DNAH9/HAP1/DNAH17/DNAH5/NDUFS6/SDHA/LOC102191741/RCOR1/ITPR1/DNAH12/DNAH1/LOC102188264/NDUFA10/TAF4B/DNALI1/CREBBP/DNAH3/HIP1/POLR2J/CASP3/VDAC2/GRM5/PLCB3/AP2A2/NDUFV1/LOC102178813/CREB3L4/NDUFB2/CREB3L2/NRF1/CREB5/DNA…	75
chx00280	Valine, leucine and isoleucine degradation	18/4004	55/8764	0.981928	0.588706	HADHA/PCCA/LOC102188176/LOC102171556/ALDH2/AACS/BCKDHA/BCAT2/IL4I1/ALDH3A2/OXCT1/HMGCLL1/ABAT/LOC102183203/DBT/HIBADH/MCCC1/LOC102191329	18
chx04217	Necroptosis	66/4004	173/8764	0.98203	0.588706	PYGL/PLA2G4D/PLA2G4E/LOC102175216/RNF31/EIF2AK2/PARP4/IFNAR2/PYGB/ZBP1/RBCK1/CHMP4B/SPATA2/CHMP4C/SHARPIN/SMPD1/BIRC2/CAPN2/LOC100860961/PGAM5/MLKL/CHMP1A/CYLD/LOC102173495/TRADD/VPS4A/BAX/LOC102179132/STAT5B/LOC102185866/CHMP6/RIPK1/CHMP1B/BCL2/VDAC2/CAMK2G/LOC102191766/FAF1/PYGM/FADD/XIAP/LOC102183949/TRAF2/LOC102178813/LOC106503803/LOC102171944/USP21/CAMK2B/PPIA/LOC106502044/STAT6/STAT2/TNFSF1…	66
chx04714	Thermogenesis	92/4004	235/8764	0.982772	0.588706	ARID1B/RPS6KA2/DPF3/SOS2/SDHB/ADCY4/SOS1/KDM3A/ADCY3/TSC1/RPS6KA1/ARID1A/LOC102188874/LOC102179296/NDUFB9/ADCY8/ACSL3/CREB3L1/LOC102183710/PRKAG3/SDHD/MTOR/PRDM16/SMARCB1/PRKAB1/ADCY7/LOC102179036/DPF1/AKT1S1/LOC102176914/MAP2K3/SMARCE1/SMARCD2/RPTOR/GRB2/ATF2/NDUFS6/SDHA/PLIN1/LOC102191741/SLC25A29/LOC102188264/SMARCC1/MGLL/NDUFA10/LOC102188365/MAPK13/MAPK14/ZNF516/TSC2/ADCY9/BMP8A/BMP8B/LOC1021…	92
chx04623	Cytosolic DNA-sensing pathway	21/4004	63/8764	0.983212	0.588706	MAVS/ZBP1/IKBKE/IRF3/LOC102180880/CCL5/RIPK1/POLR3K/POLR3E/CHUK/IKBKB/POLR3A/IKBKG/POLR3C/ADAR/POLR2H/POLR3B/POLR3H/NFKB1/CXCL10/POLR2E	21
chx03050	Proteasome	14/4004	45/8764	0.984147	0.588706	PSMC1/PSME1/ADRM1/PSMA7/PSMF1/PSMD8/PSMD14/PSMB6/PSMD3/PSME3/PSMD12/PSMD6/PSMD13/PSMD2	14
chx00910	Nitrogen metabolism	5/4004	21/8764	0.989355	0.588706	CA12/CA3/CA8/CA4/LOC102182496	5
chx00830	Retinol metabolism	27/4004	82/8764	0.993261	0.588706	ALDH1A2/LOC102169480/LOC102187233/DGAT1/DHRS3/LOC102188176/LOC102171556/LOC102190811/LOC102177329/LOC102170554/LOC102170823/LOC108633308/LOC102169851/LOC100861186/LOC106503632/LOC102172683/LOC102168409/LOC108633240/LOC102183851/RDH5/LOC102186197/LOC102173083/LOC102168532/LOC102175670/LOC108633190/LOC102168522/RDH8	27
chx00982	Drug metabolism - cytochrome P450	24/4004	76/8764	0.995758	0.588706	FMO2/FMO4/LOC102178383/LOC102179973/LOC102188176/LOC102171556/MGST2/ALDH3A1/ALDH1A3/LOC102170554/LOC102175171/LOC102189370/LOC102184041/LOC102185156/ALDH3B1/LOC108633215/LOC108633298/LOC102190481/LOC102186197/LOC102173083/LOC102168532/LOC102175670/LOC108633190/LOC102168522	24
chx05010	Alzheimer disease	63/4004	175/8764	0.996495	0.588706	CALM1/PSEN1/PLCB2/RYR3/SDHB/CALML4/EIF2AK3/ADAM17/GRIN1/PLCB1/LOC102179296/NDUFB9/APBB1/BACE1/SDHD/CAPN2/CASP9/CACNA1S/NOS1/LOC102179036/APOE/GRIN2D/CDK5R1/ATP2A3/MAPT/ERN1/GRIN2C/NDUFS6/SDHA/LOC102191741/ITPR1/CACNA1D/LOC102188264/NDUFA10/ITPR3/GRIN2A/ATP2A1/MAPK3/IDE/CASP3/PLCB3/NDUFV1/FADD/MAPK1/CACNA1F/APH1A/CDK5/NDUFB2/LRP1/APAF1/ITPR2/GRIN2B/GAPDH/TNFRSF1A/BID/PPP3CA/LOC102181016/APP/NDUFS7…	63
chx03060	Protein export	5/4004	24/8764	0.997104	0.588706	SRP9/SRP68/SPCS3/SEC62/SEC63	5
chx04940	Type I diabetes mellitus	17/4004	61/8764	0.998628	0.588706	GAD2/PTPRN/CPE/LOC102190602/LOC102168343/LOC102176598/LOC108638467/LOC108638461/LOC108633178/LTA/LOC102188267/LOC102186442/LOC102176752/LOC102176878/LOC102177285/PTPRN2/ICA1	17
chx04612	Antigen processing and presentation	23/4004	80/8764	0.999382	0.588706	HSPA2/PSME1/LOC102189064/PSME3/LGMN/HSP70.1/LOC102178315/TAPBP/LOC102188267/TAP1/TAP2/LOC102186442/CIITA/NFYC/RFX5/HSPA6/NFYB/CD4/CD74/HSPA4/CALR/IFI30/CTSB	23
chx04060	Cytokine-cytokine receptor interaction	123/4004	335/8764	0.999711	0.588706	TGFB3/BMP4/IL25/IL1R1/IL1RL2/IL18R1/EDAR/LOC102180231/IL36B/IL1RN/IL22RA1/IL17D/TNFRSF19/IFNAR2/BMP2/BMP7/GDF5/INHA/RELT/CXCR1/CXCR2/CXCR5/TGFB2/TNFRSF1B/TNFRSF8/TNFRSF25/TNFRSF4/BMPR2/OSM/IL15/IL34/IL17C/CCL22/CX3CL1/LOC102182821/LOC108638070/TGFB1/LOC102179590/LOC102180880/LOC102181154/LOC108638246/LOC102169855/CCL5/TNFSF12/TNFSF13/TNFRSF13B/NGFR/CCR7/CCR10/IL31RA/IL7R/IL16/TGFBR2/ACVR2B/CX3CR1…	123
chx04630	JAK-STAT signaling pathway	70/4004	205/8764	0.999734	0.588706	SOCS4/SOS2/PIAS1/SOS1/SOCS5/IL22RA1/IL17D/IFNAR2/STAM/MYC/AKT3/MTOR/PIK3CD/OSM/LOC102188176/LOC102171556/IL15/LOC102182821/LOC108638070/AKT2/STAM2/SOCS7/STAT5B/LOC102185866/SOCS3/GRB2/PIK3R1/IL7R/AKT1/EGFR/CISH/CCND3/PIM1/CDKN1A/SOCS6/PTPN2/BCL2/IL9R/CSF3R/CREBBP/IL4R/IL21R/CTF1/PDGFA/HRAS/CCND1/IL13RA1/IL3RA/CRLF2/IL6R/LEP/THPO/STAT6/STAT2/CSF2RB/PIK3CA/PTPN6/CCND2/PDGFB/EP300/PDGFRB/TYK2/EPOR/P…	70
chx00970	Aminoacyl-tRNA biosynthesis	17/4004	66/8764	0.999745	0.588706	MARS2/AARS/KARS/SARS2/DARS/LARS2/VARS2/VARS/AARS2/NARS/EARS2/CARS/TARS2/MARS/YARS2/FARSA/QRSL1	17
chx04622	RIG-I-like receptor signaling pathway	31/4004	106/8764	0.99983	0.588706	ATG12/MAVS/NLRX1/IKBKE/CYLD/TRADD/IRF3/TRIM25/TBKBP1/DHX58/MAP3K1/TRAF3/AZI2/RIPK1/MAPK13/MAPK14/CHUK/IKBKB/TKFC/FADD/IKBKG/TRAF2/DDX3X/OTUD5/MAPK12/NFKB1/CXCL10/MAPK10/MAPK9/ATG5/MAP3K7	31
chx05034	Alcoholism	69/4004	205/8764	0.999847	0.588706	CALM1/SOS2/CALML4/MAP2K1/DRD1/SOS1/GRIN1/PDYN/LOC102188874/CREB3L1/DRD2/GNB1/CAMKK2/FOSB/GRIN2D/CAMKK1/ADORA2B/GNGT2/PPP1R1B/HDAC5/GRB2/GRIN2C/ATF2/SLC6A3/HDAC11/LOC102183280/LOC102179758/HDAC4/ATF6B/SLC29A1/GRIN2A/MAPK3/SLC29A3/LOC102191766/GNG4/SLC29A2/PPP1CA/HRAS/TH/ARAF/LOC108633215/LOC102180110/LOC108634456/MAPK1/LOC106503803/HDAC6/LOC102172676/LOC102172226/LOC102171395/LOC102171944/CREB3L4/…	69
chx05310	Asthma	4/4004	28/8764	0.999917	0.588706	LOC102186992/LOC102188267/LOC102186442/CD40LG	4
chx05332	Graft-versus-host disease	10/4004	50/8764	0.999963	0.588706	LOC102190602/LOC102168343/LOC102176598/LOC108638467/LOC108638461/LOC108633178/LOC102188267/LOC102186442/LOC102176878/LOC102177285	10
chx05330	Allograft rejection	11/4004	54/8764	0.999974	0.588706	LOC102190602/LOC102168343/LOC102176598/LOC108638467/LOC108638461/LOC108633178/LOC102188267/LOC102186442/CD40LG/LOC102176878/LOC102177285	11
chx05320	Autoimmune thyroid disease	14/4004	66/8764	0.999991	0.588706	TSHR/TG/LOC102190602/LOC102168343/LOC102176598/LOC108638467/LOC108638461/LOC108633178/LOC102188267/LOC102186442/CD40LG/LOC102176878/LOC102177285/TPO	14
chx05012	Parkinson disease	40/4004	144/8764	0.999997	0.588706	SDHB/DRD1/HTRA2/PINK1/LOC102179296/NDUFB9/UBE2L6/DRD2/SDHD/PARK7/UBE2J2/CASP9/LOC102179036/UBE2G1/NDUFS6/SLC6A3/SDHA/LOC102191741/UBA7/LOC102188264/NDUFA10/GNAL/CASP3/VDAC2/NDUFV1/TH/UBA1/UBE2L3/LOC102178813/ADCY5/NDUFB2/GPR37/GNAI1/LRRK2/APAF1/UCHL1/NDUFS7/NDUFA11/NDUFV3/UBE2G2	40
chx00190	Oxidative phosphorylation	28/4004	138/8764	1	0.588706	SDHB/ATP6V1E2/ATP12A/LOC102179296/ATP6V1H/NDUFB9/SDHD/ATP6V0A2/ATP6V0D1/ATP4A/LOC102179036/LOC102176914/ATP6V0A1/NDUFS6/SDHA/LOC102191741/LOC102188264/NDUFA10/ATP6V0C/LHPP/LOC102179346/NDUFV1/TCIRG1/NDUFB2/ATP6V1F/NDUFS7/NDUFA11/NDUFV3	28
chx05322	Systemic lupus erythematosus	31/4004	152/8764	1	0.588706	ACTN1/C1QA/C1QB/TRIM21/ACTN4/C6/C7/LOC102183280/LOC102179758/LOC102189753/LOC102170693/LOC102188267/LOC102186442/GRIN2A/LOC102191766/CD40LG/LOC102180110/LOC108634456/LOC106503803/LOC102188588/LOC102172676/LOC102172226/LOC102171395/LOC102171944/LOC106502044/LOC108636047/GRIN2B/C1R/C1S/C3/LOC102177790	31
chx03010	Ribosome	27/4004	203/8764	1	0.588706	LOC108636981/RPLP1/MRPS5/MRPS9/LOC102175771/RPL7A/MRPS2/MRPL15/RPL8/RPLP0/RPS16/RPL18/RPS9/MRPL10/RPL14/MRPS18A/MRPL2/MRPL28/LOC102183030/RPS8/MRPS16/RPLP2/MRPS21/LOC102168504/MRPL9/LOC102175205/RPL36	27

## Sheet: ALL
ID	Description	GeneRatio	BgRatio	pvalue	FDR	geneID	Count
chx04934	Cushing syndrome	147/5838	156/8759	5.38e-17	6e-15	PLCB2/ADCY4/MAP2K1/PDE8B/APC/WNT4/TCF7L1/E2F2/KCNK3/POMC/ADCY3/NR5A1/WDR5/PLCB1/PLCB4/FZD8/E2F1/CCNE2/FZD6/ADCY8/LOC102188517/LOC102188238/CREB3L1/KCNA4/WNT11/WNT10A/KMT2A/RBBP5/FH/FZD5/CREB1/DVL1/FZD7/CACNA1S/ORAI1/SCARB1/FZD10/ADCY7/CCNE1/AIPL1/DVL2/RASD1/CACNA1G/FZD2/WNT3/CRHR1/AXIN2/PDE11A/ADCY2/PDE8A/LOC102173131/EGFR/CTNNB1/ITPR1/WNT5A/CACNA1D/WNT7A/E2F3/LOC102174710/ATF6B/CDKN1A/ITPR3/AXIN…	147
chx04010	MAPK signaling pathway	261/5838	299/8759	7.75e-17	6e-15	MAP3K4/RPS6KA2/RPS6KA5/TGFB3/PGF/MAX/HSPA2/PPM1A/SOS2/PLA2G4F/PLA2G4D/PLA2G4E/LOC102175216/EPHA2/MAP2K1/DUSP2/MAP4K4/IL1R1/TGFA/SOS1/MAP4K3/PPM1B/CDC42/IL1A/CACNA1B/RPS6KA1/FGF9/MAP3K6/FLT3/FLT1/CACNB2/MAP3K8/CDC25B/ANGPT4/STK4/ANGPT1/MYC/MAPK8IP1/TRAF6/BDNF/ARRB1/PDGFD/ERBB4/ELK4/MAPKAPK2/TGFB2/LOC102184834/CACNA1S/PTPN7/CRKL/MAPKAPK5/TAOK3/PDGFC/RAPGEF2/TRADD/NFATC3/RASGRP4/MAP4K1/AKT2/TGFB1/RE…	261
chx04510	Focal adhesion	188/5838	207/8759	1.49e-16	7.71e-15	THBS2/PGF/ACTN1/COL6A6/COL6A5/SHC4/TLN2/SOS2/PAK6/THBS1/ITGA11/MAP2K1/THBS4/SOS1/CDC42/PPP1CB/ROCK2/LAMC3/RAPGEF1/VAV2/COL4A2/COL4A1/FLT1/PAK5/ITGB1/ITGA8/COL9A3/LAMA5/LOC108637403/MYLK2/MYL9/SRC/PTK2/COL9A1/COL4A3/COL4A4/PARVA/FN1/PDGFD/PIK3CD/TNN/TNR/LAMC1/LAMC2/LAMB3/PPP1R12B/CRKL/PXN/PPP1CC/PDGFC/BCAR1/MYLK3/ACTN4/PAK4/AKT2/VASP/ARHGAP35/PRKCG/PPP1R12C/VTN/CRK/CHAD/COL1A1/ITGA3/ERBB2/ITGA2B/I…	188
chx05165	Human papillomavirus infection	302/5838	357/8759	4.6e-15	1.78e-13	THBS2/PSMC1/PSEN1/MPP5/TBPL2/COL6A6/COL6A5/SOS2/THBS1/IFNAR1/IRF9/PKM/ITGA11/UBR4/MAP2K1/THBS4/APC/ATP6V1B1/SOS1/ATP6V1E2/CDC42/WNT4/TCF7L1/LAMC3/TSC1/NOTCH1/COL4A2/COL4A1/CCNA1/FOXO1/JAG1/IFNAR2/PARD3/ITGB1/FZD8/ITGA8/COL9A3/LAMA5/LOC108637403/E2F1/RBL1/PARD6B/CCNE2/FZD6/ATP6V1H/PTK2/COL9A1/COL4A3/COL4A4/CREB3L1/WNT11/WNT10A/PPP2R1B/ATM/MAML2/FN1/IKBKE/FZD5/MTOR/CREB1/PIK3CD/HES2/HES3/HES5/PRKCZ…	302
chx05224	Breast cancer	139/5838	150/8759	2.17e-14	6.73e-13	DLL1/ESR2/SHC4/SOS2/DLL4/MAP2K1/POLK/APC/SOS1/WNT4/TCF7L1/E2F2/NCOA1/NOTCH1/FGF9/BRCA2/JAG1/FZD8/E2F1/NCOA3/FZD6/MYC/DDB2/WNT11/WNT10A/PGR/FZD5/MTOR/PIK3CD/HES5/DVL1/FZD7/FZD10/DLL3/AKT2/BAX/DVL2/ERBB2/FZD2/WNT3/GRB2/AXIN2/FGF18/PIK3R1/FGF10/IGF1R/AKT1/JAG2/EGFR/CTNNB1/WNT5A/RAF1/WNT7A/E2F3/NOTCH4/CDKN1A/BAK1/AXIN1/HEYL/MAPK3/FZD9/TCF7L2/NFKB2/FGF8/FRAT2/FRAT1/PTEN/FGFR1/PIK3R3/FZD4/RPS6KB2/HRAS/…	139
chx04360	Axon guidance	167/5838	185/8759	3.23e-14	8.33e-13	PAK6/EPHA2/ROBO2/NFATC4/NEO1/ROBO1/SEMA4C/SEMA4F/CDC42/WNT4/EPHA8/NCK2/EPHB2/DPYSL5/ROCK2/ABL1/NTNG2/EFNB2/TRPC4/PAK5/PARD3/NRP1/ITGB1/EPHA3/BMP7/MYL9/SRC/PLCG1/PARD6B/EPHA6/PTK2/EPHA4/LRRC4C/ARHGEF12/SRGAP2/ENAH/PIK3CD/PRKCZ/BMPR2/PLXNA2/LIMK2/SSH1/PTPN11/TRPC3/PLCG2/PARD6A/NFATC3/PAK4/RRAS/SSH2/EFNB3/PDK1/RAC3/PRKCA/LOC108638200/SLIT3/PIK3R1/SEMA5A/RGMA/SEMA4B/FES/SEMA7A/SRGAP3/WNT5A/SEMA3G/SEM…	167
chx05226	Gastric cancer	142/5838	155/8759	1.42e-13	3.14e-12	TGFB3/SHC4/SOS2/SMAD3/MAP2K1/POLK/APC/SOS1/WNT4/TCF7L1/CTNNA2/E2F2/RXRA/FGF9/CDX2/FZD8/E2F1/CDH17/CCNE2/FZD6/MYC/DDB2/WNT11/WNT10A/TGFB2/FZD5/MTOR/PIK3CD/DVL1/FZD7/FZD10/GAB1/CCNE1/AKT2/TGFB1/BAX/DVL2/ERBB2/JUP/FZD2/WNT3/GRB2/AXIN2/FGF18/PIK3R1/FGF10/TERT/AKT1/EGFR/TGFBR2/CTNNB1/WNT5A/RAF1/WNT7A/E2F3/CDKN1A/BAK1/RXRB/SMAD2/SMAD4/BCL2/AXIN1/MAPK3/FZD9/FGFR2/TCF7L2/FGF8/FRAT2/FRAT1/RARB/CTNNA3/PIK3…	142
chx05205	Proteoglycans in cancer	187/5838	212/8759	2.24e-13	4.34e-12	EZR/HIF1A/SOS2/THBS1/MAP2K1/SOS1/HSPG2/CDC42/WNT4/PPP1CB/SDC1/ROCK2/VAV2/SLC9A1/ITGB1/FZD8/SRC/PLCG1/MMP9/SDC2/FZD6/MYC/PTK2/WNT11/IHH/WNT10A/ARHGEF12/CBL/HSPB2/FN1/ERBB4/TGFB2/FZD5/MTOR/PIK3CD/FZD7/PPP1R12B/PXN/PTPN11/PPP1CC/FZD10/GAB1/TLR2/PLCG2/MMP2/AKT2/TGFB1/ARHGEF1/PLAUR/RRAS/PRKCG/PPP1R12C/VTN/COL1A1/ERBB2/STAT3/FZD2/WNT3/ITGB3/GRB2/PRKCA/LOC108638200/HOXD10/PIK3R1/ITGA2/DROSHA/IGF1R/IQGAP…	187
chx04020	Calcium signaling pathway	178/5838	201/8759	3.69e-13	6.35e-12	SLC8A3/PLCB2/RYR3/CHRM5/LTB4R2/ADCY4/CALML4/F2R/HTR6/DRD1/HRH2/SLC8A1/CALM2/LHCGR/ADCY3/CACNA1B/GRIN1/HTR2A/PTAFR/PLCB1/PLCB4/CAMK1D/ADRA1D/NTSR1/MYLK2/PLCG1/ASPH/ADCY8/P2RX3/STIM1/CCKBR/PLCD4/ERBB4/ATP2B4/AVPR1B/LOC102176524/LOC102189420/ITPKB/CALML6/LOC102184834/CACNA1S/NOS1/ATP2A2/P2RX7/P2RX4/ORAI1/P2RX2/EDNRA/PLCG2/LOC102187794/ADCY7/PHKB/MYLK3/LOC108637965/RYR1/ITPKC/CALM3/SLC8A2/GRIN2D/HRC/…	178
chx04024	cAMP signaling pathway	214/5838	249/8759	1.86e-12	2.88e-11	PDE10A/AFDN/TSHR/ADCY4/HCN4/CALML4/MAP2K1/F2R/HTR6/DRD1/CNGA3/CALM2/LHCGR/HTR1D/PPP1CB/POMC/ADCY3/ROCK2/VAV2/GRIN1/LOC102187779/LOC108637249/LOC108637252/LOC108637253/LOC108637289/LOC102173859/LOC102185549/LOC102181111/LOC102180583/LOC102180841/LOC108637248/ABCC4/LOC108637258/SLC9A1/MYL9/CNGB3/ADCY8/CREB3L1/FSHB/BDNF/CNGA4/PDE3B/FXYD2/DRD2/GRIA4/ADORA1/ATP2B4/LOC102176524/LOC102189420/NPPA/CREB1/…	214
chx04390	Hippo signaling pathway	137/5838	151/8759	2.68e-12	3.76e-11	TGFB3/MPP5/BMP4/FRMD6/SAV1/AJUBA/SMAD3/APC/WNT4/TCF7L1/CTNNA2/PPP1CB/YWHAQ/CRB2/LATS2/PARD3/FZD8/BMP2/BMP7/YWHAB/PARD6B/GDF6/YWHAZ/FZD6/SNAI2/MYC/WNT11/WNT10A/TEAD1/PPP2R1B/YAP1/TGFB2/TP53BP2/FZD5/PRKCZ/DVL1/BMPR2/FZD7/CRB1/YWHAH/NF2/PPP1CC/FZD10/SMAD1/GLI2/PARD6A/WTIP/TGFB1/BBC3/TEAD2/PPP2R1A/DLG4/DVL2/LLGL1/FZD2/WNT3/CSNK1D/LLGL2/AXIN2/FBXW11/TGFBR2/CTNNB1/WNT5A/RASSF1/LIMD1/WNT7A/BMP6/CCND3/TE…	137
chx04014	Ras signaling pathway	204/5838	237/8759	4.51e-12	5.81e-11	AFDN/PGF/SHC4/SOS2/ARF6/PLA2G4F/PLA2G4D/PLA2G4E/LOC102175216/RAB5A/PAK6/EPHA2/CALML4/MAP2K1/PLA2G2E/PLA2G2A/LOC102170006/PLA2G5/LOC108633234/LOC102176695/PLA2G2F/TGFA/SOS1/CALM2/CDC42/REL/ABL1/RALGDS/GRIN1/FGF9/FLT3/FLT1/PAK5/ANGPT4/BCL2L1/PLCG1/STK4/ANGPT1/BDNF/PDGFD/RASSF5/PIK3CD/CALML6/GNB1/RASAL2/ABL2/RGL1/PLA2G3/PTPN11/RASAL1/BRAP/PDGFC/GAB1/PLCG2/RALB/RASGRP4/PAK4/AKT2/CALM3/NTF4/FLT3LG/RRA…	204
chx04015	Rap1 signaling pathway	183/5838	210/8759	5.26e-12	6.26e-11	AFDN/PGF/SIPA1L1/TLN2/PLCB2/THBS1/EPHA2/ADCY4/CALML4/MAP2K1/F2R/PRKD3/RAP1GAP/CALM2/CDC42/ADCY3/RAPGEF1/RALGDS/VAV2/GRIN1/FGF9/FLT1/PLCB1/PLCB4/APBB1IP/PARD3/ITGB1/ANGPT4/SRC/PLCG1/PARD6B/ANGPT1/ADCY8/CTNND1/DRD2/PDGFD/RASSF5/ENAH/PIK3CD/PRKCZ/CALML6/CRKL/PDGFC/RAPGEF2/BCAR1/ADCY7/RALB/PARD6A/SIPA1L3/AKT2/VASP/CALM3/PRKD2/RRAS/PRKCG/CRK/PFN1/ADORA2B/MAP2K3/NGFR/ITGA2B/ITGB3/RAC3/RAPGEF4/MAP2K6/PR…	183
chx04310	Wnt signaling pathway	146/5838	163/8759	6.35e-12	7.02e-11	PSEN1/DAAM1/PLCB2/CHD8/NFATC4/APC/WNT4/TCF7L1/ROCK2/PLCB1/PLCB4/FZD8/BAMBI/RSPO4/CSNK2A1/FZD6/RSPO2/SOX17/MYC/LGR4/WNT11/WNT10A/FZD5/CTNNBIP1/DVL1/FZD7/LGR6/ZNRF3/FZD10/NKD1/SIAH1/NFATC3/PRKCG/RNF43/SERPINF1/DVL2/SOST/FZD2/WNT3/RAC3/NOTUM/AXIN2/PRKCA/LOC108638200/FBXW11/CTNND2/NKD2/CTNNB1/PRICKLE2/WNT5A/WNT7A/CCND3/DAAM2/PPARD/NFATC1/SMAD4/AXIN1/RSPO1/CREBBP/PRKCB/FZD9/RAC1/CTBP2/TCF7L2/BTRC/SFRP…	146
chx05217	Basal cell carcinoma	63/5838	63/8759	7.1e-12	7.32e-11	BMP4/POLK/APC/WNT4/TCF7L1/FZD8/BMP2/FZD6/DDB2/WNT11/WNT10A/FZD5/DVL1/FZD7/FZD10/HHIP/GLI2/BAX/DVL2/FZD2/WNT3/AXIN2/KIF7/CTNNB1/WNT5A/WNT7A/CDKN1A/BAK1/AXIN1/FZD9/TCF7L2/SUFU/PTCH2/FZD4/GADD45A/GSK3B/SHH/SMO/WNT16/GLI3/WNT2/FZD1/WNT10B/DVL3/GLI1/WNT5B/WNT7B/LEF1/WNT8A/TCF7/APC2/GADD45B/WNT9A/WNT3A/FZD3/PTCH1/GADD45G/WNT6/TP53/WNT9B/WNT8B/WNT2B/WNT1	63
chx04072	Phospholipase D signaling pathway	133/5838	147/8759	9.45e-12	9.14e-11	AGPAT4/SHC4/SOS2/ARF6/PLA2G4F/PLA2G4D/PLA2G4E/LOC102175216/PLCB2/ADCY4/MAP2K1/F2R/SOS1/ADCY3/DNM1/TSC1/RALGDS/AGPAT2/LPAR6/DGKH/PLCB1/PLCB4/PLCG1/ADCY8/F2/DGKZ/PDGFD/AVPR1B/DNM3/MTOR/PIK3CD/PTPN11/PDGFC/GAB1/PLCG2/ADCY7/RALB/AKT2/CYTH2/RRAS/DGKE/PLD2/PIK3R6/PIK3R5/RAPGEF4/CYTH1/SPHK1/GRB2/GNA13/PRKCA/LOC108638200/PIK3R1/PLPP1/ADCY2/AKT1/EGFR/GRM7/GRM2/RAF1/AGPAT1/DGKD/GRM4/TSC2/ADCY9/MAPK3/CYTH3/…	133
chx04935	Growth hormone synthesis, secretion and action	108/5838	117/8759	3.73e-11	3.39e-10	SHC4/SOS2/PLCB2/ADCY4/MAP2K1/SOS1/ADCY3/IRS2/PLCB1/PLCB4/PLCG1/ADCY8/PTK2/CREB3L1/MTOR/CREB1/PIK3CD/CACNA1S/CRKL/BCAR1/PLCG2/ADCY7/AKT2/PRKCG/CRK/MAP2K4/MAP2K3/STAT5B/LOC102185866/STAT3/SOCS3/GRB2/SSTR2/MAP2K6/PRKCA/LOC108638200/PIK3R1/MAP3K1/GHR/ADCY2/SSTR1/AKT1/ITPR1/CACNA1D/RAF1/ATF6B/LOC102188365/MAPK13/MAPK14/ITPR3/SSTR5/IGFALS/CREBBP/ADCY9/SOCS1/PRKCB/MAPK3/MAPK8/PIK3R3/PLCB3/HRAS/IRS4/MAPK…	108
chx04550	Signaling pathways regulating pluripotency of stem cells	125/5838	139/8759	1.14e-10	9.76e-10	ESRRB/BMP4/ONECUT1/SMAD3/MAP2K1/APC/WNT4/OTX1/ID3/SMAD9/BMI1/FZD8/FZD6/MYC/WNT11/WNT10A/FZD5/PIK3CD/DVL1/BMPR2/FZD7/LIF/LHX5/TBX3/FZD10/SMAD1/INHBB/ZFHX3/AKT2/ACVR2A/RIF1/ACVR1/DVL2/PCGF2/STAT3/FZD2/WNT3/GRB2/AXIN2/PIK3R1/LIFR/IGF1R/AKT1/ACVR2B/CTNNB1/WNT5A/RAF1/WNT7A/JARID2/ID4/MAPK13/MAPK14/SMAD2/SMAD4/AXIN1/MAPK3/FZD9/FGFR2/PCGF6/PCGF5/KAT6A/FGFR1/BMPR1A/NODAL/PIK3R3/FZD4/HRAS/ZIC3/JAK1/MAPK1/…	125
chx04925	Aldosterone synthesis and secretion	95/5838	102/8759	1.5e-10	1.22e-09	PLCB2/ADCY4/CALML4/PRKD3/PRKCE/CALM2/KCNK3/POMC/ADCY3/PLCB1/PLCB4/CAMK1D/ADCY8/KCNK9/CREB3L1/PDE2A/ATP2B4/LOC102176524/LOC102189420/NPPA/CREB1/CALML6/CACNA1S/ORAI1/SCARB1/ADCY7/LIPE/ATP1A3/CALM3/PRKD2/PRKCG/NR4A2/ATP1B2/CACNA1G/PRKCA/LOC108638200/ADCY2/LOC102173131/PRKD1/CAMK1/ITPR1/CACNA1D/ATP2B2/LOC102174710/ATF6B/ITPR3/LOC102177581/ADCY9/PRKCB/DAGLB/CAMK2G/KCNJ5/DAGLA/PLCB3/LOC108634554/CACNA1…	95
chx04512	ECM-receptor interaction	94/5838	101/8759	2.1e-10	1.63e-09	THBS2/COL6A6/COL6A5/THBS1/ITGA11/THBS4/SV2C/HSPG2/SDC1/LAMC3/COL4A2/COL4A1/FREM2/ITGB1/ITGA8/COL9A3/LAMA5/LOC108637403/COL9A1/COL4A3/COL4A4/FN1/AGRN/TNN/TNR/LAMC1/LAMC2/LAMB3/GP6/VTN/GP1BA/CHAD/COL1A1/ITGA3/ITGA2B/ITGB3/ITGA6/ITGB4/ITGA2/ITGA1/ITGA4/SV2B/ITGAV/ITGA9/DAG1/LOC102179246/LOC102183372/GP9/COL6A3/TNXB/LAMA3/LAMA1/CD47/COL9A2/LOC108634212/COL4A5/COL4A6/LOC108633195/LOC108634587/GP1BB/LO…	94
chx04928	Parathyroid hormone synthesis, secretion and action	98/5838	106/8759	2.44e-10	1.8e-09	PLCB2/MMP14/ADCY4/MAP2K1/ADCY3/RXRA/SLC34A3/PLCB1/PLCB4/GATA3/MMP24/MAFB/LOC102178921/ADCY8/CREB3L1/ARRB1/CREB1/MMP17/ADCY7/MMP15/ARHGEF1/PRKCG/NR4A2/PLD2/ARRB2/SOST/SLC9A3R1/GNA13/PRKCA/LOC108638200/PDE4D/ADCY2/AKAP13/EGFR/ITPR1/PTH1R/RAF1/GCM2/ATF6B/RUNX2/CDKN1A/ITPR3/RXRB/BCL2/MMP25/ADCY9/PRKCB/MAPK3/GNA12/FGFR1/PLCB3/LRP5/ARAF/MAPK1/GNAI3/CASR/CREB3L4/BGLAP/MEF2D/ADCY5/RXRG/TRPV5/BRAF/CREB3L2…	98
chx05222	Small cell lung cancer	91/5838	98/8759	5.82e-10	4.09e-09	MAX/POLK/E2F2/LAMC3/RXRA/COL4A2/COL4A1/ITGB1/LAMA5/LOC108637403/BCL2L1/E2F1/CCNE2/MYC/PTK2/COL4A3/COL4A4/DDB2/TRAF6/FN1/PIK3CD/ZBTB17/CASP9/LAMC1/LAMC2/TRAF5/LAMB3/CCNE1/AKT2/BAX/NOS2/TRAF4/ITGA3/ITGA2B/ITGA6/PIK3R1/ITGA2/ITGAV/TRAF3/AKT1/LOC102179246/LOC102183372/E2F3/CDKN1A/BAK1/RXRB/LAMA3/LAMA1/BCL2/CHUK/PTEN/RARB/IKBKB/CASP3/PIK3R3/RELA/CCND1/XIAP/COL4A5/COL4A6/IKBKG/TRAF2/LOC108633195/GADD45…	91
chx04068	FoxO signaling pathway	115/5838	128/8759	7.44e-10	5.01e-09	SOD2/TGFB3/SOS2/PCK2/SMAD3/MAP2K1/HOMER1/SOS1/IRS2/FOXO1/PCK1/SGK2/STK4/FBXO32/CAT/PRKAG3/ATM/IL10/TGFB2/PIK3CD/PRKAB1/SETD7/RBL2/AKT2/TGFB1/GABARAP/SLC2A4/STAT3/G6PC3/GRB2/CCNB1/PIK3R1/PRKAA1/IL7R/IGF1R/FOXG1/AKT1/EGFR/TGFBR2/RAF1/CDKN1A/MAPK13/MAPK14/SMAD4/PDPK1/CREBBP/USP7/PLK1/MAPK3/FOXO6/BNIP3/CHUK/PTEN/IKBKB/PLK3/MAPK8/SIRT1/PIK3R3/HRAS/CCND1/INS/FOXO4/ARAF/PRKAA2/IRS4/MAPK1/GADD45A/S1PR1/P…	115
chx04611	Platelet activation	121/5838	136/8759	1.21e-09	7.77e-09	TLN2/SNAP23/PLA2G4F/PLA2G4D/PLA2G4E/LOC102175216/PLCB2/ADCY4/F2R/PPP1CB/ADCY3/ROCK2/PTGS1/LOC108637097/LOC108637100/PLCB1/PLCB4/APBB1IP/ITGB1/MYLK2/SRC/LYN/ADCY8/F2/STIM1/ARHGEF12/GUCY1A2/PIK3CD/PRKCZ/PPP1CC/ORAI1/FGA/FGG/PLCG2/ADCY7/MYLK3/AKT2/ARHGEF1/VASP/PTGIR/ARHGAP35/GP6/P2RX1/GP1BA/PIK3R6/PIK3R5/COL1A1/ITGA2B/ITGB3/GNA13/LCP2/PIK3R1/ITGA2/ADCY2/COL3A1/AKT1/ITPR1/GP9/MYLK4/MAPK13/MAPK14/ITPR…	121
chx05225	Hepatocellular carcinoma	151/5838	175/8759	1.98e-09	1.18e-08	ARID1B/PHF10/TGFB3/DPF3/SHC4/SOS2/SMAD3/MAP2K1/POLK/APC/TGFA/SOS1/WNT4/TCF7L1/E2F2/ARID1A/FZD8/BCL2L1/E2F1/PLCG1/FZD6/MYC/DDB2/WNT11/WNT10A/TGFB2/FZD5/MTOR/PIK3CD/DVL1/FZD7/LOC102178383/SMARCB1/FZD10/MGST2/GAB1/PLCG2/BRD7/DPF1/AKT2/TGFB1/BAX/PRKCG/DVL2/SMARCE1/FZD2/WNT3/SMARCD2/GRB2/AXIN2/PRKCA/LOC108638200/PIK3R1/NFE2L2/TERT/IGF1R/AKT1/EGFR/TGFBR2/CTNNB1/WNT5A/PBRM1/SMARCC1/RAF1/WNT7A/TXNRD3/E2F…	151
chx04910	Insulin signaling pathway	123/5838	139/8759	1.98e-09	1.18e-08	SHC4/PYGL/SOS2/PPP1R3E/PCK2/CALML4/MAP2K1/HK2/SOS1/RHOQ/CALM2/PPP1CB/RAPGEF1/TSC1/IRS2/FOXO1/PYGB/PPP1R3D/PCK1/PTPN1/EIF4E2/INPPL1/PRKAG3/PDE3B/CBL/MTOR/PIK3CD/PRKCZ/CALML6/CRKL/ACACB/PRKAB1/PPP1CC/PHKB/AKT2/LIPE/CALM3/GYS1/ACACA/FLOT2/CRK/SLC2A4/SREBF1/G6PC3/FASN/RPTOR/SOCS3/GRB2/PRKAR1A/PIK3R1/PRKAA1/AKT1/PRKAR2A/RAF1/FLOT1/CBLB/TSC2/PDPK1/SOCS1/MAPK3/PHKG2/SH2B2/PRKAR1B/SORBS1/LOC108634020/PTP…	123
chx05220	Chronic myeloid leukemia	73/5838	77/8759	2.28e-09	1.31e-08	RUNX1/TGFB3/SHC4/SOS2/SMAD3/MAP2K1/POLK/SOS1/E2F2/ABL1/BCL2L1/E2F1/MYC/DDB2/CBL/TGFB2/PIK3CD/CRKL/PTPN11/AKT2/TGFB1/BAX/CRK/STAT5B/LOC102185866/GRB2/PIK3R1/AKT1/TGFBR2/RAF1/E2F3/CDKN1A/BAK1/SMAD4/MAPK3/CTBP2/CHUK/IKBKB/PIK3R3/GAB2/RELA/HRAS/CCND1/ARAF/IKBKG/BCR/MAPK1/GADD45A/LOC106503061/SHC1/BRAF/CDK6/PIK3CA/CDKN1B/MECOM/NFKB1/SHC2/GADD45B/MAP2K2/PIK3CB/PIK3R2/TGFBR1/GADD45G/SHC3/LOC102183607/RB…	73
chx04926	Relaxin signaling pathway	126/5838	143/8759	2.38e-09	1.32e-08	SHC4/SOS2/PLCB2/ADCY4/MAP2K1/SOS1/ADCY3/LOC108637097/LOC108637100/COL4A2/COL4A1/PLCB1/PLCB4/SRC/MMP9/ADCY8/COL4A3/COL4A4/CREB3L1/ARRB1/MMP1/CREB1/PIK3CD/PRKCZ/GNB1/NOS1/ADCY7/MMP2/AKT2/TGFB1/NOS2/ARRB2/MAP2K4/COL1A1/GNGT2/GRB2/PRKCA/LOC108638200/PIK3R1/RXFP3/ADCY2/COL3A1/AKT1/EGFR/TGFBR2/RAF1/EDN1/ATF6B/VEGFA/MAPK13/MAPK14/SMAD2/GNG13/ADCY9/MAPK3/ACTA2/MAPK8/PIK3R3/GNG4/VEGFB/PLCB3/RELA/HRAS/LOC1…	126
chx01522	Endocrine resistance	86/5838	93/8759	3.13e-09	1.67e-08	DLL1/ESR2/SHC4/SOS2/DLL4/ADCY4/MAP2K1/SOS1/E2F2/ADCY3/NOTCH1/JAG1/E2F1/SRC/MMP9/NCOA3/ADCY8/PTK2/MTOR/PIK3CD/ADCY7/MMP2/DLL3/AKT2/BAX/NCOR1/MED1/ERBB2/GRB2/PIK3R1/ADCY2/IGF1R/AKT1/JAG2/EGFR/RAF1/E2F3/NOTCH4/CDKN1A/MAPK13/MAPK14/BCL2/ADCY9/MAPK3/GPER1/MAPK8/PIK3R3/CDKN2C/RPS6KB2/HRAS/CCND1/ARAF/JUN/MAPK1/NOTCH2/SHC1/ADCY5/BRAF/ADCY1/SP1/ADCY6/IGF1/PIK3CA/CDKN1B/BIK/MAPK12/MAPK10/HBEGF/SHC2/MAP2K2/…	86
chx04261	Adrenergic signaling in cardiomyocytes	135/5838	155/8759	3.74e-09	1.93e-08	RPS6KA5/SLC8A3/TPM1/PLCB2/LOC106502520/LOC102181869/ADCY4/CALML4/SLC8A1/CALM2/PPP1CB/ADCY3/SLC9A1/PLCB1/PLCB4/CREM/CACNB2/ADRA1D/ADCY8/CREB3L1/SCN4B/FXYD2/PPP2R1B/ATP2B4/LOC102176524/LOC102189420/CREB1/CALML6/PPP2R5A/CACNA1S/TNNT2/PPP1CC/ATP2A2/ADCY7/SCN1B/AKT2/ATP1A3/CALM3/SLC8A2/PPP2R1A/CACNG7/CACNG8/CACNG6/ATP2A3/ATP1B2/PIK3R6/PIK3R5/SCN7A/CACNB1/MYL4/RAPGEF4/PRKCA/LOC108638200/CACNG5/CACNG4/C…	135
chx04144	Endocytosis	214/5838	259/8759	4.19e-09	2.09e-08	IGF2R/LOC108636584/LOC108636384/HSPA2/NEDD4/SNX1/ARF6/EHD4/RAB5A/CHMP4A/SMAD3/CAPZB/RAB11FIP5/CDC42/PSD4/ASAP3/EHD3/RAB10/ASAP2/LDLRAP1/MVB12B/PIP5KL1/DNM1/SH3GLB2/PARD3/STAM/ARFGAP1/RAB22A/CHMP4B/SRC/ARFGEF2/PARD6B/CHMP4C/WWP1/ARFGEF1/ASAP1/VPS28/SMAP1/ARFGAP2/TRAF6/ARRB1/ARAP1/FOLR2/FOLR1/CBL/IZUMO1R/DNM3/PRKCZ/ACAP3/GRK3/GIT2/RAB35/VPS37B/CHMP1A/PARD6A/VPS4A/IST1/CBLC/EHD2/CYTH2/AP2A1/KIF5C/EP…	214
chx04724	Glutamatergic synapse	101/5838	112/8759	5.05e-09	2.44e-08	PLA2G4F/PLA2G4D/PLA2G4E/LOC102175216/PLCB2/ADCY4/HOMER1/ADCY3/GRIN1/PLCB1/PLCB4/ADCY8/SLC1A2/GRIK4/GRIA4/GNB1/GRK3/GRIA2/ADCY7/GRIK5/GRIN2D/SLC17A7/SHANK1/PRKCG/KCNJ3/PLD2/DLG4/GNGT2/GRIN2C/PRKCA/LOC108638200/ADCY2/GRM7/ITPR1/CACNA1D/GRM2/SLC38A3/GRM4/ITPR3/DLGAP1/GNG13/GRIK3/ADCY9/GRIN2A/PRKCB/MAPK3/GNG4/GRM5/PLCB3/GRK2/SHANK2/SLC1A7/GRIA3/MAPK1/GNG12/GNAI3/ADCY5/ADCY1/GNAI1/GRM3/GNG11/ADCY6/SLC…	101
chx04919	Thyroid hormone signaling pathway	108/5838	121/8759	6.22e-09	2.92e-08	DIO2/HIF1A/BMP4/KAT2B/PLCB2/LOC106502520/LOC102181869/MAP2K1/WNT4/NCOA1/NOTCH1/RXRA/TBC1D4/SLC9A1/FOXO1/MED4/PLCB1/PLCB4/SRC/PLCG1/NCOA3/NCOA2/MYC/RCAN1/PLCD4/FXYD2/PFKFB2/MTOR/PIK3CD/CASP9/MED13L/ATP2A2/PLCG2/AKT2/ATP1A3/PRKCG/ATP2A3/ATP1B2/NCOR1/MED1/THRA/KAT2A/PLCD3/ITGB3/PRKCA/LOC108638200/PIK3R1/ITGAV/SIN3A/DIO3/AKT1/PLCD1/CTNNB1/RAF1/NOTCH4/RCAN2/RXRB/TSC2/PDPK1/CREBBP/PRKCB/ATP2A1/MAPK3/SL…	108
chx05214	Glioma	70/5838	74/8759	6.65e-09	3.02e-08	SHC4/SOS2/CALML4/MAP2K1/POLK/TGFA/SOS1/CALM2/E2F2/CAMK1D/E2F1/PLCG1/DDB2/MTOR/PIK3CD/CALML6/PLCG2/AKT2/CALM3/BAX/PRKCG/GRB2/PRKCA/LOC108638200/PIK3R1/IGF1R/AKT1/EGFR/CAMK1/RAF1/E2F3/CDKN1A/BAK1/PRKCB/MAPK3/PDGFA/PTEN/CAMK2G/PIK3R3/HRAS/CCND1/ARAF/MAPK1/GADD45A/SHC1/BRAF/CAMK2B/CDK6/IGF1/PIK3CA/PDGFB/CAMK2D/EGF/PDGFRA/CAMK4/CAMK2A/SHC2/GADD45B/MAP2K2/PIK3CB/PIK3R2/GADD45G/SHC3/CALM1/RB1/LOC1021753…	70
chx04916	Melanogenesis	91/5838	100/8759	9.52e-09	4.21e-08	PLCB2/ADCY4/CALML4/MAP2K1/CALM2/WNT4/TCF7L1/POMC/ADCY3/PLCB1/PLCB4/FZD8/FZD6/ADCY8/CREB3L1/WNT11/WNT10A/FZD5/CREB1/CALML6/DVL1/FZD7/FZD10/ADCY7/CALM3/PRKCG/DVL2/FZD2/WNT3/PRKCA/LOC108638200/ADCY2/CTNNB1/MITF/WNT5A/RAF1/WNT7A/EDN1/CREBBP/ADCY9/PRKCB/MAPK3/FZD9/TCF7L2/CAMK2G/TYR/FZD4/PLCB3/HRAS/MAPK1/GNAI3/GSK3B/CREB3L4/ADCY5/CREB3L2/WNT16/CAMK2B/ADCY1/WNT2/GNAI1/FZD1/WNT10B/ADCY6/DVL3/WNT5B/EP300/…	91
chx04930	Type II diabetes mellitus	45/5838	45/8759	1.11e-08	4.79e-08	PKM/HK2/PRKCE/CACNA1B/IRS2/PDX1/KCNJ11/MTOR/PIK3CD/PRKCZ/LOC102184834/SLC2A4/CACNA1G/SOCS3/PIK3R1/CACNA1D/PRKCD/TNF/SOCS1/MAPK3/IKBKB/MAPK8/HK1/HKDC1/PIK3R3/INS/IRS4/MAPK1/PKLR/ADIPOQ/SOCS2/PIK3CA/SLC2A2/CACNA1C/MAPK10/HK3/INSR/CACNA1A/PIK3CB/PIK3R2/MAPK9/SOCS4/MAFA/ABCC8/GCK	45
chx04022	cGMP-PKG signaling pathway	147/5838	172/8759	1.36e-08	5.68e-08	SLC8A3/PLCB2/LOC106502520/LOC102181869/ADCY4/NFATC4/CALML4/MAP2K1/ADRA2B/SLC8A1/PRKCE/CALM2/PPP1CB/ADCY3/ROCK2/IRS2/PLCB1/PLCB4/OPRD1/ADRA1D/MYLK2/MYL9/NPPC/ADCY8/CREB3L1/PDE2A/MRVI1/PDE3B/FXYD2/GUCY1A2/ADORA1/ATP2B4/LOC102176524/LOC102189420/NPPB/NPPA/CREB1/CALML6/CACNA1S/PPP1CC/ATP2A2/EDNRA/ADCY7/MYLK3/CNGB1/NFATC3/AKT2/ATP1A3/VASP/CALM3/SLC8A2/ATP2A3/ATP1B2/PIK3R6/PIK3R5/GNA13/KCNMB1/ADCY2/BDK…	147
chx04725	Cholinergic synapse	101/5838	113/8759	1.64e-08	6.36e-08	PLCB2/CHRM5/ADCY4/MAP2K1/SLC5A7/ADCY3/CACNA1B/PLCB1/PLCB4/KCNQ2/ADCY8/KCNQ3/KCNQ5/CHRM4/CREB3L1/CREB1/PIK3CD/GNB1/CACNA1S/ADCY7/AKT2/KCNJ14/PRKCG/KCNJ3/PIK3R6/PIK3R5/KCNJ12/GNGT2/KCNJ2/PRKCA/LOC108638200/PIK3R1/ADCY2/CHRNA7/AKT1/ITPR1/CACNA1D/ITPR3/BCL2/GNG13/ADCY9/PRKCB/MAPK3/KCNQ4/ACHE/CHAT/CAMK2G/PIK3R3/CHRM3/GNG4/CHRM1/PLCB3/HRAS/KCNQ1/MAPK1/LOC108634554/GNG12/CACNA1F/GNAI3/CREB3L4/CHRNB2/ADC…	101
chx04921	Oxytocin signaling pathway	133/5838	154/8759	1.64e-08	6.36e-08	PLA2G4F/PLA2G4D/PLA2G4E/LOC102175216/PLCB2/RYR3/ADCY4/NFATC4/CALML4/MAP2K1/CALM2/PPP1CB/ADCY3/ROCK2/PLCB1/PLCB4/CAMK1D/CACNB2/MYLK2/MYL9/SRC/ADCY8/RCAN1/PRKAG3/GUCY1A2/NPPA/CALML6/CACNA1S/PPP1R12B/PRKAB1/PPP1CC/CAMKK2/ADCY7/MYLK3/NFATC3/RYR1/CALM3/KCNJ14/PRKCG/CACNG7/CACNG8/CACNG6/PPP1R12C/KCNJ3/PIK3R6/PIK3R5/MAPK7/KCNJ12/CACNB1/KCNJ2/PRKCA/LOC108638200/CACNG5/CACNG4/CACNG1/PRKAA1/ADCY2/EGFR/CAMK…	133
chx04540	Gap junction	81/5838	88/8759	1.64e-08	6.36e-08	SOS2/PLCB2/GJD2/ADCY4/MAP2K1/DRD1/SOS1/ADCY3/TUBB4B/HTR2A/PLCB1/PLCB4/TUBAL3/TUBB1/SRC/ADCY8/LOC102178119/LOC102177846/DRD2/GUCY1A2/PDGFD/PDGFC/LOC102181148/ADCY7/PRKCG/MAPK7/CSNK1D/GRB2/PRKCA/LOC108638200/ADCY2/TJP1/EGFR/ITPR1/RAF1/TUBB2A/LOC102172952/TUBB/ITPR3/TUBB6/ADCY9/PRKCB/MAPK3/PDGFA/ADRB1/PRKG1/GRM5/PLCB3/HRAS/MAPK1/LOC102187765/LOC102173837/GNAI3/ADCY5/ADCY1/GNAI1/LOC102178426/TUBA1C/T…	81
chx04915	Estrogen signaling pathway	119/5838	136/8759	1.74e-08	6.58e-08	OPRM1/HSPA2/ESR2/SHC4/SOS2/PLCB2/ADCY4/CALML4/MAP2K1/TGFA/SOS1/CALM2/POMC/ADCY3/NCOA1/PLCB1/PLCB4/SRC/MMP9/NCOA3/NCOA2/ADCY8/CREB3L1/PGR/CREB1/PIK3CD/CALML6/ADCY7/MMP2/AKT2/CALM3/KCNJ3/RARA/KRT24/KRT26/KRT12/KRT20/KRT39/LOC100861381/KRT38/KRT32/KRT35/KRT36/KRT19/KRT9/LOC102180424/LOC102176997/GRB2/PIK3R1/ADCY2/AKT1/EGFR/ITPR1/PRKCD/RAF1/GABBR1/LOC102177850/HSP70.1/LOC102178315/ATF6B/FKBP5/ITPR3/B…	119
chx04933	AGE-RAGE signaling pathway in diabetic complications	104/5838	117/8759	2.05e-08	7.39e-08	TGFB3/PLCB2/SMAD3/PRKCE/CDC42/IL1A/LOC108637097/LOC108637100/COL4A2/COL4A1/FOXO1/PLCB1/PLCB4/THBD/PLCG1/COL4A3/COL4A4/PLCD4/FN1/TGFB2/SELE/PIK3CD/PRKCZ/PLCG2/MMP2/AKT2/TGFB1/BAX/COL1A1/STAT5B/LOC102185866/STAT3/PLCD3/PRKCA/LOC108638200/PIK3R1/COL3A1/AKT1/TGFBR2/PLCD1/PRKCD/EDN1/TNF/AGER/VEGFA/PIM1/MAPK13/MAPK14/NFATC1/SMAD2/SMAD4/BCL2/PRKCB/MAPK3/SERPINE1/RAC1/PLCE1/CASP3/MAPK8/PIK3R3/VEGFB/PLCB3…	104
chx05412	Arrhythmogenic right ventricular cardiomyopathy (ARVC)	76/5838	82/8759	2.05e-08	7.39e-08	SLC8A3/ITGA11/SLC8A1/TCF7L1/CTNNA2/ITGB1/ITGA8/CACNB2/DES/CACNA1S/ATP2A2/SLC8A2/CACNG7/CACNG8/CACNG6/ATP2A3/SGCA/ITGA3/CACNB1/JUP/ITGA2B/ITGB3/ITGA6/ITGB4/CACNG5/CACNG4/CACNG1/ITGA2/ITGA1/ITGA4/ITGAV/ITGA9/CTNNB1/CACNA2D3/CACNA1D/CACNA2D2/DAG1/DSP/CDH2/LAMA1/CACNG3/ATP2A1/TCF7L2/CTNNA3/RYR2/ACTN2/ACTN3/DMD/LOC108634554/EMD/CACNA1F/LOC102181879/ITGA10/LMNA/ITGB5/CACNA2D1/ITGB8/ITGA5/ITGB7/CACNB3/I…	76
chx04371	Apelin signaling pathway	120/5838	138/8759	3.47e-08	1.22e-07	SLC8A3/LOC102177934/PLCB2/RYR3/ADCY4/CALML4/SMAD3/MAP2K1/SLC8A1/PRKCE/CALM2/ADCY3/SLC9A1/PLCB1/PLCB4/JAG1/MYLK2/ADCY8/APLNR/PRKAG3/PDE3B/MTOR/CALML6/GNB1/NOS1/PRKAB1/UCP1/ADCY7/MYLK3/RYR1/AKT2/LIPE/CALM3/SLC8A2/RRAS/NOS2/GABARAP/PIK3R6/PIK3R5/GNGT2/BECN1/HDAC5/MYL4/SPHK1/GNA13/PRKAA1/ADCY2/PLIN1/AKT1/ITPR1/MYL3/RAF1/MYLK4/HDAC4/LOC102188365/ITPR3/PIK3C3/SMAD2/SMAD4/GNG13/ADCY9/MAPK3/SERPINE1/ACTA…	120
chx04722	Neurotrophin signaling pathway	105/5838	119/8759	4.46e-08	1.53e-07	RPS6KA2/RPS6KA5/PSEN1/SHC4/SOS2/CALML4/MAP2K1/SOS1/CALM2/CDC42/KIDINS220/ABL1/RAPGEF1/RPS6KA1/PLCG1/TRAF6/BDNF/MAPKAPK2/PSEN2/PIK3CD/CALML6/CRKL/PTPN11/SH2B3/GAB1/PLCG2/NFKBIB/AKT2/CALM3/BAX/NTF4/ZNF274/CRK/MAPK7/NGFR/MAP3K3/ARHGDIA/GRB2/PIK3R1/MAP3K1/NTRK3/AKT1/PRKCD/RAF1/NFKBIE/MAPK13/MAPK14/BCL2/ARHGDIG/PDPK1/SH2B1/MAPK3/SH2B2/RAC1/IKBKB/MAPK8/CAMK2G/PIK3R3/RELA/HRAS/MAGED1/JUN/MAPK1/IRAK1/SOR…	105
chx04218	Cellular senescence	139/5838	163/8759	4.59e-08	1.54e-07	TGFB3/ZFP36L1/NFATC4/CALML4/SMAD3/MAP2K1/ZFP36L2/CALM2/IL1A/E2F2/PPP1CB/TSC1/CCNA1/FOXO1/E2F1/RBL1/MYBL2/CCNE2/MYC/HIPK3/ATM/RASSF5/MAPKAPK2/TGFB2/LIN9/MTOR/PIK3CD/CALML6/CHEK2/TRPV4/PPP1CC/PPID/RBL2/E2F4/NFATC3/CCNE1/LIN37/AKT2/HIPK4/TGFB1/CALM3/RRAS/MAP2K3/MAP2K6/FBXW11/CCNB1/PIK3R1/RAD1/AKT1/TGFBR2/ITPR1/CACNA1D/CDC25A/RAF1/E2F3/LOC102175817/LOC102172138/LOC102180584/LOC102183314/LOC102181202/…	139
chx05166	Human T-cell leukemia virus 1 infection	191/5838	232/8759	5.06e-08	1.66e-07	TGFB3/TBPL2/TLN2/KAT2B/BUB1B/ADCY4/NFATC4/SMAD3/MAP2K1/ANAPC1/IL1R1/E2F2/ADCY3/ANAPC2/CCNA1/IL15RA/NRP1/LCK/BCL2L1/E2F1/CD40/CCNE2/MYC/ADCY8/SPI1/CREB3L1/CD3D/ATM/ELK4/TGFB2/CREB1/PIK3CD/CHEK2/ANAPC7/ANAPC5/IL15/ANAPC10/ADCY7/NFATC3/CCNE1/ZFP36/AKT2/TGFB1/RELB/BAX/MAP2K4/KAT2A/STAT5B/LOC102185866/MAP3K14/CDC27/MAP3K3/MSX2/MSX2/PIK3R1/MAP3K1/ADCY2/TERT/CRTC3/AKT1/TGFBR2/E2F3/LOC102175817/LOC102172…	191
chx04810	Regulation of actin cytoskeleton	178/5838	215/8759	6.47e-08	2.09e-07	EZR/ACTN1/SOS2/PAK6/CHRM5/ITGA11/MAP2K1/F2R/IQGAP2/APC/SOS1/CDC42/PPP1CB/ROCK2/VAV2/ARHGEF7/SLC9A1/FGF9/SPATA13/WASF2/PAK5/ITGB1/PIP4K2A/ITGA8/MYLK2/MYL9/SRC/MOS/PTK2/F2/CHRM4/ARHGEF12/FN1/PDGFD/ENAH/PIKFYVE/PIK3CD/ABI2/PPP1R12B/LIMK2/CRKL/SSH1/PXN/PPP1CC/PDGFC/BCAR1/MYLK3/LOC102190345/ACTN4/PAK4/ARHGEF1/ARHGAP35/RRAS/PPP1R12C/GIT1/SSH2/CRK/ITGAE/PFN1/ITGA3/PIP4K2B/ITGA2B/ITGB3/ITGA6/RAC3/BAIAP2/…	178
chx04927	Cortisol synthesis and secretion	63/5838	67/8759	7.86e-08	2.48e-07	PLCB2/ADCY4/PDE8B/KCNK3/POMC/ADCY3/NR5A1/PLCB1/PLCB4/ADCY8/LOC102188517/LOC102188238/CREB3L1/KCNA4/CREB1/CACNA1S/ORAI1/SCARB1/ADCY7/CACNA1G/ADCY2/PDE8A/LOC102173131/ITPR1/CACNA1D/LOC102174710/ATF6B/ITPR3/LOC102177581/ADCY9/LOC102182663/LOC102182376/PLCB3/NR0B1/LOC108634554/CACNA1F/LOC108635273/3BHSD/CREB3L4/ADCY5/PBX1/CREB3L2/ADCY1/CREB5/SP1/NR4A1/ADCY6/ITPR2/NCEH1/CACNA1C/CACNA1I/AGTR1/GNA11/CRE…	63
chx04151	PI3K-Akt signaling pathway	294/5838	373/8759	8.88e-08	2.75e-07	THBS2/PGF/COL6A6/COL6A5/SOS2/THBS1/EPHA2/IFNAR1/PCK2/ITGA11/MAP2K1/THBS4/F2R/TGFA/SOS1/YWHAQ/LAMC3/TSC1/RXRA/COL4A2/COL4A1/FGF9/FLT3/FLT1/LPAR6/IFNAR2/ITGB1/ITGA8/COL9A3/LAMA5/LOC108637403/PCK1/ANGPT4/BCL2L1/SGK2/YWHAB/EIF4E2/CCNE2/YWHAZ/ANGPT1/MYC/PTK2/COL9A1/COL4A3/COL4A4/CREB3L1/BDNF/PPP2R1B/FN1/PDGFD/ERBB4/MTOR/CREB1/PIK3CD/GNB1/CASP9/TNN/TNR/LAMC1/LAMC2/PPP2R5A/LAMB3/YWHAH/OSM/PDGFC/TLR2/RBL…	294
chx04062	Chemokine signaling pathway	153/5838	183/8759	1.55e-07	4.7e-07	SHC4/SOS2/PLCB2/ADCY4/MAP2K1/SOS1/CDC42/ADCY3/ROCK2/VAV2/FGR/PLCB1/PLCB4/PARD3/HCK/SRC/PREX1/LYN/ADCY8/PTK2/ARRB1/CXCR5/PIK3CD/PRKCZ/GNB1/CRKL/GRK3/PXN/BCAR1/ADCY7/CX3CL1/NFKBIB/AKT2/GSK3A/LOC102180880/LOC108638246/LOC102171053/CCL16/CCL5/CCL1/LOC102174969/LOC102175436/CRK/ARRB2/PIK3R6/PIK3R5/GNGT2/CCR7/STAT5B/STAT3/CCR10/RAC3/GRB2/DOCK2/PIK3R1/ADCY2/AKT1/CCR4/PRKCD/CCR5/LOC102178953/LOC102179993…	153
chx04330	Notch signaling pathway	51/5838	53/8759	1.61e-07	4.77e-07	DLL1/SNW1/NUMB/PSEN1/APH1B/DLL4/KAT2B/ADAM17/NOTCH1/JAG1/DTX4/MAML2/PSEN2/HES5/DVL1/DTX1/NCOR2/MAML3/ATXN1L/DLL3/NUMBL/DVL2/KAT2A/RFNG/CIR1/JAG2/ATXN1/NOTCH4/PTCRA/CREBBP/HEYL/DTX2/CTBP2/NOTCH2/APH1A/DTX3L/NCSTN/DVL3/DTX3/MFNG/EP300/RBPJ/NOTCH3/MAML1/HEY2/RBPJL/HEY1/LFNG/HES1/CTBP1/HDAC2	51
chx04012	ErbB signaling pathway	78/5838	86/8759	1.63e-07	4.77e-07	SHC4/SOS2/PAK6/MAP2K1/TGFA/SOS1/NCK2/ABL1/PAK5/SRC/PLCG1/MYC/PTK2/CBL/ERBB4/MTOR/PIK3CD/ABL2/CRKL/GAB1/PLCG2/PAK4/AKT2/PRKCG/CRK/MAP2K4/ERBB2/STAT5B/LOC102185866/GRB2/PRKCA/LOC108638200/PIK3R1/AKT1/EGFR/RAF1/CBLB/CDKN1A/PRKCB/MAPK3/NRG1/MAPK8/NRG3/CAMK2G/PIK3R3/PAK1/RPS6KB2/HRAS/ARAF/ELK1/JUN/PAK3/MAPK1/GSK3B/SHC1/BRAF/CAMK2B/ERBB3/PIK3CA/CDKN1B/CAMK2D/EGF/AREG/BTC/MAPK10/CAMK2A/HBEGF/NRG2/SHC2/M…	78
chx05215	Prostate cancer	85/5838	95/8759	2.08e-07	5.93e-07	ERG/SOS2/SPINT1/MAP2K1/TGFA/SOS1/TCF7L1/E2F2/FOXO1/ZEB1/E2F1/MMP9/CCNE2/CREB3L1/PDGFD/MTOR/CREB1/PIK3CD/CASP9/PDGFC/CCNE1/AKT2/ERBB2/GRB2/PIK3R1/IGF1R/AKT1/EGFR/CTNNB1/RAF1/E2F3/CDKN1A/BCL2/PDPK1/CREBBP/MAPK3/PDGFA/FGFR2/TCF7L2/CHUK/PTEN/IKBKB/PLAT/FGFR1/PLAU/PIK3R3/RELA/HRAS/CCND1/INS/AR/ARAF/IKBKG/MAPK1/GSK3B/CREB3L4/INSRR/BRAF/CREB3L2/CREB5/IGF1/PIK3CA/CDKN1B/PDGFB/EP300/EGF/LEF1/NFKB1/PDGFRA/…	85
chx05212	Pancreatic cancer	69/5838	75/8759	2.11e-07	5.93e-07	TGFB3/RAD51/SMAD3/MAP2K1/POLK/TGFA/CDC42/E2F2/RALGDS/BRCA2/BCL2L1/E2F1/DDB2/TGFB2/MTOR/PIK3CD/CASP9/RALB/AKT2/TGFB1/BAX/ERBB2/STAT3/RAC3/PIK3R1/AKT1/EGFR/TGFBR2/RAF1/E2F3/VEGFA/CDKN1A/BAK1/RALBP1/SMAD2/SMAD4/MAPK3/RAC1/CHUK/IKBKB/MAPK8/PIK3R3/RPS6KB2/RELA/CCND1/ARAF/JAK1/IKBKG/MAPK1/GADD45A/BRAF/CDK6/RAC2/PIK3CA/EGF/NFKB1/MAPK10/GADD45B/PIK3CB/PIK3R2/MAPK9/TGFBR1/GADD45G/LOC102183607/RB1/AKT3/STA…	69
chx04728	Dopaminergic synapse	113/5838	131/8759	2.31e-07	6.38e-07	PLCB2/CALML4/DRD1/CALM2/PPP1CB/CACNA1B/PLCB1/PLCB4/CREB3L1/LOC102173865/DRD2/PPP2R1B/GRIA4/CREB1/CALML6/GNB1/PPP2R5A/PPP1CC/GRIA2/AKT2/GSK3A/CALM3/PPP2R1A/KIF5C/PRKCG/KCNJ3/LOC102179054/GNGT2/PPP1R1B/PRKCA/LOC108638200/SLC6A3/PPP2R5C/AKT1/ITPR1/CACNA1D/ATF6B/PPP2R5D/MAPK13/MAPK14/ITPR3/GNAL/GNG13/GRIN2A/PRKCB/SLC18A2/MAPK8/CAMK2G/GNG4/KCNJ5/PLCB3/PPP2R5B/PPP1CA/DRD4/TH/GRIA3/PPP2R3B/GNG12/COMT/DR…	113
chx04530	Tight junction	148/5838	177/8759	2.44e-07	6.62e-07	EZR/RUNX1/AFDN/CLDN14/ACTN1/MPP5/NEDD4/CGNL1/PRKCE/CDC42/ACTR2/ROCK2/CLDN10/PARD3/ITGB1/TUBAL3/MYH7B/MYL9/SRC/PARD6B/LOC102178119/LOC102177846/PRKAG3/PPP2R1B/AMOTL1/PRKCZ/MPP4/NF2/PRKAB1/RAPGEF2/PARD6A/MARVELD3/ACTR3/ACTN4/VASP/SYMPK/MYH14/PPP2R1A/MYH10/MYH13/MYH8/LOC102180883/LOC102181716/LLGL1/ERBB2/LLGL2/SLC9A3R1/OCLN/MARVELD2/MAP3K1/PRKAA1/WHAMM/TJP1/MAGI1/CACNA1D/TJAP1/PARD6G/ROCK1/NEDD4L/CL…	148
chx04662	B cell receptor signaling pathway	68/5838	74/8759	2.93e-07	7.8e-07	SOS2/MAP2K1/SOS1/VAV2/LYN/INPPL1/CR2/PIK3CD/PLCG2/NFATC3/CD22/NFKBIB/AKT2/CD79A/LOC106503943/LOC102171241/LOC102179663/LOC102175389/LOC102172431/LOC106501822/CD79B/RAC3/GRB2/PIK3R1/AKT1/RAF1/NFKBIE/INPP5D/NFATC1/MALT1/PRKCB/CD19/MAPK3/RAC1/CARD11/CHUK/PIK3AP1/IKBKB/PIK3R3/RELA/HRAS/JUN/BTK/IKBKG/MAPK1/VAV3/GSK3B/LOC102184859/LOC102186356/RAC2/PIK3CA/PTPN6/NFKB1/PPP3CA/MAP2K2/VAV1/PIK3CB/PIK3R2/CD…	68
chx04931	Insulin resistance	98/5838	112/8759	3.27e-07	8.45e-07	RPS6KA2/PYGL/PPP1R3E/PCK2/PRKCE/GFPT1/PPP1CB/SLC27A4/PTPA/IRS2/RPS6KA1/TBC1D4/FOXO1/PRKCQ/PYGB/PPP1R3D/PCK1/TRIB3/PTPN1/CREB3L1/PRKAG3/MTOR/CREB1/PIK3CD/PRKCZ/ACACB/PTPN11/PRKAB1/PPP1CC/MLXIP/AKT2/GYS1/NR1H2/SLC27A5/SLC2A4/SREBF1/STAT3/MLX/G6PC3/SOCS3/PIK3R1/PRKAA1/AKT1/PRKCD/TNF/PDPK1/PRKCB/MLXIPL/SLC2A1/PTPRF/PTEN/IKBKB/PPP1R3B/MAPK8/PIK3R3/RPS6KB2/PYGM/RELA/PPP1CA/CPT1A/INS/OGT/PRKAA2/LOC10863…	98
chx04210	Apoptosis	128/5838	151/8759	3.28e-07	8.45e-07	MAP2K1/HTRA2/DAB2IP/SPTAN1/ENDOG/PARP4/TUBAL3/BCL2L1/LOC102178119/LOC102177846/ATM/PARP1/DFFA/PIK3CD/DFFB/CASP9/CTSO/TRADD/AKT2/BBC3/BAX/MAP3K14/ERN1/PIK3R1/LOC108638455/LOC108638473/LOC102168343/AKT1/ITPR1/PARP3/RAF1/RIPK1/TNF/ITPR3/BAK1/DAXX/BCL2/PDPK1/MAPK3/CHUK/IKBKB/CASP3/MAPK8/PIK3R3/CTSC/CAPN1/RELA/CTSW/PIDD1/HRAS/FADD/CTSD/JUN/XIAP/IKBKG/MAPK1/TRAF2/IL3RA/GADD45A/LOC102187765/LOC102173837…	128
chx05414	Dilated cardiomyopathy (DCM)	87/5838	98/8759	3.48e-07	8.84e-07	TGFB3/SLC8A3/TPM1/LOC106502520/LOC102181869/ADCY4/ITGA11/SLC8A1/ADCY3/ITGB1/ITGA8/CACNB2/ADCY8/MYBPC3/DES/TGFB2/CACNA1S/TNNT2/ATP2A2/ADCY7/TGFB1/SLC8A2/CACNG7/CACNG8/CACNG6/ATP2A3/SGCA/ITGA3/CACNB1/ITGA2B/ITGB3/ITGA6/ITGB4/CACNG5/CACNG4/CACNG1/ITGA2/ITGA1/TTN/ADCY2/ITGA4/ITGAV/ITGA9/CACNA2D3/CACNA1D/CACNA2D2/DAG1/MYL3/TNF/LAMA1/ADCY9/CACNG3/ATP2A1/ADRB1/RYR2/DMD/LOC108634554/EMD/CACNA1F/ITGA10/TP…	87
chx04912	GnRH signaling pathway	83/5838	93/8759	3.79e-07	9.46e-07	MAP3K4/SOS2/PLA2G4F/PLA2G4D/PLA2G4E/LOC102175216/PLCB2/MMP14/ADCY4/CALML4/MAP2K1/SOS1/CALM2/CDC42/ADCY3/PLCB1/PLCB4/GNRH2/SRC/ADCY8/FSHB/CALML6/CACNA1S/ADCY7/MMP2/CALM3/PLD2/MAP2K4/MAPK7/MAP2K3/MAP3K3/GRB2/MAP2K6/PRKCA/LOC108638200/MAP3K1/ADCY2/EGFR/ITPR1/CACNA1D/PRKCD/RAF1/MAPK13/MAPK14/ITPR3/ADCY9/PRKCB/MAPK3/MAPK8/CAMK2G/PLCB3/HRAS/ELK1/JUN/MAPK1/LOC108634554/CACNA1F/ADCY5/CAMK2B/ADCY1/ADCY6/I…	83
chx04911	Insulin secretion	79/5838	88/8759	4.03e-07	9.91e-07	PLCB2/ADCY4/KCNN2/ADCY3/PDX1/PLCB1/PLCB4/RIMS2/ADCY8/CREB3L1/KCNJ11/FXYD2/CREB1/CACNA1S/ADCY7/ATP1A3/KCNN4/TRPM4/PRKCG/ATP1B2/VAMP2/GIP/RAPGEF4/PRKCA/LOC108638200/KCNMB1/ADCY2/CCK/CACNA1D/ATF6B/GLP1R/ITPR3/ADCYAP1/ADCY9/PRKCB/STX1A/SLC2A1/KCNMA1/CAMK2G/CHRM3/RYR2/PLCB3/INS/LOC108634554/CACNA1F/ATP1A1/CREB3L4/KCNN3/ADCY5/LOC102186539/CREB3L2/CAMK2B/ADCY1/CREB5/ADCYAP1R1/PCLO/ADCY6/KCNMB4/KCNMB3/SL…	79
chx04071	Sphingolipid signaling pathway	104/5838	120/8759	4.21e-07	1.02e-06	SPTLC2/PLCB2/MAP2K1/PRKCE/ROCK2/PLCB1/PLCB4/SPTLC3/OPRD1/NSMAF/SGPP2/SMPD1/PPP2R1B/ADORA1/DEGS1/PIK3CD/PRKCZ/PPP2R5A/TRADD/AKT2/BAX/PPP2R1A/PRKCG/PLD2/CERS6/RAC3/SPHK1/GNA13/PRKCA/LOC108638200/PIK3R1/BDKRB2/DEGS2/PPP2R5C/AKT1/RAF1/TNF/PPP2R5D/MAPK13/MAPK14/ROCK1/BCL2/PDPK1/ABCC1/PRKCB/MAPK3/RAC1/GNA12/PTEN/LOC102183481/MAPK8/SGPL1/PIK3R3/GAB2/PLCB3/PPP2R5B/RELA/HRAS/CTSD/MAPK1/PPP2R3B/TRAF2/S1PR1…	104
chx05145	Toxoplasmosis	99/5838	114/8759	6.48e-07	1.54e-06	IFNGR2/TGFB3/HSPA2/LAMC3/ITGB1/LAMA5/LOC108637403/BCL2L1/CD40/TRAF6/IL10RA/IL10/TGFB2/CASP9/LAMC1/LAMC2/LAMB3/TLR2/NFKBIB/AKT2/TGFB1/NOS2/PIK3R6/PIK3R5/MAP2K3/STAT3/ITGA6/MAP2K6/AKT1/MYD88/LOC102179246/LOC102183372/CCR5/TNF/LOC102177850/HSP70.1/LOC102178315/LOC102179937/MAPK13/MAPK14/LOC102188267/LOC106503481/LOC102186442/LAMA3/LAMA1/BCL2/PDPK1/CIITA/SOCS1/MAPK3/CHUK/IKBKB/CASP3/ALOX5/MAPK8/RELA/…	99
chx04666	Fc gamma R-mediated phagocytosis	84/5838	95/8759	8.38e-07	1.94e-06	ARF6/PLA2G4F/PLA2G4D/PLA2G4E/LOC102175216/MAP2K1/PRKCE/CDC42/ASAP3/ASAP2/VAV2/WASF2/MARCKSL1/HCK/PLCG1/LYN/ASAP1/INPPL1/PIK3CD/PTPRC/LIMK2/CRKL/PLCG2/LOC108637962/LOC102190345/AKT2/VASP/PRKCG/CRK/PLD2/SPHK1/PRKCA/LOC108638200/DOCK2/PIK3R1/PLPP1/MYO10/BIN1/AKT1/ARPC4/PRKCD/RAF1/INPP5D/PRKCB/LAT/MAPK3/NCF1/LIMK1/ARPC1B/RAC1/PIK3R3/GAB2/PAK1/RPS6KB2/PLPP3/MAPK1/WAS/VAV3/PIP5K1A/LOC102184859/LOC10218…	84
chx05410	Hypertrophic cardiomyopathy (HCM)	84/5838	95/8759	8.38e-07	1.94e-06	TGFB3/SLC8A3/TPM1/LOC106502520/LOC102181869/ITGA11/SLC8A1/ITGB1/ITGA8/CACNB2/MYBPC3/DES/PRKAG3/TGFB2/CACNA1S/TNNT2/PRKAB1/ATP2A2/TGFB1/SLC8A2/CACNG7/CACNG8/CACNG6/ATP2A3/SGCA/ITGA3/CACNB1/ITGA2B/ITGB3/LOC102171917/ITGA6/ITGB4/CACNG5/CACNG4/CACNG1/ITGA2/ITGA1/PRKAA1/TTN/ITGA4/ITGAV/ITGA9/CACNA2D3/CACNA1D/CACNA2D2/DAG1/MYL3/EDN1/TNF/LAMA1/CACNG3/ATP2A1/RYR2/DMD/PRKAA2/LOC108634554/EMD/CACNA1F/PRKAB…	84
chx04140	Autophagy - animal	119/5838	141/8759	1.39e-06	3.16e-06	ZFYVE1/HIF1A/ATG14/LOC102177934/DAPK2/EIF2AK4/MAP2K1/WDR41/TSC1/IRS2/SUPT20H/PRKCQ/BCL2L1/TP53INP2/DEPTOR/LOC108637522/RB1CC1/ATG13/AMBRA1/TRAF6/UVRAG/ATG16L2/ATG9A/RAB7B/MTOR/PIK3CD/MTMR3/CAMKK2/ULK1/RAB33B/AKT2/RRAS/AKT1S1/MTMR4/VMP1/GABARAP/ULK2/SMCR8/BECN1/ERN1/RPTOR/WIPI1/PIK3R1/PRKAA1/IGF1R/ATG2B/AKT1/ITPR1/PRKCD/ATG4B/ATG7/RAF1/PIK3C3/BCL2/TSC2/PDPK1/RRAGC/MAPK3/WIPI2/PRAP1/BNIP3/PTEN/MAPK…	119
chx05213	Endometrial cancer	54/5838	58/8759	1.76e-06	3.92e-06	SOS2/MAP2K1/POLK/APC/SOS1/TCF7L1/CTNNA2/MYC/DDB2/PIK3CD/CASP9/AKT2/BAX/ERBB2/GRB2/AXIN2/PIK3R1/AKT1/EGFR/CTNNB1/RAF1/CDKN1A/BAK1/AXIN1/PDPK1/MAPK3/TCF7L2/PTEN/CTNNA3/PIK3R3/HRAS/CCND1/ARAF/ELK1/MAPK1/GADD45A/GSK3B/BRAF/PIK3CA/EGF/LEF1/CTNNA1/TCF7/APC2/GADD45B/MAP2K2/PIK3CB/PIK3R2/GADD45G/FOXO3/AKT3/TP53/MLH1/BAD	54
chx04270	Vascular smooth muscle contraction	118/5838	140/8759	1.77e-06	3.92e-06	PRKCH/PLA2G4F/PLA2G4D/PLA2G4E/LOC102175216/PLCB2/ADCY4/CALML4/MAP2K1/PLA2G2E/PLA2G2A/LOC102170006/PLA2G5/LOC108633234/PLA2G2F/PRKCE/CALM2/PPP1CB/ADCY3/ROCK2/PLCB1/PLCB4/PRKCQ/ADRA1D/MYLK2/MYL9/NPPC/ADCY8/ADM/MRVI1/LOC102189885/CRSP-1/ARHGEF12/GUCY1A2/AVPR1B/NPPB/NPPA/CALML6/CACNA1S/PPP1R12B/PLA2G3/PPP1CC/EDNRA/ADCY7/MYLK3/ARHGEF1/CALM3/PTGIR/PRKCG/PPP1R12C/ADORA2B/GNA13/PRKCA/LOC108638200/KCNMB1/…	118
chx01521	EGFR tyrosine kinase inhibitor resistance	73/5838	82/8759	2.46e-06	5.36e-06	SHC4/SOS2/MAP2K1/TGFA/SOS1/BCL2L1/SRC/PLCG1/EIF4E2/PDGFD/MTOR/PIK3CD/PDGFC/GAB1/PLCG2/AKT2/AXL/BAX/PRKCG/NF1/ERBB2/STAT3/GRB2/PRKCA/LOC108638200/PIK3R1/IGF1R/AKT1/EGFR/RAF1/VEGFA/BCL2/PRKCB/MAPK3/PDGFA/FGFR2/PTEN/NRG1/PIK3R3/RPS6KB2/HRAS/ARAF/JAK1/MAPK1/LOC102187310/GSK3B/IL6R/SHC1/BRAF/ERBB3/IGF1/PIK3CA/PDGFB/EGF/PDGFRA/NRG2/SHC2/EIF4E1B/MAP2K2/PIK3CB/PIK3R2/SHC3/FOXO3/BCL2L11/LOC102183607/AKT3/…	73
chx04064	NF-kappa B signaling pathway	87/5838	100/8759	2.65e-06	5.61e-06	TICAM2/LOC102176695/IL1R1/EDAR/TNFSF13B/PRKCQ/CSNK2A1/LCK/BCL2L1/PLCG1/CD40/LYN/TRAF6/ATM/TRAF5/PLCG2/CYLD/TRADD/RELB/TRIM25/LOC102180880/MAP3K14/CARD14/TRAF3/MYD88/RIPK1/LTA/TNF/LTB/MALT1/TNFRSF11A/BCL2/UBE2I/PRKCB/LAT/CARD11/NFKB2/CHUK/IKBKB/CXCL12/PLAU/EDARADD/TIRAP/RELA/PIDD1/EDA/TAB3/CD40LG/XIAP/BTK/IKBKG/TRAF2/IRAK1/LOC102175177/IRAK4/CARD10/LTBR/TNFRSF1A/ERC1/TAB1/TNFRSF13C/NFKB1/LOC102182…	87
chx04713	Circadian entrainment	87/5838	100/8759	2.65e-06	5.61e-06	RPS6KA5/PLCB2/RYR3/ADCY4/CALML4/CALM2/ADCY3/GRIN1/PLCB1/PLCB4/ADCY8/GUCY1A2/GRIA4/CREB1/PER3/CALML6/GNB1/NOS1/GRIA2/ADCY7/RYR1/CALM3/GRIN2D/PRKCG/KCNJ3/PER1/RASD1/CACNA1G/GNGT2/GRIN2C/PRKCA/LOC108638200/ADCY2/ITPR1/CACNA1D/PER2/LOC102188365/ITPR3/ADCYAP1/GNG13/LOC102177581/ADCY9/GRIN2A/PRKCB/MAPK3/PRKG1/CAMK2G/RYR2/GNG4/KCNJ5/PLCB3/GRIA3/MAPK1/GNG12/LOC108635273/GNAI3/ADCY5/KCNJ9/C3H1orf226/ADCY1…	87
chx05223	Non-small cell lung cancer	61/5838	67/8759	2.82e-06	5.89e-06	SOS2/MAP2K1/POLK/TGFA/SOS1/E2F2/ALK/RXRA/E2F1/PLCG1/STK4/DDB2/RASSF5/PIK3CD/CASP9/PLCG2/AKT2/BAX/PRKCG/ERBB2/STAT5B/LOC102185866/STAT3/GRB2/PRKCA/LOC108638200/PIK3R1/AKT1/EGFR/RASSF1/RAF1/E2F3/CDKN1A/BAK1/RXRB/PDPK1/PRKCB/MAPK3/RARB/PIK3R3/HRAS/CCND1/ARAF/MAPK1/GADD45A/RXRG/BRAF/CDK6/PIK3CA/EGF/GADD45B/MAP2K2/PIK3CB/JAK3/PIK3R2/GADD45G/FOXO3/RB1/AKT3/TP53/BAD	61
chx04514	Cell adhesion molecules (CAMs)	131/5838	158/8759	3.09e-06	6.37e-06	NRXN3/CLDN14/CD276/NEO1/NRXN1/SDC1/NTNG2/CLDN10/ITGB1/ITGA8/SDC3/SIGLEC1/CDH4/CD40/SDC2/LRRC4C/NECTIN1/CADM1/NCAM1/NFASC/CNTN2/SELP/SELE/ICOS/CD28/CD34/PTPRC/SELPLG/GLG1/CDH15/CDH5/CDH3/MAG/CD22/PVR/NECTIN2/LRRC4B/NLGN2/CNTNAP1/LOC108638310/LOC108633333/PECAM1/ITGA6/OCLN/ITGA4/ITGAV/ITGA9/LOC102175817/LOC102172138/LOC102180584/LOC102183314/LOC102181202/LOC108633459/LOC108633460/LOC102188814/ALCAM…	131
chx04380	Osteoclast differentiation	106/5838	125/8759	3.29e-06	6.7e-06	IFNGR2/IFNAR1/IRF9/MAP2K1/IL1R1/IL1A/FOSL2/IFNAR2/SIRPA/LOC102175312/LCK/SPI1/TRAF6/TGFB2/CREB1/PIK3CD/NCF2/PLCG2/LOC102188617/CYLD/TYROBP/AKT2/TGFB1/RELB/FOSB/LOC106503943/LOC102171241/LOC102179663/LOC102175389/LOC102172431/LOC106501822/MAP3K14/ITGB3/SOCS3/GRB2/MAP2K6/LCP2/PIK3R1/AKT1/TGFBR2/MITF/TNF/MAPK13/MAPK14/NFATC1/TNFRSF11A/SOCS1/MAPK3/NCF1/RAC1/NFKB2/CHUK/IKBKB/MAPK8/PIK3R3/GAB2/RELA/FOS…	106
chx05218	Melanoma	64/5838	71/8759	3.79e-06	7.62e-06	MAP2K1/POLK/E2F2/FGF9/E2F1/DDB2/PDGFD/PIK3CD/PDGFC/AKT2/BAX/FGF18/PIK3R1/FGF10/IGF1R/AKT1/EGFR/MITF/RAF1/E2F3/CDKN1A/BAK1/MAPK3/PDGFA/FGF8/PTEN/FGFR1/PIK3R3/HRAS/CCND1/FGF3/FGF16/ARAF/MAPK1/GADD45A/BRAF/CDK6/IGF1/PIK3CA/FGF6/FGF23/PDGFB/EGF/PDGFRA/FGF1/FGF22/GADD45B/MAP2K2/PIK3CB/PIK3R2/GADD45G/RB1/AKT3/FGF2/FGF21/TP53/FGF20/BAD/FGF4/MET/HGF/MDM2/PDGFRB/FGF17	64
chx05014	Amyotrophic lateral sclerosis (ALS)	47/5838	50/8759	4.12e-06	8.18e-06	RAB5A/GRIN1/BCL2L1/DERL1/SLC1A2/CAT/TNFRSF1B/CASP9/ALS2/NEFH/NOS1/GRIA2/TOMM40/GRIN2D/BAX/MAP2K3/GRIN2C/MAP2K6/TNF/MAPK13/MAPK14/DAXX/BCL2/GRIN2A/RAC1/CASP3/CCS/TOMM40L/LOC102173997/PRPH/APAF1/GRIN2B/TNFRSF1A/BID/MAPK12/PPP3CA/GRIA1/PPP3CC/NEFM/NEFL/MAP3K5/LOC102183607/PPP3R1/TP53/LOC106501717/BAD/LOC108636199	47
chx05167	Kaposi sarcoma-associated herpesvirus infection	161/5838	199/8759	4.78e-06	9.36e-06	HIF1A/ATG14/IFNAR1/IRF9/NFATC4/CALML4/MAP2K1/CALM2/E2F2/IFNAR2/HCK/E2F1/SRC/PLCG1/PREX1/LYN/MYC/RCAN1/IKBKE/MAPKAPK2/MTOR/CREB1/PIK3CD/CALML6/GNB1/CASP9/PLCG2/TRADD/NFATC3/ZFP36/AKT2/CALM3/BAX/GABARAP/PIK3R6/PIK3R5/MAP2K4/UBB/GNGT2/STAT3/BECN1/MAP2K6/PIK3R1/TRAF3/AKT1/CCR4/CTNNB1/ITPR1/CCR5/LOC102179993/RAF1/E2F3/LOC102175817/LOC106504020/LOC102172138/LOC102180584/LOC102183314/LOC102181202/LOC108…	161
chx04211	Longevity regulating pathway	77/5838	88/8759	6.2e-06	1.2e-05	SOD2/ADCY4/ADCY3/TSC1/EHMT1/IRS2/FOXO1/SESN2/EIF4E2/RB1CC1/ADCY8/ATG13/CREB3L1/CAT/PRKAG3/SESN3/MTOR/CREB1/PIK3CD/PRKAB1/CAMKK2/ULK1/ADCY7/AKT2/BAX/AKT1S1/RPTOR/PIK3R1/PRKAA1/ADCY2/IGF1R/AKT1/EHMT2/ATF6B/TSC2/ADCY9/SIRT1/PIK3R3/RPS6KB2/RELA/HRAS/INS/PRKAA2/IRS4/PRKAB2/CREB3L4/ADCY5/CREB3L2/ADCY1/CREB5/ADIPOQ/ADCY6/IGF1/PIK3CA/NFKB1/PPARGC1A/CAMK4/STK11/EIF4E1B/CREB3L3/INSR/PRKACA/PIK3CB/PIK3R2/SE…	77
chx05231	Choline metabolism in cancer	87/5838	101/8759	6.61e-06	1.26e-05	LOC102183874/LOC102184151/HIF1A/SOS2/PLA2G4F/PLA2G4D/PLA2G4E/LOC102175216/MAP2K1/SOS1/SLC5A7/TSC1/RALGDS/WASF2/DGKH/PLCG1/DGKZ/PDGFD/MTOR/PIK3CD/PDGFC/LOC102190345/AKT2/PRKCG/DGKE/PLD2/RAC3/GRB2/PRKCA/LOC108638200/PIK3R1/PLPP1/AKT1/EGFR/RAF1/SLC44A4/DGKD/TSC2/PDPK1/PRKCB/MAPK3/RAC1/PDGFA/MAPK8/PIK3R3/RPS6KB2/HRAS/DGKK/PLPP3/PCYT1B/JUN/LOC108634506/MAPK1/WAS/PIP5K1A/DGKI/DGKG/SP1/DGKA/CHPT1/RAC2/P…	87
chx05202	Transcriptional misregulation in cancer	156/5838	193/8759	7.44e-06	1.4e-05	RUNX1/MAX/ERG/SPINT1/CEBPE/POLK/REL/PAX8/MYCN/PBX3/CDK9/RXRA/FLT3/FLT1/CCNA1/FOXO1/BMI1/ZEB1/BCL2L1/MMP9/CD40/RUNX1T1/MYC/PTK2/SPI1/DDB2/WT1/FEV/KMT2A/ZBTB16/ATM/ELK4/SLC45A3/ZBTB17/EWSR1/SMAD1/MAF/CCNT2/BAX/NCOR1/NGFR/RARA/JUP/ETV4/ASPSCR1/TLX3/IGF1R/ARNT2/SIN3A/PML/LOC102168343/BCL11B/TGFBR2/MITF/LOC102178901/PER2/RUNX2/SUPT3H/PTCRA/CDKN1A/BAK1/RXRB/BAIAP3/FUS/ITGAM/PDGFA/LDB1/TLX1/HHEX/PLAT/PL…	156
chx04750	Inflammatory mediator regulation of TRP channels	93/5838	109/8759	7.68e-06	1.43e-05	PRKCH/PLA2G4F/PLA2G4D/PLA2G4E/LOC102175216/PLCB2/ADCY4/CALML4/F2RL1/IL1R1/PRKCE/CALM2/PPP1CB/ADCY3/HTR2A/PLCB1/PLCB4/PRKCQ/SRC/PLCG1/ADCY8/ASIC4/P2RY2/PIK3CD/CALML6/TRPV4/PPP1CC/PLCG2/ADCY7/CALM3/PRKCG/ASIC2/TRPV3/TRPV1/ALOX12/TRPV2/MAP2K3/MAP2K6/PRKCA/LOC108638200/PIK3R1/PTGER4/ADCY2/BDKRB2/BDKRB1/ITPR1/PRKCD/HRH1/MAPK13/MAPK14/ITPR3/ADCY9/PRKCB/LOC102185708/MAPK8/CAMK2G/PIK3R3/LOC102168409/PLCB…	93
chx05169	Epstein-Barr virus infection	172/5838	215/8759	8.61e-06	1.59e-05	PSMC1/SNW1/NEDD4/IFNAR1/IRF9/POLK/E2F2/RUNX3/ENTPD8/CCNA1/IFNAR2/MAVS/ADRM1/E2F1/CD40/CCNE2/PSMD1/LYN/MYC/DDB2/TRAF6/CD3D/IKBKE/CR2/PIK3CD/CASP9/TRAF5/LOC102190983/LOC102186893/NCOR2/TLR2/PLCG2/TRADD/CCNE1/PSMD8/NFKBIB/PSMC4/AKT2/RELB/BAX/PSMD11/PSMD14/MAP2K4/MAP2K3/PSMD3/STAT3/MAP3K14/PSMC5/PSMD12/CIR1/MAP2K6/PIK3R1/SIN3A/TRAF3/AKT1/MYD88/ENTPD3/PSMD6/E2F3/RIPK1/LOC102175817/LOC102172138/LOC1021…	172
chx05163	Human cytomegalovirus infection	188/5838	237/8759	9.26e-06	1.69e-05	SOS2/PLCB2/ADCY4/NFATC4/CALML4/MAP2K1/IL1R1/SOS1/CALM2/E2F2/ADCY3/ROCK2/TSC1/PLCB1/PLCB4/E2F1/SRC/MYC/ADCY8/PTK2/CREB3L1/ARHGEF12/IL10RA/MTOR/CREB1/PIK3CD/CALML6/GNB1/CASP9/TRAF5/CRKL/PXN/BCAR1/ADCY7/CX3CL1/TRADD/NFATC3/AKT2/ARHGEF1/CALM3/BAX/PRKCG/LOC102180880/LOC108638246/LOC102171053/CCL5/CRK/GNGT2/STAT3/ITGB3/RAC3/GRB2/MAP2K6/GNA13/PRKCA/LOC108638200/PIK3R1/PTGER4/ADCY2/AKAP13/ITGAV/AKT1/EGFR…	188
chx04929	GnRH secretion	61/5838	68/8759	9.53e-06	1.71e-05	ESR2/PLCB2/MAP2K1/KCNN2/TRPC4/PLCB1/PLCB4/GNRH2/ARRB1/KCNJ11/KISS1/PIK3CD/CACNA1S/AKT2/KCNN4/PRKCG/KCNJ3/ARRB2/CACNA1G/PRKCA/LOC108638200/PIK3R1/HCN1/AKT1/ITPR1/CACNA1D/RAF1/GABBR1/ITPR3/LOC102177581/PRKCB/MAPK3/GPER1/PIK3R3/KCNJ5/PLCB3/HRAS/TRPC5/MAPK1/LOC108634554/CACNA1F/LOC108635273/KCNN3/HCN3/KCNJ9/ITPR2/PIK3CA/CACNA1C/CACNA1I/KISS1R/HCN2/TRPC1/GNA11/MAP2K2/PIK3CB/KCNN1/PIK3R2/LOC102189950/G…	61
chx04971	Gastric acid secretion	68/5838	77/8759	1.07e-05	1.9e-05	EZR/KCNK10/KCNJ15/PLCB2/ADCY4/CALML4/HRH2/SLC9A4/CALM2/ADCY3/SLC9A1/PLCB1/PLCB4/MYLK2/SLC26A7/ADCY8/CCKBR/CALML6/ADCY7/MYLK3/ATP4A/ATP1A3/CALM3/PRKCG/ATP1B2/SSTR2/KCNJ2/KCNJ16/PRKCA/LOC108638200/ADCY2/ITPR1/MYLK4/ITPR3/ADCY9/PRKCB/CAMK2G/CHRM3/PLCB3/KCNQ1/LOC102186459/GNAI3/ATP1A1/ADCY5/MYLK/KCNJ10/LOC102186539/SLC4A2/CAMK2B/ADCY1/GNAI1/ADCY6/ITPR2/CAMK2D/CAMK2A/PRKACA/LOC102189950/CALM1/LOC10217…	68
chx04520	Adherens junction	66/5838	75/8759	1.9e-05	3.34e-05	AFDN/ACTN1/SMAD3/CDC42/TCF7L1/CTNNA2/LMO7/WASF2/PARD3/CSNK2A1/SRC/SNAI1/PTPN1/SNAI2/CTNND1/PTPRJ/NECTIN1/LOC102190345/ACTN4/NECTIN2/ERBB2/RAC3/BAIAP2/LOC108638396/IGF1R/IQGAP1/TJP1/EGFR/TGFBR2/CTNNB1/FARP2/YES1/PTPRM/SMAD4/CREBBP/MAPK3/RAC1/TCF7L2/SORBS1/LOC108634020/PTPRF/FGFR1/VCL/NECTIN3/CTNNA3/MAPK1/WAS/SSX2IP/NECTIN4/PTPRB/RAC2/PTPN6/EP300/LEF1/FER/CTNNA1/TCF7/INSR/TGFBR1/FYN/WASF3/NLK/CSNK2…	66
chx05210	Colorectal cancer	79/5838	92/8759	2.28e-05	3.96e-05	TGFB3/SOS2/SMAD3/MAP2K1/POLK/APC/TGFA/SOS1/MSH2/MSH6/TCF7L1/RALGDS/MYC/DDB2/TGFB2/MTOR/PIK3CD/CASP9/RALB/AKT2/TGFB1/BBC3/BAX/RAC3/GRB2/AXIN2/PIK3R1/AKT1/EGFR/TGFBR2/CTNNB1/RAF1/CDKN1A/BAK1/SMAD2/SMAD4/LOC108633813/BCL2/AXIN1/MAPK3/RAC1/TCF7L2/CASP3/MAPK8/PIK3R3/RPS6KB2/HRAS/CCND1/ARAF/JUN/MAPK1/GADD45A/GSK3B/BRAF/LOC102173997/RAC2/PIK3CA/EGF/LEF1/AREG/MAPK10/MSH3/TCF7/APC2/GADD45B/MAP2K2/PIK3CB/P…	79
chx05031	Amphetamine addiction	61/5838	69/8759	2.87e-05	4.93e-05	CALML4/DRD1/CALM2/PPP1CB/GRIN1/PDYN/ARC/CREB3L1/GRIA4/CREB1/CALML6/PPP1CC/GRIA2/FOSB/CALM3/GRIN2D/PRKCG/PPP1R1B/GRIN2C/PRKCA/LOC108638200/SLC6A3/CACNA1D/ATF6B/GRIN2A/PRKCB/STX1A/SLC18A2/CAMK2G/SIRT1/PPP1CA/TH/JUN/GRIA3/CREB3L4/ADCY5/CREB3L2/CAMK2B/CREB5/GRIN2B/CACNA1C/CAMK2D/PPP3CA/CAMK4/GRIA1/CAMK2A/GRIN3B/CREB3L3/PRKACA/SLC18A1/PPP3CC/GRIN3A/CALM1/FOS/PPP3R1/LOC102175311/LOC102188874/ATF2/LOC10…	61
chx05146	Amoebiasis	103/5838	124/8759	3.01e-05	5.11e-05	TGFB3/ACTN1/RAB5A/PLCB2/IL1R1/LAMC3/LOC108637097/LOC108637100/COL4A2/COL4A1/PLCB1/PLCB4/LAMA5/LOC108637403/PTK2/COL4A3/COL4A4/FN1/RAB7B/IL10/TGFB2/PIK3CD/LAMC1/LAMC2/LAMB3/TLR2/ACTN4/TGFB1/PRKCG/NOS2/COL1A1/RAB5C/PRKCA/LOC108638200/PIK3R1/COL3A1/LOC102179246/LOC102183372/TNF/LAMA3/LAMA1/GNAL/PRKCB/ITGAM/CASP3/VCL/PIK3R3/PLCB3/RELA/LOC108633253/LOC108634212/MUC2/C8A/COL4A5/COL4A6/LOC102183974/LOC1…	103
chx04670	Leukocyte transendothelial migration	93/5838	111/8759	3.67e-05	6.18e-05	EZR/AFDN/CLDN14/ACTN1/CDC42/CTNNA2/ROCK2/VAV2/CLDN10/ITGB1/MYL9/PLCG1/MMP9/PTK2/CTNND1/THY1/RASSF5/PIK3CD/NCF2/PXN/PTPN11/BCAR1/PLCG2/LOC102188617/MMP2/CDH5/ACTN4/VASP/ARHGAP35/PRKCG/PECAM1/RAPGEF4/PRKCA/LOC108638200/OCLN/PIK3R1/ITGA4/CTNNB1/MAPK13/MAPK14/ROCK1/CLDN6/PRKCB/ITGAL/ITGAM/NCF1/CLDN4/CLDN15/RAC1/CLDN19/CLDN23/LOC102186369/CXCL12/VCL/CTNNA3/PIK3R3/ESAM/SIPA1/MSN/LOC102175938/CLDN2/CLDN…	93
chx04070	Phosphatidylinositol signaling system	86/5838	102/8759	4.44e-05	7.39e-05	SYNJ2/PLCB2/CALML4/INPP4A/CALM2/INPP5E/DGKH/PLCB1/PLCB4/PIP4K2A/CDS2/PLCG1/IMPA1/IMPAD1/DGKZ/INPPL1/PLCD4/MTMR2/PIK3C2B/PIKFYVE/ITPKB/PIK3CD/CALML6/INPP5J/MTMR3/INPP4B/PLCG2/ITPKC/CALM3/PRKCG/DGKE/MTMR4/INPP5K/SYNJ1/PIP4K2B/PLCD3/PRKCA/LOC108638200/PIK3R1/PPIP5K1/ITPK1/INPP1/PLCD1/ITPR1/IP6K1/IP6K2/DGKD/IP6K3/ITPR3/INPP5D/PIK3C3/IMPA2/INPP5B/PRKCB/CDIPT/INPP5A/PI4K2A/PLCE1/PTEN/PIK3R3/PLCB3/DGKK/…	86
chx04920	Adipocytokine signaling pathway	62/5838	71/8759	5.89e-05	9.7e-05	PCK2/POMC/RXRA/IRS2/PRKCQ/PCK1/ACSL3/PRKAG3/TNFRSF1B/MTOR/ACACB/PTPN11/PRKAB1/CAMKK2/TRADD/AGRP/NFKBIB/AKT2/CPT1C/SLC2A4/STAT3/G6PC3/SOCS3/PRKAA1/ACSBG1/AKT1/TNF/NFKBIE/RXRB/SLC2A1/CHUK/IKBKB/ACSL1/MAPK8/RELA/CPT1A/PRKAA2/ACSL4/IRS4/IKBKG/TRAF2/PRKAB2/RXRG/LEP/ADIPOQ/TNFRSF1A/PPARA/CPT1B/NFKB1/PPARGC1A/MAPK10/STK11/ACSL6/MAPK9/AKT3/ADIPOR1/G6PC/NFKBIA/PRKAG2/LOC100860959/ADIPOR2/JAK2	62
chx04660	T cell receptor signaling pathway	84/5838	100/8759	7.23e-05	0.000117586	SOS2/PAK6/MAP2K1/LOC102176695/SOS1/CDC42/NCK2/VAV2/PAK5/PRKCQ/MAP3K8/LCK/PLCG1/CD3D/IL10/PIK3CD/ICOS/CD28/PTPRC/NFATC3/NFKBIB/PAK4/AKT2/MAP3K14/GRB2/LCP2/PIK3R1/AKT1/RAF1/TNF/CBLB/NFKBIE/MAPK13/MAPK14/NFATC1/MALT1/PDPK1/LAT/MAPK3/CARD11/CHUK/IKBKB/MAPK8/PIK3R3/PAK1/RELA/HRAS/JUN/CD40LG/PAK3/IKBKG/MAPK1/PDCD1/VAV3/GSK3B/CD247/DLG1/PIK3CA/PTPN6/GRAP2/MAPK12/NFKB1/PPP3CA/MAPK10/ITK/CSF2/IL5/MAP2K2/V…	84
chx04150	mTOR signaling pathway	125/5838	155/8759	7.31e-05	0.000117586	RPS6KA2/SOS2/MAP2K1/ATP6V1B1/SOS1/ATP6V1E2/WNT4/TSC1/RPS6KA1/SESN2/FZD8/TTI1/EIF4E2/DEPTOR/FZD6/CAB39/ATP6V1H/WNT11/WNT10A/FZD5/MTOR/PIK3CD/DVL1/FZD7/DEPDC5/CLIP1/FZD10/ULK1/FNIP2/WDR59/SLC7A5/AKT2/AKT1S1/PRKCG/DVL2/ULK2/FLCN/FZD2/WNT3/STRADA/RPTOR/GRB2/PRKCA/LOC108638200/PIK3R1/PRKAA1/RICTOR/IGF1R/AKT1/WNT5A/SEC13/RAF1/WNT7A/TNF/RNF152/NPRL3/WDR24/TELO2/TSC2/PDPK1/RRAGC/PRKCB/MAPK3/FZD9/LAMTOR4/…	125
chx00564	Glycerophospholipid metabolism	87/5838	104/8759	7.37e-05	0.000117586	AGPAT4/PLA2G4F/PLA2G4D/PLA2G4E/LOC102175216/LPCAT4/PLA2G2E/PLA2G2A/LOC102170006/GPAT2/PLA2G5/LOC108633234/PLA2G2F/LCLAT1/LPIN1/MBOAT2/AGPAT2/PNPLA7/DGKH/CDS2/LPIN3/PTDSS1/DGKZ/ETNK2/LPGAT1/PISD/PLA2G3/LPCAT2/PLA2G15/PLD3/MBOAT7/DGKE/GPD2/PLD2/PHOSPHO1/PCYT2/PGS1/PLPP1/LPCAT1/PLD4/GPD1L/MBOAT1/AGPAT1/DGKD/LPIN2/LOC102172230/CDIPT/ACHE/GPAM/GPAT4/PLPP5/AGPAT5/CHAT/GNPAT/LOC108634205/LOC102176672/PT…	87
chx04668	TNF signaling pathway	99/5838	120/8759	7.46e-05	0.000117712	RPS6KA5/MMP14/MAP2K1/IL18R1/DAB2IP/JAG1/MAP3K8/MMP9/CREB3L1/SELE/TNFRSF1B/CREB1/PIK3CD/TRAF5/LIF/PGAM5/IL15/MLKL/NOD2/CX3CL1/TRADD/AKT2/BCL3/CCL5/MAP2K4/MAP2K3/MAP3K14/SOCS3/MAP2K6/PIK3R1/TRAF3/AKT1/EDN1/RIPK1/LTA/TNF/ATF6B/MAPK13/MAPK14/MAPK3/CHUK/IKBKB/BAG4/CASP3/MAPK8/PIK3R3/RPS6KA4/RELA/FADD/TAB3/JUN/IKBKG/MAPK1/TRAF2/LOC102175177/CSF1/CREB3L4/CREB3L2/CREB5/DNM1L/PIK3CA/TNFRSF1A/TAB1/MAPK12/N…	99
chx05235	PD-L1 expression and PD-1 checkpoint pathway in cancer	74/5838	87/8759	8.28e-05	0.000129438	IFNGR2/BATF/HIF1A/MAP2K1/TICAM2/LOC102176695/ALK/PRKCQ/CSNK2A1/LCK/PLCG1/TRAF6/CD3D/MTOR/PIK3CD/CD28/BATF3/PTPN11/TLR2/NFATC3/NFKBIB/AKT2/MAP2K3/STAT3/MAP3K3/MAP2K6/PIK3R1/AKT1/EGFR/MYD88/TLR9/RAF1/NFKBIE/MAPK13/MAPK14/NFATC1/LAT/MAPK3/CHUK/PTEN/IKBKB/PIK3R3/TIRAP/RPS6KB2/BATF2/RELA/HRAS/JUN/JAK1/IKBKG/MAPK1/PDCD1/CD247/PIK3CA/PTPN6/MAPK12/EGF/NFKB1/PPP3CA/MAP2K2/TICAM1/PIK3CB/PIK3R2/PPP3CC/FOS/P…	74
chx04370	VEGF signaling pathway	50/5838	56/8759	8.56e-05	0.000131115	PLA2G4F/PLA2G4D/PLA2G4E/LOC102175216/MAP2K1/CDC42/SRC/PLCG1/PTK2/MAPKAPK2/PIK3CD/CASP9/PXN/PLCG2/AKT2/PRKCG/RAC3/SPHK1/PRKCA/LOC108638200/PIK3R1/AKT1/MAPKAPK3/RAF1/VEGFA/MAPK13/MAPK14/PRKCB/MAPK3/RAC1/PIK3R3/HRAS/MAPK1/SH2D2A/NOS3/RAC2/PIK3CA/MAPK12/PPP3CA/SHC2/MAP2K2/PIK3CB/PIK3R2/PPP3CC/PPP3R1/AKT3/PTGS2/SPHK2/HSPB1/BAD	50
chx04961	Endocrine and other factor-regulated calcium reabsorption	50/5838	56/8759	8.56e-05	0.000131115	SLC8A3/PLCB2/SLC8A1/DNM1/PLCB1/PLCB4/CALB1/FXYD2/ATP2B4/LOC102176524/LOC102189420/DNM3/ATP1A3/SLC8A2/AP2A1/PRKCG/CLTC/AP2B1/ATP1B2/PRKCA/LOC108638200/BDKRB2/PTH1R/ATP2B2/ADCY9/PRKCB/PLCB3/AP2A2/ATP2B3/LOC108635406/ATP1A1/LOC102186539/TRPV5/ATP2B1/ADCY6/VDR/CLTB/DNM2/PRKACA/LOC102189950/CLTA/ESR1/KL/LOC102188874/ATP1B1/AP2S1/LOC108633809/LOC102186069/AP2M1/ATP1B3	50
[truncated: 228 more rows]
