# Supplementary material for: Characterization of microRNA profiles in the mammary gland tissue of dairy goats at the late lactation, dry period and late gestation stages
Source: PLoS One. 2020 Jun 8;15(6):e0234427. doi: 10.1371/journal.pone.0234427 (PMC7279595; doi:10.1371/journal.pone.0234427)
Supplement: S10 Table — (XLSX) [file pone.0234427.s011.xlsx]

## Sheet: Primers of miRNAs
miRNA ID	5' primer	3' primer
xla-miR-148a-3p	TCAGTGCACTACAGAACTTTGTT	3‘ Primer supplied with the kit
efu-miR-103a	AGCAGCATTGTACAGGGCTATGAAG	3‘ Primer supplied with the kit
efu-miR-379	TGGTAGACTATGGAACGTAGGCTTT	3‘ Primer supplied with the kit
ggo-miR-340	TTATAAAGCAATGAGACTGAT	3‘ Primer supplied with the kit
hsa-let-7c-5p	TGAGGTAGTAGGTTGTATGGTT	3‘ Primer supplied with the kit
hsa-miR-146b-5p	TGAGAACTGAATTCCATAGGCTG	3‘ Primer supplied with the kit
hsa-miR-450b-5p	TTTTGCAATATGTTCCTGAATA	3‘ Primer supplied with the kit
mmu-miR-143-3p	TGAGATGAAGCACTGTAGCTC	3‘ Primer supplied with the kit
mmu-miR-185-5p	TGGAGAGAAAGGCAGTTCCTGA	3‘ Primer supplied with the kit
chi-miR-125b-5p	TCCCTGAGACCCTAACTTGT	3‘ Primer supplied with the kit
chi-miR-127-3p	TCGGATCCGTCTGAGCTTGG	3‘ Primer supplied with the kit
chi-miR-3431-3p	ATCTAGAGGACTGACTGAAATT	3‘ Primer supplied with the kit
Novel-miR-332	GAAGAATCTGAATGAACATTT	3‘ Primer supplied with the kit
Novel-miR-697	CCTCATGTGGAATCTTTAGTTG	3‘ Primer supplied with the kit
Novel-miR-253	AGAGATCTGTCCTGAAACCAGC	3‘ Primer supplied with the kit

## Sheet: Primers of target genes
Gene ID	5' primer	3' primer
LALBA	TCTCTGCTCCTGGTAGGCAT	GGCAAACTGACACCTCCGTA
CSN1S1	TTGCTCTTGCCAGGCCTAAA	GCGCCACAACAAACCTCAG
LTF	GTGGTGTCTCGGAGCGATAG	TGCAGGCTTTACCTCGTCAG
SLC1A2	GAGAGGGATCGCCTGCAAAT	CATGTTGTTGGCACCTTCCG
LPGAT1	TCACATCACCTTCCTGCACTTT	GTCCTGTCTTGCTCGCTCTG
SLC1A5	CACCAAGGAGGTGCTCGATT	CGGCGTCATGATTCCCCATA
SLC2A12	CCAGGGAACGGCTGTAACTT	CCCTTCGGTTTCAGCAGACT
SLC2A13	GCGAGCGAGAATGTGGAGTA	GAAGACTGCCACCACGTACA
CD36	TGGGATCTGACTGACGTTGC	CTGCAGGAAAGAGACCGTGT
ERBB4	CCAAGGGTGCATAGGCTCAA	TGGCTTTGGGACCAGTTGTT
WNT5A	GTAGCTGGCAGAGACCCCTA	GCTTCACGGTCTCTCAACCA
MAPK1	GTGTCCACCTGACTCCTCTG	CGTGGCACTTGGACTCATCT
TGFBR2	TACACCCTGCGTTCAGTGAC	AGGACTTCTGGTTGTCGCAG
MED1	GGGCACCAACATTTGGTCAG	GGACAGCTCACAGGATTCTCC
FGF10	CCAGTGCCGAGAGTTTCAGT	TCCAGGATACTGTACGGGCA
FOXB1	AAGGTGCTCAAGTCGGACCA	AGCTGCCCATCGTAGTCAAC
BTRC	TTATGTGCTCTATGCCCAGGT	CCTAGGGGGTTCGCCATTAT
ESR1	TTCTATGTGGCACGCCTTGT	TAATGAACCCTGGGCTTCGC
PGR	CCCAGCATGTCGCCTTAGAA	CTGTCTCTCGCCAAGCTGAT
BCL2L11	GTATTCGGTTCGCTGCGTTC	ACCTCCGTGATTGCCTTCAG
CASP9	TCTCCTGGAGGGATCCCAAG	GTAGGGTGAGGGGTCCTGAT
PPM1F	AGTGACCAGGCTCCATCCTC	CCTTCACCTTTCACCTCGCT
BID	GGGACGTGGTCTTTTCCCG	GTGTGGGGATGGATGCAGAA
AIFM1	GGGTGTTTGACCCGTTGGTA	CTGGAACAAGTTGCCTGGGA
